# Supplementary material for: Mov10 suppresses retroelements and regulates neuronal development and function in the developing brain
Source: BMC Biol. 2017 Jun 29;15:54. doi: 10.1186/s12915-017-0387-1 (PMC5492891; doi:10.1186/s12915-017-0387-1)
Supplement: Supplementary file 4 — Brain RIP-seq-repeat element identities. (XLSX 454 kb) [file 12915_2017_387_MOESM4_ESM.xlsx]

## Sheet: ripMov10Peaks_rmsk_intersect
Cols_from_RIPSeeker_output (or RIPpeaks)									Cols_from_repeat_masker_database							Number of bases overlap between RIP peak region and repeat region
Chromosome	info	info	Chr_start	Chr_end		strand		stats_info	chromosome	chr_start	chr_end	repeat_class	repeat_name	repeat_family	strand	overlap_size
chr1	rtracklayer	sequence_feature	24616001	24616200	.	-	.	count=6418;fpk=32090;logOddScore=567.663590792537;pval=0;pvalAdj=0;ctl_count=388;ctl_fpk=1940;ctl_logOddScore=-560.07969469125;eFDR=0.380952380952381	chr1	24616184	24616803	LINE	L1_Mm	L1	-	16
chr1	rtracklayer	sequence_feature	55335801	55336000	.	-	.	count=5460;fpk=27300;logOddScore=669.427327156151;pval=0;pvalAdj=0;ctl_count=436;ctl_fpk=2180;ctl_logOddScore=-540.978217411149;eFDR=0.380952380952381	chr1	55335894	55335926	Simple_repeat	(A)n	Simple_repeat	+	32
chr1	rtracklayer	sequence_feature	55335801	55336000	.	-	.	count=5460;fpk=27300;logOddScore=669.427327156151;pval=0;pvalAdj=0;ctl_count=436;ctl_fpk=2180;ctl_logOddScore=-540.978217411149;eFDR=0.380952380952381	chr1	55335926	55336714	LINE	Lx9	L1	+	74
chr1	rtracklayer	sequence_feature	74856401	74856800	.	-	.	count=11128;fpk=27820;logOddScore=740.332680169459;pval=0;pvalAdj=0;ctl_count=446;ctl_fpk=1115;ctl_logOddScore=-625.856942750613;eFDR=0.380952380952381	chr1	74856592	74856613	Simple_repeat	(CCCCCG)n	Simple_repeat	+	21
chr1	rtracklayer	sequence_feature	128193601	128193800	.	-	.	count=4391;fpk=21955;logOddScore=711.311244970063;pval=0;pvalAdj=0;ctl_count=190;ctl_fpk=950;ctl_logOddScore=-639.049822723233;eFDR=0.380952380952381	chr1	128193595	128193656	Simple_repeat	(CCA)n	Simple_repeat	+	56
chr10	rtracklayer	sequence_feature	52343461	52343720	.	+	.	count=3707;fpk=14257.6923076923;logOddScore=691.733148550114;pval=0;pvalAdj=0;ctl_count=411;ctl_fpk=1580.76923076923;ctl_logOddScore=-586.4811528753;eFDR=0.375	chr10	52343684	52343856	LTR	RLTR17D_Mm	ERVK	+	36
chr10	rtracklayer	sequence_feature	61738821	61739340	.	+	.	count=8971;fpk=17251.9230769231;logOddScore=799.228660264785;pval=0;pvalAdj=0;ctl_count=322;ctl_fpk=619.230769230769;ctl_logOddScore=-664.482310766779;eFDR=0.375	chr10	61738928	61738957	Simple_repeat	(TG)n	Simple_repeat	+	29
chr10	rtracklayer	sequence_feature	78400401	78400920	.	+	.	count=6838;fpk=13150;logOddScore=757.091777831132;pval=0;pvalAdj=0;ctl_count=162;ctl_fpk=311.538461538462;ctl_logOddScore=-689.744085096955;eFDR=0.375	chr10	78400487	78400564	SINE	PB1D10	Alu	-	77
chr11	rtracklayer	sequence_feature	30100401	30100600	.	+	.	count=2118;fpk=10590;logOddScore=718.060886434423;pval=0;pvalAdj=0;ctl_count=197;ctl_fpk=985;ctl_logOddScore=-668.342909902635;eFDR=0.227272727272727	chr11	30100525	30100560	Low_complexity	CT-rich	Low_complexity	+	35
chr11	rtracklayer	sequence_feature	33160201	33160400	.	+	.	count=1727;fpk=8635;logOddScore=729.36083157091;pval=0;pvalAdj=0;ctl_count=29;ctl_fpk=145;ctl_logOddScore=-708.207792642047;eFDR=0.227272727272727	chr11	33160169	33160303	SINE	B1_Mus2	Alu	+	103
chr11	rtracklayer	sequence_feature	36007601	36007800	.	+	.	count=2278;fpk=11390;logOddScore=748.78186008418;pval=0;pvalAdj=0;ctl_count=32;ctl_fpk=160;ctl_logOddScore=-707.445650947927;eFDR=0.227272727272727	chr11	36007601	36007713	Low_complexity	T-rich	Low_complexity	+	112
chr11	rtracklayer	sequence_feature	36007601	36007800	.	+	.	count=2278;fpk=11390;logOddScore=748.78186008418;pval=0;pvalAdj=0;ctl_count=32;ctl_fpk=160;ctl_logOddScore=-707.445650947927;eFDR=0.227272727272727	chr11	36007774	36007797	Simple_repeat	(TTCG)n	Simple_repeat	+	23
chr11	rtracklayer	sequence_feature	46451201	46451400	.	+	.	count=1933;fpk=9665;logOddScore=739.284803950714;pval=0;pvalAdj=0;ctl_count=88;ctl_fpk=440;ctl_logOddScore=-693.864969774824;eFDR=0.227272727272727	chr11	46451173	46451218	Simple_repeat	(CTG)n	Simple_repeat	+	18
chr11	rtracklayer	sequence_feature	46728601	46728800	.	-	.	count=2192;fpk=10960;logOddScore=686.126589597389;pval=0.999999999978598;pvalAdj=1;ctl_count=185;ctl_fpk=925;ctl_logOddScore=-686.126589597389;eFDR=0.999999999978598	chr11	46728785	46728849	Simple_repeat	(TAGA)n	Simple_repeat	+	15
chr11	rtracklayer	sequence_feature	49678601	49678800	.	+	.	count=2438;fpk=12190;logOddScore=166.737200593131;pval=7.66256243828568e-47;pvalAdj=7.66256243828568e-47;ctl_count=677;ctl_fpk=3385;ctl_logOddScore=-144.109324300294;eFDR=0.270833333333333	chr11	49678618	49678664	Low_complexity	T-rich	Low_complexity	+	46
chr11	rtracklayer	sequence_feature	69405201	69405400	.	+	.	count=1951;fpk=9755;logOddScore=734.024682609512;pval=0;pvalAdj=0;ctl_count=115;ctl_fpk=575;ctl_logOddScore=-687.489639384145;eFDR=0.227272727272727	chr11	69405141	69405203	Simple_repeat	(TGG)n	Simple_repeat	+	3
chr11	rtracklayer	sequence_feature	69600001	69600200	.	+	.	count=2498;fpk=12490;logOddScore=704.836324860355;pval=0;pvalAdj=0;ctl_count=97;ctl_fpk=485;ctl_logOddScore=-691.73344551297;eFDR=0.227272727272727	chr11	69600064	69600086	Simple_repeat	(TTTG)n	Simple_repeat	+	22
chr11	rtracklayer	sequence_feature	69600601	69601000	.	+	.	count=3784;fpk=9460;logOddScore=731.06819844218;pval=0;pvalAdj=0;ctl_count=155;ctl_fpk=387.5;ctl_logOddScore=-696.362317632122;eFDR=0.227272727272727	chr11	69600956	69601011	SINE	ID2	ID	-	44
chr11	rtracklayer	sequence_feature	69734801	69735200	.	+	.	count=3850;fpk=9625;logOddScore=742.126082178473;pval=0;pvalAdj=0;ctl_count=190;ctl_fpk=475;ctl_logOddScore=-692.206486409177;eFDR=0.227272727272727	chr11	69735085	69735255	Simple_repeat	(TGGG)n	Simple_repeat	+	115
chr11	rtracklayer	sequence_feature	80424201	80424400	.	+	.	count=2051;fpk=10255;logOddScore=749.07646869479;pval=0;pvalAdj=0;ctl_count=66;ctl_fpk=330;ctl_logOddScore=-699.114301868961;eFDR=0.227272727272727	chr11	80424276	80424337	SINE	ID_B1	B4	+	61
chr11	rtracklayer	sequence_feature	80424201	80424400	.	+	.	count=2051;fpk=10255;logOddScore=749.07646869479;pval=0;pvalAdj=0;ctl_count=66;ctl_fpk=330;ctl_logOddScore=-699.114301868961;eFDR=0.227272727272727	chr11	80424337	80424449	SINE	B1_Mus2	Alu	+	63
chr11	rtracklayer	sequence_feature	100354001	100354200	.	+	.	count=2305;fpk=11525;logOddScore=709.084315615274;pval=0;pvalAdj=0;ctl_count=189;ctl_fpk=945;ctl_logOddScore=-670.202201289852;eFDR=0.227272727272727	chr11	100354006	100354072	Low_complexity	CT-rich	Low_complexity	+	66
chr11	rtracklayer	sequence_feature	107733601	107734000	.	+	.	count=4490;fpk=11225;logOddScore=745.134494660059;pval=0;pvalAdj=0;ctl_count=107;ctl_fpk=267.5;ctl_logOddScore=-702.172459460184;eFDR=0.227272727272727	chr11	107733733	107733867	Simple_repeat	(TTTC)n	Simple_repeat	+	134
chr12	rtracklayer	sequence_feature	11326201	11326400	.	+	.	count=5341;fpk=26705;logOddScore=726.930965489856;pval=0;pvalAdj=0;ctl_count=738;ctl_fpk=3690;ctl_logOddScore=-599.347088517875;eFDR=0.0909090909090909	chr12	11326211	11326248	Simple_repeat	(TG)n	Simple_repeat	+	37
chr12	rtracklayer	sequence_feature	46818801	46819000	.	+	.	count=6223;fpk=31115;logOddScore=755.240100738694;pval=0;pvalAdj=0;ctl_count=314;ctl_fpk=1570;ctl_logOddScore=-665.83823472264;eFDR=0.0909090909090909	chr12	46818839	46818879	Simple_repeat	(T)n	Simple_repeat	+	40
chr12	rtracklayer	sequence_feature	46818801	46819000	.	+	.	count=6223;fpk=31115;logOddScore=755.240100738694;pval=0;pvalAdj=0;ctl_count=314;ctl_fpk=1570;ctl_logOddScore=-665.83823472264;eFDR=0.0909090909090909	chr12	46818977	46819135	Low_complexity	G-rich	Low_complexity	+	23
chr12	rtracklayer	sequence_feature	49384601	49384800	.	-	.	count=2913;fpk=14565;logOddScore=27.7895850575182;pval=0;pvalAdj=0;ctl_count=71;ctl_fpk=355;ctl_logOddScore=0;eFDR=0	chr12	49384598	49384654	Simple_repeat	(CCA)n	Simple_repeat	+	54
chr12	rtracklayer	sequence_feature	49384601	49384800	.	-	.	count=2913;fpk=14565;logOddScore=27.7895850575182;pval=0;pvalAdj=0;ctl_count=71;ctl_fpk=355;ctl_logOddScore=0;eFDR=0	chr12	49384654	49384765	Simple_repeat	(CCG)n	Simple_repeat	+	111
chr12	rtracklayer	sequence_feature	55138801	55139200	.	-	.	count=5702;fpk=14255;logOddScore=25.4169234933789;pval=0;pvalAdj=0;ctl_count=121;ctl_fpk=302.5;ctl_logOddScore=0;eFDR=0	chr12	55139062	55139083	Low_complexity	AT_rich	Low_complexity	+	21
chr12	rtracklayer	sequence_feature	102561801	102562000	.	-	.	count=2933;fpk=14665;logOddScore=30.9615155580645;pval=0;pvalAdj=0;ctl_count=52;ctl_fpk=260;ctl_logOddScore=0;eFDR=0	chr12	102561956	102561987	Simple_repeat	(GGA)n	Simple_repeat	+	31
chr12	rtracklayer	sequence_feature	108202201	108202400	.	-	.	count=3535;fpk=17675;logOddScore=67.0722744318513;pval=0;pvalAdj=0;ctl_count=85;ctl_fpk=425;ctl_logOddScore=0;eFDR=0	chr12	108202376	108202536	Low_complexity	C-rich	Low_complexity	+	24
chr12	rtracklayer	sequence_feature	108676201	108676400	.	-	.	count=3840;fpk=19200;logOddScore=45.4566050611788;pval=0;pvalAdj=0;ctl_count=135;ctl_fpk=675;ctl_logOddScore=0;eFDR=0	chr12	108676331	108676519	SINE	B2_Mm2	B2	+	69
chr12	rtracklayer	sequence_feature	110694001	110694200	.	+	.	count=4812;fpk=24060;logOddScore=787.555718811588;pval=0;pvalAdj=0;ctl_count=73;ctl_fpk=365;ctl_logOddScore=-704.472482775403;eFDR=0.0909090909090909	chr12	110694154	110694217	Low_complexity	CT-rich	Low_complexity	+	46
chr14	rtracklayer	sequence_feature	19874401	19875450	.	+	.	count=6094;fpk=5803.80952380952;logOddScore=740.526310030357;pval=0;pvalAdj=0;ctl_count=776;ctl_fpk=739.047619047619;ctl_logOddScore=-704.951118070639;eFDR=0.0263157894736842	chr14	19875149	19875206	LTR	RLTR20A4	ERVK	+	57
chr14	rtracklayer	sequence_feature	19874401	19875450	.	+	.	count=6094;fpk=5803.80952380952;logOddScore=740.526310030357;pval=0;pvalAdj=0;ctl_count=776;ctl_fpk=739.047619047619;ctl_logOddScore=-704.951118070639;eFDR=0.0263157894736842	chr14	19875327	19875368	Low_complexity	A-rich	Low_complexity	+	41
chr14	rtracklayer	sequence_feature	24493276	24493500	.	-	.	count=3378;fpk=15013.3333333333;logOddScore=675.087075349879;pval=0;pvalAdj=0;ctl_count=288;ctl_fpk=1280;ctl_logOddScore=-617.4144712621;eFDR=0.909090909090909	chr14	24493184	24493304	SINE	B1_Mus2	Alu	-	29
chr14	rtracklayer	sequence_feature	25924081	25924290	.	+	.	count=1208;fpk=5752.38095238095;logOddScore=749.317787135978;pval=0;pvalAdj=0;ctl_count=92;ctl_fpk=438.095238095238;ctl_logOddScore=-709.29917365599;eFDR=0.0263157894736842	chr14	25924113	25924452	LTR	ORR1B1	ERVL-MaLR	-	177
chr14	rtracklayer	sequence_feature	33446911	33447120	.	+	.	count=1377;fpk=6557.14285714286;logOddScore=717.609431314444;pval=0;pvalAdj=0;ctl_count=341;ctl_fpk=1623.80952380952;ctl_logOddScore=-692.651593858261;eFDR=0.0263157894736842	chr14	33446886	33446914	Low_complexity	GC_rich	Low_complexity	+	4
chr14	rtracklayer	sequence_feature	33446911	33447120	.	+	.	count=1377;fpk=6557.14285714286;logOddScore=717.609431314444;pval=0;pvalAdj=0;ctl_count=341;ctl_fpk=1623.80952380952;ctl_logOddScore=-692.651593858261;eFDR=0.0263157894736842	chr14	33446921	33446947	Low_complexity	GC_rich	Low_complexity	+	26
chr14	rtracklayer	sequence_feature	33446911	33447120	.	+	.	count=1377;fpk=6557.14285714286;logOddScore=717.609431314444;pval=0;pvalAdj=0;ctl_count=341;ctl_fpk=1623.80952380952;ctl_logOddScore=-692.651593858261;eFDR=0.0263157894736842	chr14	33446977	33447008	Low_complexity	GC_rich	Low_complexity	+	31
chr14	rtracklayer	sequence_feature	61439701	61439910	.	+	.	count=992;fpk=4723.80952380952;logOddScore=735.824871776594;pval=0;pvalAdj=0;ctl_count=70;ctl_fpk=333.333333333333;ctl_logOddScore=-710.912689380946;eFDR=0.0263157894736842	chr14	61439657	61439711	Low_complexity	GC_rich	Low_complexity	+	11
chr14	rtracklayer	sequence_feature	61439701	61439910	.	+	.	count=992;fpk=4723.80952380952;logOddScore=735.824871776594;pval=0;pvalAdj=0;ctl_count=70;ctl_fpk=333.333333333333;ctl_logOddScore=-710.912689380946;eFDR=0.0263157894736842	chr14	61439900	61439922	Low_complexity	GC_rich	Low_complexity	+	10
chr14	rtracklayer	sequence_feature	68086576	68086800	.	-	.	count=4172;fpk=18542.2222222222;logOddScore=754.074410532764;pval=0;pvalAdj=0;ctl_count=102;ctl_fpk=453.333333333333;ctl_logOddScore=-680.240288975012;eFDR=0.909090909090909	chr14	68086733	68086786	Low_complexity	GA-rich	Low_complexity	+	53
chr14	rtracklayer	sequence_feature	68120431	68120640	.	+	.	count=1048;fpk=4990.47619047619;logOddScore=746.882369154786;pval=0;pvalAdj=0;ctl_count=32;ctl_fpk=152.380952380952;ctl_logOddScore=-713.980753067905;eFDR=0.0263157894736842	chr14	68120299	68120479	Low_complexity	CT-rich	Low_complexity	+	49
chr14	rtracklayer	sequence_feature	68120431	68120640	.	+	.	count=1048;fpk=4990.47619047619;logOddScore=746.882369154786;pval=0;pvalAdj=0;ctl_count=32;ctl_fpk=152.380952380952;ctl_logOddScore=-713.980753067905;eFDR=0.0263157894736842	chr14	68120612	68120714	Low_complexity	CT-rich	Low_complexity	+	28
chr14	rtracklayer	sequence_feature	69705091	69705300	.	+	.	count=1151;fpk=5480.95238095238;logOddScore=755.173758940349;pval=0;pvalAdj=0;ctl_count=20;ctl_fpk=95.2380952380952;ctl_logOddScore=-715.15094990662;eFDR=0.0263157894736842	chr14	69705174	69705367	Low_complexity	CT-rich	Low_complexity	+	126
chr15	rtracklayer	sequence_feature	12146251	12146455	.	-	.	count=1532;fpk=7473.17073170732;logOddScore=606.744183210181;pval=0;pvalAdj=0;ctl_count=128;ctl_fpk=624.390243902439;ctl_logOddScore=-604.33429377405;eFDR=0.0645161290322581	chr15	12146204	12146266	Simple_repeat	(CAG)n	Simple_repeat	+	16
chr15	rtracklayer	sequence_feature	52089886	52090090	.	-	.	count=2407;fpk=11741.4634146341;logOddScore=25.0906087068405;pval=0.0591967937874283;pvalAdj=0.0591967937874283;ctl_count=1053;ctl_fpk=5136.58536585366;ctl_logOddScore=-6.29696003468986;eFDR=0.0591967937874283	chr15	52090039	52091709	LTR	RodERV21-int	ERV1	-	51
chr15	rtracklayer	sequence_feature	102478681	102478885	.	-	.	count=1765;fpk=8609.75609756098;logOddScore=740.775752261318;pval=0;pvalAdj=0;ctl_count=87;ctl_fpk=424.390243902439;ctl_logOddScore=-695.735482043843;eFDR=0.0645161290322581	chr15	102478879	102479215	LTR	RLTRETN_Mm	ERVK	-	6
chr16	rtracklayer	sequence_feature	11253801	11254200	.	+	.	count=2316;fpk=5790;logOddScore=696.582404078118;pval=0.999991821226028;pvalAdj=1;ctl_count=184;ctl_fpk=460;ctl_logOddScore=-696.582404078118;eFDR=0.999991821226028	chr16	11253936	11253987	Simple_repeat	(CCG)n	Simple_repeat	+	51
chr16	rtracklayer	sequence_feature	17070271	17070480	.	-	.	count=534;fpk=2542.85714285714;logOddScore=724.341539179577;pval=7.92822225182431e-130;pvalAdj=9.18004681790183e-130;ctl_count=109;ctl_fpk=519.047619047619;ctl_logOddScore=-704.007425929697;eFDR=7.92822225182431e-130	chr16	17070441	17070463	Low_complexity	GC_rich	Low_complexity	+	22
chr16	rtracklayer	sequence_feature	17137261	17137470	.	-	.	count=559;fpk=2661.90476190476;logOddScore=733.398571933243;pval=4.7130387547599e-134;pvalAdj=6.6894743615947e-134;ctl_count=89;ctl_fpk=423.809523809524;ctl_logOddScore=-710.806357292694;eFDR=4.7130387547599e-134	chr16	17137255	17137278	Simple_repeat	(CAAAAA)n	Simple_repeat	+	18
chr16	rtracklayer	sequence_feature	17674401	17674600	.	+	.	count=1399;fpk=6995;logOddScore=690.44051189175;pval=0.999999981496014;pvalAdj=1;ctl_count=123;ctl_fpk=615;ctl_logOddScore=-690.44051189175;eFDR=0.999999981496014	chr16	17674441	17674629	Simple_repeat	(CTG)n	Simple_repeat	+	159
chr16	rtracklayer	sequence_feature	18624201	18624400	.	+	.	count=1325;fpk=6625;logOddScore=705.135990181772;pval=0.995919478307864;pvalAdj=1;ctl_count=49;ctl_fpk=245;ctl_logOddScore=-705.135990181772;eFDR=0.995919478307864	chr16	18624223	18624274	Simple_repeat	(GA)n	Simple_repeat	+	51
chr16	rtracklayer	sequence_feature	18834901	18835110	.	-	.	count=503;fpk=2395.2380952381;logOddScore=740.088981498207;pval=3.21788336290053e-137;pvalAdj=5.55242619480875e-137;ctl_count=50;ctl_fpk=238.095238095238;ctl_logOddScore=-724.169634097881;eFDR=3.21788336290053e-137	chr16	18834857	18834993	SINE	B1_Mus1	Alu	-	93
chr16	rtracklayer	sequence_feature	18834901	18835110	.	-	.	count=503;fpk=2395.2380952381;logOddScore=740.088981498207;pval=3.21788336290053e-137;pvalAdj=5.55242619480875e-137;ctl_count=50;ctl_fpk=238.095238095238;ctl_logOddScore=-724.169634097881;eFDR=3.21788336290053e-137	chr16	18835036	18835119	SINE	ID4_	ID	-	74
chr16	rtracklayer	sequence_feature	20532121	20532540	.	-	.	count=1304;fpk=3104.7619047619;logOddScore=744.060727892964;pval=4.07868855425489e-139;pvalAdj=8.34708355289374e-139;ctl_count=153;ctl_fpk=364.285714285714;ctl_logOddScore=-715.072129880983;eFDR=4.07868855425489e-139	chr16	20532350	20532670	LTR	RMER17A	ERVK	+	190
chr16	rtracklayer	sequence_feature	20543881	20544090	.	-	.	count=613;fpk=2919.04761904762;logOddScore=738.65857359212;pval=1.540108162924e-136;pvalAdj=2.50980589513541e-136;ctl_count=77;ctl_fpk=366.666666666667;ctl_logOddScore=-714.899210292509;eFDR=1.540108162924e-136	chr16	20543958	20544057	SINE	B1_Mur3	Alu	-	99
chr16	rtracklayer	sequence_feature	20543881	20544090	.	-	.	count=613;fpk=2919.04761904762;logOddScore=738.65857359212;pval=1.540108162924e-136;pvalAdj=2.50980589513541e-136;ctl_count=77;ctl_fpk=366.666666666667;ctl_logOddScore=-714.899210292509;eFDR=1.540108162924e-136	chr16	20544056	20544187	SINE	B1F2	Alu	-	34
chr16	rtracklayer	sequence_feature	32103961	32104170	.	-	.	count=506;fpk=2409.52380952381;logOddScore=755.283984040929;pval=1.50841373638735e-144;pvalAdj=9.48145777157761e-144;ctl_count=9;ctl_fpk=42.8571428571429;ctl_logOddScore=-738.8565756126;eFDR=1.50841373638735e-144	chr16	32104086	32104246	SINE	B3A	B2	-	84
chr16	rtracklayer	sequence_feature	33496261	33496890	.	-	.	count=1656;fpk=2628.57142857143;logOddScore=738.336840762837;pval=2.1890679416755e-136;pvalAdj=3.50250870668079e-136;ctl_count=124;ctl_fpk=196.825396825397;ctl_logOddScore=-727.207380276056;eFDR=2.1890679416755e-136	chr16	33496367	33496425	LINE	L3	CR1	+	58
chr16	rtracklayer	sequence_feature	37835071	37836120	.	-	.	count=2502;fpk=2382.85714285714;logOddScore=758.319052190536;pval=4.91419290018022e-146;pvalAdj=4.32448975215859e-145;ctl_count=34;ctl_fpk=32.3809523809524;ctl_logOddScore=-739.891885301358;eFDR=4.91419290018022e-146	chr16	37835743	37835774	Simple_repeat	(A)n	Simple_repeat	+	31
chr16	rtracklayer	sequence_feature	38089801	38090220	.	-	.	count=957;fpk=2278.57142857143;logOddScore=730.802896341345;pval=7.78792958176515e-133;pvalAdj=1.02289224357512e-132;ctl_count=167;ctl_fpk=397.619047619048;ctl_logOddScore=-712.685374721584;eFDR=7.78792958176515e-133	chr16	38089831	38090016	Simple_repeat	(CCG)n	Simple_repeat	+	185
chr16	rtracklayer	sequence_feature	38220001	38220210	.	-	.	count=667;fpk=3176.19047619048;logOddScore=727.627472597473;pval=2.36561428112999e-131;pvalAdj=2.85169940738958e-131;ctl_count=99;ctl_fpk=471.428571428571;ctl_logOddScore=-707.403908458255;eFDR=2.36561428112999e-131	chr16	38220186	38220496	LTR	ORR1E	ERVL-MaLR	+	24
chr16	rtracklayer	sequence_feature	41533381	41533590	.	-	.	count=462;fpk=2200;logOddScore=734.096919455338;pval=2.21111778053684e-134;pvalAdj=3.18980925716791e-134;ctl_count=42;ctl_fpk=200;ctl_logOddScore=-726.943334767868;eFDR=2.21111778053684e-134	chr16	41533556	41533604	Simple_repeat	(TG)n	Simple_repeat	+	34
chr16	rtracklayer	sequence_feature	43577101	43577310	.	-	.	count=676;fpk=3219.04761904762;logOddScore=738.897753762295;pval=1.18568697677785e-136;pvalAdj=1.96868781049907e-136;ctl_count=63;ctl_fpk=300;ctl_logOddScore=-719.69262401882;eFDR=1.18568697677785e-136	chr16	43576975	43577168	SINE	MIR3	MIR	-	68
chr16	rtracklayer	sequence_feature	65562401	65562600	.	+	.	count=1435;fpk=7175;logOddScore=699.090237748464;pval=0.999933713197586;pvalAdj=1;ctl_count=79;ctl_fpk=395;ctl_logOddScore=-699.090237748464;eFDR=0.999933713197586	chr16	65562528	65562561	Low_complexity	C-rich	Low_complexity	+	33
chr16	rtracklayer	sequence_feature	78339451	78339660	.	-	.	count=484;fpk=2304.7619047619;logOddScore=723.773507472533;pval=1.45185452511967e-129;pvalAdj=1.65926231442248e-129;ctl_count=87;ctl_fpk=414.285714285714;ctl_logOddScore=-711.487679621979;eFDR=1.45185452511967e-129	chr16	78339520	78339605	SINE	B1F2	Alu	+	85
chr16	rtracklayer	sequence_feature	81625111	81625320	.	-	.	count=431;fpk=2052.38095238095;logOddScore=721.626030112169;pval=1.42172191250416e-128;pvalAdj=1.5836902316502e-128;ctl_count=52;ctl_fpk=247.619047619048;ctl_logOddScore=-723.478738384707;eFDR=1.42172191250416e-128	chr16	81625246	81625305	Simple_repeat	(CA)n	Simple_repeat	+	59
chr16	rtracklayer	sequence_feature	84954401	84954600	.	+	.	count=1416;fpk=7080;logOddScore=688.688076506127;pval=0.999999997475194;pvalAdj=1;ctl_count=132;ctl_fpk=660;ctl_logOddScore=-688.688076506127;eFDR=0.999999997475194	chr16	84954447	84954469	Low_complexity	AT_rich	Low_complexity	+	22
chr16	rtracklayer	sequence_feature	85553801	85554000	.	+	.	count=1502;fpk=7510;logOddScore=704.726060543899;pval=0.9967858180697;pvalAdj=1;ctl_count=51;ctl_fpk=255;ctl_logOddScore=-704.726060543899;eFDR=0.9967858180697	chr16	85553943	85554086	DNA	MER5A	hAT-Charlie	-	57
chr16	rtracklayer	sequence_feature	91506661	91506870	.	-	.	count=562;fpk=2676.19047619048;logOddScore=753.22957968095;pval=1.51608970585118e-143;pvalAdj=7.84799377146495e-143;ctl_count=32;ctl_fpk=152.380952380952;ctl_logOddScore=-730.441679130498;eFDR=1.51608970585118e-143	chr16	91506774	91506827	SINE	AmnSINE1	Deu	+	53
chr16	rtracklayer	sequence_feature	91563571	91563780	.	-	.	count=662;fpk=3152.38095238095;logOddScore=745.253143755287;pval=1.09245283424692e-139;pvalAdj=2.344776814969e-139;ctl_count=49;ctl_fpk=233.333333333333;ctl_logOddScore=-724.515425164633;eFDR=1.09245283424692e-139	chr16	91563590	91563738	SINE	B1_Mur4	Alu	+	148
chr16	rtracklayer	sequence_feature	92058331	92058540	.	-	.	count=696;fpk=3314.28571428571;logOddScore=722.226259047312;pval=7.52046858539124e-129;pvalAdj=8.48463122454397e-129;ctl_count=104;ctl_fpk=495.238095238095;ctl_logOddScore=-705.704993919419;eFDR=7.52046858539124e-129	chr16	92058507	92058531	Low_complexity	GC_rich	Low_complexity	+	24
chr16	rtracklayer	sequence_feature	93849211	93849420	.	-	.	count=649;fpk=3090.47619047619;logOddScore=731.684412577689;pval=3.00863000458801e-133;pvalAdj=4.07322216005761e-133;ctl_count=92;ctl_fpk=438.095238095238;ctl_logOddScore=-709.784920521323;eFDR=3.00863000458801e-133	chr16	93849323	93849469	SINE	B1_Mm	Alu	+	97
chr16	rtracklayer	sequence_feature	94431961	94432170	.	-	.	count=445;fpk=2119.04761904762;logOddScore=729.770556269852;pval=2.36766486966642e-132;pvalAdj=2.97649297900921e-132;ctl_count=41;ctl_fpk=195.238095238095;ctl_logOddScore=-727.291380365875;eFDR=2.36766486966642e-132	chr16	94432168	94432212	Simple_repeat	(GGGGA)n	Simple_repeat	+	2
chr16	rtracklayer	sequence_feature	94685221	94685430	.	-	.	count=771;fpk=3671.42857142857;logOddScore=720.889385650087;pval=3.10333777756914e-128;pvalAdj=3.41367155532606e-128;ctl_count=64;ctl_fpk=304.761904761905;ctl_logOddScore=-719.349415873765;eFDR=3.10333777756914e-128	chr16	94685423	94685574	SINE	B1_Mur4	Alu	-	7
chr16	rtracklayer	sequence_feature	94691521	94691940	.	-	.	count=929;fpk=2211.90476190476;logOddScore=747.620028611609;pval=7.92962016384013e-141;pvalAdj=2.0150768910301e-140;ctl_count=52;ctl_fpk=123.809523809524;ctl_logOddScore=-732.573224984206;eFDR=7.92962016384013e-141	chr16	94691726	94691765	Simple_repeat	(CCA)n	Simple_repeat	+	39
chr16	rtracklayer	sequence_feature	97490611	97491030	.	-	.	count=1019;fpk=2426.19047619048;logOddScore=760.47242158623;pval=4.28259531783268e-147;pvalAdj=7.53736775938552e-146;ctl_count=0;ctl_fpk=0;ctl_logOddScore=-743.746924740821;eFDR=4.28259531783268e-147	chr16	97490708	97490858	Simple_repeat	(TGG)n	Simple_repeat	+	150
chr16	rtracklayer	sequence_feature	97490611	97491030	.	-	.	count=1019;fpk=2426.19047619048;logOddScore=760.47242158623;pval=4.28259531783268e-147;pvalAdj=7.53736775938552e-146;ctl_count=0;ctl_fpk=0;ctl_logOddScore=-743.746924740821;eFDR=4.28259531783268e-147	chr16	97490907	97491501	LTR	RLTR19-int	ERVK	+	123
chr17	rtracklayer	sequence_feature	30005201	30005400	.	-	.	count=2340;fpk=11700;logOddScore=707.679849356238;pval=0;pvalAdj=0;ctl_count=101;ctl_fpk=505;ctl_logOddScore=-657.07873239262;eFDR=0.0769230769230769	chr17	30005193	30005231	Simple_repeat	(CCG)n	Simple_repeat	+	31
chr17	rtracklayer	sequence_feature	30005201	30005400	.	-	.	count=2340;fpk=11700;logOddScore=707.679849356238;pval=0;pvalAdj=0;ctl_count=101;ctl_fpk=505;ctl_logOddScore=-657.07873239262;eFDR=0.0769230769230769	chr17	30005304	30005433	Low_complexity	G-rich	Low_complexity	+	96
chr17	rtracklayer	sequence_feature	35897141	35897345	.	+	.	count=6585;fpk=32121.9512195122;logOddScore=763.567082479666;pval=0;pvalAdj=0;ctl_count=384;ctl_fpk=1873.17073170732;ctl_logOddScore=-639.449774701444;eFDR=0.277777777777778	chr17	35897103	35897158	Low_complexity	GC_rich	Low_complexity	+	18
chr17	rtracklayer	sequence_feature	35897141	35897345	.	+	.	count=6585;fpk=32121.9512195122;logOddScore=763.567082479666;pval=0;pvalAdj=0;ctl_count=384;ctl_fpk=1873.17073170732;ctl_logOddScore=-639.449774701444;eFDR=0.277777777777778	chr17	35897220	35897249	Low_complexity	GC_rich	Low_complexity	+	29
chr17	rtracklayer	sequence_feature	70761201	70761400	.	-	.	count=2742;fpk=13710;logOddScore=593.546252468589;pval=0;pvalAdj=0;ctl_count=225;ctl_fpk=1125;ctl_logOddScore=-581.012507429575;eFDR=0.0769230769230769	chr17	70761357	70761391	Simple_repeat	(CCA)n	Simple_repeat	+	34
chr18	rtracklayer	sequence_feature	10482781	10482990	.	+	.	count=2260;fpk=10761.9047619048;logOddScore=58.680676122437;pval=0;pvalAdj=0;ctl_count=0;ctl_fpk=0;ctl_logOddScore=0;eFDR=0	chr18	10482802	10482840	Simple_repeat	(CAAAA)n	Simple_repeat	+	38
chr18	rtracklayer	sequence_feature	16808611	16808820	.	+	.	count=1800;fpk=8571.42857142857;logOddScore=27.3170779638722;pval=0;pvalAdj=0;ctl_count=131;ctl_fpk=623.809523809524;ctl_logOddScore=0;eFDR=0	chr18	16808697	16808750	Simple_repeat	(TG)n	Simple_repeat	+	53
chr18	rtracklayer	sequence_feature	23891201	23891400	.	-	.	count=1180;fpk=5900;logOddScore=695.900139168667;pval=0;pvalAdj=0;ctl_count=95;ctl_fpk=475;ctl_logOddScore=-693.110433383018;eFDR=0.125	chr18	23891219	23891259	Simple_repeat	(CCA)n	Simple_repeat	+	40
chr18	rtracklayer	sequence_feature	25478251	25478670	.	+	.	count=4020;fpk=9571.42857142857;logOddScore=22.8687861264689;pval=0;pvalAdj=0;ctl_count=314;ctl_fpk=747.619047619048;ctl_logOddScore=0;eFDR=0	chr18	25478662	25478716	Low_complexity	T-rich	Low_complexity	+	8
chr18	rtracklayer	sequence_feature	27599201	27599400	.	-	.	count=1630;fpk=8150;logOddScore=728.077909363679;pval=0;pvalAdj=0;ctl_count=106;ctl_fpk=530;ctl_logOddScore=-690.56745349001;eFDR=0.125	chr18	27599248	27599413	Simple_repeat	(TGG)n	Simple_repeat	+	152
chr18	rtracklayer	sequence_feature	36753401	36753600	.	-	.	count=1506;fpk=7530;logOddScore=752.706620852201;pval=0;pvalAdj=0;ctl_count=21;ctl_fpk=105;ctl_logOddScore=-710.856360042495;eFDR=0.125	chr18	36753476	36753616	Low_complexity	G-rich	Low_complexity	+	124
chr18	rtracklayer	sequence_feature	38419001	38419200	.	-	.	count=1251;fpk=6255;logOddScore=636.200748832876;pval=0;pvalAdj=0;ctl_count=426;ctl_fpk=2130;ctl_logOddScore=-618.078346208921;eFDR=0.125	chr18	38419180	38419213	Low_complexity	GC_rich	Low_complexity	+	20
chr18	rtracklayer	sequence_feature	61258891	61259100	.	+	.	count=1682;fpk=8009.52380952381;logOddScore=1.95184448544114;pval=0;pvalAdj=0;ctl_count=0;ctl_fpk=0;ctl_logOddScore=0;eFDR=0	chr18	61258801	61258999	SINE	B3	B2	-	109
chr18	rtracklayer	sequence_feature	61258891	61259100	.	+	.	count=1682;fpk=8009.52380952381;logOddScore=1.95184448544114;pval=0;pvalAdj=0;ctl_count=0;ctl_fpk=0;ctl_logOddScore=0;eFDR=0	chr18	61259007	61259039	Simple_repeat	(T)n	Simple_repeat	+	32
chr19	rtracklayer	sequence_feature	3910801	3911000	.	+	.	count=1892;fpk=9460;logOddScore=698.540375282612;pval=0;pvalAdj=0;ctl_count=129;ctl_fpk=645;ctl_logOddScore=-680.021820780811;eFDR=0.4	chr19	3910654	3910804	SINE	B1_Mus1	Alu	+	4
chr19	rtracklayer	sequence_feature	5422801	5423000	.	+	.	count=1682;fpk=8410;logOddScore=675.181531682005;pval=0;pvalAdj=0;ctl_count=180;ctl_fpk=900;ctl_logOddScore=-638.093624304477;eFDR=0.4	chr19	5422807	5422836	Low_complexity	AT_rich	Low_complexity	+	29
chr19	rtracklayer	sequence_feature	5802001	5802200	.	+	.	count=1620;fpk=8100;logOddScore=541.36082908873;pval=0;pvalAdj=0;ctl_count=251;ctl_fpk=1255;ctl_logOddScore=-503.421163386494;eFDR=0.4	chr19	5801968	5802116	SINE	B1_Mus1	Alu	-	116
chr19	rtracklayer	sequence_feature	6517001	6517200	.	-	.	count=4941;fpk=24705;logOddScore=517.595796722299;pval=0;pvalAdj=0;ctl_count=402;ctl_fpk=2010;ctl_logOddScore=-446.977817455336;eFDR=0.888888888888889	chr19	6517159	6517205	Simple_repeat	(CCA)n	Simple_repeat	+	41
chr19	rtracklayer	sequence_feature	7198601	7199000	.	+	.	count=2816;fpk=7040;logOddScore=728.991136176944;pval=0;pvalAdj=0;ctl_count=107;ctl_fpk=267.5;ctl_logOddScore=-699.959518930766;eFDR=0.4	chr19	7198933	7198979	Simple_repeat	(A)n	Simple_repeat	+	46
chr19	rtracklayer	sequence_feature	7398401	7398600	.	+	.	count=1341;fpk=6705;logOddScore=707.351608336047;pval=0;pvalAdj=0;ctl_count=72;ctl_fpk=360;ctl_logOddScore=-694.99980279982;eFDR=0.4	chr19	7398359	7398409	Low_complexity	A-rich	Low_complexity	+	9
chr19	rtracklayer	sequence_feature	53588201	53588400	.	+	.	count=1728;fpk=8640;logOddScore=719.247743034591;pval=0;pvalAdj=0;ctl_count=113;ctl_fpk=565;ctl_logOddScore=-684.201273294637;eFDR=0.4	chr19	53588324	53588362	Simple_repeat	(CAAAA)n	Simple_repeat	+	38
chr1_GL456211_random	rtracklayer	sequence_feature	45601	45800	.	-	.	count=42;fpk=210;logOddScore=80.8848618709271;pval=2.56783784615664e-05;pvalAdj=4.76932693038242e-05;ctl_count=0;ctl_fpk=0;ctl_logOddScore=-76.2053116865427;eFDR=0.5	chr1_GL456211_random	43939	50277	LINE	L1Md_T	L1	+	200
chr1_GL456211_random	rtracklayer	sequence_feature	100001	100200	.	-	.	count=32;fpk=160;logOddScore=36.8443530691603;pval=0.582954877160532;pvalAdj=0.666234145326322;ctl_count=18;ctl_fpk=90;ctl_logOddScore=-34.615177049824;eFDR=0.582954877160532	chr1_GL456211_random	100111	100186	SINE	ID4	ID	-	75
chr1_GL456211_random	rtracklayer	sequence_feature	111101	111320	.	+	.	count=52;fpk=236.363636363636;logOddScore=79.9164608662422;pval=7.61513218432373e-07;pvalAdj=1.01535095790983e-06;ctl_count=0;ctl_fpk=0;ctl_logOddScore=-74.2087622399668;eFDR=0.666666666666667	chr1_GL456211_random	110932	111328	LTR	MTA_Mm	ERVL-MaLR	-	220
chr1_GL456211_random	rtracklayer	sequence_feature	111201	111600	.	-	.	count=93;fpk=232.5;logOddScore=53.1921824473194;pval=0.0851226480269126;pvalAdj=0.113496864035884;ctl_count=42;ctl_fpk=105;ctl_logOddScore=-43.6040826041316;eFDR=0.333333333333333	chr1_GL456211_random	110932	111328	LTR	MTA_Mm	ERVL-MaLR	-	128
chr1_GL456211_random	rtracklayer	sequence_feature	111201	111600	.	-	.	count=93;fpk=232.5;logOddScore=53.1921824473194;pval=0.0851226480269126;pvalAdj=0.113496864035884;ctl_count=42;ctl_fpk=105;ctl_logOddScore=-43.6040826041316;eFDR=0.333333333333333	chr1_GL456211_random	111328	112427	LTR	MTA_Mm-int	ERVL-MaLR	-	272
chr1_GL456211_random	rtracklayer	sequence_feature	111981	112420	.	+	.	count=70;fpk=159.090909090909;logOddScore=22.5833169543482;pval=0.64766627694006;pvalAdj=0.64766627694006;ctl_count=79;ctl_fpk=179.545454545455;ctl_logOddScore=-19.4505655364305;eFDR=0.75	chr1_GL456211_random	111328	112427	LTR	MTA_Mm-int	ERVL-MaLR	-	440
chr1_GL456211_random	rtracklayer	sequence_feature	112201	112600	.	-	.	count=62;fpk=155;logOddScore=25.5159994750929;pval=0.90404298776629;pvalAdj=0.90404298776629;ctl_count=57;ctl_fpk=142.5;ctl_logOddScore=-22.6512956558172;eFDR=0.90404298776629	chr1_GL456211_random	111328	112427	LTR	MTA_Mm-int	ERVL-MaLR	-	227
chr1_GL456211_random	rtracklayer	sequence_feature	112201	112600	.	-	.	count=62;fpk=155;logOddScore=25.5159994750929;pval=0.90404298776629;pvalAdj=0.90404298776629;ctl_count=57;ctl_fpk=142.5;ctl_logOddScore=-22.6512956558172;eFDR=0.90404298776629	chr1_GL456211_random	112427	112823	LTR	MTA_Mm	ERVL-MaLR	-	173
chr1_GL456211_random	rtracklayer	sequence_feature	119801	120000	.	-	.	count=40;fpk=200;logOddScore=80.5224937979954;pval=2.98082933148901e-05;pvalAdj=4.76932693038242e-05;ctl_count=0;ctl_fpk=0;ctl_logOddScore=-76.2053116865427;eFDR=0.4	chr1_GL456211_random	118685	120009	LINE	L1Md_F2	L1	-	200
chr1_GL456211_random	rtracklayer	sequence_feature	169601	169800	.	-	.	count=65;fpk=325;logOddScore=81.8180520797423;pval=1.73950715790825e-05;pvalAdj=4.63868575442201e-05;ctl_count=0;ctl_fpk=0;ctl_logOddScore=-76.2053116865427;eFDR=0.666666666666667	chr1_GL456211_random	168293	170059	LTR	MERVL-int	ERVL	-	200
chr1_GL456212_random	rtracklayer	sequence_feature	1026	1230	.	+	.	count=6;fpk=29.2682926829268;logOddScore=65.4822512345756;pval=0.0867662572754299;pvalAdj=0.859147928340205;ctl_count=0;ctl_fpk=0;ctl_logOddScore=-64.1608850647384;eFDR=0.333333333333333	chr1_GL456212_random	977	1115	SINE	B1_Mur4	Alu	-	90
chr1_GL456212_random	rtracklayer	sequence_feature	3281	3690	.	+	.	count=11;fpk=26.8292682926829;logOddScore=54.9403010085945;pval=0.393947755880628;pvalAdj=0.859147928340205;ctl_count=6;ctl_fpk=14.6341463414634;ctl_logOddScore=-53.6113372974565;eFDR=0.393947755880628	chr1_GL456212_random	3211	3410	SINE	B3	B2	+	130
chr1_GL456212_random	rtracklayer	sequence_feature	3896	4100	.	+	.	count=6;fpk=29.2682926829268;logOddScore=54.5894328593229;pval=0.407996102833651;pvalAdj=0.859147928340205;ctl_count=3;ctl_fpk=14.6341463414634;ctl_logOddScore=-53.4642246464617;eFDR=0.407996102833651	chr1_GL456212_random	3893	3957	Low_complexity	CT-rich	Low_complexity	+	62
chr1_GL456212_random	rtracklayer	sequence_feature	7176	7790	.	+	.	count=15;fpk=24.390243902439;logOddScore=63.8464188117219;pval=0.116727307145924;pvalAdj=0.859147928340205;ctl_count=1;ctl_fpk=1.6260162601626;ctl_logOddScore=-62.7474428760056;eFDR=0.166666666666667	chr1_GL456212_random	7267	8238	LTR	MTEa-int	ERVL-MaLR	-	523
chr1_GL456212_random	rtracklayer	sequence_feature	7996	8200	.	+	.	count=18;fpk=87.8048780487805;logOddScore=52.6820530834921;pval=0.485982666535874;pvalAdj=0.859147928340205;ctl_count=5;ctl_fpk=24.390243902439;ctl_logOddScore=-48.2492078577377;eFDR=0.485982666535874	chr1_GL456212_random	7267	8238	LTR	MTEa-int	ERVL-MaLR	-	205
chr1_GL456212_random	rtracklayer	sequence_feature	8816	9020	.	+	.	count=5;fpk=24.390243902439;logOddScore=46.4504402922081;pval=0.729169715741544;pvalAdj=0.963323802148179;ctl_count=6;ctl_fpk=29.2682926829268;ctl_logOddScore=-45.9316157628039;eFDR=0.729169715741544	chr1_GL456212_random	8471	8920	LTR	RMER5	ERV1	+	105
chr1_GL456212_random	rtracklayer	sequence_feature	8816	9020	.	+	.	count=5;fpk=24.390243902439;logOddScore=46.4504402922081;pval=0.729169715741544;pvalAdj=0.963323802148179;ctl_count=6;ctl_fpk=29.2682926829268;ctl_logOddScore=-45.9316157628039;eFDR=0.729169715741544	chr1_GL456212_random	8929	9038	LTR	MTEa	ERVL-MaLR	-	91
chr1_GL456212_random	rtracklayer	sequence_feature	8821	9030	.	-	.	count=10;fpk=47.6190476190476;logOddScore=42.9695667578072;pval=0.486817428949212;pvalAdj=0.960952114188874;ctl_count=4;ctl_fpk=19.047619047619;ctl_logOddScore=-42.3760673044789;eFDR=0.486817428949212	chr1_GL456212_random	8471	8920	LTR	RMER5	ERV1	+	100
chr1_GL456212_random	rtracklayer	sequence_feature	8821	9030	.	-	.	count=10;fpk=47.6190476190476;logOddScore=42.9695667578072;pval=0.486817428949212;pvalAdj=0.960952114188874;ctl_count=4;ctl_fpk=19.047619047619;ctl_logOddScore=-42.3760673044789;eFDR=0.486817428949212	chr1_GL456212_random	8929	9038	LTR	MTEa	ERVL-MaLR	-	101
chr1_GL456212_random	rtracklayer	sequence_feature	11071	11685	.	+	.	count=16;fpk=26.0162601626016;logOddScore=60.1650609825399;pval=0.208911002092979;pvalAdj=0.859147928340205;ctl_count=5;ctl_fpk=8.13008130081301;ctl_logOddScore=-58.8569926624048;eFDR=0.208911002092979	chr1_GL456212_random	10322	11193	LTR	RLTR25A	ERVK	+	123
chr1_GL456212_random	rtracklayer	sequence_feature	11071	11685	.	+	.	count=16;fpk=26.0162601626016;logOddScore=60.1650609825399;pval=0.208911002092979;pvalAdj=0.859147928340205;ctl_count=5;ctl_fpk=8.13008130081301;ctl_logOddScore=-58.8569926624048;eFDR=0.208911002092979	chr1_GL456212_random	11193	12986	LINE	Lx5	L1	+	492
chr1_GL456212_random	rtracklayer	sequence_feature	11891	12300	.	+	.	count=13;fpk=31.7073170731707;logOddScore=66.0950891699021;pval=0.077163055830165;pvalAdj=0.859147928340205;ctl_count=0;ctl_fpk=0;ctl_logOddScore=-64.1608850647384;eFDR=0.666666666666667	chr1_GL456212_random	11193	12986	LINE	Lx5	L1	+	410
chr1_GL456212_random	rtracklayer	sequence_feature	12711	12915	.	+	.	count=5;fpk=24.390243902439;logOddScore=64.6603272196969;pval=0.101011593730232;pvalAdj=0.859147928340205;ctl_count=0;ctl_fpk=0;ctl_logOddScore=-64.1608850647384;eFDR=0.222222222222222	chr1_GL456212_random	11193	12986	LINE	Lx5	L1	+	205
chr1_GL456212_random	rtracklayer	sequence_feature	13326	14145	.	+	.	count=20;fpk=24.390243902439;logOddScore=61.2998218913894;pval=0.176771241453962;pvalAdj=0.859147928340205;ctl_count=4;ctl_fpk=4.8780487804878;ctl_logOddScore=-60.3191049714178;eFDR=0.176771241453962	chr1_GL456212_random	13737	13863	LTR	RLTR12BD_Mm	ERVK	+	126
chr1_GL456212_random	rtracklayer	sequence_feature	13326	14145	.	+	.	count=20;fpk=24.390243902439;logOddScore=61.2998218913894;pval=0.176771241453962;pvalAdj=0.859147928340205;ctl_count=4;ctl_fpk=4.8780487804878;ctl_logOddScore=-60.3191049714178;eFDR=0.176771241453962	chr1_GL456212_random	13884	14151	LTR	MTC	ERVL-MaLR	+	261
chr1_GL456212_random	rtracklayer	sequence_feature	13326	14145	.	+	.	count=20;fpk=24.390243902439;logOddScore=61.2998218913894;pval=0.176771241453962;pvalAdj=0.859147928340205;ctl_count=4;ctl_fpk=4.8780487804878;ctl_logOddScore=-60.3191049714178;eFDR=0.176771241453962	chr1_GL456212_random	14135	14263	LTR	RMER19B	ERVK	+	10
chr1_GL456212_random	rtracklayer	sequence_feature	14966	15580	.	+	.	count=21;fpk=34.1463414634146;logOddScore=56.12482333186;pval=0.347627816740431;pvalAdj=0.859147928340205;ctl_count=9;ctl_fpk=14.6341463414634;ctl_logOddScore=-53.5622997471249;eFDR=0.347627816740431	chr1_GL456212_random	14726	15011	LTR	RMER19B	ERVK	+	46
chr1_GL456212_random	rtracklayer	sequence_feature	14966	15580	.	+	.	count=21;fpk=34.1463414634146;logOddScore=56.12482333186;pval=0.347627816740431;pvalAdj=0.859147928340205;ctl_count=9;ctl_fpk=14.6341463414634;ctl_logOddScore=-53.5622997471249;eFDR=0.347627816740431	chr1_GL456212_random	15296	15491	SINE	B3	B2	+	195
chr1_GL456212_random	rtracklayer	sequence_feature	15991	16195	.	+	.	count=5;fpk=24.390243902439;logOddScore=48.8737303460524;pval=0.640317819190197;pvalAdj=0.946095898167605;ctl_count=5;ctl_fpk=24.390243902439;ctl_logOddScore=-48.2492078577377;eFDR=0.640317819190197	chr1_GL456212_random	16075	16262	LTR	RMER10B	ERVL	+	120
chr1_GL456212_random	rtracklayer	sequence_feature	23986	24600	.	+	.	count=17;fpk=27.6422764227642;logOddScore=39.011721627914;pval=0.916326485451056;pvalAdj=0.999999999976894;ctl_count=31;ctl_fpk=50.4065040650407;ctl_logOddScore=-37.4882069076024;eFDR=0.916326485451056	chr1_GL456212_random	23783	24004	SINE	ID_B1	B4	+	19
chr1_GL456212_random	rtracklayer	sequence_feature	23986	24600	.	+	.	count=17;fpk=27.6422764227642;logOddScore=39.011721627914;pval=0.916326485451056;pvalAdj=0.999999999976894;ctl_count=31;ctl_fpk=50.4065040650407;ctl_logOddScore=-37.4882069076024;eFDR=0.916326485451056	chr1_GL456212_random	24004	24040	Simple_repeat	(A)n	Simple_repeat	+	36
chr1_GL456212_random	rtracklayer	sequence_feature	23986	24600	.	+	.	count=17;fpk=27.6422764227642;logOddScore=39.011721627914;pval=0.916326485451056;pvalAdj=0.999999999976894;ctl_count=31;ctl_fpk=50.4065040650407;ctl_logOddScore=-37.4882069076024;eFDR=0.916326485451056	chr1_GL456212_random	24503	24664	SINE	B1F2	Alu	+	97
chr1_GL456212_random	rtracklayer	sequence_feature	25216	25625	.	+	.	count=12;fpk=29.2682926829268;logOddScore=54.379914323057;pval=0.416442997899558;pvalAdj=0.859147928340205;ctl_count=8;ctl_fpk=19.5121951219512;ctl_logOddScore=-52.9405821393353;eFDR=0.416442997899558	chr1_GL456212_random	25334	25476	SINE	B1_Mus1	Alu	-	142
chr1_GL456212_random	rtracklayer	sequence_feature	31161	31570	.	+	.	count=12;fpk=29.2682926829268;logOddScore=52.856183461675;pval=0.478794542330147;pvalAdj=0.859147928340205;ctl_count=8;ctl_fpk=19.5121951219512;ctl_logOddScore=-51.2044703204505;eFDR=0.478794542330147	chr1_GL456212_random	31362	31383	Low_complexity	AT_rich	Low_complexity	+	21
chr1_GL456212_random	rtracklayer	sequence_feature	31161	31570	.	+	.	count=12;fpk=29.2682926829268;logOddScore=52.856183461675;pval=0.478794542330147;pvalAdj=0.859147928340205;ctl_count=8;ctl_fpk=19.5121951219512;ctl_logOddScore=-51.2044703204505;eFDR=0.478794542330147	chr1_GL456212_random	31455	31592	SINE	B1_Mur3	Alu	+	115
chr1_GL456212_random	rtracklayer	sequence_feature	32391	33005	.	+	.	count=21;fpk=34.1463414634146;logOddScore=47.9171033583589;pval=0.676664691432523;pvalAdj=0.946095898167605;ctl_count=21;ctl_fpk=34.1463414634146;ctl_logOddScore=-45.2761169868513;eFDR=0.676664691432523	chr1_GL456212_random	32419	32578	SINE	RSINE1	B4	+	159
chr1_GL456212_random	rtracklayer	sequence_feature	32391	33005	.	+	.	count=21;fpk=34.1463414634146;logOddScore=47.9171033583589;pval=0.676664691432523;pvalAdj=0.946095898167605;ctl_count=21;ctl_fpk=34.1463414634146;ctl_logOddScore=-45.2761169868513;eFDR=0.676664691432523	chr1_GL456212_random	32870	32979	SINE	B2_Mm2	B2	-	109
chr1_GL456212_random	rtracklayer	sequence_feature	32391	33005	.	+	.	count=21;fpk=34.1463414634146;logOddScore=47.9171033583589;pval=0.676664691432523;pvalAdj=0.946095898167605;ctl_count=21;ctl_fpk=34.1463414634146;ctl_logOddScore=-45.2761169868513;eFDR=0.676664691432523	chr1_GL456212_random	32645	32866	SINE	B3	B2	+	221
chr1_GL456212_random	rtracklayer	sequence_feature	35876	36490	.	+	.	count=21;fpk=34.1463414634146;logOddScore=38.766971754491;pval=0.920157079176783;pvalAdj=0.999999999976894;ctl_count=32;ctl_fpk=52.0325203252033;ctl_logOddScore=-36.8442323162136;eFDR=0.920157079176783	chr1_GL456212_random	35902	36280	LTR	MTD	ERVL-MaLR	+	378
chr1_GL456212_random	rtracklayer	sequence_feature	35876	36490	.	+	.	count=21;fpk=34.1463414634146;logOddScore=38.766971754491;pval=0.920157079176783;pvalAdj=0.999999999976894;ctl_count=32;ctl_fpk=52.0325203252033;ctl_logOddScore=-36.8442323162136;eFDR=0.920157079176783	chr1_GL456212_random	36356	36381	Simple_repeat	(CAA)n	Simple_repeat	+	25
chr1_GL456212_random	rtracklayer	sequence_feature	37516	37720	.	+	.	count=5;fpk=24.390243902439;logOddScore=64.7870208777502;pval=0.0987110280545419;pvalAdj=0.859147928340205;ctl_count=0;ctl_fpk=0;ctl_logOddScore=-64.1608850647384;eFDR=0.285714285714286	chr1_GL456212_random	37331	37715	LTR	MTB_Mm	ERVL-MaLR	-	200
chr1_GL456212_random	rtracklayer	sequence_feature	38131	38335	.	+	.	count=10;fpk=48.780487804878;logOddScore=44.8643900441318;pval=0.780706358394478;pvalAdj=0.986775066677145;ctl_count=8;ctl_fpk=39.0243902439024;ctl_logOddScore=-41.7202792139322;eFDR=0.780706358394478	chr1_GL456212_random	38105	38287	SINE	B3	B2	-	157
chr1_GL456212_random	rtracklayer	sequence_feature	38131	38335	.	+	.	count=10;fpk=48.780487804878;logOddScore=44.8643900441318;pval=0.780706358394478;pvalAdj=0.986775066677145;ctl_count=8;ctl_fpk=39.0243902439024;ctl_logOddScore=-41.7202792139322;eFDR=0.780706358394478	chr1_GL456212_random	38307	38400	SINE	B1_Mus2	Alu	+	28
chr1_GL456212_random	rtracklayer	sequence_feature	38951	39155	.	+	.	count=9;fpk=43.9024390243902;logOddScore=56.2012296496832;pval=0.344708374570609;pvalAdj=0.859147928340205;ctl_count=3;ctl_fpk=14.6341463414634;ctl_logOddScore=-53.4642246464617;eFDR=0.344708374570609	chr1_GL456212_random	39047	39432	LTR	ORR1C1	ERVL-MaLR	-	108
chr1_GL456212_random	rtracklayer	sequence_feature	40591	41000	.	+	.	count=12;fpk=29.2682926829268;logOddScore=60.4745236545329;pval=0.199821603891745;pvalAdj=0.859147928340205;ctl_count=3;ctl_fpk=7.31707317073171;ctl_logOddScore=-58.8125548556;eFDR=0.199821603891745	chr1_GL456212_random	40467	40618	Simple_repeat	(TA)n	Simple_repeat	+	28
chr1_GL456212_random	rtracklayer	sequence_feature	40591	41000	.	+	.	count=12;fpk=29.2682926829268;logOddScore=60.4745236545329;pval=0.199821603891745;pvalAdj=0.859147928340205;ctl_count=3;ctl_fpk=7.31707317073171;ctl_logOddScore=-58.8125548556;eFDR=0.199821603891745	chr1_GL456212_random	40627	40650	Simple_repeat	(CA)n	Simple_repeat	+	23
chr1_GL456212_random	rtracklayer	sequence_feature	40591	41000	.	+	.	count=12;fpk=29.2682926829268;logOddScore=60.4745236545329;pval=0.199821603891745;pvalAdj=0.859147928340205;ctl_count=3;ctl_fpk=7.31707317073171;ctl_logOddScore=-58.8125548556;eFDR=0.199821603891745	chr1_GL456212_random	40650	40976	LTR	IAPEY4_LTR	ERVK	-	326
chr1_GL456212_random	rtracklayer	sequence_feature	40591	41000	.	+	.	count=12;fpk=29.2682926829268;logOddScore=60.4745236545329;pval=0.199821603891745;pvalAdj=0.859147928340205;ctl_count=3;ctl_fpk=7.31707317073171;ctl_logOddScore=-58.8125548556;eFDR=0.199821603891745	chr1_GL456212_random	40976	41092	Simple_repeat	(CA)n	Simple_repeat	+	24
chr1_GL456212_random	rtracklayer	sequence_feature	41206	41615	.	+	.	count=16;fpk=39.0243902439024;logOddScore=44.6315905191238;pval=0.787765926812181;pvalAdj=0.986775066677145;ctl_count=16;ctl_fpk=39.0243902439024;ctl_logOddScore=-41.7754523698124;eFDR=0.787765926812181	chr1_GL456212_random	41130	41458	LTR	ORR1A1	ERVL-MaLR	-	253
chr1_GL456212_random	rtracklayer	sequence_feature	41206	41615	.	+	.	count=16;fpk=39.0243902439024;logOddScore=44.6315905191238;pval=0.787765926812181;pvalAdj=0.986775066677145;ctl_count=16;ctl_fpk=39.0243902439024;ctl_logOddScore=-41.7754523698124;eFDR=0.787765926812181	chr1_GL456212_random	41504	41621	Simple_repeat	(CA)n	Simple_repeat	+	111
chr1_GL456212_random	rtracklayer	sequence_feature	43051	43665	.	+	.	count=18;fpk=29.2682926829268;logOddScore=59.5208969116808;pval=0.228593896693299;pvalAdj=0.859147928340205;ctl_count=6;ctl_fpk=9.75609756097561;ctl_logOddScore=-58.0844619640936;eFDR=0.228593896693299	chr1_GL456212_random	43199	43363	SINE	B3	B2	+	164
chr1_GL456212_random	rtracklayer	sequence_feature	43051	43665	.	+	.	count=18;fpk=29.2682926829268;logOddScore=59.5208969116808;pval=0.228593896693299;pvalAdj=0.859147928340205;ctl_count=6;ctl_fpk=9.75609756097561;ctl_logOddScore=-58.0844619640936;eFDR=0.228593896693299	chr1_GL456212_random	43384	43444	Simple_repeat	(CA)n	Simple_repeat	+	60
chr1_GL456212_random	rtracklayer	sequence_feature	43051	43665	.	+	.	count=18;fpk=29.2682926829268;logOddScore=59.5208969116808;pval=0.228593896693299;pvalAdj=0.859147928340205;ctl_count=6;ctl_fpk=9.75609756097561;ctl_logOddScore=-58.0844619640936;eFDR=0.228593896693299	chr1_GL456212_random	43480	43645	SINE	B1_Mur1	Alu	+	165
chr1_GL456212_random	rtracklayer	sequence_feature	44691	45100	.	+	.	count=18;fpk=43.9024390243902;logOddScore=33.8275864220581;pval=0.972427506109988;pvalAdj=0.999999999976894;ctl_count=31;ctl_fpk=75.609756097561;ctl_logOddScore=-30.8080114872939;eFDR=0.972427506109988	chr1_GL456212_random	44551	44731	Simple_repeat	(TC)n	Simple_repeat	+	41
chr1_GL456212_random	rtracklayer	sequence_feature	48511	48720	.	-	.	count=14;fpk=66.6666666666667;logOddScore=27.6447214902722;pval=0.975638075680337;pvalAdj=0.999999999999873;ctl_count=13;ctl_fpk=61.9047619047619;ctl_logOddScore=-26.7432791753064;eFDR=0.975638075680337	chr1_GL456212_random	48590	49052	Other	RMER1B	Other	+	130
chr1_GL456212_random	rtracklayer	sequence_feature	55761	55965	.	+	.	count=5;fpk=24.390243902439;logOddScore=42.1478926053403;pval=0.854503492271807;pvalAdj=0.995245243940105;ctl_count=8;ctl_fpk=39.0243902439024;ctl_logOddScore=-41.7202792139322;eFDR=0.854503492271807	chr1_GL456212_random	51573	57724	LINE	L1Md_A	L1	-	205
chr1_GL456212_random	rtracklayer	sequence_feature	61706	61910	.	+	.	count=10;fpk=48.780487804878;logOddScore=53.9683746683609;pval=0.433143788483293;pvalAdj=0.859147928340205;ctl_count=4;ctl_fpk=19.5121951219512;ctl_logOddScore=-50.7453497168116;eFDR=0.433143788483293	chr1_GL456212_random	60885	61981	LTR	MTA_Mm-int	ERVL-MaLR	-	205
chr1_GL456212_random	rtracklayer	sequence_feature	63141	63345	.	+	.	count=6;fpk=29.2682926829268;logOddScore=57.8051304947872;pval=0.285774120612701;pvalAdj=0.859147928340205;ctl_count=2;ctl_fpk=9.75609756097561;ctl_logOddScore=-56.4773248780971;eFDR=0.285774120612701	chr1_GL456212_random	63292	63355	LTR	LTR53	ERVL	+	53
chr1_GL456212_random	rtracklayer	sequence_feature	68676	68880	.	+	.	count=15;fpk=73.1707317073171;logOddScore=60.6453833492938;pval=0.194906750007911;pvalAdj=0.859147928340205;ctl_count=2;ctl_fpk=9.75609756097561;ctl_logOddScore=-56.4773248780971;eFDR=0.194906750007911	chr1_GL456212_random	68495	68875	LTR	MTD	ERVL-MaLR	+	200
chr1_GL456212_random	rtracklayer	sequence_feature	69291	69495	.	+	.	count=6;fpk=29.2682926829268;logOddScore=57.6882830075211;pval=0.289902297454891;pvalAdj=0.859147928340205;ctl_count=2;ctl_fpk=9.75609756097561;ctl_logOddScore=-56.4773248780971;eFDR=0.289902297454891	chr1_GL456212_random	69263	70018	LTR	RMER6A	ERVK	+	205
chr1_GL456212_random	rtracklayer	sequence_feature	69301	69510	.	-	.	count=9;fpk=42.8571428571429;logOddScore=55.2828342915384;pval=0.0501633426191023;pvalAdj=0.270882050143153;ctl_count=0;ctl_fpk=0;ctl_logOddScore=-54.9215488408152;eFDR=0.2	chr1_GL456212_random	69263	70018	LTR	RMER6A	ERVK	+	210
chr1_GL456212_random	rtracklayer	sequence_feature	76261	76670	.	+	.	count=10;fpk=24.390243902439;logOddScore=52.0181890997423;pval=0.513408751833671;pvalAdj=0.884526914721205;ctl_count=10;ctl_fpk=24.390243902439;ctl_logOddScore=-51.0573906478727;eFDR=0.513408751833671	chr1_GL456212_random	76258	76324	Simple_repeat	(TC)n	Simple_repeat	+	64
chr1_GL456212_random	rtracklayer	sequence_feature	76261	76670	.	+	.	count=10;fpk=24.390243902439;logOddScore=52.0181890997423;pval=0.513408751833671;pvalAdj=0.884526914721205;ctl_count=10;ctl_fpk=24.390243902439;ctl_logOddScore=-51.0573906478727;eFDR=0.513408751833671	chr1_GL456212_random	76324	76358	Simple_repeat	(TG)n	Simple_repeat	+	34
chr1_GL456212_random	rtracklayer	sequence_feature	76261	76670	.	+	.	count=10;fpk=24.390243902439;logOddScore=52.0181890997423;pval=0.513408751833671;pvalAdj=0.884526914721205;ctl_count=10;ctl_fpk=24.390243902439;ctl_logOddScore=-51.0573906478727;eFDR=0.513408751833671	chr1_GL456212_random	76400	76428	Low_complexity	AT_rich	Low_complexity	+	28
chr1_GL456212_random	rtracklayer	sequence_feature	76261	76670	.	+	.	count=10;fpk=24.390243902439;logOddScore=52.0181890997423;pval=0.513408751833671;pvalAdj=0.884526914721205;ctl_count=10;ctl_fpk=24.390243902439;ctl_logOddScore=-51.0573906478727;eFDR=0.513408751833671	chr1_GL456212_random	76508	76789	SINE	B4A	B4	-	162
chr1_GL456212_random	rtracklayer	sequence_feature	79746	79950	.	+	.	count=7;fpk=34.1463414634146;logOddScore=58.4659783491218;pval=0.262968314760667;pvalAdj=0.859147928340205;ctl_count=2;ctl_fpk=9.75609756097561;ctl_logOddScore=-56.4773248780971;eFDR=0.262968314760667	chr1_GL456212_random	79545	80184	LTR	RMER19C	ERVK	+	205
chr1_GL456212_random	rtracklayer	sequence_feature	80566	81385	.	+	.	count=22;fpk=26.8292682926829;logOddScore=58.1651401890283;pval=0.273233967435559;pvalAdj=0.859147928340205;ctl_count=9;ctl_fpk=10.9756097560976;ctl_logOddScore=-56.9294026346856;eFDR=0.273233967435559	chr1_GL456212_random	80580	81106	LINE	L1ME2z	L1	+	526
chr1_GL456212_random	rtracklayer	sequence_feature	80566	81385	.	+	.	count=22;fpk=26.8292682926829;logOddScore=58.1651401890283;pval=0.273233967435559;pvalAdj=0.859147928340205;ctl_count=9;ctl_fpk=10.9756097560976;ctl_logOddScore=-56.9294026346856;eFDR=0.273233967435559	chr1_GL456212_random	81241	81288	SINE	B4	B4	+	47
chr1_GL456212_random	rtracklayer	sequence_feature	80566	81385	.	+	.	count=22;fpk=26.8292682926829;logOddScore=58.1651401890283;pval=0.273233967435559;pvalAdj=0.859147928340205;ctl_count=9;ctl_fpk=10.9756097560976;ctl_logOddScore=-56.9294026346856;eFDR=0.273233967435559	chr1_GL456212_random	81288	81426	SINE	B1_Mur1	Alu	+	97
chr1_GL456212_random	rtracklayer	sequence_feature	82951	83160	.	-	.	count=10;fpk=47.6190476190476;logOddScore=37.0341832611042;pval=0.77129791806857;pvalAdj=0.998437557857671;ctl_count=7;ctl_fpk=33.3333333333333;ctl_logOddScore=-36.1592525386477;eFDR=0.77129791806857	chr1_GL456212_random	82697	83444	LINE	Lx2B2	L1	+	210
chr1_GL456212_random	rtracklayer	sequence_feature	83371	83790	.	-	.	count=18;fpk=42.8571428571429;logOddScore=53.4681631259081;pval=0.0798672592073855;pvalAdj=0.359402666433235;ctl_count=1;ctl_fpk=2.38095238095238;ctl_logOddScore=-52.8654737659277;eFDR=0.166666666666667	chr1_GL456212_random	82697	83444	LINE	Lx2B2	L1	+	74
chr1_GL456212_random	rtracklayer	sequence_feature	83436	83640	.	+	.	count=10;fpk=48.780487804878;logOddScore=42.9773339583441;pval=0.833985542738789;pvalAdj=0.987724032603797;ctl_count=9;ctl_fpk=43.9024390243902;ctl_logOddScore=-39.7883554397662;eFDR=0.833985542738789	chr1_GL456212_random	82697	83444	LINE	Lx2B2	L1	+	9
chr1_GL456212_random	rtracklayer	sequence_feature	84051	84460	.	+	.	count=14;fpk=34.1463414634146;logOddScore=53.0722201397661;pval=0.469886358256918;pvalAdj=0.859147928340205;ctl_count=8;ctl_fpk=19.5121951219512;ctl_logOddScore=-51.2044703204505;eFDR=0.469886358256918	chr1_GL456212_random	84402	84548	SINE	B1_Mus2	Alu	+	58
chr1_GL456212_random	rtracklayer	sequence_feature	89996	90405	.	+	.	count=14;fpk=34.1463414634146;logOddScore=40.049420067383;pval=0.898543789551933;pvalAdj=0.999999999976894;ctl_count=22;ctl_fpk=53.6585365853659;ctl_logOddScore=-37.7035658498997;eFDR=0.898543789551933	chr1_GL456212_random	89809	90025	SINE	B3	B2	+	30
chr1_GL456212_random	rtracklayer	sequence_feature	90301	90720	.	-	.	count=25;fpk=59.5238095238095;logOddScore=36.9003061058362;pval=0.776562545000411;pvalAdj=0.998437557857671;ctl_count=16;ctl_fpk=38.0952380952381;ctl_logOddScore=-35.2478178387407;eFDR=0.776562545000411	chr1_GL456212_random	90633	90755	SINE	RSINE1	B4	-	87
chr1_GL456212_random	rtracklayer	sequence_feature	92191	92400	.	-	.	count=10;fpk=47.6190476190476;logOddScore=45.4456375489695;pval=0.360602486753914;pvalAdj=0.907362229290038;ctl_count=3;ctl_fpk=14.2857142857143;ctl_logOddScore=-44.8367278674565;eFDR=0.360602486753914	chr1_GL456212_random	92266	92662	LTR	MTA_Mm	ERVL-MaLR	-	134
chr1_GL456212_random	rtracklayer	sequence_feature	92866	93070	.	+	.	count=6;fpk=29.2682926829268;logOddScore=44.8862900101593;pval=0.780035374701574;pvalAdj=0.986775066677145;ctl_count=7;ctl_fpk=34.1463414634146;ctl_logOddScore=-43.7625492998585;eFDR=0.780035374701574	chr1_GL456212_random	92662	93761	LTR	MTA_Mm-int	ERVL-MaLR	-	205
chr1_GL456212_random	rtracklayer	sequence_feature	93871	94080	.	-	.	count=12;fpk=57.1428571428571;logOddScore=55.8374398239075;pval=0.0430994725191856;pvalAdj=0.270882050143153;ctl_count=0;ctl_fpk=0;ctl_logOddScore=-54.9215488408152;eFDR=0.333333333333333	chr1_GL456212_random	93761	94158	LTR	MTA_Mm	ERVL-MaLR	-	210
chr1_GL456212_random	rtracklayer	sequence_feature	94301	94915	.	+	.	count=17;fpk=27.6422764227642;logOddScore=61.8612462340219;pval=0.162093500279723;pvalAdj=0.859147928340205;ctl_count=3;ctl_fpk=4.8780487804878;ctl_logOddScore=-60.1862561471252;eFDR=0.162093500279723	chr1_GL456212_random	94405	94493	SINE	ID	ID	-	88
chr1_GL456212_random	rtracklayer	sequence_feature	94301	94915	.	+	.	count=17;fpk=27.6422764227642;logOddScore=61.8612462340219;pval=0.162093500279723;pvalAdj=0.859147928340205;ctl_count=3;ctl_fpk=4.8780487804878;ctl_logOddScore=-60.1862561471252;eFDR=0.162093500279723	chr1_GL456212_random	94586	94637	SINE	MIRc	MIR	+	51
chr1_GL456212_random	rtracklayer	sequence_feature	96351	96555	.	+	.	count=5;fpk=24.390243902439;logOddScore=48.6769070681796;pval=0.647913958853816;pvalAdj=0.946095898167605;ctl_count=5;ctl_fpk=24.390243902439;ctl_logOddScore=-48.2492078577377;eFDR=0.647913958853816	chr1_GL456212_random	96467	96670	LTR	LTR67B	ERVL	-	88
chr1_GL456212_random	rtracklayer	sequence_feature	96601	96810	.	-	.	count=12;fpk=57.1428571428571;logOddScore=45.7548001059376;pval=0.345581076352506;pvalAdj=0.907362229290038;ctl_count=3;ctl_fpk=14.2857142857143;ctl_logOddScore=-44.8367278674565;eFDR=0.345581076352506	chr1_GL456212_random	96467	96670	LTR	LTR67B	ERVL	-	70
chr1_GL456212_random	rtracklayer	sequence_feature	96601	96810	.	-	.	count=12;fpk=57.1428571428571;logOddScore=45.7548001059376;pval=0.345581076352506;pvalAdj=0.907362229290038;ctl_count=3;ctl_fpk=14.2857142857143;ctl_logOddScore=-44.8367278674565;eFDR=0.345581076352506	chr1_GL456212_random	96788	96881	SINE	MIRb	MIR	-	22
chr1_GL456212_random	rtracklayer	sequence_feature	97231	97440	.	-	.	count=9;fpk=42.8571428571429;logOddScore=45.2612622316801;pval=0.36966609341446;pvalAdj=0.907362229290038;ctl_count=3;ctl_fpk=14.2857142857143;ctl_logOddScore=-44.8367278674565;eFDR=0.36966609341446	chr1_GL456212_random	96986	97878	LTR	RMER19B	ERVK	-	210
chr1_GL456212_random	rtracklayer	sequence_feature	99121	99330	.	-	.	count=10;fpk=47.6190476190476;logOddScore=51.4056789321832;pval=0.127925714914226;pvalAdj=0.493427757526302;ctl_count=1;ctl_fpk=4.76190476190476;ctl_logOddScore=-50.8093986910401;eFDR=0.142857142857143	chr1_GL456212_random	99038	99200	SINE	B3A	B2	+	80
chr1_GL456212_random	rtracklayer	sequence_feature	99121	99330	.	-	.	count=10;fpk=47.6190476190476;logOddScore=51.4056789321832;pval=0.127925714914226;pvalAdj=0.493427757526302;ctl_count=1;ctl_fpk=4.76190476190476;ctl_logOddScore=-50.8093986910401;eFDR=0.142857142857143	chr1_GL456212_random	99212	99467	LTR	RLTR31B2	ERVK	-	118
chr1_GL456212_random	rtracklayer	sequence_feature	100246	100450	.	+	.	count=5;fpk=24.390243902439;logOddScore=60.612635036148;pval=0.195843031673774;pvalAdj=0.859147928340205;ctl_count=1;ctl_fpk=4.8780487804878;ctl_logOddScore=-59.9149364233658;eFDR=0.195843031673774	chr1_GL456212_random	99474	100797	LINE	L1Md_F2	L1	-	205
chr1_GL456212_random	rtracklayer	sequence_feature	110086	110290	.	+	.	count=5;fpk=24.390243902439;logOddScore=64.5884984561472;pval=0.102333131641595;pvalAdj=0.859147928340205;ctl_count=0;ctl_fpk=0;ctl_logOddScore=-64.1608850647384;eFDR=0.181818181818182	chr1_GL456212_random	107677	112591	LINE	L1Md_F	L1	-	205
chr1_GL456212_random	rtracklayer	sequence_feature	112341	112545	.	+	.	count=5;fpk=24.390243902439;logOddScore=57.1249062389621;pval=0.310187940665323;pvalAdj=0.859147928340205;ctl_count=2;ctl_fpk=9.75609756097561;ctl_logOddScore=-56.4773248780971;eFDR=0.310187940665323	chr1_GL456212_random	107677	112591	LINE	L1Md_F	L1	-	205
chr1_GL456212_random	rtracklayer	sequence_feature	114801	115210	.	+	.	count=16;fpk=39.0243902439024;logOddScore=59.5904980025216;pval=0.226418258363017;pvalAdj=0.859147928340205;ctl_count=4;ctl_fpk=9.75609756097561;ctl_logOddScore=-56.6923915725008;eFDR=0.226418258363017	chr1_GL456212_random	114913	115252	LTR	RMER19B	ERVK	-	297
chr1_GL456212_random	rtracklayer	sequence_feature	114801	115210	.	+	.	count=16;fpk=39.0243902439024;logOddScore=59.5904980025216;pval=0.226418258363017;pvalAdj=0.859147928340205;ctl_count=4;ctl_fpk=9.75609756097561;ctl_logOddScore=-56.6923915725008;eFDR=0.226418258363017	chr1_GL456212_random	114636	114921	LTR	RMER19B	ERVK	-	121
chr1_GL456212_random	rtracklayer	sequence_feature	118081	118695	.	+	.	count=18;fpk=29.2682926829268;logOddScore=56.3512594978001;pval=0.339002784841623;pvalAdj=0.859147928340205;ctl_count=9;ctl_fpk=14.6341463414634;ctl_logOddScore=-54.5345554323128;eFDR=0.339002784841623	chr1_GL456212_random	116665	118458	LINE	Lx5	L1	-	378
chr1_GL456212_random	rtracklayer	sequence_feature	118081	118695	.	+	.	count=18;fpk=29.2682926829268;logOddScore=56.3512594978001;pval=0.339002784841623;pvalAdj=0.859147928340205;ctl_count=9;ctl_fpk=14.6341463414634;ctl_logOddScore=-54.5345554323128;eFDR=0.339002784841623	chr1_GL456212_random	118458	119350	LTR	RLTR25A	ERVK	-	237
chr1_GL456212_random	rtracklayer	sequence_feature	123481	123690	.	-	.	count=15;fpk=71.4285714285714;logOddScore=35.2864281925504;pval=0.834396174639242;pvalAdj=0.999999999999873;ctl_count=8;ctl_fpk=38.0952380952381;ctl_logOddScore=-34.3643528993194;eFDR=0.834396174639242	chr1_GL456212_random	123359	123491	SINE	B1_Mus1	Alu	+	11
chr1_GL456212_random	rtracklayer	sequence_feature	123481	123690	.	-	.	count=15;fpk=71.4285714285714;logOddScore=35.2864281925504;pval=0.834396174639242;pvalAdj=0.999999999999873;ctl_count=8;ctl_fpk=38.0952380952381;ctl_logOddScore=-34.3643528993194;eFDR=0.834396174639242	chr1_GL456212_random	123578	123835	LINE	L1Md_F2	L1	+	112
chr1_GL456212_random	rtracklayer	sequence_feature	126486	126690	.	+	.	count=6;fpk=29.2682926829268;logOddScore=57.8062611883494;pval=0.285734310598057;pvalAdj=0.859147928340205;ctl_count=2;ctl_fpk=9.75609756097561;ctl_logOddScore=-56.4773248780971;eFDR=0.285734310598057	chr1_GL456212_random	126536	126747	LTR	MRLTR33	ERVK	+	154
chr1_GL456212_random	rtracklayer	sequence_feature	136501	136920	.	-	.	count=15;fpk=35.7142857142857;logOddScore=29.9402700659691;pval=0.952620230450472;pvalAdj=0.999999999999873;ctl_count=22;ctl_fpk=52.3809523809524;ctl_logOddScore=-29.5619367213321;eFDR=0.952620230450472	chr1_GL456212_random	136876	137013	SINE	B1_Mus1	Alu	+	44
chr1_GL456212_random	rtracklayer	sequence_feature	138991	139400	.	+	.	count=12;fpk=29.2682926829268;logOddScore=48.0570357072355;pval=0.67144206426423;pvalAdj=0.946095898167605;ctl_count=12;ctl_fpk=29.2682926829268;ctl_logOddScore=-46.6262900431139;eFDR=0.67144206426423	chr1_GL456212_random	139257	139447	SINE	B3	B2	-	143
chr1_GL456212_random	rtracklayer	sequence_feature	142476	142680	.	+	.	count=5;fpk=24.390243902439;logOddScore=64.6043218326085;pval=0.102040931550694;pvalAdj=0.859147928340205;ctl_count=0;ctl_fpk=0;ctl_logOddScore=-64.1608850647384;eFDR=0.2	chr1_GL456212_random	141864	142481	LINE	L1_Mus3	L1	+	6
chr1_GL456212_random	rtracklayer	sequence_feature	142476	142680	.	+	.	count=5;fpk=24.390243902439;logOddScore=64.6043218326085;pval=0.102040931550694;pvalAdj=0.859147928340205;ctl_count=0;ctl_fpk=0;ctl_logOddScore=-64.1608850647384;eFDR=0.2	chr1_GL456212_random	142550	142743	DNA	URR1B	hAT-Charlie	+	130
chr1_GL456212_random	rtracklayer	sequence_feature	143706	143910	.	+	.	count=8;fpk=39.0243902439024;logOddScore=48.2466257951695;pval=0.664312478991051;pvalAdj=0.946095898167605;ctl_count=6;ctl_fpk=29.2682926829268;ctl_logOddScore=-45.9316157628039;eFDR=0.664312478991051	chr1_GL456212_random	143481	144124	LINE	Lx7	L1	+	205
chr1_GL456212_random	rtracklayer	sequence_feature	144321	144935	.	+	.	count=15;fpk=24.390243902439;logOddScore=47.8673527686932;pval=0.67851321989798;pvalAdj=0.946095898167605;ctl_count=17;ctl_fpk=27.6422764227642;ctl_logOddScore=-46.7041464611152;eFDR=0.67851321989798	chr1_GL456212_random	144872	145075	LTR	ORR1F	ERVL-MaLR	+	63
chr1_GL456212_random	rtracklayer	sequence_feature	145141	145345	.	+	.	count=9;fpk=43.9024390243902;logOddScore=53.4066378095613;pval=0.456128049638499;pvalAdj=0.859147928340205;ctl_count=4;ctl_fpk=19.5121951219512;ctl_logOddScore=-50.7453497168158;eFDR=0.456128049638499	chr1_GL456212_random	145099	145159	LTR	ORR1F	ERVL-MaLR	+	19
chr1_GL456212_random	rtracklayer	sequence_feature	145141	145345	.	+	.	count=9;fpk=43.9024390243902;logOddScore=53.4066378095613;pval=0.456128049638499;pvalAdj=0.859147928340205;ctl_count=4;ctl_fpk=19.5121951219512;ctl_logOddScore=-50.7453497168158;eFDR=0.456128049638499	chr1_GL456212_random	145320	145394	Low_complexity	CT-rich	Low_complexity	+	25
chr1_GL456212_random	rtracklayer	sequence_feature	145961	146575	.	+	.	count=14;fpk=22.7642276422764;logOddScore=57.985435310421;pval=0.279459436898052;pvalAdj=0.859147928340205;ctl_count=6;ctl_fpk=9.75609756097561;ctl_logOddScore=-57.1278532198838;eFDR=0.279459436898052	chr1_GL456212_random	146108	146256	SINE	RSINE1	B4	+	148
chr1_GL456212_random	rtracklayer	sequence_feature	145961	146575	.	+	.	count=14;fpk=22.7642276422764;logOddScore=57.985435310421;pval=0.279459436898052;pvalAdj=0.859147928340205;ctl_count=6;ctl_fpk=9.75609756097561;ctl_logOddScore=-57.1278532198838;eFDR=0.279459436898052	chr1_GL456212_random	146297	146451	SINE	B1_Mus2	Alu	+	154
chr1_GL456212_random	rtracklayer	sequence_feature	146781	147190	.	+	.	count=16;fpk=39.0243902439024;logOddScore=53.4926485502279;pval=0.452597295624473;pvalAdj=0.859147928340205;ctl_count=8;ctl_fpk=19.5121951219512;ctl_logOddScore=-51.2044703204505;eFDR=0.452597295624473	chr1_GL456212_random	146935	147046	LTR	RMER6C	ERVK	+	111
chr1_GL456212_random	rtracklayer	sequence_feature	146781	147190	.	+	.	count=16;fpk=39.0243902439024;logOddScore=53.4926485502279;pval=0.452597295624473;pvalAdj=0.859147928340205;ctl_count=8;ctl_fpk=19.5121951219512;ctl_logOddScore=-51.2044703204505;eFDR=0.452597295624473	chr1_GL456212_random	147030	147125	LTR	MT2B	ERVL	+	95
chr1_GL456212_random	rtracklayer	sequence_feature	146781	147190	.	+	.	count=16;fpk=39.0243902439024;logOddScore=53.4926485502279;pval=0.452597295624473;pvalAdj=0.859147928340205;ctl_count=8;ctl_fpk=19.5121951219512;ctl_logOddScore=-51.2044703204505;eFDR=0.452597295624473	chr1_GL456212_random	147125	147203	SINE	B1_Mus2	Alu	+	65
chr1_GL456212_random	rtracklayer	sequence_feature	148831	149445	.	+	.	count=16;fpk=26.0162601626016;logOddScore=60.5810376392648;pval=0.196748990730338;pvalAdj=0.859147928340205;ctl_count=4;ctl_fpk=6.50406504065041;ctl_logOddScore=-59.1818894032467;eFDR=0.196748990730338	chr1_GL456212_random	149299	149418	SINE	B1_Mus2	Alu	+	119
chr1_GL456213_random	rtracklayer	sequence_feature	24496	24850	.	-	.	count=4;fpk=11.2676056338028;logOddScore=5.25579096718362;pval=0.00464305006038089;pvalAdj=0.0116076251509522;ctl_count=0;ctl_fpk=0;ctl_logOddScore=-2.79505451542595;eFDR=0.5	chr1_GL456213_random	24433	24504	SINE	ID_B1	B4	+	9
chr1_GL456213_random	rtracklayer	sequence_feature	24496	24850	.	-	.	count=4;fpk=11.2676056338028;logOddScore=5.25579096718362;pval=0.00464305006038089;pvalAdj=0.0116076251509522;ctl_count=0;ctl_fpk=0;ctl_logOddScore=-2.79505451542595;eFDR=0.5	chr1_GL456213_random	24692	24954	SINE	B4A	B4	-	158
chr1_GL456221_random	rtracklayer	sequence_feature	101431	101640	.	-	.	count=79;fpk=376.190476190476;logOddScore=97.7238584794147;pval=0.999336918921929;pvalAdj=0.999336918921929;ctl_count=52;ctl_fpk=247.619047619048;ctl_logOddScore=-84.1665097061056;eFDR=0.999336918921929	chr1_GL456221_random	98585	103510	LINE	L1Md_F	L1	+	210
chr1_GL456221_random	rtracklayer	sequence_feature	105381	105820	.	+	.	count=46;fpk=104.545454545455;logOddScore=52.072903979842;pval=4.07545079513534e-05;pvalAdj=0.00012226352385406;ctl_count=0;ctl_fpk=0;ctl_logOddScore=-48.3962231878776;eFDR=0.5	chr1_GL456221_random	103498	108786	LINE	L1Md_F2	L1	+	440
chr1_GL456221_random	rtracklayer	sequence_feature	109341	109560	.	+	.	count=29;fpk=131.818181818182;logOddScore=50.9514284257692;pval=6.90502709443383e-05;pvalAdj=0.000138100541888677;ctl_count=0;ctl_fpk=0;ctl_logOddScore=-48.3962231878883;eFDR=0.333333333333333	chr1_GL456221_random	108786	109789	LINE	L1Md_F2	L1	+	220
chr1_GL456221_random	rtracklayer	sequence_feature	116601	116820	.	+	.	count=25;fpk=113.636363636364;logOddScore=29.5785527339283;pval=0.0861227815184291;pvalAdj=0.0861227815184291;ctl_count=8;ctl_fpk=36.3636363636364;ctl_logOddScore=-28.4182259074852;eFDR=0.166666666666667	chr1_GL456221_random	116593	116988	LTR	MTA_Mm	ERVL-MaLR	+	220
chr1_GL456221_random	rtracklayer	sequence_feature	125181	125620	.	+	.	count=59;fpk=134.090909090909;logOddScore=33.2338960324279;pval=0.0372568959547139;pvalAdj=0.0447082751456566;ctl_count=15;ctl_fpk=34.0909090909091;ctl_logOddScore=-29.6353161377717;eFDR=0.2	chr1_GL456221_random	125237	125333	SINE	ID_B1	B4	+	96
chr1_GL456221_random	rtracklayer	sequence_feature	125181	125620	.	+	.	count=59;fpk=134.090909090909;logOddScore=33.2338960324279;pval=0.0372568959547139;pvalAdj=0.0447082751456566;ctl_count=15;ctl_fpk=34.0909090909091;ctl_logOddScore=-29.6353161377717;eFDR=0.2	chr1_GL456221_random	125356	125432	SINE	ID4	ID	+	76
chr1_GL456221_random	rtracklayer	sequence_feature	156861	157080	.	+	.	count=26;fpk=118.181818181818;logOddScore=42.8292789067016;pval=0.00197695855420061;pvalAdj=0.00296543783130092;ctl_count=2;ctl_fpk=9.09090909090909;ctl_logOddScore=-41.2903935970922;eFDR=0.25	chr1_GL456221_random	156910	156937	Simple_repeat	(T)n	Simple_repeat	+	27
chr2	rtracklayer	sequence_feature	22588021	22588230	.	+	.	count=18327;fpk=87271.4285714286;logOddScore=1013.96653721624;pval=0;pvalAdj=0;ctl_count=4;ctl_fpk=19.047619047619;ctl_logOddScore=-739.721573050086;eFDR=0	chr2	22588036	22588105	tRNA	tRNA-Ser-TCA(m)	tRNA	+	69
chr2	rtracklayer	sequence_feature	30066751	30066975	.	-	.	count=4970;fpk=22088.8888888889;logOddScore=736.44203899629;pval=0;pvalAdj=0;ctl_count=132;ctl_fpk=586.666666666667;ctl_logOddScore=-675.947658053935;eFDR=0.478260869565217	chr2	30066900	30066978	Low_complexity	GC_rich	Low_complexity	+	75
chr2	rtracklayer	sequence_feature	32271976	32272200	.	-	.	count=5530;fpk=24577.7777777778;logOddScore=269.929286454452;pval=0;pvalAdj=0;ctl_count=957;ctl_fpk=4253.33333333333;ctl_logOddScore=-273.573789575652;eFDR=0.478260869565217	chr2	32272194	32272231	Simple_repeat	(A)n	Simple_repeat	+	6
chr2	rtracklayer	sequence_feature	64474411	64474620	.	+	.	count=14369;fpk=68423.8095238095;logOddScore=790.454144446145;pval=0;pvalAdj=0;ctl_count=0;ctl_fpk=0;ctl_logOddScore=-742.242847344045;eFDR=0	chr2	64474378	64474432	Low_complexity	A-rich	Low_complexity	+	22
chr2	rtracklayer	sequence_feature	83644651	83644875	.	-	.	count=4384;fpk=19484.4444444444;logOddScore=725.33412205045;pval=0;pvalAdj=0;ctl_count=173;ctl_fpk=768.888888888889;ctl_logOddScore=-663.976517929081;eFDR=0.478260869565217	chr2	83644822	83645004	LINE	L1MDb	L1	+	53
chr2	rtracklayer	sequence_feature	93200176	93200400	.	-	.	count=5500;fpk=24444.4444444444;logOddScore=684.821288379557;pval=0;pvalAdj=0;ctl_count=106;ctl_fpk=471.111111111111;ctl_logOddScore=-683.575564758468;eFDR=0.478260869565217	chr2	93200315	93200374	Simple_repeat	(CA)n	Simple_repeat	+	59
chr2	rtracklayer	sequence_feature	125673301	125673525	.	-	.	count=4340;fpk=19288.8888888889;logOddScore=714.5665810703;pval=0;pvalAdj=0;ctl_count=200;ctl_fpk=888.888888888889;ctl_logOddScore=-656.118318644114;eFDR=0.478260869565217	chr2	125673281	125673309	Low_complexity	GC_rich	Low_complexity	+	9
chr2	rtracklayer	sequence_feature	125673301	125673525	.	-	.	count=4340;fpk=19288.8888888889;logOddScore=714.5665810703;pval=0;pvalAdj=0;ctl_count=200;ctl_fpk=888.888888888889;ctl_logOddScore=-656.118318644114;eFDR=0.478260869565217	chr2	125673331	125673357	Low_complexity	GC_rich	Low_complexity	+	26
chr2	rtracklayer	sequence_feature	154657126	154657350	.	-	.	count=4713;fpk=20946.6666666667;logOddScore=740.089375830852;pval=0;pvalAdj=0;ctl_count=151;ctl_fpk=671.111111111111;ctl_logOddScore=-670.393098091417;eFDR=0.478260869565217	chr2	154657113	154657144	Simple_repeat	(CCGAG)n	Simple_repeat	+	19
chr2	rtracklayer	sequence_feature	154657126	154657350	.	-	.	count=4713;fpk=20946.6666666667;logOddScore=740.089375830852;pval=0;pvalAdj=0;ctl_count=151;ctl_fpk=671.111111111111;ctl_logOddScore=-670.393098091417;eFDR=0.478260869565217	chr2	154657144	154657169	Low_complexity	G-rich	Low_complexity	+	25
chr2	rtracklayer	sequence_feature	155276551	155276775	.	-	.	count=5551;fpk=24671.1111111111;logOddScore=206.978257504;pval=2.132758759687e-230;pvalAdj=2.132758759687e-230;ctl_count=1010;ctl_fpk=4488.88888888889;ctl_logOddScore=-214.14029763364;eFDR=0.458333333333333	chr2	155276559	155276606	Low_complexity	GC_rich	Low_complexity	+	47
chr2	rtracklayer	sequence_feature	157561426	157561650	.	-	.	count=4211;fpk=18715.5555555556;logOddScore=686.953973347116;pval=0;pvalAdj=0;ctl_count=257;ctl_fpk=1142.22222222222;ctl_logOddScore=-639.571037484661;eFDR=0.478260869565217	chr2	157561419	157561452	Low_complexity	GC_rich	Low_complexity	+	27
chr2	rtracklayer	sequence_feature	157561426	157561650	.	-	.	count=4211;fpk=18715.5555555556;logOddScore=686.953973347116;pval=0;pvalAdj=0;ctl_count=257;ctl_fpk=1142.22222222222;ctl_logOddScore=-639.571037484661;eFDR=0.478260869565217	chr2	157561454	157561489	Simple_repeat	(CAG)n	Simple_repeat	+	35
chr2	rtracklayer	sequence_feature	174330001	174330225	.	-	.	count=4624;fpk=20551.1111111111;logOddScore=711.61670039042;pval=0;pvalAdj=0;ctl_count=249;ctl_fpk=1106.66666666667;ctl_logOddScore=-641.890739448691;eFDR=0.478260869565217	chr2	174329936	174330050	Low_complexity	C-rich	Low_complexity	+	50
chr2	rtracklayer	sequence_feature	174330001	174330225	.	-	.	count=4624;fpk=20551.1111111111;logOddScore=711.61670039042;pval=0;pvalAdj=0;ctl_count=249;ctl_fpk=1106.66666666667;ctl_logOddScore=-641.890739448691;eFDR=0.478260869565217	chr2	174330063	174330084	Low_complexity	GC_rich	Low_complexity	+	21
chr2	rtracklayer	sequence_feature	174330001	174330225	.	-	.	count=4624;fpk=20551.1111111111;logOddScore=711.61670039042;pval=0;pvalAdj=0;ctl_count=249;ctl_fpk=1106.66666666667;ctl_logOddScore=-641.890739448691;eFDR=0.478260869565217	chr2	174330095	174330124	Simple_repeat	(CGG)n	Simple_repeat	+	29
chr2	rtracklayer	sequence_feature	174330001	174330225	.	-	.	count=4624;fpk=20551.1111111111;logOddScore=711.61670039042;pval=0;pvalAdj=0;ctl_count=249;ctl_fpk=1106.66666666667;ctl_logOddScore=-641.890739448691;eFDR=0.478260869565217	chr2	174330205	174330295	Simple_repeat	(CCCCG)n	Simple_repeat	+	20
chr3	rtracklayer	sequence_feature	130068336	130068550	.	-	.	count=4074;fpk=18948.8372093023;logOddScore=223.109641167691;pval=7.19831459116097e-247;pvalAdj=9.11786514880389e-247;ctl_count=1081;ctl_fpk=5027.90697674419;ctl_logOddScore=-122.774242724756;eFDR=0.933333333333333	chr3	130068266	130068390	LINE	L1_Mur3	L1	+	55
chr4	rtracklayer	sequence_feature	9449886	9450295	.	-	.	count=3867;fpk=9431.70731707317;logOddScore=731.82492049736;pval=0;pvalAdj=0;ctl_count=95;ctl_fpk=231.707317073171;ctl_logOddScore=-702.853371689122;eFDR=0.0681818181818182	chr4	9450234	9450272	Simple_repeat	(CA)n	Simple_repeat	+	38
chr4	rtracklayer	sequence_feature	34551111	34551315	.	-	.	count=1784;fpk=8702.43902439024;logOddScore=743.631081104027;pval=0;pvalAdj=0;ctl_count=77;ctl_fpk=375.609756097561;ctl_logOddScore=-693.587854187575;eFDR=0.0681818181818182	chr4	34550905	34551165	LTR	MMERVK9C_I-int	ERVK	-	55
chr4	rtracklayer	sequence_feature	34551111	34551315	.	-	.	count=1784;fpk=8702.43902439024;logOddScore=743.631081104027;pval=0;pvalAdj=0;ctl_count=77;ctl_fpk=375.609756097561;ctl_logOddScore=-693.587854187575;eFDR=0.0681818181818182	chr4	34551165	34551213	Simple_repeat	(CCG)n	Simple_repeat	+	48
chr4	rtracklayer	sequence_feature	40723661	40723865	.	-	.	count=1630;fpk=7951.21951219512;logOddScore=755.969172709281;pval=0;pvalAdj=0;ctl_count=15;ctl_fpk=73.1707317073171;ctl_logOddScore=-713.389811976701;eFDR=0.0681818181818182	chr4	40723596	40723678	SINE	B1_Mur4	Alu	+	18
chr4	rtracklayer	sequence_feature	48051386	48051590	.	-	.	count=1804;fpk=8800;logOddScore=743.328977166765;pval=0;pvalAdj=0;ctl_count=78;ctl_fpk=380.487804878049;ctl_logOddScore=-693.278870405707;eFDR=0.0681818181818182	chr4	48051539	48051582	Simple_repeat	(CCA)n	Simple_repeat	+	43
chr4	rtracklayer	sequence_feature	49059371	49059575	.	-	.	count=1446;fpk=7053.65853658537;logOddScore=677.253481048707;pval=0;pvalAdj=0;ctl_count=180;ctl_fpk=878.048780487805;ctl_logOddScore=-662.134207766137;eFDR=0.0681818181818182	chr4	49059423	49059457	Simple_repeat	(CA)n	Simple_repeat	+	34
chr4	rtracklayer	sequence_feature	55009496	55009700	.	-	.	count=1682;fpk=8204.87804878049;logOddScore=728.824078708173;pval=0;pvalAdj=0;ctl_count=114;ctl_fpk=556.09756097561;ctl_logOddScore=-682.221292967327;eFDR=0.0681818181818182	chr4	55009658	55009735	Simple_repeat	(CCA)n	Simple_repeat	+	42
chr4	rtracklayer	sequence_feature	107048336	107048540	.	-	.	count=1726;fpk=8419.51219512195;logOddScore=753.000700125026;pval=0;pvalAdj=0;ctl_count=43;ctl_fpk=209.756097560976;ctl_logOddScore=-704.204597391572;eFDR=0.0681818181818182	chr4	107048500	107048576	LINE	L1MEg	L1	+	40
chr4	rtracklayer	sequence_feature	129607766	129607970	.	-	.	count=1859;fpk=9068.29268292683;logOddScore=735.793919799891;pval=0;pvalAdj=0;ctl_count=99;ctl_fpk=482.926829268293;ctl_logOddScore=-686.815418879997;eFDR=0.0681818181818182	chr4	129607736	129607881	SINE	B1_Mus2	Alu	+	116
chr4	rtracklayer	sequence_feature	130792666	130792870	.	-	.	count=1409;fpk=6873.17073170732;logOddScore=603.591817114269;pval=0;pvalAdj=0;ctl_count=397;ctl_fpk=1936.58536585366;ctl_logOddScore=-596.641410363439;eFDR=0.0681818181818182	chr4	130792675	130792697	Low_complexity	GC_rich	Low_complexity	+	22
chr4	rtracklayer	sequence_feature	130792666	130792870	.	-	.	count=1409;fpk=6873.17073170732;logOddScore=603.591817114269;pval=0;pvalAdj=0;ctl_count=397;ctl_fpk=1936.58536585366;ctl_logOddScore=-596.641410363439;eFDR=0.0681818181818182	chr4	130792733	130792750	Low_complexity	GC_rich	Low_complexity	+	17
chr4	rtracklayer	sequence_feature	130792666	130792870	.	-	.	count=1409;fpk=6873.17073170732;logOddScore=603.591817114269;pval=0;pvalAdj=0;ctl_count=397;ctl_fpk=1936.58536585366;ctl_logOddScore=-596.641410363439;eFDR=0.0681818181818182	chr4	130792750	130792784	Simple_repeat	(CTG)n	Simple_repeat	+	34
chr4	rtracklayer	sequence_feature	130792666	130792870	.	-	.	count=1409;fpk=6873.17073170732;logOddScore=603.591817114269;pval=0;pvalAdj=0;ctl_count=397;ctl_fpk=1936.58536585366;ctl_logOddScore=-596.641410363439;eFDR=0.0681818181818182	chr4	130792784	130792803	Low_complexity	GC_rich	Low_complexity	+	19
chr4	rtracklayer	sequence_feature	131900486	131900690	.	-	.	count=1976;fpk=9639.0243902439;logOddScore=751.901989585973;pval=0;pvalAdj=0;ctl_count=24;ctl_fpk=117.073170731707;ctl_logOddScore=-710.336320015948;eFDR=0.0681818181818182	chr4	131900598	131900773	Simple_repeat	(CAG)n	Simple_repeat	+	92
chr4	rtracklayer	sequence_feature	138454336	138454540	.	-	.	count=1558;fpk=7600;logOddScore=704.689449624785;pval=0;pvalAdj=0;ctl_count=153;ctl_fpk=746.341463414634;ctl_logOddScore=-670.3327890805;eFDR=0.0681818181818182	chr4	138454429	138454592	Low_complexity	C-rich	Low_complexity	+	111
chr4_GL456350_random	rtracklayer	sequence_feature	81781	83660	.	-	.	count=1227;fpk=652.659574468085;logOddScore=19.2466280950584;pval=4.81118299794003e-08;pvalAdj=9.62236599588005e-08;ctl_count=153;ctl_fpk=81.3829787234042;ctl_logOddScore=-1.07731936167572;eFDR=4.81118299794003e-08	chr4_GL456350_random	83510	83881	LTR	IAPLTR1_Mm	ERVK	-	150
chr4_JH584292_random	rtracklayer	sequence_feature	2101	2625	.	-	.	count=3;fpk=5.71428571428571;logOddScore=13.4359186961419;pval=0.0463832195576816;pvalAdj=0.155973311611269;ctl_count=0;ctl_fpk=0;ctl_logOddScore=-2.03604037657088;eFDR=0.0463832195576816	chr4_JH584292_random	1614	2133	LINE	L1_Mus3	L1	+	33
chr4_JH584292_random	rtracklayer	sequence_feature	2101	2625	.	-	.	count=3;fpk=5.71428571428571;logOddScore=13.4359186961419;pval=0.0463832195576816;pvalAdj=0.155973311611269;ctl_count=0;ctl_fpk=0;ctl_logOddScore=-2.03604037657088;eFDR=0.0463832195576816	chr4_JH584292_random	2177	2280	LINE	Lx7	L1	-	103
chr4_JH584292_random	rtracklayer	sequence_feature	2101	2625	.	-	.	count=3;fpk=5.71428571428571;logOddScore=13.4359186961419;pval=0.0463832195576816;pvalAdj=0.155973311611269;ctl_count=0;ctl_fpk=0;ctl_logOddScore=-2.03604037657088;eFDR=0.0463832195576816	chr4_JH584292_random	2320	2369	Simple_repeat	(TTTTG)n	Simple_repeat	+	49
chr4_JH584292_random	rtracklayer	sequence_feature	2101	2625	.	-	.	count=3;fpk=5.71428571428571;logOddScore=13.4359186961419;pval=0.0463832195576816;pvalAdj=0.155973311611269;ctl_count=0;ctl_fpk=0;ctl_logOddScore=-2.03604037657088;eFDR=0.0463832195576816	chr4_JH584292_random	2443	2697	LINE	L1_Mur2	L1	-	182
chr4_JH584292_random	rtracklayer	sequence_feature	7351	7875	.	-	.	count=2;fpk=3.80952380952381;logOddScore=12.6053455726285;pval=0.0600837207142064;pvalAdj=0.155973311611269;ctl_count=0;ctl_fpk=0;ctl_logOddScore=-5.42720766586967;eFDR=0.0600837207142064	chr4_JH584292_random	7688	7731	Simple_repeat	(CA)n	Simple_repeat	+	43
chr4_JH584292_random	rtracklayer	sequence_feature	12511	13205	.	+	.	count=6;fpk=8.63309352517986;logOddScore=2.82437803843646;pval=0.126800147277375;pvalAdj=0.1690668630365;ctl_count=2;ctl_fpk=2.87769784172662;ctl_logOddScore=3.4106736240743;eFDR=0.126800147277375	chr4_JH584292_random	12219	12582	LINE	L1Md_F2	L1	-	72
chr4_JH584292_random	rtracklayer	sequence_feature	14596	14945	.	+	.	count=3;fpk=8.57142857142857;logOddScore=5.7550095109193;pval=0.0518825611059102;pvalAdj=0.1690668630365;ctl_count=0;ctl_fpk=0;ctl_logOddScore=-3.49352019032872;eFDR=0.0518825611059102	chr4_JH584292_random	14841	14945	LINE	L1Md_F	L1	+	104
chr4_JH584293_random	rtracklayer	sequence_feature	2311	2520	.	+	.	count=133;fpk=633.333333333333;logOddScore=5.50082294721398;pval=4.70319655981018e-30;pvalAdj=4.70319655981018e-30;ctl_count=37;ctl_fpk=176.190476190476;ctl_logOddScore=3.79236502531397;eFDR=4.70319655981018e-30	chr4_JH584293_random	2512	2542	Simple_repeat	(CCG)n	Simple_repeat	+	8
chr4_JH584293_random	rtracklayer	sequence_feature	18481	18690	.	+	.	count=166;fpk=790.47619047619;logOddScore=11.5082848326918;pval=3.16502805716146e-34;pvalAdj=6.33005611432293e-34;ctl_count=22;ctl_fpk=104.761904761905;ctl_logOddScore=0.84826613563834;eFDR=3.16502805716146e-34	chr4_JH584293_random	18356	18490	SINE	B1_Mur1	Alu	+	10
chr4_JH584294_random	rtracklayer	sequence_feature	18481	19140	.	+	.	count=142;fpk=215.151515151515;logOddScore=27.0783292255853;pval=0.00947492145352237;pvalAdj=0.00947492145352237;ctl_count=44;ctl_fpk=66.6666666666667;ctl_logOddScore=-21.0363522146645;eFDR=0.75	chr4_JH584294_random	18483	18543	Simple_repeat	(TGG)n	Simple_repeat	+	60
chr4_JH584294_random	rtracklayer	sequence_feature	18481	19140	.	+	.	count=142;fpk=215.151515151515;logOddScore=27.0783292255853;pval=0.00947492145352237;pvalAdj=0.00947492145352237;ctl_count=44;ctl_fpk=66.6666666666667;ctl_logOddScore=-21.0363522146645;eFDR=0.75	chr4_JH584294_random	18799	18845	Simple_repeat	(TG)n	Simple_repeat	+	46
chr4_JH584294_random	rtracklayer	sequence_feature	30746	32465	.	-	.	count=480;fpk=279.06976744186;logOddScore=25.2549238712618;pval=1.18438615370501e-06;pvalAdj=1.18438615370501e-06;ctl_count=18;ctl_fpk=10.4651162790698;ctl_logOddScore=-16.0862654008501;eFDR=1.18438615370501e-06	chr4_JH584294_random	30525	32769	LINE	L1VL2	L1	+	1720
chr4_JH584295_random	rtracklayer	sequence_feature	592	788	.	+	.	count=27;fpk=137.055837563452;logOddScore=9.40751516433949;pval=0.132220323234322;pvalAdj=0.198330484851483;ctl_count=8;ctl_fpk=40.6091370558376;ctl_logOddScore=1.70968592003;eFDR=0.132220323234322	chr4_JH584295_random	754	892	Low_complexity	G-rich	Low_complexity	+	34
chr5	rtracklayer	sequence_feature	14521791	14521995	.	-	.	count=6034;fpk=29434.1463414634;logOddScore=837.967227321838;pval=0;pvalAdj=0;ctl_count=124;ctl_fpk=604.878048780488;ctl_logOddScore=-688.978735696757;eFDR=0.454545454545455	chr5	14521856	14522064	Simple_repeat	(CCCCAG)n	Simple_repeat	+	139
chr5	rtracklayer	sequence_feature	22563736	22563940	.	-	.	count=4524;fpk=22068.2926829268;logOddScore=515.847325599966;pval=0;pvalAdj=0;ctl_count=821;ctl_fpk=4004.87804878049;ctl_logOddScore=-543.90242776;eFDR=0.454545454545455	chr5	22562879	22563770	DNA	RCHARR1	hAT-Charlie	-	35
chr5	rtracklayer	sequence_feature	76232591	76233170	.	+	.	count=6785;fpk=11698.275862069;logOddScore=480.803018072117;pval=0;pvalAdj=0;ctl_count=910;ctl_fpk=1568.96551724138;ctl_logOddScore=-457.561691282325;eFDR=0.875	chr5	76233142	76233198	SINE	RSINE1	B4	-	28
chr5	rtracklayer	sequence_feature	99978371	99978660	.	+	.	count=3168;fpk=10924.1379310345;logOddScore=735.154814491616;pval=0;pvalAdj=0;ctl_count=116;ctl_fpk=400;ctl_logOddScore=-684.970858996748;eFDR=0.875	chr5	99978474	99978595	Simple_repeat	(CCG)n	Simple_repeat	+	121
chr5	rtracklayer	sequence_feature	99978371	99978660	.	+	.	count=3168;fpk=10924.1379310345;logOddScore=735.154814491616;pval=0;pvalAdj=0;ctl_count=116;ctl_fpk=400;ctl_logOddScore=-684.970858996748;eFDR=0.875	chr5	99978627	99978675	Simple_repeat	(CCG)n	Simple_repeat	+	33
chr5	rtracklayer	sequence_feature	115272101	115272680	.	+	.	count=6755;fpk=11646.5517241379;logOddScore=694.193162677361;pval=0;pvalAdj=0;ctl_count=463;ctl_fpk=798.275862068965;ctl_logOddScore=-655.26691264049;eFDR=0.875	chr5	115271966	115272128	SINE	MIRc	MIR	+	28
chr5	rtracklayer	sequence_feature	115272101	115272680	.	+	.	count=6755;fpk=11646.5517241379;logOddScore=694.193162677361;pval=0;pvalAdj=0;ctl_count=463;ctl_fpk=798.275862068965;ctl_logOddScore=-655.26691264049;eFDR=0.875	chr5	115272274	115272309	Low_complexity	GC_rich	Low_complexity	+	35
chr5	rtracklayer	sequence_feature	115272101	115272680	.	+	.	count=6755;fpk=11646.5517241379;logOddScore=694.193162677361;pval=0;pvalAdj=0;ctl_count=463;ctl_fpk=798.275862068965;ctl_logOddScore=-655.26691264049;eFDR=0.875	chr5	115272373	115272514	Simple_repeat	(CGG)n	Simple_repeat	+	141
chr5	rtracklayer	sequence_feature	115272101	115272680	.	+	.	count=6755;fpk=11646.5517241379;logOddScore=694.193162677361;pval=0;pvalAdj=0;ctl_count=463;ctl_fpk=798.275862068965;ctl_logOddScore=-655.26691264049;eFDR=0.875	chr5	115272620	115272660	Simple_repeat	(GGA)n	Simple_repeat	+	40
chr5	rtracklayer	sequence_feature	142903591	142904170	.	+	.	count=6994;fpk=12058.6206896552;logOddScore=62.8109893567281;pval=2.96968938242731e-14;pvalAdj=3.12598882360769e-14;ctl_count=1742;ctl_fpk=3003.44827586207;ctl_logOddScore=8.81593514745197;eFDR=0.789473684210526	chr5	142903629	142903678	Simple_repeat	(A)n	Simple_repeat	+	49
chr5	rtracklayer	sequence_feature	142903591	142904170	.	+	.	count=6994;fpk=12058.6206896552;logOddScore=62.8109893567281;pval=2.96968938242731e-14;pvalAdj=3.12598882360769e-14;ctl_count=1742;ctl_fpk=3003.44827586207;ctl_logOddScore=8.81593514745197;eFDR=0.789473684210526	chr5	142903679	142903700	Low_complexity	AT_rich	Low_complexity	+	21
chr5_GL456354_random	rtracklayer	sequence_feature	178291	178500	.	-	.	count=630;fpk=3000;logOddScore=97.7872076745299;pval=2.31515727327622e-75;pvalAdj=4.63031454655244e-75;ctl_count=0;ctl_fpk=0;ctl_logOddScore=-58.9110312272579;eFDR=2.31515727327622e-75	chr5_GL456354_random	177742	178738	LINE	L1Md_A	L1	+	210
chr5_JH584296_random	rtracklayer	sequence_feature	57811	58015	.	-	.	count=21;fpk=102.439024390244;logOddScore=22.57263368247;pval=2.03154541200112e-05;pvalAdj=6.09463623600336e-05;ctl_count=0;ctl_fpk=0;ctl_logOddScore=-21.9367113560151;eFDR=2.03154541200112e-05	chr5_JH584296_random	57754	58411	LTR	RLTR6_Mm	ERV1	-	205
chr5_JH584297_random	rtracklayer	sequence_feature	1	1920	.	+	.	count=24;fpk=12.5;logOddScore=6.59266400561402;pval=0.198591494931146;pvalAdj=0.396746083306502;ctl_count=20;ctl_fpk=10.4166666666667;ctl_logOddScore=3.31153285340257;eFDR=0.198591494931146	chr5_JH584297_random	1	491	LINE	L1_Mus3	L1	-	490
chr5_JH584297_random	rtracklayer	sequence_feature	1	1920	.	+	.	count=24;fpk=12.5;logOddScore=6.59266400561402;pval=0.198591494931146;pvalAdj=0.396746083306502;ctl_count=20;ctl_fpk=10.4166666666667;ctl_logOddScore=3.31153285340257;eFDR=0.198591494931146	chr5_JH584297_random	502	526	Simple_repeat	(TTTA)n	Simple_repeat	+	24
chr5_JH584297_random	rtracklayer	sequence_feature	1	1920	.	+	.	count=24;fpk=12.5;logOddScore=6.59266400561402;pval=0.198591494931146;pvalAdj=0.396746083306502;ctl_count=20;ctl_fpk=10.4166666666667;ctl_logOddScore=3.31153285340257;eFDR=0.198591494931146	chr5_JH584297_random	526	685	SINE	B2_Mm1a	B2	-	159
chr5_JH584297_random	rtracklayer	sequence_feature	1	1920	.	+	.	count=24;fpk=12.5;logOddScore=6.59266400561402;pval=0.198591494931146;pvalAdj=0.396746083306502;ctl_count=20;ctl_fpk=10.4166666666667;ctl_logOddScore=3.31153285340257;eFDR=0.198591494931146	chr5_JH584297_random	758	958	DNA	URR1A	hAT-Charlie	+	200
chr5_JH584297_random	rtracklayer	sequence_feature	1	1920	.	+	.	count=24;fpk=12.5;logOddScore=6.59266400561402;pval=0.198591494931146;pvalAdj=0.396746083306502;ctl_count=20;ctl_fpk=10.4166666666667;ctl_logOddScore=3.31153285340257;eFDR=0.198591494931146	chr5_JH584297_random	1439	7758	LINE	L1_Mus1	L1	-	481
chr5_JH584297_random	rtracklayer	sequence_feature	421	2100	.	-	.	count=25;fpk=14.8809523809524;logOddScore=4.42204475762022;pval=0.205470279347418;pvalAdj=0.516964427034184;ctl_count=10;ctl_fpk=5.95238095238095;ctl_logOddScore=7.26513622233474;eFDR=0.777777777777778	chr5_JH584297_random	1	491	LINE	L1_Mus3	L1	-	71
chr5_JH584297_random	rtracklayer	sequence_feature	421	2100	.	-	.	count=25;fpk=14.8809523809524;logOddScore=4.42204475762022;pval=0.205470279347418;pvalAdj=0.516964427034184;ctl_count=10;ctl_fpk=5.95238095238095;ctl_logOddScore=7.26513622233474;eFDR=0.777777777777778	chr5_JH584297_random	502	526	Simple_repeat	(TTTA)n	Simple_repeat	+	24
chr5_JH584297_random	rtracklayer	sequence_feature	421	2100	.	-	.	count=25;fpk=14.8809523809524;logOddScore=4.42204475762022;pval=0.205470279347418;pvalAdj=0.516964427034184;ctl_count=10;ctl_fpk=5.95238095238095;ctl_logOddScore=7.26513622233474;eFDR=0.777777777777778	chr5_JH584297_random	526	685	SINE	B2_Mm1a	B2	-	159
chr5_JH584297_random	rtracklayer	sequence_feature	421	2100	.	-	.	count=25;fpk=14.8809523809524;logOddScore=4.42204475762022;pval=0.205470279347418;pvalAdj=0.516964427034184;ctl_count=10;ctl_fpk=5.95238095238095;ctl_logOddScore=7.26513622233474;eFDR=0.777777777777778	chr5_JH584297_random	758	958	DNA	URR1A	hAT-Charlie	+	200
chr5_JH584297_random	rtracklayer	sequence_feature	421	2100	.	-	.	count=25;fpk=14.8809523809524;logOddScore=4.42204475762022;pval=0.205470279347418;pvalAdj=0.516964427034184;ctl_count=10;ctl_fpk=5.95238095238095;ctl_logOddScore=7.26513622233474;eFDR=0.777777777777778	chr5_JH584297_random	1439	7758	LINE	L1_Mus1	L1	-	661
chr5_JH584297_random	rtracklayer	sequence_feature	2521	3780	.	-	.	count=16;fpk=12.6984126984127;logOddScore=8.68278249556352;pval=0.057468796826817;pvalAdj=0.316841395345867;ctl_count=4;ctl_fpk=3.17460317460317;ctl_logOddScore=1.25171354467832;eFDR=0.4	chr5_JH584297_random	1439	7758	LINE	L1_Mus1	L1	-	1260
chr5_JH584297_random	rtracklayer	sequence_feature	2641	5040	.	+	.	count=15;fpk=6.25;logOddScore=7.75583371436174;pval=0.143403528772714;pvalAdj=0.396746083306502;ctl_count=4;ctl_fpk=1.66666666666667;ctl_logOddScore=-2.83183205257744;eFDR=0.143403528772714	chr5_JH584297_random	1439	7758	LINE	L1_Mus1	L1	-	2400
chr5_JH584297_random	rtracklayer	sequence_feature	4831	5880	.	-	.	count=11;fpk=10.4761904761905;logOddScore=9.02919707430591;pval=0.0507423896606151;pvalAdj=0.316841395345867;ctl_count=2;ctl_fpk=1.9047619047619;ctl_logOddScore=-1.9379747798749;eFDR=0.5	chr5_JH584297_random	1439	7758	LINE	L1_Mus1	L1	-	1050
chr5_JH584297_random	rtracklayer	sequence_feature	6961	8160	.	+	.	count=14;fpk=11.6666666666667;logOddScore=6.70629618719687;pval=0.192695083995863;pvalAdj=0.396746083306502;ctl_count=20;ctl_fpk=16.6666666666667;ctl_logOddScore=1.64667787215532;eFDR=0.192695083995863	chr5_JH584297_random	1439	7758	LINE	L1_Mus1	L1	-	798
chr5_JH584297_random	rtracklayer	sequence_feature	6961	8160	.	+	.	count=14;fpk=11.6666666666667;logOddScore=6.70629618719687;pval=0.192695083995863;pvalAdj=0.396746083306502;ctl_count=20;ctl_fpk=16.6666666666667;ctl_logOddScore=1.64667787215532;eFDR=0.192695083995863	chr5_JH584297_random	7859	7924	Simple_repeat	(TG)n	Simple_repeat	+	65
chr5_JH584297_random	rtracklayer	sequence_feature	6961	8160	.	+	.	count=14;fpk=11.6666666666667;logOddScore=6.70629618719687;pval=0.192695083995863;pvalAdj=0.396746083306502;ctl_count=20;ctl_fpk=16.6666666666667;ctl_logOddScore=1.64667787215532;eFDR=0.192695083995863	chr5_JH584297_random	7930	8005	LINE	Lx9	L1	+	75
chr5_JH584297_random	rtracklayer	sequence_feature	7351	9240	.	-	.	count=18;fpk=9.52380952380952;logOddScore=1.20457752073794;pval=0.400229399129629;pvalAdj=0.639291463749889;ctl_count=11;ctl_fpk=5.82010582010582;ctl_logOddScore=6.22660259756491;eFDR=0.75	chr5_JH584297_random	1439	7758	LINE	L1_Mus1	L1	-	408
chr5_JH584297_random	rtracklayer	sequence_feature	7351	9240	.	-	.	count=18;fpk=9.52380952380952;logOddScore=1.20457752073794;pval=0.400229399129629;pvalAdj=0.639291463749889;ctl_count=11;ctl_fpk=5.82010582010582;ctl_logOddScore=6.22660259756491;eFDR=0.75	chr5_JH584297_random	7859	7924	Simple_repeat	(TG)n	Simple_repeat	+	65
chr5_JH584297_random	rtracklayer	sequence_feature	7351	9240	.	-	.	count=18;fpk=9.52380952380952;logOddScore=1.20457752073794;pval=0.400229399129629;pvalAdj=0.639291463749889;ctl_count=11;ctl_fpk=5.82010582010582;ctl_logOddScore=6.22660259756491;eFDR=0.75	chr5_JH584297_random	7930	8005	LINE	Lx9	L1	+	75
chr5_JH584297_random	rtracklayer	sequence_feature	7351	9240	.	-	.	count=18;fpk=9.52380952380952;logOddScore=1.20457752073794;pval=0.400229399129629;pvalAdj=0.639291463749889;ctl_count=11;ctl_fpk=5.82010582010582;ctl_logOddScore=6.22660259756491;eFDR=0.75	chr5_JH584297_random	8298	8801	LINE	L1MA4	L1	-	503
chr5_JH584297_random	rtracklayer	sequence_feature	7351	9240	.	-	.	count=18;fpk=9.52380952380952;logOddScore=1.20457752073794;pval=0.400229399129629;pvalAdj=0.639291463749889;ctl_count=11;ctl_fpk=5.82010582010582;ctl_logOddScore=6.22660259756491;eFDR=0.75	chr5_JH584297_random	8811	8907	SINE	B1_Mm	Alu	-	96
chr5_JH584297_random	rtracklayer	sequence_feature	10081	12960	.	+	.	count=31;fpk=10.7638888888889;logOddScore=3.0682093826625;pval=0.426759148405914;pvalAdj=0.514965661047192;ctl_count=23;ctl_fpk=7.98611111111111;ctl_logOddScore=6.39010730864431;eFDR=0.426759148405914	chr5_JH584297_random	9958	10352	LTR	MTD	ERVL-MaLR	-	272
chr5_JH584297_random	rtracklayer	sequence_feature	10081	12960	.	+	.	count=31;fpk=10.7638888888889;logOddScore=3.0682093826625;pval=0.426759148405914;pvalAdj=0.514965661047192;ctl_count=23;ctl_fpk=7.98611111111111;ctl_logOddScore=6.39010730864431;eFDR=0.426759148405914	chr5_JH584297_random	10465	10842	LTR	MTC-int	ERVL-MaLR	+	377
chr5_JH584297_random	rtracklayer	sequence_feature	10081	12960	.	+	.	count=31;fpk=10.7638888888889;logOddScore=3.0682093826625;pval=0.426759148405914;pvalAdj=0.514965661047192;ctl_count=23;ctl_fpk=7.98611111111111;ctl_logOddScore=6.39010730864431;eFDR=0.426759148405914	chr5_JH584297_random	10817	10926	LTR	MTC	ERVL-MaLR	+	109
chr5_JH584297_random	rtracklayer	sequence_feature	10081	12960	.	+	.	count=31;fpk=10.7638888888889;logOddScore=3.0682093826625;pval=0.426759148405914;pvalAdj=0.514965661047192;ctl_count=23;ctl_fpk=7.98611111111111;ctl_logOddScore=6.39010730864431;eFDR=0.426759148405914	chr5_JH584297_random	10926	11309	LTR	RLTR9E	ERVK	-	383
chr5_JH584297_random	rtracklayer	sequence_feature	10081	12960	.	+	.	count=31;fpk=10.7638888888889;logOddScore=3.0682093826625;pval=0.426759148405914;pvalAdj=0.514965661047192;ctl_count=23;ctl_fpk=7.98611111111111;ctl_logOddScore=6.39010730864431;eFDR=0.426759148405914	chr5_JH584297_random	11335	11412	LINE	Lx5b	L1	+	77
chr5_JH584297_random	rtracklayer	sequence_feature	10081	12960	.	+	.	count=31;fpk=10.7638888888889;logOddScore=3.0682093826625;pval=0.426759148405914;pvalAdj=0.514965661047192;ctl_count=23;ctl_fpk=7.98611111111111;ctl_logOddScore=6.39010730864431;eFDR=0.426759148405914	chr5_JH584297_random	11438	11530	LTR	MTC	ERVL-MaLR	+	92
chr5_JH584297_random	rtracklayer	sequence_feature	10081	12960	.	+	.	count=31;fpk=10.7638888888889;logOddScore=3.0682093826625;pval=0.426759148405914;pvalAdj=0.514965661047192;ctl_count=23;ctl_fpk=7.98611111111111;ctl_logOddScore=6.39010730864431;eFDR=0.426759148405914	chr5_JH584297_random	12064	12774	LINE	L1_Mus3	L1	+	710
chr5_JH584297_random	rtracklayer	sequence_feature	10081	12960	.	+	.	count=31;fpk=10.7638888888889;logOddScore=3.0682093826625;pval=0.426759148405914;pvalAdj=0.514965661047192;ctl_count=23;ctl_fpk=7.98611111111111;ctl_logOddScore=6.39010730864431;eFDR=0.426759148405914	chr5_JH584297_random	12783	12814	Simple_repeat	(GAAAA)n	Simple_repeat	+	31
chr5_JH584297_random	rtracklayer	sequence_feature	10081	12960	.	+	.	count=31;fpk=10.7638888888889;logOddScore=3.0682093826625;pval=0.426759148405914;pvalAdj=0.514965661047192;ctl_count=23;ctl_fpk=7.98611111111111;ctl_logOddScore=6.39010730864431;eFDR=0.426759148405914	chr5_JH584297_random	12912	13009	LTR	MTC-int	ERVL-MaLR	-	48
chr5_JH584297_random	rtracklayer	sequence_feature	10921	11130	.	-	.	count=4;fpk=19.047619047619;logOddScore=0.779808239813287;pval=0.42953036687574;pvalAdj=0.639291463749889;ctl_count=1;ctl_fpk=4.76190476190476;ctl_logOddScore=7.67013700287401;eFDR=0.67741935483871	chr5_JH584297_random	10817	10926	LTR	MTC	ERVL-MaLR	+	6
chr5_JH584297_random	rtracklayer	sequence_feature	10921	11130	.	-	.	count=4;fpk=19.047619047619;logOddScore=0.779808239813287;pval=0.42953036687574;pvalAdj=0.639291463749889;ctl_count=1;ctl_fpk=4.76190476190476;ctl_logOddScore=7.67013700287401;eFDR=0.67741935483871	chr5_JH584297_random	10926	11309	LTR	RLTR9E	ERVK	-	204
chr5_JH584297_random	rtracklayer	sequence_feature	13231	14280	.	-	.	count=12;fpk=11.4285714285714;logOddScore=1.00126147767166;pval=0.414195049340937;pvalAdj=0.639291463749889;ctl_count=7;ctl_fpk=6.66666666666667;ctl_logOddScore=6.27244394425891;eFDR=0.724137931034483	chr5_JH584297_random	13215	13876	LINE	L1Md_T	L1	-	646
chr5_JH584297_random	rtracklayer	sequence_feature	13231	14280	.	-	.	count=12;fpk=11.4285714285714;logOddScore=1.00126147767166;pval=0.414195049340937;pvalAdj=0.639291463749889;ctl_count=7;ctl_fpk=6.66666666666667;ctl_logOddScore=6.27244394425891;eFDR=0.724137931034483	chr5_JH584297_random	13873	14007	LINE	L1Md_T	L1	+	134
chr5_JH584297_random	rtracklayer	sequence_feature	13231	14280	.	-	.	count=12;fpk=11.4285714285714;logOddScore=1.00126147767166;pval=0.414195049340937;pvalAdj=0.639291463749889;ctl_count=7;ctl_fpk=6.66666666666667;ctl_logOddScore=6.27244394425891;eFDR=0.724137931034483	chr5_JH584297_random	14008	15003	LINE	L1Md_T	L1	+	272
chr5_JH584297_random	rtracklayer	sequence_feature	13441	14160	.	+	.	count=11;fpk=15.2777777777778;logOddScore=6.97208483676784;pval=0.179326916045821;pvalAdj=0.396746083306502;ctl_count=16;ctl_fpk=22.2222222222222;ctl_logOddScore=3.90664265840015;eFDR=0.179326916045821	chr5_JH584297_random	13215	13876	LINE	L1Md_T	L1	-	436
chr5_JH584297_random	rtracklayer	sequence_feature	13441	14160	.	+	.	count=11;fpk=15.2777777777778;logOddScore=6.97208483676784;pval=0.179326916045821;pvalAdj=0.396746083306502;ctl_count=16;ctl_fpk=22.2222222222222;ctl_logOddScore=3.90664265840015;eFDR=0.179326916045821	chr5_JH584297_random	13873	14007	LINE	L1Md_T	L1	+	134
chr5_JH584297_random	rtracklayer	sequence_feature	13441	14160	.	+	.	count=11;fpk=15.2777777777778;logOddScore=6.97208483676784;pval=0.179326916045821;pvalAdj=0.396746083306502;ctl_count=16;ctl_fpk=22.2222222222222;ctl_logOddScore=3.90664265840015;eFDR=0.179326916045821	chr5_JH584297_random	14008	15003	LINE	L1Md_T	L1	+	152
chr5_JH584297_random	rtracklayer	sequence_feature	14881	16080	.	+	.	count=10;fpk=8.33333333333333;logOddScore=6.94252860169123;pval=0.180783992657708;pvalAdj=0.396746083306502;ctl_count=5;ctl_fpk=4.16666666666667;ctl_logOddScore=-0.830315737552473;eFDR=0.180783992657708	chr5_JH584297_random	14008	15003	LINE	L1Md_T	L1	+	123
chr5_JH584297_random	rtracklayer	sequence_feature	14881	16080	.	+	.	count=10;fpk=8.33333333333333;logOddScore=6.94252860169123;pval=0.180783992657708;pvalAdj=0.396746083306502;ctl_count=5;ctl_fpk=4.16666666666667;ctl_logOddScore=-0.830315737552473;eFDR=0.180783992657708	chr5_JH584297_random	15014	16319	LINE	Lx5	L1	+	1066
chr5_JH584297_random	rtracklayer	sequence_feature	16801	17040	.	+	.	count=3;fpk=12.5;logOddScore=1.13455049344698;pval=0.570868719312436;pvalAdj=0.607016737740958;ctl_count=6;ctl_fpk=25;ctl_logOddScore=4.17830571195698;eFDR=0.570868719312436	chr5_JH584297_random	16724	17174	LINE	Lx5	L1	+	240
chr5_JH584297_random	rtracklayer	sequence_feature	18001	19200	.	+	.	count=13;fpk=10.8333333333333;logOddScore=3.51982071407758;pval=0.393787219429252;pvalAdj=0.514965661047192;ctl_count=7;ctl_fpk=5.83333333333333;ctl_logOddScore=3.12363505463952;eFDR=0.393787219429252	chr5_JH584297_random	17899	18088	SINE	B2_Mm1a	B2	-	88
chr5_JH584297_random	rtracklayer	sequence_feature	18001	19200	.	+	.	count=13;fpk=10.8333333333333;logOddScore=3.51982071407758;pval=0.393787219429252;pvalAdj=0.514965661047192;ctl_count=7;ctl_fpk=5.83333333333333;ctl_logOddScore=3.12363505463952;eFDR=0.393787219429252	chr5_JH584297_random	18317	18451	SINE	B2_Mm2	B2	+	134
chr5_JH584297_random	rtracklayer	sequence_feature	18001	19200	.	+	.	count=13;fpk=10.8333333333333;logOddScore=3.51982071407758;pval=0.393787219429252;pvalAdj=0.514965661047192;ctl_count=7;ctl_fpk=5.83333333333333;ctl_logOddScore=3.12363505463952;eFDR=0.393787219429252	chr5_JH584297_random	18764	18931	SINE	B3A	B2	-	167
chr5_JH584297_random	rtracklayer	sequence_feature	18001	19200	.	+	.	count=13;fpk=10.8333333333333;logOddScore=3.51982071407758;pval=0.393787219429252;pvalAdj=0.514965661047192;ctl_count=7;ctl_fpk=5.83333333333333;ctl_logOddScore=3.12363505463952;eFDR=0.393787219429252	chr5_JH584297_random	18908	19079	LTR	RMER10B	ERVL	-	171
chr5_JH584297_random	rtracklayer	sequence_feature	21631	23100	.	-	.	count=15;fpk=10.2040816326531;logOddScore=2.61786154580534;pval=0.307516505782057;pvalAdj=0.555895221990641;ctl_count=12;ctl_fpk=8.16326530612245;ctl_logOddScore=4.26440518666703;eFDR=0.769230769230769	chr5_JH584297_random	22553	23296	LINE	Lx2B	L1	+	547
chr5_JH584297_random	rtracklayer	sequence_feature	22561	23760	.	+	.	count=15;fpk=12.5;logOddScore=15.9790848220298;pval=0.00452971169043287;pvalAdj=0.088329377963441;ctl_count=18;ctl_fpk=15;ctl_logOddScore=-5.32401529529284;eFDR=0.00452971169043287	chr5_JH584297_random	22553	23296	LINE	Lx2B	L1	+	736
chr5_JH584297_random	rtracklayer	sequence_feature	22561	23760	.	+	.	count=15;fpk=12.5;logOddScore=15.9790848220298;pval=0.00452971169043287;pvalAdj=0.088329377963441;ctl_count=18;ctl_fpk=15;ctl_logOddScore=-5.32401529529284;eFDR=0.00452971169043287	chr5_JH584297_random	23364	23401	Simple_repeat	(CA)n	Simple_repeat	+	37
chr5_JH584297_random	rtracklayer	sequence_feature	25201	26880	.	-	.	count=20;fpk=11.9047619047619;logOddScore=5.21219435074038;pval=0.168001017364769;pvalAdj=0.496224629710501;ctl_count=6;ctl_fpk=3.57142857142857;ctl_logOddScore=3.2390936551634;eFDR=0.8	chr5_JH584297_random	25223	25347	SINE	B1F2	Alu	-	124
chr5_JH584297_random	rtracklayer	sequence_feature	25201	26880	.	-	.	count=20;fpk=11.9047619047619;logOddScore=5.21219435074038;pval=0.168001017364769;pvalAdj=0.496224629710501;ctl_count=6;ctl_fpk=3.57142857142857;ctl_logOddScore=3.2390936551634;eFDR=0.8	chr5_JH584297_random	25358	25489	LINE	Lx7	L1	+	131
chr5_JH584297_random	rtracklayer	sequence_feature	25201	26880	.	-	.	count=20;fpk=11.9047619047619;logOddScore=5.21219435074038;pval=0.168001017364769;pvalAdj=0.496224629710501;ctl_count=6;ctl_fpk=3.57142857142857;ctl_logOddScore=3.2390936551634;eFDR=0.8	chr5_JH584297_random	25520	25607	SINE	B3	B2	+	87
chr5_JH584297_random	rtracklayer	sequence_feature	25441	25680	.	+	.	count=7;fpk=29.1666666666667;logOddScore=10.6677641476727;pval=0.0534670718545511;pvalAdj=0.224063132145261;ctl_count=1;ctl_fpk=4.16666666666667;ctl_logOddScore=5.11876988861139;eFDR=0.0534670718545511	chr5_JH584297_random	25358	25489	LINE	Lx7	L1	+	49
chr5_JH584297_random	rtracklayer	sequence_feature	25441	25680	.	+	.	count=7;fpk=29.1666666666667;logOddScore=10.6677641476727;pval=0.0534670718545511;pvalAdj=0.224063132145261;ctl_count=1;ctl_fpk=4.16666666666667;ctl_logOddScore=5.11876988861139;eFDR=0.0534670718545511	chr5_JH584297_random	25520	25607	SINE	B3	B2	+	87
chr5_JH584297_random	rtracklayer	sequence_feature	27121	27600	.	+	.	count=5;fpk=10.4166666666667;logOddScore=6.84116831786085;pval=0.18583704758912;pvalAdj=0.396746083306502;ctl_count=3;ctl_fpk=6.25;ctl_logOddScore=-0.130208371652525;eFDR=0.18583704758912	chr5_JH584297_random	27107	27367	LINE	L1_Mus4	L1	-	247
chr5_JH584297_random	rtracklayer	sequence_feature	27121	27600	.	+	.	count=5;fpk=10.4166666666667;logOddScore=6.84116831786085;pval=0.18583704758912;pvalAdj=0.396746083306502;ctl_count=3;ctl_fpk=6.25;ctl_logOddScore=-0.130208371652525;eFDR=0.18583704758912	chr5_JH584297_random	27370	27530	LINE	L1_Mus3	L1	+	160
chr5_JH584297_random	rtracklayer	sequence_feature	28081	28560	.	+	.	count=3;fpk=6.25;logOddScore=2.94654805361263;pval=0.435740174732239;pvalAdj=0.514965661047192;ctl_count=1;ctl_fpk=2.08333333333333;ctl_logOddScore=0.638904758940929;eFDR=0.435740174732239	chr5_JH584297_random	28023	28146	SINE	RSINE1	B4	-	66
chr5_JH584297_random	rtracklayer	sequence_feature	28081	28560	.	+	.	count=3;fpk=6.25;logOddScore=2.94654805361263;pval=0.435740174732239;pvalAdj=0.514965661047192;ctl_count=1;ctl_fpk=2.08333333333333;ctl_logOddScore=0.638904758940929;eFDR=0.435740174732239	chr5_JH584297_random	28226	28383	SINE	B1_Mm	Alu	-	157
chr5_JH584297_random	rtracklayer	sequence_feature	28081	28560	.	+	.	count=3;fpk=6.25;logOddScore=2.94654805361263;pval=0.435740174732239;pvalAdj=0.514965661047192;ctl_count=1;ctl_fpk=2.08333333333333;ctl_logOddScore=0.638904758940929;eFDR=0.435740174732239	chr5_JH584297_random	28409	28557	SINE	B1_Mus1	Alu	-	148
chr5_JH584297_random	rtracklayer	sequence_feature	28141	29400	.	-	.	count=13;fpk=10.3174603174603;logOddScore=0.992763378293581;pval=0.414781279694853;pvalAdj=0.639291463749889;ctl_count=7;ctl_fpk=5.55555555555556;ctl_logOddScore=5.65389676282222;eFDR=0.7	chr5_JH584297_random	28023	28146	SINE	RSINE1	B4	-	6
chr5_JH584297_random	rtracklayer	sequence_feature	28141	29400	.	-	.	count=13;fpk=10.3174603174603;logOddScore=0.992763378293581;pval=0.414781279694853;pvalAdj=0.639291463749889;ctl_count=7;ctl_fpk=5.55555555555556;ctl_logOddScore=5.65389676282222;eFDR=0.7	chr5_JH584297_random	28226	28383	SINE	B1_Mm	Alu	-	157
chr5_JH584297_random	rtracklayer	sequence_feature	28141	29400	.	-	.	count=13;fpk=10.3174603174603;logOddScore=0.992763378293581;pval=0.414781279694853;pvalAdj=0.639291463749889;ctl_count=7;ctl_fpk=5.55555555555556;ctl_logOddScore=5.65389676282222;eFDR=0.7	chr5_JH584297_random	28409	28557	SINE	B1_Mus1	Alu	-	148
chr5_JH584297_random	rtracklayer	sequence_feature	28141	29400	.	-	.	count=13;fpk=10.3174603174603;logOddScore=0.992763378293581;pval=0.414781279694853;pvalAdj=0.639291463749889;ctl_count=7;ctl_fpk=5.55555555555556;ctl_logOddScore=5.65389676282222;eFDR=0.7	chr5_JH584297_random	28728	28921	SINE	B3	B2	-	193
chr5_JH584297_random	rtracklayer	sequence_feature	30241	31920	.	+	.	count=20;fpk=11.9047619047619;logOddScore=4.32102767359466;pval=0.337257346624882;pvalAdj=0.505886019937323;ctl_count=27;ctl_fpk=16.0714285714286;ctl_logOddScore=6.47682030503971;eFDR=0.337257346624882	chr5_JH584297_random	30584	30631	Simple_repeat	(TTGG)n	Simple_repeat	+	47
chr5_JH584297_random	rtracklayer	sequence_feature	30241	31920	.	+	.	count=20;fpk=11.9047619047619;logOddScore=4.32102767359466;pval=0.337257346624882;pvalAdj=0.505886019937323;ctl_count=27;ctl_fpk=16.0714285714286;ctl_logOddScore=6.47682030503971;eFDR=0.337257346624882	chr5_JH584297_random	30640	30813	SINE	B2_Mm1t	B2	-	173
chr5_JH584297_random	rtracklayer	sequence_feature	31501	32970	.	-	.	count=24;fpk=16.3265306122449;logOddScore=3.9326061321432;pval=0.230984105696125;pvalAdj=0.516964427034184;ctl_count=9;ctl_fpk=6.12244897959184;ctl_logOddScore=7.25602190973876;eFDR=0.666666666666667	chr5_JH584297_random	32840	32867	Simple_repeat	(CAAA)n	Simple_repeat	+	27
chr5_JH584297_random	rtracklayer	sequence_feature	31501	32970	.	-	.	count=24;fpk=16.3265306122449;logOddScore=3.9326061321432;pval=0.230984105696125;pvalAdj=0.516964427034184;ctl_count=9;ctl_fpk=6.12244897959184;ctl_logOddScore=7.25602190973876;eFDR=0.666666666666667	chr5_JH584297_random	32693	32834	SINE	B1_Mus1	Alu	+	141
chr5_JH584297_random	rtracklayer	sequence_feature	32641	34800	.	+	.	count=31;fpk=14.3518518518519;logOddScore=3.26419182650741;pval=0.412373187454491;pvalAdj=0.514965661047192;ctl_count=35;ctl_fpk=16.2037037037037;ctl_logOddScore=7.81614118077308;eFDR=0.412373187454491	chr5_JH584297_random	32840	32867	Simple_repeat	(CAAA)n	Simple_repeat	+	27
chr5_JH584297_random	rtracklayer	sequence_feature	32641	34800	.	+	.	count=31;fpk=14.3518518518519;logOddScore=3.26419182650741;pval=0.412373187454491;pvalAdj=0.514965661047192;ctl_count=35;ctl_fpk=16.2037037037037;ctl_logOddScore=7.81614118077308;eFDR=0.412373187454491	chr5_JH584297_random	32693	32834	SINE	B1_Mus1	Alu	+	141
chr5_JH584297_random	rtracklayer	sequence_feature	35281	36720	.	+	.	count=12;fpk=8.33333333333333;logOddScore=1.06641869406104;pval=0.575887674267062;pvalAdj=0.607016737740958;ctl_count=11;ctl_fpk=7.63888888888889;ctl_logOddScore=4.25840588944064;eFDR=0.575887674267062	chr5_JH584297_random	35414	35489	SINE	ID4_	ID	-	75
chr5_JH584297_random	rtracklayer	sequence_feature	35281	36720	.	+	.	count=12;fpk=8.33333333333333;logOddScore=1.06641869406104;pval=0.575887674267062;pvalAdj=0.607016737740958;ctl_count=11;ctl_fpk=7.63888888888889;ctl_logOddScore=4.25840588944064;eFDR=0.575887674267062	chr5_JH584297_random	36170	36315	SINE	B1_Mm	Alu	+	145
chr5_JH584297_random	rtracklayer	sequence_feature	35281	36720	.	+	.	count=12;fpk=8.33333333333333;logOddScore=1.06641869406104;pval=0.575887674267062;pvalAdj=0.607016737740958;ctl_count=11;ctl_fpk=7.63888888888889;ctl_logOddScore=4.25840588944064;eFDR=0.575887674267062	chr5_JH584297_random	36565	36696	LINE	Lx	L1	+	131
chr5_JH584297_random	rtracklayer	sequence_feature	35281	36720	.	+	.	count=12;fpk=8.33333333333333;logOddScore=1.06641869406104;pval=0.575887674267062;pvalAdj=0.607016737740958;ctl_count=11;ctl_fpk=7.63888888888889;ctl_logOddScore=4.25840588944064;eFDR=0.575887674267062	chr5_JH584297_random	36696	36938	LINE	L1_Mus3	L1	+	24
chr5_JH584297_random	rtracklayer	sequence_feature	37681	40080	.	+	.	count=35;fpk=14.5833333333333;logOddScore=11.6032311992246;pval=0.0369004764362817;pvalAdj=0.224063132145261;ctl_count=23;ctl_fpk=9.58333333333333;ctl_logOddScore=0.591185275135596;eFDR=0.0369004764362817	chr5_JH584297_random	37676	37702	Simple_repeat	(TG)n	Simple_repeat	+	22
chr5_JH584297_random	rtracklayer	sequence_feature	37681	40080	.	+	.	count=35;fpk=14.5833333333333;logOddScore=11.6032311992246;pval=0.0369004764362817;pvalAdj=0.224063132145261;ctl_count=23;ctl_fpk=9.58333333333333;ctl_logOddScore=0.591185275135596;eFDR=0.0369004764362817	chr5_JH584297_random	37702	37727	Simple_repeat	(GA)n	Simple_repeat	+	25
chr5_JH584297_random	rtracklayer	sequence_feature	37681	40080	.	+	.	count=35;fpk=14.5833333333333;logOddScore=11.6032311992246;pval=0.0369004764362817;pvalAdj=0.224063132145261;ctl_count=23;ctl_fpk=9.58333333333333;ctl_logOddScore=0.591185275135596;eFDR=0.0369004764362817	chr5_JH584297_random	37750	37909	LTR	RLTR21	ERVK	+	159
chr5_JH584297_random	rtracklayer	sequence_feature	37681	40080	.	+	.	count=35;fpk=14.5833333333333;logOddScore=11.6032311992246;pval=0.0369004764362817;pvalAdj=0.224063132145261;ctl_count=23;ctl_fpk=9.58333333333333;ctl_logOddScore=0.591185275135596;eFDR=0.0369004764362817	chr5_JH584297_random	39191	39309	SINE	B1_Mur1	Alu	+	118
chr5_JH584297_random	rtracklayer	sequence_feature	37681	40080	.	+	.	count=35;fpk=14.5833333333333;logOddScore=11.6032311992246;pval=0.0369004764362817;pvalAdj=0.224063132145261;ctl_count=23;ctl_fpk=9.58333333333333;ctl_logOddScore=0.591185275135596;eFDR=0.0369004764362817	chr5_JH584297_random	39318	39370	Simple_repeat	(CA)n	Simple_repeat	+	52
chr5_JH584297_random	rtracklayer	sequence_feature	37681	40080	.	+	.	count=35;fpk=14.5833333333333;logOddScore=11.6032311992246;pval=0.0369004764362817;pvalAdj=0.224063132145261;ctl_count=23;ctl_fpk=9.58333333333333;ctl_logOddScore=0.591185275135596;eFDR=0.0369004764362817	chr5_JH584297_random	39374	39753	LTR	MTC	ERVL-MaLR	-	379
chr5_JH584297_random	rtracklayer	sequence_feature	37681	40080	.	+	.	count=35;fpk=14.5833333333333;logOddScore=11.6032311992246;pval=0.0369004764362817;pvalAdj=0.224063132145261;ctl_count=23;ctl_fpk=9.58333333333333;ctl_logOddScore=0.591185275135596;eFDR=0.0369004764362817	chr5_JH584297_random	39758	39958	LTR	MTC-int	ERVL-MaLR	-	200
chr5_JH584297_random	rtracklayer	sequence_feature	41761	42000	.	+	.	count=3;fpk=12.5;logOddScore=2.51447362092669;pval=0.467872965159789;pvalAdj=0.521344161178051;ctl_count=0;ctl_fpk=0;ctl_logOddScore=3.03569112824;eFDR=0.467872965159789	chr5_JH584297_random	41295	44345	LINE	L1_Mur2	L1	+	240
chr5_JH584297_random	rtracklayer	sequence_feature	41791	42630	.	-	.	count=8;fpk=9.52380952380952;logOddScore=4.18206202338494;pval=0.217765181867261;pvalAdj=0.516964427034184;ctl_count=4;ctl_fpk=4.76190476190476;ctl_logOddScore=2.25769900117795;eFDR=0.736842105263158	chr5_JH584297_random	41295	44345	LINE	L1_Mur2	L1	+	840
chr5_JH584297_random	rtracklayer	sequence_feature	42481	44640	.	+	.	count=28;fpk=12.962962962963;logOddScore=7.4100328797021;pval=0.158607553540788;pvalAdj=0.396746083306502;ctl_count=34;ctl_fpk=15.7407407407407;ctl_logOddScore=1.74273203961447;eFDR=0.158607553540788	chr5_JH584297_random	41295	44345	LINE	L1_Mur2	L1	+	1865
chr5_JH584297_random	rtracklayer	sequence_feature	42481	44640	.	+	.	count=28;fpk=12.962962962963;logOddScore=7.4100328797021;pval=0.158607553540788;pvalAdj=0.396746083306502;ctl_count=34;ctl_fpk=15.7407407407407;ctl_logOddScore=1.74273203961447;eFDR=0.158607553540788	chr5_JH584297_random	44366	45282	LINE	Lx5	L1	+	274
chr5_JH584297_random	rtracklayer	sequence_feature	44311	44520	.	-	.	count=4;fpk=19.047619047619;logOddScore=0.50275175262747;pval=0.448864219228646;pvalAdj=0.639291463749889;ctl_count=2;ctl_fpk=9.52380952380952;ctl_logOddScore=8.47997775996544;eFDR=0.636363636363636	chr5_JH584297_random	41295	44345	LINE	L1_Mur2	L1	+	35
chr5_JH584297_random	rtracklayer	sequence_feature	44311	44520	.	-	.	count=4;fpk=19.047619047619;logOddScore=0.50275175262747;pval=0.448864219228646;pvalAdj=0.639291463749889;ctl_count=2;ctl_fpk=9.52380952380952;ctl_logOddScore=8.47997775996544;eFDR=0.636363636363636	chr5_JH584297_random	44366	45282	LINE	Lx5	L1	+	154
chr5_JH584297_random	rtracklayer	sequence_feature	44941	45360	.	-	.	count=4;fpk=9.52380952380952;logOddScore=3.22170796744895;pval=0.27100310792459;pvalAdj=0.530714419685655;ctl_count=1;ctl_fpk=2.38095238095238;ctl_logOddScore=2.54728577692525;eFDR=0.625	chr5_JH584297_random	44366	45282	LINE	Lx5	L1	+	342
chr5_JH584297_random	rtracklayer	sequence_feature	45991	48720	.	-	.	count=33;fpk=12.0879120879121;logOddScore=4.03854729539781;pval=0.225316187237428;pvalAdj=0.516964427034184;ctl_count=18;ctl_fpk=6.59340659340659;ctl_logOddScore=5.19328165840099;eFDR=0.7	chr5_JH584297_random	46071	46092	Simple_repeat	(CAAA)n	Simple_repeat	+	21
chr5_JH584297_random	rtracklayer	sequence_feature	45991	48720	.	-	.	count=33;fpk=12.0879120879121;logOddScore=4.03854729539781;pval=0.225316187237428;pvalAdj=0.516964427034184;ctl_count=18;ctl_fpk=6.59340659340659;ctl_logOddScore=5.19328165840099;eFDR=0.7	chr5_JH584297_random	46235	46368	SINE	B2_Mm2	B2	+	133
chr5_JH584297_random	rtracklayer	sequence_feature	45991	48720	.	-	.	count=33;fpk=12.0879120879121;logOddScore=4.03854729539781;pval=0.225316187237428;pvalAdj=0.516964427034184;ctl_count=18;ctl_fpk=6.59340659340659;ctl_logOddScore=5.19328165840099;eFDR=0.7	chr5_JH584297_random	46687	46860	SINE	B3A	B2	-	173
chr5_JH584297_random	rtracklayer	sequence_feature	45991	48720	.	-	.	count=33;fpk=12.0879120879121;logOddScore=4.03854729539781;pval=0.225316187237428;pvalAdj=0.516964427034184;ctl_count=18;ctl_fpk=6.59340659340659;ctl_logOddScore=5.19328165840099;eFDR=0.7	chr5_JH584297_random	47755	49589	LINE	L1Md_F2	L1	-	965
chr5_JH584297_random	rtracklayer	sequence_feature	46081	52320	.	+	.	count=63;fpk=10.0961538461538;logOddScore=6.69749445796673;pval=0.193147949911692;pvalAdj=0.396746083306502;ctl_count=64;ctl_fpk=10.2564102564103;ctl_logOddScore=3.15269713406805;eFDR=0.193147949911692	chr5_JH584297_random	46071	46092	Simple_repeat	(CAAA)n	Simple_repeat	+	12
chr5_JH584297_random	rtracklayer	sequence_feature	46081	52320	.	+	.	count=63;fpk=10.0961538461538;logOddScore=6.69749445796673;pval=0.193147949911692;pvalAdj=0.396746083306502;ctl_count=64;ctl_fpk=10.2564102564103;ctl_logOddScore=3.15269713406805;eFDR=0.193147949911692	chr5_JH584297_random	46235	46368	SINE	B2_Mm2	B2	+	133
chr5_JH584297_random	rtracklayer	sequence_feature	46081	52320	.	+	.	count=63;fpk=10.0961538461538;logOddScore=6.69749445796673;pval=0.193147949911692;pvalAdj=0.396746083306502;ctl_count=64;ctl_fpk=10.2564102564103;ctl_logOddScore=3.15269713406805;eFDR=0.193147949911692	chr5_JH584297_random	46687	46860	SINE	B3A	B2	-	173
chr5_JH584297_random	rtracklayer	sequence_feature	46081	52320	.	+	.	count=63;fpk=10.0961538461538;logOddScore=6.69749445796673;pval=0.193147949911692;pvalAdj=0.396746083306502;ctl_count=64;ctl_fpk=10.2564102564103;ctl_logOddScore=3.15269713406805;eFDR=0.193147949911692	chr5_JH584297_random	51631	56818	LINE	L1Md_A	L1	+	689
chr5_JH584297_random	rtracklayer	sequence_feature	46081	52320	.	+	.	count=63;fpk=10.0961538461538;logOddScore=6.69749445796673;pval=0.193147949911692;pvalAdj=0.396746083306502;ctl_count=64;ctl_fpk=10.2564102564103;ctl_logOddScore=3.15269713406805;eFDR=0.193147949911692	chr5_JH584297_random	47755	49589	LINE	L1Md_F2	L1	-	1834
chr5_JH584297_random	rtracklayer	sequence_feature	49141	52500	.	-	.	count=48;fpk=14.2857142857143;logOddScore=0.226785859976518;pval=0.468243527306571;pvalAdj=0.647277817159084;ctl_count=39;ctl_fpk=11.6071428571429;ctl_logOddScore=10.5861284779397;eFDR=0.617647058823529	chr5_JH584297_random	51631	56818	LINE	L1Md_A	L1	+	869
chr5_JH584297_random	rtracklayer	sequence_feature	49141	52500	.	-	.	count=48;fpk=14.2857142857143;logOddScore=0.226785859976518;pval=0.468243527306571;pvalAdj=0.647277817159084;ctl_count=39;ctl_fpk=11.6071428571429;ctl_logOddScore=10.5861284779397;eFDR=0.617647058823529	chr5_JH584297_random	47755	49589	LINE	L1Md_F2	L1	-	449
chr5_JH584297_random	rtracklayer	sequence_feature	52921	53760	.	-	.	count=10;fpk=11.9047619047619;logOddScore=6.88726009962343;pval=0.104091312672678;pvalAdj=0.411843879327605;ctl_count=2;ctl_fpk=2.38095238095238;ctl_logOddScore=0.718419409194795;eFDR=0.7	chr5_JH584297_random	51631	56818	LINE	L1Md_A	L1	+	840
chr5_JH584297_random	rtracklayer	sequence_feature	53281	53520	.	+	.	count=2;fpk=8.33333333333333;logOddScore=2.9987250377248;pval=0.431884134918877;pvalAdj=0.514965661047192;ctl_count=1;ctl_fpk=4.16666666666667;ctl_logOddScore=-0.799297290477138;eFDR=0.431884134918877	chr5_JH584297_random	51631	56818	LINE	L1Md_A	L1	+	240
chr5_JH584297_random	rtracklayer	sequence_feature	54481	57840	.	+	.	count=22;fpk=6.54761904761905;logOddScore=6.1599604571045;pval=0.222021405242203;pvalAdj=0.396746083306502;ctl_count=20;ctl_fpk=5.95238095238095;ctl_logOddScore=-0.536563585803087;eFDR=0.222021405242203	chr5_JH584297_random	51631	56818	LINE	L1Md_A	L1	+	2338
chr5_JH584297_random	rtracklayer	sequence_feature	54481	57840	.	+	.	count=22;fpk=6.54761904761905;logOddScore=6.1599604571045;pval=0.222021405242203;pvalAdj=0.396746083306502;ctl_count=20;ctl_fpk=5.95238095238095;ctl_logOddScore=-0.536563585803087;eFDR=0.222021405242203	chr5_JH584297_random	56818	57154	LTR	RLTRETN_Mm	ERVK	-	336
chr5_JH584297_random	rtracklayer	sequence_feature	54481	57840	.	+	.	count=22;fpk=6.54761904761905;logOddScore=6.1599604571045;pval=0.222021405242203;pvalAdj=0.396746083306502;ctl_count=20;ctl_fpk=5.95238095238095;ctl_logOddScore=-0.536563585803087;eFDR=0.222021405242203	chr5_JH584297_random	57154	57250	LTR	ETnERV-int	ERVK	-	96
chr5_JH584297_random	rtracklayer	sequence_feature	54481	57840	.	+	.	count=22;fpk=6.54761904761905;logOddScore=6.1599604571045;pval=0.222021405242203;pvalAdj=0.396746083306502;ctl_count=20;ctl_fpk=5.95238095238095;ctl_logOddScore=-0.536563585803087;eFDR=0.222021405242203	chr5_JH584297_random	57250	57481	LTR	RLTR13G	ERVK	-	231
chr5_JH584297_random	rtracklayer	sequence_feature	54481	57840	.	+	.	count=22;fpk=6.54761904761905;logOddScore=6.1599604571045;pval=0.222021405242203;pvalAdj=0.396746083306502;ctl_count=20;ctl_fpk=5.95238095238095;ctl_logOddScore=-0.536563585803087;eFDR=0.222021405242203	chr5_JH584297_random	57517	57628	LTR	ERVB4_1C-LTR_Mm	ERVK	-	111
chr5_JH584297_random	rtracklayer	sequence_feature	54481	57840	.	+	.	count=22;fpk=6.54761904761905;logOddScore=6.1599604571045;pval=0.222021405242203;pvalAdj=0.396746083306502;ctl_count=20;ctl_fpk=5.95238095238095;ctl_logOddScore=-0.536563585803087;eFDR=0.222021405242203	chr5_JH584297_random	57631	58666	LTR	ETnERV-int	ERVK	-	209
chr5_JH584297_random	rtracklayer	sequence_feature	55021	55230	.	-	.	count=3;fpk=14.2857142857143;logOddScore=9.71284740641842;pval=0.0393140179228873;pvalAdj=0.316841395345867;ctl_count=0;ctl_fpk=0;ctl_logOddScore=-3.68394784831276;eFDR=0.666666666666667	chr5_JH584297_random	51631	56818	LINE	L1Md_A	L1	+	210
chr5_JH584297_random	rtracklayer	sequence_feature	56071	56280	.	-	.	count=2;fpk=9.52380952380952;logOddScore=5.19138768891315;pval=0.168927533518469;pvalAdj=0.496224629710501;ctl_count=0;ctl_fpk=0;ctl_logOddScore=-2.45023667010749;eFDR=0.75	chr5_JH584297_random	51631	56818	LINE	L1Md_A	L1	+	210
chr5_JH584297_random	rtracklayer	sequence_feature	57121	58170	.	-	.	count=8;fpk=7.61904761904762;logOddScore=5.73626317425975;pval=0.145746054189399;pvalAdj=0.491259562509371;ctl_count=2;ctl_fpk=1.9047619047619;ctl_logOddScore=0.114651509961468;eFDR=0.769230769230769	chr5_JH584297_random	56818	57154	LTR	RLTRETN_Mm	ERVK	-	34
chr5_JH584297_random	rtracklayer	sequence_feature	57121	58170	.	-	.	count=8;fpk=7.61904761904762;logOddScore=5.73626317425975;pval=0.145746054189399;pvalAdj=0.491259562509371;ctl_count=2;ctl_fpk=1.9047619047619;ctl_logOddScore=0.114651509961468;eFDR=0.769230769230769	chr5_JH584297_random	57154	57250	LTR	ETnERV-int	ERVK	-	96
chr5_JH584297_random	rtracklayer	sequence_feature	57121	58170	.	-	.	count=8;fpk=7.61904761904762;logOddScore=5.73626317425975;pval=0.145746054189399;pvalAdj=0.491259562509371;ctl_count=2;ctl_fpk=1.9047619047619;ctl_logOddScore=0.114651509961468;eFDR=0.769230769230769	chr5_JH584297_random	57250	57481	LTR	RLTR13G	ERVK	-	231
chr5_JH584297_random	rtracklayer	sequence_feature	57121	58170	.	-	.	count=8;fpk=7.61904761904762;logOddScore=5.73626317425975;pval=0.145746054189399;pvalAdj=0.491259562509371;ctl_count=2;ctl_fpk=1.9047619047619;ctl_logOddScore=0.114651509961468;eFDR=0.769230769230769	chr5_JH584297_random	57517	57628	LTR	ERVB4_1C-LTR_Mm	ERVK	-	111
chr5_JH584297_random	rtracklayer	sequence_feature	57121	58170	.	-	.	count=8;fpk=7.61904761904762;logOddScore=5.73626317425975;pval=0.145746054189399;pvalAdj=0.491259562509371;ctl_count=2;ctl_fpk=1.9047619047619;ctl_logOddScore=0.114651509961468;eFDR=0.769230769230769	chr5_JH584297_random	57631	58666	LTR	ETnERV-int	ERVK	-	539
chr5_JH584297_random	rtracklayer	sequence_feature	58321	58800	.	+	.	count=4;fpk=8.33333333333333;logOddScore=6.50817504098769;pval=0.203045392984873;pvalAdj=0.396746083306502;ctl_count=1;ctl_fpk=2.08333333333333;ctl_logOddScore=-0.483320749580177;eFDR=0.203045392984873	chr5_JH584297_random	57631	58666	LTR	ETnERV-int	ERVK	-	346
chr5_JH584297_random	rtracklayer	sequence_feature	58321	58800	.	+	.	count=4;fpk=8.33333333333333;logOddScore=6.50817504098769;pval=0.203045392984873;pvalAdj=0.396746083306502;ctl_count=1;ctl_fpk=2.08333333333333;ctl_logOddScore=-0.483320749580177;eFDR=0.203045392984873	chr5_JH584297_random	58666	59621	LINE	L1Md_F2	L1	+	134
chr5_JH584297_random	rtracklayer	sequence_feature	58591	59430	.	-	.	count=10;fpk=11.9047619047619;logOddScore=4.62962343924495;pval=0.195175596490388;pvalAdj=0.516964427034184;ctl_count=4;ctl_fpk=4.76190476190476;ctl_logOddScore=3.081637531591;eFDR=0.823529411764706	chr5_JH584297_random	57631	58666	LTR	ETnERV-int	ERVK	-	76
chr5_JH584297_random	rtracklayer	sequence_feature	58591	59430	.	-	.	count=10;fpk=11.9047619047619;logOddScore=4.62962343924495;pval=0.195175596490388;pvalAdj=0.516964427034184;ctl_count=4;ctl_fpk=4.76190476190476;ctl_logOddScore=3.081637531591;eFDR=0.823529411764706	chr5_JH584297_random	58666	59621	LINE	L1Md_F2	L1	+	764
chr5_JH584297_random	rtracklayer	sequence_feature	59521	60000	.	+	.	count=3;fpk=6.25;logOddScore=4.49400313108978;pval=0.325471841539856;pvalAdj=0.505886019937323;ctl_count=2;ctl_fpk=4.16666666666667;ctl_logOddScore=-0.894774998013497;eFDR=0.325471841539856	chr5_JH584297_random	58666	59621	LINE	L1Md_F2	L1	+	101
chr5_JH584297_random	rtracklayer	sequence_feature	59521	60000	.	+	.	count=3;fpk=6.25;logOddScore=4.49400313108978;pval=0.325471841539856;pvalAdj=0.505886019937323;ctl_count=2;ctl_fpk=4.16666666666667;ctl_logOddScore=-0.894774998013497;eFDR=0.325471841539856	chr5_JH584297_random	59689	60430	LTR	RMER17A	ERVK	+	311
chr5_JH584297_random	rtracklayer	sequence_feature	60481	61680	.	+	.	count=11;fpk=9.16666666666667;logOddScore=3.02324861442824;pval=0.430073983363966;pvalAdj=0.514965661047192;ctl_count=10;ctl_fpk=8.33333333333333;ctl_logOddScore=5.79790624677197;eFDR=0.430073983363966	chr5_JH584297_random	60458	60584	LINE	Lx2B	L1	+	104
chr5_JH584297_random	rtracklayer	sequence_feature	60481	61680	.	+	.	count=11;fpk=9.16666666666667;logOddScore=3.02324861442824;pval=0.430073983363966;pvalAdj=0.514965661047192;ctl_count=10;ctl_fpk=8.33333333333333;ctl_logOddScore=5.79790624677197;eFDR=0.430073983363966	chr5_JH584297_random	60586	60731	SINE	B1_Mus1	Alu	+	145
chr5_JH584297_random	rtracklayer	sequence_feature	60481	61680	.	+	.	count=11;fpk=9.16666666666667;logOddScore=3.02324861442824;pval=0.430073983363966;pvalAdj=0.514965661047192;ctl_count=10;ctl_fpk=8.33333333333333;ctl_logOddScore=5.79790624677197;eFDR=0.430073983363966	chr5_JH584297_random	60731	61927	LINE	L1_Mus1	L1	+	949
chr5_JH584297_random	rtracklayer	sequence_feature	61531	62580	.	-	.	count=23;fpk=21.9047619047619;logOddScore=5.72179258340997;pval=0.146332635641089;pvalAdj=0.491259562509371;ctl_count=11;ctl_fpk=10.4761904761905;ctl_logOddScore=8.15617912372201;eFDR=0.714285714285714	chr5_JH584297_random	60731	61927	LINE	L1_Mus1	L1	+	397
chr5_JH584297_random	rtracklayer	sequence_feature	61531	62580	.	-	.	count=23;fpk=21.9047619047619;logOddScore=5.72179258340997;pval=0.146332635641089;pvalAdj=0.491259562509371;ctl_count=11;ctl_fpk=10.4761904761905;ctl_logOddScore=8.15617912372201;eFDR=0.714285714285714	chr5_JH584297_random	61949	61970	Simple_repeat	(CAAAA)n	Simple_repeat	+	21
chr5_JH584297_random	rtracklayer	sequence_feature	61531	62580	.	-	.	count=23;fpk=21.9047619047619;logOddScore=5.72179258340997;pval=0.146332635641089;pvalAdj=0.491259562509371;ctl_count=11;ctl_fpk=10.4761904761905;ctl_logOddScore=8.15617912372201;eFDR=0.714285714285714	chr5_JH584297_random	61972	62556	LINE	Lx2B	L1	+	584
chr5_JH584297_random	rtracklayer	sequence_feature	61531	62580	.	-	.	count=23;fpk=21.9047619047619;logOddScore=5.72179258340997;pval=0.146332635641089;pvalAdj=0.491259562509371;ctl_count=11;ctl_fpk=10.4761904761905;ctl_logOddScore=8.15617912372201;eFDR=0.714285714285714	chr5_JH584297_random	62555	62757	LINE	Lx	L1	+	25
chr5_JH584297_random	rtracklayer	sequence_feature	62161	65280	.	+	.	count=31;fpk=9.93589743589744;logOddScore=4.40517128577112;pval=0.33150345008119;pvalAdj=0.505886019937323;ctl_count=18;ctl_fpk=5.76923076923077;ctl_logOddScore=3.9903066335821;eFDR=0.33150345008119	chr5_JH584297_random	61972	62556	LINE	Lx2B	L1	+	396
chr5_JH584297_random	rtracklayer	sequence_feature	62161	65280	.	+	.	count=31;fpk=9.93589743589744;logOddScore=4.40517128577112;pval=0.33150345008119;pvalAdj=0.505886019937323;ctl_count=18;ctl_fpk=5.76923076923077;ctl_logOddScore=3.9903066335821;eFDR=0.33150345008119	chr5_JH584297_random	62555	62757	LINE	Lx	L1	+	202
chr5_JH584297_random	rtracklayer	sequence_feature	62161	65280	.	+	.	count=31;fpk=9.93589743589744;logOddScore=4.40517128577112;pval=0.33150345008119;pvalAdj=0.505886019937323;ctl_count=18;ctl_fpk=5.76923076923077;ctl_logOddScore=3.9903066335821;eFDR=0.33150345008119	chr5_JH584297_random	62791	62867	LINE	Lx3B	L1	+	76
chr5_JH584297_random	rtracklayer	sequence_feature	62161	65280	.	+	.	count=31;fpk=9.93589743589744;logOddScore=4.40517128577112;pval=0.33150345008119;pvalAdj=0.505886019937323;ctl_count=18;ctl_fpk=5.76923076923077;ctl_logOddScore=3.9903066335821;eFDR=0.33150345008119	chr5_JH584297_random	62889	62996	Low_complexity	A-rich	Low_complexity	+	107
chr5_JH584297_random	rtracklayer	sequence_feature	62161	65280	.	+	.	count=31;fpk=9.93589743589744;logOddScore=4.40517128577112;pval=0.33150345008119;pvalAdj=0.505886019937323;ctl_count=18;ctl_fpk=5.76923076923077;ctl_logOddScore=3.9903066335821;eFDR=0.33150345008119	chr5_JH584297_random	63900	64031	SINE	PB1D7	Alu	-	131
chr5_JH584297_random	rtracklayer	sequence_feature	62161	65280	.	+	.	count=31;fpk=9.93589743589744;logOddScore=4.40517128577112;pval=0.33150345008119;pvalAdj=0.505886019937323;ctl_count=18;ctl_fpk=5.76923076923077;ctl_logOddScore=3.9903066335821;eFDR=0.33150345008119	chr5_JH584297_random	64285	64461	SINE	ID_B1	B4	+	176
chr5_JH584297_random	rtracklayer	sequence_feature	62161	65280	.	+	.	count=31;fpk=9.93589743589744;logOddScore=4.40517128577112;pval=0.33150345008119;pvalAdj=0.505886019937323;ctl_count=18;ctl_fpk=5.76923076923077;ctl_logOddScore=3.9903066335821;eFDR=0.33150345008119	chr5_JH584297_random	64364	64495	SINE	B1F	Alu	+	131
chr5_JH584297_random	rtracklayer	sequence_feature	62161	65280	.	+	.	count=31;fpk=9.93589743589744;logOddScore=4.40517128577112;pval=0.33150345008119;pvalAdj=0.505886019937323;ctl_count=18;ctl_fpk=5.76923076923077;ctl_logOddScore=3.9903066335821;eFDR=0.33150345008119	chr5_JH584297_random	64656	64798	SINE	B3	B2	+	142
chr5_JH584297_random	rtracklayer	sequence_feature	62161	65280	.	+	.	count=31;fpk=9.93589743589744;logOddScore=4.40517128577112;pval=0.33150345008119;pvalAdj=0.505886019937323;ctl_count=18;ctl_fpk=5.76923076923077;ctl_logOddScore=3.9903066335821;eFDR=0.33150345008119	chr5_JH584297_random	64830	64960	SINE	B1_Mur1	Alu	+	130
chr5_JH584297_random	rtracklayer	sequence_feature	62161	65280	.	+	.	count=31;fpk=9.93589743589744;logOddScore=4.40517128577112;pval=0.33150345008119;pvalAdj=0.505886019937323;ctl_count=18;ctl_fpk=5.76923076923077;ctl_logOddScore=3.9903066335821;eFDR=0.33150345008119	chr5_JH584297_random	64969	65106	SINE	B1_Mur3	Alu	+	137
chr5_JH584297_random	rtracklayer	sequence_feature	62161	65280	.	+	.	count=31;fpk=9.93589743589744;logOddScore=4.40517128577112;pval=0.33150345008119;pvalAdj=0.505886019937323;ctl_count=18;ctl_fpk=5.76923076923077;ctl_logOddScore=3.9903066335821;eFDR=0.33150345008119	chr5_JH584297_random	65140	65294	SINE	B1_Mus1	Alu	+	140
chr5_JH584297_random	rtracklayer	sequence_feature	63001	65100	.	-	.	count=17;fpk=8.09523809523809;logOddScore=3.52806823202123;pval=0.253342832404221;pvalAdj=0.530714419685655;ctl_count=6;ctl_fpk=2.85714285714286;ctl_logOddScore=2.73266682070124;eFDR=0.681818181818182	chr5_JH584297_random	63900	64031	SINE	PB1D7	Alu	-	131
chr5_JH584297_random	rtracklayer	sequence_feature	63001	65100	.	-	.	count=17;fpk=8.09523809523809;logOddScore=3.52806823202123;pval=0.253342832404221;pvalAdj=0.530714419685655;ctl_count=6;ctl_fpk=2.85714285714286;ctl_logOddScore=2.73266682070124;eFDR=0.681818181818182	chr5_JH584297_random	64285	64461	SINE	ID_B1	B4	+	176
chr5_JH584297_random	rtracklayer	sequence_feature	63001	65100	.	-	.	count=17;fpk=8.09523809523809;logOddScore=3.52806823202123;pval=0.253342832404221;pvalAdj=0.530714419685655;ctl_count=6;ctl_fpk=2.85714285714286;ctl_logOddScore=2.73266682070124;eFDR=0.681818181818182	chr5_JH584297_random	64364	64495	SINE	B1F	Alu	+	131
chr5_JH584297_random	rtracklayer	sequence_feature	63001	65100	.	-	.	count=17;fpk=8.09523809523809;logOddScore=3.52806823202123;pval=0.253342832404221;pvalAdj=0.530714419685655;ctl_count=6;ctl_fpk=2.85714285714286;ctl_logOddScore=2.73266682070124;eFDR=0.681818181818182	chr5_JH584297_random	64656	64798	SINE	B3	B2	+	142
chr5_JH584297_random	rtracklayer	sequence_feature	63001	65100	.	-	.	count=17;fpk=8.09523809523809;logOddScore=3.52806823202123;pval=0.253342832404221;pvalAdj=0.530714419685655;ctl_count=6;ctl_fpk=2.85714285714286;ctl_logOddScore=2.73266682070124;eFDR=0.681818181818182	chr5_JH584297_random	64830	64960	SINE	B1_Mur1	Alu	+	130
chr5_JH584297_random	rtracklayer	sequence_feature	63001	65100	.	-	.	count=17;fpk=8.09523809523809;logOddScore=3.52806823202123;pval=0.253342832404221;pvalAdj=0.530714419685655;ctl_count=6;ctl_fpk=2.85714285714286;ctl_logOddScore=2.73266682070124;eFDR=0.681818181818182	chr5_JH584297_random	64969	65106	SINE	B1_Mur3	Alu	+	131
chr5_JH584297_random	rtracklayer	sequence_feature	75841	76080	.	+	.	count=3;fpk=12.5;logOddScore=5.13373836106924;pval=0.283451298716365;pvalAdj=0.480634810866881;ctl_count=4;ctl_fpk=16.6666666666667;ctl_logOddScore=0.150314229925489;eFDR=0.283451298716365	chr5_JH584297_random	75139	76132	LINE	L1Md_T	L1	+	240
chr5_JH584297_random	rtracklayer	sequence_feature	80851	81270	.	-	.	count=2;fpk=4.76190476190476;logOddScore=6.8542353303714;pval=0.105151418971235;pvalAdj=0.411843879327605;ctl_count=0;ctl_fpk=0;ctl_logOddScore=-6.32638161792356;eFDR=0.636363636363636	chr5_JH584297_random	80121	80925	LINE	L1Md_T	L1	+	75
chr5_JH584297_random	rtracklayer	sequence_feature	80851	81270	.	-	.	count=2;fpk=4.76190476190476;logOddScore=6.8542353303714;pval=0.105151418971235;pvalAdj=0.411843879327605;ctl_count=0;ctl_fpk=0;ctl_logOddScore=-6.32638161792356;eFDR=0.636363636363636	chr5_JH584297_random	81266	81346	LINE	X3_LINE	RTE-BovB	+	4
chr5_JH584297_random	rtracklayer	sequence_feature	86521	86730	.	-	.	count=2;fpk=9.52380952380952;logOddScore=8.52897358888911;pval=0.0606717565555902;pvalAdj=0.316841395345867;ctl_count=0;ctl_fpk=0;ctl_logOddScore=-6.35761894006732;eFDR=0.25	chr5_JH584297_random	84467	86532	LINE	Lx5b	L1	+	12
chr5_JH584297_random	rtracklayer	sequence_feature	86521	86730	.	-	.	count=2;fpk=9.52380952380952;logOddScore=8.52897358888911;pval=0.0606717565555902;pvalAdj=0.316841395345867;ctl_count=0;ctl_fpk=0;ctl_logOddScore=-6.35761894006732;eFDR=0.25	chr5_JH584297_random	86554	86777	LINE	Lx5c	L1	+	176
chr5_JH584297_random	rtracklayer	sequence_feature	92641	92880	.	+	.	count=2;fpk=8.33333333333333;logOddScore=10.4784268446529;pval=0.0574480876899848;pvalAdj=0.224063132145261;ctl_count=0;ctl_fpk=0;ctl_logOddScore=-8.28243713734454;eFDR=0.0574480876899848	chr5_JH584297_random	92388	92870	LTR	LTRIS_Mm	ERV1	+	230
chr5_JH584297_random	rtracklayer	sequence_feature	92641	92880	.	+	.	count=2;fpk=8.33333333333333;logOddScore=10.4784268446529;pval=0.0574480876899848;pvalAdj=0.224063132145261;ctl_count=0;ctl_fpk=0;ctl_logOddScore=-8.28243713734454;eFDR=0.0574480876899848	chr5_JH584297_random	92870	93219	LTR	MT2C_Mm	ERVL	-	10
chr5_JH584297_random	rtracklayer	sequence_feature	94081	94320	.	+	.	count=2;fpk=8.33333333333333;logOddScore=10.4784295875041;pval=0.0574480283744128;pvalAdj=0.224063132145261;ctl_count=0;ctl_fpk=0;ctl_logOddScore=-8.28243987919851;eFDR=0.0574480283744128	chr5_JH584297_random	94061	94561	LINE	L1VL2	L1	+	240
chr5_JH584297_random	rtracklayer	sequence_feature	96721	96960	.	+	.	count=2;fpk=8.33333333333333;logOddScore=6.12812341487286;pval=0.223805482834837;pvalAdj=0.396746083306502;ctl_count=1;ctl_fpk=4.16666666666667;ctl_logOddScore=-3.93232129434064;eFDR=0.223805482834837	chr5_JH584297_random	95622	97097	LTR	RMER3D-int	ERVK	-	240
chr5_JH584297_random	rtracklayer	sequence_feature	122851	123060	.	-	.	count=2;fpk=9.52380952380952;logOddScore=8.52897358888905;pval=0.0606717565555916;pvalAdj=0.316841395345867;ctl_count=0;ctl_fpk=0;ctl_logOddScore=-6.35761894006725;eFDR=0.222222222222222	chr5_JH584297_random	122617	123592	LINE	L1_Mus1	L1	-	210
chr5_JH584297_random	rtracklayer	sequence_feature	126961	127920	.	+	.	count=20;fpk=20.8333333333333;logOddScore=18.3810673705169;pval=0.00110302962688007;pvalAdj=0.0430181554483227;ctl_count=10;ctl_fpk=10.4166666666667;ctl_logOddScore=-5.90485687688338;eFDR=0.00110302962688007	chr5_JH584297_random	125377	128176	LTR	MMVL30-int	ERV1	-	960
chr5_JH584297_random	rtracklayer	sequence_feature	127051	127260	.	-	.	count=5;fpk=23.8095238095238;logOddScore=1.49567829492907;pval=0.380458160533916;pvalAdj=0.639291463749889;ctl_count=4;ctl_fpk=19.047619047619;ctl_logOddScore=10.0547465118578;eFDR=0.777777777777778	chr5_JH584297_random	125377	128176	LTR	MMVL30-int	ERV1	-	210
chr5_JH584297_random	rtracklayer	sequence_feature	130321	130560	.	+	.	count=2;fpk=8.33333333333333;logOddScore=10.4782419998377;pval=0.0574520851654516;pvalAdj=0.224063132145261;ctl_count=0;ctl_fpk=0;ctl_logOddScore=-8.28243987919438;eFDR=0.0574520851654516	chr5_JH584297_random	130148	133907	LINE	L1_Mus3	L1	-	240
chr5_JH584297_random	rtracklayer	sequence_feature	130411	130830	.	-	.	count=4;fpk=9.52380952380952;logOddScore=11.0919781658483;pval=0.0225990371555589;pvalAdj=0.316841395345867;ctl_count=0;ctl_fpk=0;ctl_logOddScore=-6.35761892565479;eFDR=0.5	chr5_JH584297_random	130148	133907	LINE	L1_Mus3	L1	-	420
chr5_JH584297_random	rtracklayer	sequence_feature	139231	139440	.	-	.	count=3;fpk=14.2857142857143;logOddScore=3.29263934409743;pval=0.266860230869639;pvalAdj=0.530714419685655;ctl_count=2;ctl_fpk=9.52380952380952;ctl_logOddScore=2.1127055171959;eFDR=0.652173913043478	chr5_JH584297_random	139330	139456	Simple_repeat	(TCTA)n	Simple_repeat	+	110
chr5_JH584297_random	rtracklayer	sequence_feature	154801	155040	.	+	.	count=2;fpk=8.33333333333333;logOddScore=6.12812341387562;pval=0.223805482890847;pvalAdj=0.396746083306502;ctl_count=1;ctl_fpk=4.16666666666667;ctl_logOddScore=-3.93232129434064;eFDR=0.223805482890847	chr5_JH584297_random	154366	155104	LINE	L1VL2	L1	-	240
chr5_JH584297_random	rtracklayer	sequence_feature	158401	158640	.	+	.	count=2;fpk=8.33333333333333;logOddScore=10.4782420000908;pval=0.0574520851599783;pvalAdj=0.224063132145261;ctl_count=0;ctl_fpk=0;ctl_logOddScore=-8.28243988055584;eFDR=0.0574520851599783	chr5_JH584297_random	158360	158493	LTR	ORR1A2	ERVL-MaLR	+	93
chr5_JH584297_random	rtracklayer	sequence_feature	158401	158640	.	+	.	count=2;fpk=8.33333333333333;logOddScore=10.4782420000908;pval=0.0574520851599783;pvalAdj=0.224063132145261;ctl_count=0;ctl_fpk=0;ctl_logOddScore=-8.28243988055584;eFDR=0.0574520851599783	chr5_JH584297_random	158499	158567	LINE	L1_Mur2	L1	+	68
chr5_JH584297_random	rtracklayer	sequence_feature	158401	158640	.	+	.	count=2;fpk=8.33333333333333;logOddScore=10.4782420000908;pval=0.0574520851599783;pvalAdj=0.224063132145261;ctl_count=0;ctl_fpk=0;ctl_logOddScore=-8.28243988055584;eFDR=0.0574520851599783	chr5_JH584297_random	158567	158889	LTR	RLTR9A3	ERVK	+	73
chr5_JH584297_random	rtracklayer	sequence_feature	166741	166950	.	-	.	count=2;fpk=9.52380952380952;logOddScore=8.52897358888911;pval=0.0606717565555902;pvalAdj=0.316841395345867;ctl_count=0;ctl_fpk=0;ctl_logOddScore=-6.35761894006732;eFDR=0.25	chr5_JH584297_random	166081	167013	LTR	MT-int	ERVL-MaLR	-	210
chr5_JH584297_random	rtracklayer	sequence_feature	173281	173520	.	+	.	count=3;fpk=12.5;logOddScore=13.8085824759711;pval=0.013829211870635;pvalAdj=0.179779754318255;ctl_count=0;ctl_fpk=0;ctl_logOddScore=-8.28216056097755;eFDR=0.013829211870635	chr5_JH584297_random	172809	173284	LTR	MT2C_Mm	ERVL	-	4
chr5_JH584297_random	rtracklayer	sequence_feature	173281	173520	.	+	.	count=3;fpk=12.5;logOddScore=13.8085824759711;pval=0.013829211870635;pvalAdj=0.179779754318255;ctl_count=0;ctl_fpk=0;ctl_logOddScore=-8.28216056097755;eFDR=0.013829211870635	chr5_JH584297_random	173292	173435	LTR	MTEb	ERVL-MaLR	+	143
chr5_JH584297_random	rtracklayer	sequence_feature	173281	173520	.	+	.	count=3;fpk=12.5;logOddScore=13.8085824759711;pval=0.013829211870635;pvalAdj=0.179779754318255;ctl_count=0;ctl_fpk=0;ctl_logOddScore=-8.28216056097755;eFDR=0.013829211870635	chr5_JH584297_random	173435	173816	LTR	RLTR10A	ERVK	+	85
chr5_JH584297_random	rtracklayer	sequence_feature	174001	174240	.	+	.	count=2;fpk=8.33333333333333;logOddScore=10.552715030992;pval=0.0558591606445693;pvalAdj=0.224063132145261;ctl_count=0;ctl_fpk=0;ctl_logOddScore=-8.09198556453441;eFDR=0.0558591606445693	chr5_JH584297_random	173816	174001	LTR	MTEb	ERVL-MaLR	+	1
chr5_JH584297_random	rtracklayer	sequence_feature	174001	174240	.	+	.	count=2;fpk=8.33333333333333;logOddScore=10.552715030992;pval=0.0558591606445693;pvalAdj=0.224063132145261;ctl_count=0;ctl_fpk=0;ctl_logOddScore=-8.09198556453441;eFDR=0.0558591606445693	chr5_JH584297_random	174003	174090	LTR	MLTR14	ERV1	-	87
chr5_JH584297_random	rtracklayer	sequence_feature	174001	174240	.	+	.	count=2;fpk=8.33333333333333;logOddScore=10.552715030992;pval=0.0558591606445693;pvalAdj=0.224063132145261;ctl_count=0;ctl_fpk=0;ctl_logOddScore=-8.09198556453441;eFDR=0.0558591606445693	chr5_JH584297_random	174106	174377	LINE	L1_Mus3	L1	+	134
chr5_JH584297_random	rtracklayer	sequence_feature	187321	187530	.	-	.	count=2;fpk=9.52380952380952;logOddScore=8.53559459689886;pval=0.0605310615310361;pvalAdj=0.316841395345867;ctl_count=0;ctl_fpk=0;ctl_logOddScore=-6.35761894006732;eFDR=0.333333333333333	chr5_JH584297_random	187240	187397	LTR	MTD	ERVL-MaLR	-	77
chr5_JH584297_random	rtracklayer	sequence_feature	187321	187530	.	-	.	count=2;fpk=9.52380952380952;logOddScore=8.53559459689886;pval=0.0605310615310361;pvalAdj=0.316841395345867;ctl_count=0;ctl_fpk=0;ctl_logOddScore=-6.35761894006732;eFDR=0.333333333333333	chr5_JH584297_random	187399	187729	LTR	MTC-int	ERVL-MaLR	+	131
chr5_JH584298_random	rtracklayer	sequence_feature	826	1650	.	+	.	count=14;fpk=16.969696969697;logOddScore=179.552621986015;pval=0.373104643649341;pvalAdj=0.614640062441863;ctl_count=10;ctl_fpk=12.1212121212121;ctl_logOddScore=-178.201895466068;eFDR=0.373104643649341	chr5_JH584298_random	606	1056	LINE	Lx5	L1	-	231
chr5_JH584298_random	rtracklayer	sequence_feature	826	1650	.	+	.	count=14;fpk=16.969696969697;logOddScore=179.552621986015;pval=0.373104643649341;pvalAdj=0.614640062441863;ctl_count=10;ctl_fpk=12.1212121212121;ctl_logOddScore=-178.201895466068;eFDR=0.373104643649341	chr5_JH584298_random	1056	1480	LTR	RLTR41	ERV1	-	424
chr5_JH584298_random	rtracklayer	sequence_feature	826	1650	.	+	.	count=14;fpk=16.969696969697;logOddScore=179.552621986015;pval=0.373104643649341;pvalAdj=0.614640062441863;ctl_count=10;ctl_fpk=12.1212121212121;ctl_logOddScore=-178.201895466068;eFDR=0.373104643649341	chr5_JH584298_random	1480	3047	LINE	Lx5	L1	-	170
chr5_JH584298_random	rtracklayer	sequence_feature	2941	3150	.	-	.	count=6;fpk=28.5714285714286;logOddScore=1.99950026141636;pval=0.0544646031668416;pvalAdj=0.143534803286816;ctl_count=0;ctl_fpk=0;ctl_logOddScore=0;eFDR=0.0544646031668416	chr5_JH584298_random	1480	3047	LINE	Lx5	L1	-	107
chr5_JH584298_random	rtracklayer	sequence_feature	2941	3150	.	-	.	count=6;fpk=28.5714285714286;logOddScore=1.99950026141636;pval=0.0544646031668416;pvalAdj=0.143534803286816;ctl_count=0;ctl_fpk=0;ctl_logOddScore=0;eFDR=0.0544646031668416	chr5_JH584298_random	3067	3557	LINE	Lx5b	L1	+	83
chr5_JH584298_random	rtracklayer	sequence_feature	3361	3570	.	-	.	count=4;fpk=19.047619047619;logOddScore=0.807702008480727;pval=0.130539526892925;pvalAdj=0.150772495609124;ctl_count=0;ctl_fpk=0;ctl_logOddScore=0;eFDR=0.130539526892925	chr5_JH584298_random	3067	3557	LINE	Lx5b	L1	+	197
chr5_JH584298_random	rtracklayer	sequence_feature	5881	6090	.	-	.	count=4;fpk=19.047619047619;logOddScore=0.749646146373163;pval=0.135556697821284;pvalAdj=0.150772495609124;ctl_count=0;ctl_fpk=0;ctl_logOddScore=0;eFDR=0.135556697821284	chr5_JH584298_random	5529	6868	LINE	Lx5	L1	-	210
chr5_JH584298_random	rtracklayer	sequence_feature	6931	7770	.	-	.	count=13;fpk=15.4761904761905;logOddScore=0.811394736768102;pval=0.130224803847163;pvalAdj=0.150772495609124;ctl_count=0;ctl_fpk=0;ctl_logOddScore=0;eFDR=0.130224803847163	chr5_JH584298_random	6947	7043	LTR	MTC-int	ERVL-MaLR	+	96
chr5_JH584298_random	rtracklayer	sequence_feature	6931	7770	.	-	.	count=13;fpk=15.4761904761905;logOddScore=0.811394736768102;pval=0.130224803847163;pvalAdj=0.150772495609124;ctl_count=0;ctl_fpk=0;ctl_logOddScore=0;eFDR=0.130224803847163	chr5_JH584298_random	7141	7177	Simple_repeat	(TTTTC)n	Simple_repeat	+	36
chr5_JH584298_random	rtracklayer	sequence_feature	6931	7770	.	-	.	count=13;fpk=15.4761904761905;logOddScore=0.811394736768102;pval=0.130224803847163;pvalAdj=0.150772495609124;ctl_count=0;ctl_fpk=0;ctl_logOddScore=0;eFDR=0.130224803847163	chr5_JH584298_random	7186	7916	LINE	L1_Mus3	L1	-	584
chr5_JH584298_random	rtracklayer	sequence_feature	9031	9240	.	-	.	count=8;fpk=38.0952380952381;logOddScore=2.58849694259709;pval=0.0328958951237486;pvalAdj=0.143534803286816;ctl_count=0;ctl_fpk=0;ctl_logOddScore=0;eFDR=0.0328958951237486	chr5_JH584298_random	8963	9964	LINE	L1Md_F3	L1	+	210
chr5_JH584298_random	rtracklayer	sequence_feature	9661	9870	.	-	.	count=4;fpk=19.047619047619;logOddScore=0.685367669516918;pval=0.141263932098061;pvalAdj=0.150772495609124;ctl_count=0;ctl_fpk=0;ctl_logOddScore=0;eFDR=0.141263932098061	chr5_JH584298_random	8963	9964	LINE	L1Md_F3	L1	+	210
chr5_JH584298_random	rtracklayer	sequence_feature	9901	10175	.	+	.	count=6;fpk=21.8181818181818;logOddScore=184.904998738414;pval=0.328418302360472;pvalAdj=0.614640062441863;ctl_count=2;ctl_fpk=7.27272727272727;ctl_logOddScore=-183.300271596251;eFDR=0.328418302360472	chr5_JH584298_random	8963	9964	LINE	L1Md_F3	L1	+	64
chr5_JH584298_random	rtracklayer	sequence_feature	9901	10175	.	+	.	count=6;fpk=21.8181818181818;logOddScore=184.904998738414;pval=0.328418302360472;pvalAdj=0.614640062441863;ctl_count=2;ctl_fpk=7.27272727272727;ctl_logOddScore=-183.300271596251;eFDR=0.328418302360472	chr5_JH584298_random	10040	10060	Simple_repeat	(A)n	Simple_repeat	+	20
chr5_JH584298_random	rtracklayer	sequence_feature	9901	10175	.	+	.	count=6;fpk=21.8181818181818;logOddScore=184.904998738414;pval=0.328418302360472;pvalAdj=0.614640062441863;ctl_count=2;ctl_fpk=7.27272727272727;ctl_logOddScore=-183.300271596251;eFDR=0.328418302360472	chr5_JH584298_random	10060	10191	LTR	RLTR9E	ERVK	+	115
chr5_JH584298_random	rtracklayer	sequence_feature	11131	11340	.	-	.	count=9;fpk=42.8571428571429;logOddScore=2.97583455946829;pval=0.0229901300671322;pvalAdj=0.143534803286816;ctl_count=0;ctl_fpk=0;ctl_logOddScore=0;eFDR=0.0229901300671322	chr5_JH584298_random	10758	11160	LTR	MTD	ERVL-MaLR	+	30
chr5_JH584298_random	rtracklayer	sequence_feature	11131	11340	.	-	.	count=9;fpk=42.8571428571429;logOddScore=2.97583455946829;pval=0.0229901300671322;pvalAdj=0.143534803286816;ctl_count=0;ctl_fpk=0;ctl_logOddScore=0;eFDR=0.0229901300671322	chr5_JH584298_random	11177	11247	SINE	B3	B2	-	70
chr5_JH584298_random	rtracklayer	sequence_feature	11131	11340	.	-	.	count=9;fpk=42.8571428571429;logOddScore=2.97583455946829;pval=0.0229901300671322;pvalAdj=0.143534803286816;ctl_count=0;ctl_fpk=0;ctl_logOddScore=0;eFDR=0.0229901300671322	chr5_JH584298_random	11260	11404	LTR	MTC	ERVL-MaLR	-	80
chr5_JH584298_random	rtracklayer	sequence_feature	14701	15120	.	-	.	count=11;fpk=26.1904761904762;logOddScore=1.87003847648339;pval=0.0604541216337243;pvalAdj=0.143534803286816;ctl_count=0;ctl_fpk=0;ctl_logOddScore=0;eFDR=0.0604541216337243	chr5_JH584298_random	14522	14890	LTR	IAPLTR1_Mm	ERVK	-	190
chr5_JH584298_random	rtracklayer	sequence_feature	14701	15120	.	-	.	count=11;fpk=26.1904761904762;logOddScore=1.87003847648339;pval=0.0604541216337243;pvalAdj=0.143534803286816;ctl_count=0;ctl_fpk=0;ctl_logOddScore=0;eFDR=0.0604541216337243	chr5_JH584298_random	14890	21271	LTR	IAPEz-int	ERVK	-	230
chr5_JH584298_random	rtracklayer	sequence_feature	15751	15960	.	-	.	count=14;fpk=66.6666666666667;logOddScore=3.07979173562112;pval=0.020806388183011;pvalAdj=0.143534803286816;ctl_count=0;ctl_fpk=0;ctl_logOddScore=0;eFDR=0.020806388183011	chr5_JH584298_random	14890	21271	LTR	IAPEz-int	ERVK	-	210
chr5_JH584298_random	rtracklayer	sequence_feature	19951	20370	.	-	.	count=11;fpk=26.1904761904762;logOddScore=1.75926990240411;pval=0.065977582366727;pvalAdj=0.143534803286816;ctl_count=0;ctl_fpk=0;ctl_logOddScore=0;eFDR=0.065977582366727	chr5_JH584298_random	14890	21271	LTR	IAPEz-int	ERVK	-	420
chr5_JH584298_random	rtracklayer	sequence_feature	20581	20790	.	-	.	count=5;fpk=23.8095238095238;logOddScore=1.34287937879014;pval=0.0902820103819489;pvalAdj=0.143534803286816;ctl_count=0;ctl_fpk=0;ctl_logOddScore=0;eFDR=0.0902820103819489	chr5_JH584298_random	14890	21271	LTR	IAPEz-int	ERVK	-	210
chr5_JH584298_random	rtracklayer	sequence_feature	21001	21210	.	-	.	count=7;fpk=33.3333333333333;logOddScore=2.22804371930786;pval=0.0450458691477437;pvalAdj=0.143534803286816;ctl_count=0;ctl_fpk=0;ctl_logOddScore=0;eFDR=0.0450458691477437	chr5_JH584298_random	14890	21271	LTR	IAPEz-int	ERVK	-	210
chr5_JH584298_random	rtracklayer	sequence_feature	23101	23520	.	-	.	count=7;fpk=16.6666666666667;logOddScore=0.796684630752712;pval=0.131481637557499;pvalAdj=0.150772495609124;ctl_count=0;ctl_fpk=0;ctl_logOddScore=0;eFDR=0.131481637557499	chr5_JH584298_random	21624	23534	LINE	L1_Mus1	L1	+	420
chr5_JH584298_random	rtracklayer	sequence_feature	23941	24150	.	-	.	count=6;fpk=28.5714285714286;logOddScore=1.82912287396206;pval=0.0624506548759286;pvalAdj=0.143534803286816;ctl_count=0;ctl_fpk=0;ctl_logOddScore=0;eFDR=0.0624506548759286	chr5_JH584298_random	24057	24260	DNA	URR1A	hAT-Charlie	-	93
chr5_JH584298_random	rtracklayer	sequence_feature	24571	24990	.	-	.	count=6;fpk=14.2857142857143;logOddScore=0.416185810761395;pval=0.166914671268052;pvalAdj=0.169585306008341;ctl_count=0;ctl_fpk=0;ctl_logOddScore=0;eFDR=0.166914671268052	chr5_JH584298_random	24561	25268	LINE	L1_Mus3	L1	-	420
chr5_JH584298_random	rtracklayer	sequence_feature	25411	25620	.	-	.	count=6;fpk=28.5714285714286;logOddScore=2.11432283951122;pval=0.0495542750752418;pvalAdj=0.143534803286816;ctl_count=0;ctl_fpk=0;ctl_logOddScore=0;eFDR=0.0495542750752418	chr5_JH584298_random	25321	26122	LINE	L1_Mus3	L1	-	210
chr5_JH584298_random	rtracklayer	sequence_feature	26041	26250	.	-	.	count=5;fpk=23.8095238095238;logOddScore=1.44332167764034;pval=0.083884995950163;pvalAdj=0.143534803286816;ctl_count=0;ctl_fpk=0;ctl_logOddScore=0;eFDR=0.083884995950163	chr5_JH584298_random	25321	26122	LINE	L1_Mus3	L1	-	82
chr5_JH584298_random	rtracklayer	sequence_feature	26041	26250	.	-	.	count=5;fpk=23.8095238095238;logOddScore=1.44332167764034;pval=0.083884995950163;pvalAdj=0.143534803286816;ctl_count=0;ctl_fpk=0;ctl_logOddScore=0;eFDR=0.083884995950163	chr5_JH584298_random	26122	26303	SINE	B2_Mm2	B2	-	128
chr5_JH584298_random	rtracklayer	sequence_feature	26461	27090	.	-	.	count=14;fpk=22.2222222222222;logOddScore=1.80600696737811;pval=0.0636011439089713;pvalAdj=0.143534803286816;ctl_count=0;ctl_fpk=0;ctl_logOddScore=0;eFDR=0.0636011439089713	chr5_JH584298_random	26303	26609	LINE	L1_Mus3	L1	-	149
chr5_JH584298_random	rtracklayer	sequence_feature	26461	27090	.	-	.	count=14;fpk=22.2222222222222;logOddScore=1.80600696737811;pval=0.0636011439089713;pvalAdj=0.143534803286816;ctl_count=0;ctl_fpk=0;ctl_logOddScore=0;eFDR=0.0636011439089713	chr5_JH584298_random	26609	26681	LTR	MER21C	ERVL	+	72
chr5_JH584298_random	rtracklayer	sequence_feature	26461	27090	.	-	.	count=14;fpk=22.2222222222222;logOddScore=1.80600696737811;pval=0.0636011439089713;pvalAdj=0.143534803286816;ctl_count=0;ctl_fpk=0;ctl_logOddScore=0;eFDR=0.0636011439089713	chr5_JH584298_random	26681	26949	LINE	L1_Mus3	L1	-	268
chr5_JH584298_random	rtracklayer	sequence_feature	26461	27090	.	-	.	count=14;fpk=22.2222222222222;logOddScore=1.80600696737811;pval=0.0636011439089713;pvalAdj=0.143534803286816;ctl_count=0;ctl_fpk=0;ctl_logOddScore=0;eFDR=0.0636011439089713	chr5_JH584298_random	26968	27055	LTR	MLTR14	ERV1	+	87
chr5_JH584298_random	rtracklayer	sequence_feature	26461	27090	.	-	.	count=14;fpk=22.2222222222222;logOddScore=1.80600696737811;pval=0.0636011439089713;pvalAdj=0.143534803286816;ctl_count=0;ctl_fpk=0;ctl_logOddScore=0;eFDR=0.0636011439089713	chr5_JH584298_random	27057	27242	LTR	MTEb	ERVL-MaLR	-	33
chr5_JH584298_random	rtracklayer	sequence_feature	26951	27225	.	+	.	count=5;fpk=18.1818181818182;logOddScore=189.106150687311;pval=0.294950547916478;pvalAdj=0.614640062441863;ctl_count=1;ctl_fpk=3.63636363636364;ctl_logOddScore=-188.155392329493;eFDR=0.470588235294118	chr5_JH584298_random	26968	27055	LTR	MLTR14	ERV1	+	87
chr5_JH584298_random	rtracklayer	sequence_feature	26951	27225	.	+	.	count=5;fpk=18.1818181818182;logOddScore=189.106150687311;pval=0.294950547916478;pvalAdj=0.614640062441863;ctl_count=1;ctl_fpk=3.63636363636364;ctl_logOddScore=-188.155392329493;eFDR=0.470588235294118	chr5_JH584298_random	27057	27242	LTR	MTEb	ERVL-MaLR	-	168
chr5_JH584298_random	rtracklayer	sequence_feature	28141	28560	.	-	.	count=7;fpk=16.6666666666667;logOddScore=0.760577439781661;pval=0.134602060396383;pvalAdj=0.150772495609124;ctl_count=0;ctl_fpk=0;ctl_logOddScore=0;eFDR=0.134602060396383	chr5_JH584298_random	27774	28249	LTR	MT2C_Mm	ERVL	+	109
chr5_JH584298_random	rtracklayer	sequence_feature	29976	30250	.	+	.	count=5;fpk=18.1818181818182;logOddScore=184.042678924029;pval=0.335473694523276;pvalAdj=0.614640062441863;ctl_count=2;ctl_fpk=7.27272727272727;ctl_logOddScore=-183.300271596251;eFDR=0.335473694523276	chr5_JH584298_random	29685	30723	LINE	L1_Mus1	L1	-	275
chr5_JH584298_random	rtracklayer	sequence_feature	30526	31075	.	+	.	count=9;fpk=16.3636363636364;logOddScore=182.626803724587;pval=0.347184062088786;pvalAdj=0.614640062441863;ctl_count=5;ctl_fpk=9.09090909090909;ctl_logOddScore=-181.609981959565;eFDR=0.347184062088786	chr5_JH584298_random	29685	30723	LINE	L1_Mus1	L1	-	198
chr5_JH584298_random	rtracklayer	sequence_feature	30526	31075	.	+	.	count=9;fpk=16.3636363636364;logOddScore=182.626803724587;pval=0.347184062088786;pvalAdj=0.614640062441863;ctl_count=5;ctl_fpk=9.09090909090909;ctl_logOddScore=-181.609981959565;eFDR=0.347184062088786	chr5_JH584298_random	30863	31233	LTR	RMER5	ERV1	+	212
chr5_JH584298_random	rtracklayer	sequence_feature	31291	31920	.	-	.	count=9;fpk=14.2857142857143;logOddScore=0.599242282460027;pval=0.149162976203156;pvalAdj=0.156559487419841;ctl_count=0;ctl_fpk=0;ctl_logOddScore=0;eFDR=0.149162976203156	chr5_JH584298_random	31234	31643	LINE	L1_Mus1	L1	-	353
chr5_JH584298_random	rtracklayer	sequence_feature	31291	31920	.	-	.	count=9;fpk=14.2857142857143;logOddScore=0.599242282460027;pval=0.149162976203156;pvalAdj=0.156559487419841;ctl_count=0;ctl_fpk=0;ctl_logOddScore=0;eFDR=0.149162976203156	chr5_JH584298_random	31646	32104	LINE	L1Md_F2	L1	+	274
chr5_JH584298_random	rtracklayer	sequence_feature	32451	32725	.	+	.	count=6;fpk=21.8181818181818;logOddScore=184.876895021478;pval=0.328647298692786;pvalAdj=0.614640062441863;ctl_count=2;ctl_fpk=7.27272727272727;ctl_logOddScore=-183.300271596251;eFDR=0.328647298692786	chr5_JH584298_random	32544	32774	LINE	Lx10	L1	-	181
chr5_JH584298_random	rtracklayer	sequence_feature	32971	33390	.	-	.	count=7;fpk=16.6666666666667;logOddScore=0.889322824381178;pval=0.123705395427802;pvalAdj=0.150772495609124;ctl_count=0;ctl_fpk=0;ctl_logOddScore=0;eFDR=0.123705395427802	chr5_JH584298_random	33112	33249	SINE	B1F	Alu	-	137
chr5_JH584298_random	rtracklayer	sequence_feature	32971	33390	.	-	.	count=7;fpk=16.6666666666667;logOddScore=0.889322824381178;pval=0.123705395427802;pvalAdj=0.150772495609124;ctl_count=0;ctl_fpk=0;ctl_logOddScore=0;eFDR=0.123705395427802	chr5_JH584298_random	33351	33544	SINE	ID_B1	B4	-	39
chr5_JH584298_random	rtracklayer	sequence_feature	34376	34650	.	+	.	count=8;fpk=29.0909090909091;logOddScore=186.983764274364;pval=0.311663528930822;pvalAdj=0.614640062441863;ctl_count=2;ctl_fpk=7.27272727272727;ctl_logOddScore=-183.300271596251;eFDR=0.347826086956522	chr5_JH584298_random	34077	35008	LTR	MT-int	ERVL-MaLR	+	275
chr5_JH584298_random	rtracklayer	sequence_feature	34651	34860	.	-	.	count=5;fpk=23.8095238095238;logOddScore=1.33168957229504;pval=0.0910165182842758;pvalAdj=0.143534803286816;ctl_count=0;ctl_fpk=0;ctl_logOddScore=0;eFDR=0.0910165182842758	chr5_JH584298_random	34077	35008	LTR	MT-int	ERVL-MaLR	+	210
chr5_JH584298_random	rtracklayer	sequence_feature	35071	35280	.	-	.	count=5;fpk=23.8095238095238;logOddScore=1.45284986138194;pval=0.0832963016811952;pvalAdj=0.143534803286816;ctl_count=0;ctl_fpk=0;ctl_logOddScore=0;eFDR=0.0832963016811952	chr5_JH584298_random	35014	35228	LINE	Lx5c	L1	-	158
chr5_JH584298_random	rtracklayer	sequence_feature	35071	35280	.	-	.	count=5;fpk=23.8095238095238;logOddScore=1.45284986138194;pval=0.0832963016811952;pvalAdj=0.143534803286816;ctl_count=0;ctl_fpk=0;ctl_logOddScore=0;eFDR=0.0832963016811952	chr5_JH584298_random	35252	39983	LINE	Lx5b	L1	-	28
chr5_JH584298_random	rtracklayer	sequence_feature	35491	35910	.	-	.	count=8;fpk=19.047619047619;logOddScore=1.21783242608775;pval=0.0987436479728887;pvalAdj=0.147534626971257;ctl_count=0;ctl_fpk=0;ctl_logOddScore=0;eFDR=0.0987436479728887	chr5_JH584298_random	35252	39983	LINE	Lx5b	L1	-	420
chr5_JH584298_random	rtracklayer	sequence_feature	36331	36540	.	-	.	count=4;fpk=19.047619047619;logOddScore=0.687017284459562;pval=0.141115457241152;pvalAdj=0.150772495609124;ctl_count=0;ctl_fpk=0;ctl_logOddScore=0;eFDR=0.141115457241152	chr5_JH584298_random	35252	39983	LINE	Lx5b	L1	-	210
chr5_JH584298_random	rtracklayer	sequence_feature	36851	37675	.	+	.	count=14;fpk=16.969696969697;logOddScore=191.779230077076;pval=0.274509468240769;pvalAdj=0.614640062441863;ctl_count=2;ctl_fpk=2.42424242424242;ctl_logOddScore=-190.238420403926;eFDR=0.8	chr5_JH584298_random	35252	39983	LINE	Lx5b	L1	-	825
chr5_JH584298_random	rtracklayer	sequence_feature	38851	39060	.	-	.	count=4;fpk=19.047619047619;logOddScore=0.749601771104284;pval=0.135560582574529;pvalAdj=0.150772495609124;ctl_count=0;ctl_fpk=0;ctl_logOddScore=0;eFDR=0.135560582574529	chr5_JH584298_random	35252	39983	LINE	Lx5b	L1	-	210
chr5_JH584298_random	rtracklayer	sequence_feature	40111	40320	.	-	.	count=4;fpk=19.047619047619;logOddScore=0.68525102458232;pval=0.141274434822237;pvalAdj=0.150772495609124;ctl_count=0;ctl_fpk=0;ctl_logOddScore=0;eFDR=0.141274434822237	chr5_JH584298_random	40031	40326	LINE	Lx5b	L1	-	210
chr5_JH584298_random	rtracklayer	sequence_feature	42211	42630	.	-	.	count=6;fpk=14.2857142857143;logOddScore=0.322662317748456;pval=0.176489397157085;pvalAdj=0.177890106658331;ctl_count=0;ctl_fpk=0;ctl_logOddScore=0;eFDR=0.176489397157085	chr5_JH584298_random	41943	42211	LINE	L1_Mur2	L1	-	1
chr5_JH584298_random	rtracklayer	sequence_feature	42211	42630	.	-	.	count=6;fpk=14.2857142857143;logOddScore=0.322662317748456;pval=0.176489397157085;pvalAdj=0.177890106658331;ctl_count=0;ctl_fpk=0;ctl_logOddScore=0;eFDR=0.176489397157085	chr5_JH584298_random	42211	42533	LTR	RLTR9A3	ERVK	-	322
chr5_JH584298_random	rtracklayer	sequence_feature	42211	42630	.	-	.	count=6;fpk=14.2857142857143;logOddScore=0.322662317748456;pval=0.176489397157085;pvalAdj=0.177890106658331;ctl_count=0;ctl_fpk=0;ctl_logOddScore=0;eFDR=0.176489397157085	chr5_JH584298_random	42533	42601	LINE	L1_Mur2	L1	-	68
chr5_JH584298_random	rtracklayer	sequence_feature	42211	42630	.	-	.	count=6;fpk=14.2857142857143;logOddScore=0.322662317748456;pval=0.176489397157085;pvalAdj=0.177890106658331;ctl_count=0;ctl_fpk=0;ctl_logOddScore=0;eFDR=0.176489397157085	chr5_JH584298_random	42607	42740	LTR	ORR1A2	ERVL-MaLR	-	23
chr5_JH584298_random	rtracklayer	sequence_feature	42351	42625	.	+	.	count=6;fpk=21.8181818181818;logOddScore=163.027930580787;pval=0.5194712953322;pvalAdj=0.620264233232478;ctl_count=8;ctl_fpk=29.0909090909091;ctl_logOddScore=-161.45431006693;eFDR=0.5194712953322	chr5_JH584298_random	42211	42533	LTR	RLTR9A3	ERVK	-	183
chr5_JH584298_random	rtracklayer	sequence_feature	42351	42625	.	+	.	count=6;fpk=21.8181818181818;logOddScore=163.027930580787;pval=0.5194712953322;pvalAdj=0.620264233232478;ctl_count=8;ctl_fpk=29.0909090909091;ctl_logOddScore=-161.45431006693;eFDR=0.5194712953322	chr5_JH584298_random	42533	42601	LINE	L1_Mur2	L1	-	68
chr5_JH584298_random	rtracklayer	sequence_feature	42351	42625	.	+	.	count=6;fpk=21.8181818181818;logOddScore=163.027930580787;pval=0.5194712953322;pvalAdj=0.620264233232478;ctl_count=8;ctl_fpk=29.0909090909091;ctl_logOddScore=-161.45431006693;eFDR=0.5194712953322	chr5_JH584298_random	42607	42740	LTR	ORR1A2	ERVL-MaLR	-	18
chr5_JH584298_random	rtracklayer	sequence_feature	46751	47025	.	+	.	count=5;fpk=18.1818181818182;logOddScore=172.611764637277;pval=0.433608695214833;pvalAdj=0.614640062441863;ctl_count=5;ctl_fpk=18.1818181818182;ctl_logOddScore=-171.385722479072;eFDR=0.433608695214833	chr5_JH584298_random	46710	47082	LINE	L1Md_F3	L1	-	275
chr5_JH584298_random	rtracklayer	sequence_feature	46831	47040	.	-	.	count=5;fpk=23.8095238095238;logOddScore=1.40993642473545;pval=0.085972350233829;pvalAdj=0.143534803286816;ctl_count=0;ctl_fpk=0;ctl_logOddScore=0;eFDR=0.085972350233829	chr5_JH584298_random	46710	47082	LINE	L1Md_F3	L1	-	210
chr5_JH584298_random	rtracklayer	sequence_feature	47301	47575	.	+	.	count=5;fpk=18.1818181818182;logOddScore=165.419080954215;pval=0.497977327948114;pvalAdj=0.614640062441863;ctl_count=7;ctl_fpk=25.4545454545455;ctl_logOddScore=-164.611151452209;eFDR=0.497977327948114	chr5_JH584298_random	47082	47405	LINE	L1VL2	L1	+	105
chr5_JH584298_random	rtracklayer	sequence_feature	47301	47575	.	+	.	count=5;fpk=18.1818181818182;logOddScore=165.419080954215;pval=0.497977327948114;pvalAdj=0.614640062441863;ctl_count=7;ctl_fpk=25.4545454545455;ctl_logOddScore=-164.611151452209;eFDR=0.497977327948114	chr5_JH584298_random	47522	48115	LTR	RLTR13D3A1	ERVK	-	53
chr5_JH584298_random	rtracklayer	sequence_feature	48401	48675	.	+	.	count=8;fpk=29.0909090909091;logOddScore=164.406970561106;pval=0.507078051514537;pvalAdj=0.614640062441863;ctl_count=8;ctl_fpk=29.0909090909091;ctl_logOddScore=-161.45431006693;eFDR=0.507078051514537	chr5_JH584298_random	48303	48511	LTR	RLTR13D3A1	ERVK	-	111
chr5_JH584298_random	rtracklayer	sequence_feature	48511	48930	.	-	.	count=11;fpk=26.1904761904762;logOddScore=2.10882957092852;pval=0.049780856500641;pvalAdj=0.143534803286816;ctl_count=0;ctl_fpk=0;ctl_logOddScore=0;eFDR=0.049780856500641	chr5_JH584298_random	48303	48511	LTR	RLTR13D3A1	ERVK	-	1
chr5_JH584298_random	rtracklayer	sequence_feature	48511	48930	.	-	.	count=11;fpk=26.1904761904762;logOddScore=2.10882957092852;pval=0.049780856500641;pvalAdj=0.143534803286816;ctl_count=0;ctl_fpk=0;ctl_logOddScore=0;eFDR=0.049780856500641	chr5_JH584298_random	48720	48780	Simple_repeat	(TTTC)n	Simple_repeat	+	60
chr5_JH584298_random	rtracklayer	sequence_feature	48511	48930	.	-	.	count=11;fpk=26.1904761904762;logOddScore=2.10882957092852;pval=0.049780856500641;pvalAdj=0.143534803286816;ctl_count=0;ctl_fpk=0;ctl_logOddScore=0;eFDR=0.049780856500641	chr5_JH584298_random	48780	50031	LINE	Lx	L1	-	150
chr5_JH584298_random	rtracklayer	sequence_feature	49141	49350	.	-	.	count=5;fpk=23.8095238095238;logOddScore=1.39609161343697;pval=0.0868492842173991;pvalAdj=0.143534803286816;ctl_count=0;ctl_fpk=0;ctl_logOddScore=0;eFDR=0.0868492842173991	chr5_JH584298_random	48780	50031	LINE	Lx	L1	-	210
chr5_JH584298_random	rtracklayer	sequence_feature	50191	50820	.	-	.	count=13;fpk=20.6349206349206;logOddScore=1.72777557099766;pval=0.0676173886616294;pvalAdj=0.143534803286816;ctl_count=0;ctl_fpk=0;ctl_logOddScore=0;eFDR=0.0676173886616294	chr5_JH584298_random	50032	50504	LINE	L1Md_F2	L1	-	314
chr5_JH584298_random	rtracklayer	sequence_feature	50191	50820	.	-	.	count=13;fpk=20.6349206349206;logOddScore=1.72777557099766;pval=0.0676173886616294;pvalAdj=0.143534803286816;ctl_count=0;ctl_fpk=0;ctl_logOddScore=0;eFDR=0.0676173886616294	chr5_JH584298_random	50504	51648	LINE	L1Md_F2	L1	+	316
chr5_JH584298_random	rtracklayer	sequence_feature	51871	52080	.	-	.	count=5;fpk=23.8095238095238;logOddScore=1.32366743506376;pval=0.0915458194191506;pvalAdj=0.143534803286816;ctl_count=0;ctl_fpk=0;ctl_logOddScore=0;eFDR=0.0915458194191506	chr5_JH584298_random	51652	56286	LINE	Lx	L1	-	210
chr5_JH584298_random	rtracklayer	sequence_feature	52711	52920	.	-	.	count=6;fpk=28.5714285714286;logOddScore=1.82620453001417;pval=0.0625950008292425;pvalAdj=0.143534803286816;ctl_count=0;ctl_fpk=0;ctl_logOddScore=0;eFDR=0.0625950008292425	chr5_JH584298_random	51652	56286	LINE	Lx	L1	-	210
chr5_JH584298_random	rtracklayer	sequence_feature	54451	54725	.	+	.	count=7;fpk=25.4545454545455;logOddScore=88.1796523992035;pval=0.95871060425297;pvalAdj=0.983292927438943;ctl_count=46;ctl_fpk=167.272727272727;ctl_logOddScore=-85.9086193328733;eFDR=0.95871060425297	chr5_JH584298_random	51652	56286	LINE	Lx	L1	-	275
chr5_JH584298_random	rtracklayer	sequence_feature	54811	55020	.	-	.	count=9;fpk=42.8571428571429;logOddScore=2.75670488872132;pval=0.0282298686686078;pvalAdj=0.143534803286816;ctl_count=0;ctl_fpk=0;ctl_logOddScore=0;eFDR=0.0282298686686078	chr5_JH584298_random	51652	56286	LINE	Lx	L1	-	210
chr5_JH584298_random	rtracklayer	sequence_feature	57201	58025	.	+	.	count=18;fpk=21.8181818181818;logOddScore=182.996902661461;pval=0.344108387002046;pvalAdj=0.614640062441863;ctl_count=8;ctl_fpk=9.6969696969697;ctl_logOddScore=-180.947128801605;eFDR=0.344108387002046	chr5_JH584298_random	57522	57649	LTR	RMER10B	ERVL	+	127
chr5_JH584298_random	rtracklayer	sequence_feature	57201	58025	.	+	.	count=18;fpk=21.8181818181818;logOddScore=182.996902661461;pval=0.344108387002046;pvalAdj=0.614640062441863;ctl_count=8;ctl_fpk=9.6969696969697;ctl_logOddScore=-180.947128801605;eFDR=0.344108387002046	chr5_JH584298_random	57674	57890	SINE	B3	B2	+	216
chr5_JH584298_random	rtracklayer	sequence_feature	57331	57750	.	-	.	count=8;fpk=19.047619047619;logOddScore=1.23166571600446;pval=0.0977799900705579;pvalAdj=0.147534626971257;ctl_count=0;ctl_fpk=0;ctl_logOddScore=0;eFDR=0.0977799900705579	chr5_JH584298_random	57522	57649	LTR	RMER10B	ERVL	+	127
chr5_JH584298_random	rtracklayer	sequence_feature	57331	57750	.	-	.	count=8;fpk=19.047619047619;logOddScore=1.23166571600446;pval=0.0977799900705579;pvalAdj=0.147534626971257;ctl_count=0;ctl_fpk=0;ctl_logOddScore=0;eFDR=0.0977799900705579	chr5_JH584298_random	57674	57890	SINE	B3	B2	+	76
chr5_JH584298_random	rtracklayer	sequence_feature	58801	59010	.	-	.	count=8;fpk=38.0952380952381;logOddScore=2.52413551096085;pval=0.034841778865091;pvalAdj=0.143534803286816;ctl_count=0;ctl_fpk=0;ctl_logOddScore=0;eFDR=0.034841778865091	chr5_JH584298_random	58743	58806	LINE	Lx7	L1	-	6
chr5_JH584298_random	rtracklayer	sequence_feature	58801	59010	.	-	.	count=8;fpk=38.0952380952381;logOddScore=2.52413551096085;pval=0.034841778865091;pvalAdj=0.143534803286816;ctl_count=0;ctl_fpk=0;ctl_logOddScore=0;eFDR=0.034841778865091	chr5_JH584298_random	58806	58825	SINE	B4	B4	+	19
chr5_JH584298_random	rtracklayer	sequence_feature	58801	59010	.	-	.	count=8;fpk=38.0952380952381;logOddScore=2.52413551096085;pval=0.034841778865091;pvalAdj=0.143534803286816;ctl_count=0;ctl_fpk=0;ctl_logOddScore=0;eFDR=0.034841778865091	chr5_JH584298_random	58825	58886	SINE	PB1D9	Alu	+	61
chr5_JH584298_random	rtracklayer	sequence_feature	58801	59010	.	-	.	count=8;fpk=38.0952380952381;logOddScore=2.52413551096085;pval=0.034841778865091;pvalAdj=0.143534803286816;ctl_count=0;ctl_fpk=0;ctl_logOddScore=0;eFDR=0.034841778865091	chr5_JH584298_random	58887	59001	Simple_repeat	(CAGAG)n	Simple_repeat	+	114
chr5_JH584298_random	rtracklayer	sequence_feature	58801	59010	.	-	.	count=8;fpk=38.0952380952381;logOddScore=2.52413551096085;pval=0.034841778865091;pvalAdj=0.143534803286816;ctl_count=0;ctl_fpk=0;ctl_logOddScore=0;eFDR=0.034841778865091	chr5_JH584298_random	59004	59110	SINE	B1_Mus2	Alu	+	6
chr5_JH584298_random	rtracklayer	sequence_feature	59431	59640	.	-	.	count=4;fpk=19.047619047619;logOddScore=0.750033988609592;pval=0.135522748115609;pvalAdj=0.150772495609124;ctl_count=0;ctl_fpk=0;ctl_logOddScore=0;eFDR=0.135522748115609	chr5_JH584298_random	59110	59596	LINE	Lx7	L1	-	166
chr5_JH584298_random	rtracklayer	sequence_feature	59431	59640	.	-	.	count=4;fpk=19.047619047619;logOddScore=0.750033988609592;pval=0.135522748115609;pvalAdj=0.150772495609124;ctl_count=0;ctl_fpk=0;ctl_logOddScore=0;eFDR=0.135522748115609	chr5_JH584298_random	59619	61651	LINE	L1_Mur2	L1	-	21
chr5_JH584298_random	rtracklayer	sequence_feature	61111	61320	.	-	.	count=8;fpk=38.0952380952381;logOddScore=2.52407008646776;pval=0.0348438039489245;pvalAdj=0.143534803286816;ctl_count=0;ctl_fpk=0;ctl_logOddScore=0;eFDR=0.0348438039489245	chr5_JH584298_random	59619	61651	LINE	L1_Mur2	L1	-	210
chr5_JH584298_random	rtracklayer	sequence_feature	61601	62150	.	+	.	count=12;fpk=21.8181818181818;logOddScore=177.586197251698;pval=0.390000282907587;pvalAdj=0.614640062441863;ctl_count=8;ctl_fpk=14.5454545454545;ctl_logOddScore=-175.195147069238;eFDR=0.390000282907587	chr5_JH584298_random	59619	61651	LINE	L1_Mur2	L1	-	51
chr5_JH584298_random	rtracklayer	sequence_feature	61601	62150	.	+	.	count=12;fpk=21.8181818181818;logOddScore=177.586197251698;pval=0.390000282907587;pvalAdj=0.614640062441863;ctl_count=8;ctl_fpk=14.5454545454545;ctl_logOddScore=-175.195147069238;eFDR=0.390000282907587	chr5_JH584298_random	61651	61737	Simple_repeat	(TAGA)n	Simple_repeat	+	86
chr5_JH584298_random	rtracklayer	sequence_feature	61601	62150	.	+	.	count=12;fpk=21.8181818181818;logOddScore=177.586197251698;pval=0.390000282907587;pvalAdj=0.614640062441863;ctl_count=8;ctl_fpk=14.5454545454545;ctl_logOddScore=-175.195147069238;eFDR=0.390000282907587	chr5_JH584298_random	61983	62939	LINE	L1_Mus3	L1	-	167
chr5_JH584298_random	rtracklayer	sequence_feature	62701	62975	.	+	.	count=8;fpk=29.0909090909091;logOddScore=178.009021215733;pval=0.386348543968424;pvalAdj=0.614640062441863;ctl_count=4;ctl_fpk=14.5454545454545;ctl_logOddScore=-175.064571589638;eFDR=0.386348543968424	chr5_JH584298_random	61983	62939	LINE	L1_Mus3	L1	-	239
chr5_JH584298_random	rtracklayer	sequence_feature	62701	62975	.	+	.	count=8;fpk=29.0909090909091;logOddScore=178.009021215733;pval=0.386348543968424;pvalAdj=0.614640062441863;ctl_count=4;ctl_fpk=14.5454545454545;ctl_logOddScore=-175.064571589638;eFDR=0.386348543968424	chr5_JH584298_random	62939	63136	LINE	L1Md_F2	L1	+	36
chr5_JH584298_random	rtracklayer	sequence_feature	64471	64680	.	-	.	count=5;fpk=23.8095238095238;logOddScore=1.32546212887633;pval=0.091427207774299;pvalAdj=0.143534803286816;ctl_count=0;ctl_fpk=0;ctl_logOddScore=0;eFDR=0.091427207774299	chr5_JH584298_random	64282	69641	LTR	MERVL-int	ERVL	+	210
chr5_JH584298_random	rtracklayer	sequence_feature	64626	64900	.	+	.	count=5;fpk=18.1818181818182;logOddScore=44.2439754330679;pval=0.996796888623032;pvalAdj=0.999903733157714;ctl_count=86;ctl_fpk=312.727272727273;ctl_logOddScore=-43.4806614733288;eFDR=0.996796888623032	chr5_JH584298_random	64282	69641	LTR	MERVL-int	ERVL	+	275
chr5_JH584298_random	rtracklayer	sequence_feature	72601	72875	.	+	.	count=6;fpk=21.8181818181818;logOddScore=157.178867203222;pval=0.571684831293746;pvalAdj=0.653354092907139;ctl_count=10;ctl_fpk=36.3636363636364;ctl_logOddScore=-155.505355185272;eFDR=0.571684831293746	chr5_JH584298_random	72482	72648	SINE	B2_Mm1a	B2	-	48
chr5_JH584298_random	rtracklayer	sequence_feature	72601	72875	.	+	.	count=6;fpk=21.8181818181818;logOddScore=157.178867203222;pval=0.571684831293746;pvalAdj=0.653354092907139;ctl_count=10;ctl_fpk=36.3636363636364;ctl_logOddScore=-155.505355185272;eFDR=0.571684831293746	chr5_JH584298_random	72648	72715	LINE	L1_Mus3	L1	-	67
chr5_JH584298_random	rtracklayer	sequence_feature	72601	72875	.	+	.	count=6;fpk=21.8181818181818;logOddScore=157.178867203222;pval=0.571684831293746;pvalAdj=0.653354092907139;ctl_count=10;ctl_fpk=36.3636363636364;ctl_logOddScore=-155.505355185272;eFDR=0.571684831293746	chr5_JH584298_random	72686	73564	LINE	L1_Mus3	L1	+	189
chr5_JH584298_random	rtracklayer	sequence_feature	74251	74525	.	+	.	count=10;fpk=36.3636363636364;logOddScore=183.144228490683;pval=0.342886898641302;pvalAdj=0.614640062441863;ctl_count=3;ctl_fpk=10.9090909090909;ctl_logOddScore=-179.004571659404;eFDR=0.342886898641302	chr5_JH584298_random	73595	76617	LINE	L1_Mus3	L1	+	275
chr5_JH584298_random	rtracklayer	sequence_feature	74341	74760	.	-	.	count=6;fpk=14.2857142857143;logOddScore=0.283146867853179;pval=0.180637276445168;pvalAdj=0.180637276445168;ctl_count=0;ctl_fpk=0;ctl_logOddScore=0;eFDR=0.180637276445168	chr5_JH584298_random	73595	76617	LINE	L1_Mus3	L1	+	420
chr5_JH584298_random	rtracklayer	sequence_feature	74801	75075	.	+	.	count=7;fpk=25.4545454545455;logOddScore=177.416020825447;pval=0.391472784028772;pvalAdj=0.614640062441863;ctl_count=4;ctl_fpk=14.5454545454545;ctl_logOddScore=-175.064571589638;eFDR=0.391472784028772	chr5_JH584298_random	73595	76617	LINE	L1_Mus3	L1	+	275
chr5_JH584298_random	rtracklayer	sequence_feature	79591	79800	.	-	.	count=4;fpk=19.047619047619;logOddScore=0.694750218283641;pval=0.140420859626682;pvalAdj=0.150772495609124;ctl_count=0;ctl_fpk=0;ctl_logOddScore=0;eFDR=0.140420859626682	chr5_JH584298_random	79491	79637	SINE	B1_Mus2	Alu	-	47
chr5_JH584298_random	rtracklayer	sequence_feature	79591	79800	.	-	.	count=4;fpk=19.047619047619;logOddScore=0.694750218283641;pval=0.140420859626682;pvalAdj=0.150772495609124;ctl_count=0;ctl_fpk=0;ctl_logOddScore=0;eFDR=0.140420859626682	chr5_JH584298_random	79637	79785	LINE	L1_Mus1	L1	+	148
chr5_JH584298_random	rtracklayer	sequence_feature	80011	80220	.	-	.	count=6;fpk=28.5714285714286;logOddScore=2.0552879715223;pval=0.0520328268346565;pvalAdj=0.143534803286816;ctl_count=0;ctl_fpk=0;ctl_logOddScore=0;eFDR=0.0520328268346565	chr5_JH584298_random	79977	80050	SINE	PB1D7	Alu	-	40
chr5_JH584298_random	rtracklayer	sequence_feature	80011	80220	.	-	.	count=6;fpk=28.5714285714286;logOddScore=2.0552879715223;pval=0.0520328268346565;pvalAdj=0.143534803286816;ctl_count=0;ctl_fpk=0;ctl_logOddScore=0;eFDR=0.0520328268346565	chr5_JH584298_random	80142	80178	SINE	B3	B2	+	36
chr5_JH584298_random	rtracklayer	sequence_feature	80011	80220	.	-	.	count=6;fpk=28.5714285714286;logOddScore=2.0552879715223;pval=0.0520328268346565;pvalAdj=0.143534803286816;ctl_count=0;ctl_fpk=0;ctl_logOddScore=0;eFDR=0.0520328268346565	chr5_JH584298_random	80194	80281	SINE	B3	B2	-	26
chr5_JH584298_random	rtracklayer	sequence_feature	81061	81480	.	-	.	count=7;fpk=16.6666666666667;logOddScore=0.828980122860066;pval=0.128733245727227;pvalAdj=0.150772495609124;ctl_count=0;ctl_fpk=0;ctl_logOddScore=0;eFDR=0.128733245727227	chr5_JH584298_random	80753	81195	LINE	Lx7	L1	-	135
chr5_JH584298_random	rtracklayer	sequence_feature	81061	81480	.	-	.	count=7;fpk=16.6666666666667;logOddScore=0.828980122860066;pval=0.128733245727227;pvalAdj=0.150772495609124;ctl_count=0;ctl_fpk=0;ctl_logOddScore=0;eFDR=0.128733245727227	chr5_JH584298_random	81206	81876	LINE	L1_Mur2	L1	-	274
chr5_JH584298_random	rtracklayer	sequence_feature	81691	82320	.	-	.	count=15;fpk=23.8095238095238;logOddScore=2.16905693821885;pval=0.0473413396861176;pvalAdj=0.143534803286816;ctl_count=0;ctl_fpk=0;ctl_logOddScore=0;eFDR=0.0473413396861176	chr5_JH584298_random	81206	81876	LINE	L1_Mur2	L1	-	186
chr5_JH584298_random	rtracklayer	sequence_feature	81691	82320	.	-	.	count=15;fpk=23.8095238095238;logOddScore=2.16905693821885;pval=0.0473413396861176;pvalAdj=0.143534803286816;ctl_count=0;ctl_fpk=0;ctl_logOddScore=0;eFDR=0.0473413396861176	chr5_JH584298_random	81876	82352	LTR	MT2C_Mm	ERVL	+	444
chr5_JH584298_random	rtracklayer	sequence_feature	81951	82225	.	+	.	count=5;fpk=18.1818181818182;logOddScore=172.163186678726;pval=0.437589709545204;pvalAdj=0.614640062441863;ctl_count=5;ctl_fpk=18.1818181818182;ctl_logOddScore=-171.385722479072;eFDR=0.437589709545204	chr5_JH584298_random	81876	82352	LTR	MT2C_Mm	ERVL	+	275
chr5_JH584298_random	rtracklayer	sequence_feature	82531	82740	.	-	.	count=7;fpk=33.3333333333333;logOddScore=2.23741498640912;pval=0.0446895727554577;pvalAdj=0.143534803286816;ctl_count=0;ctl_fpk=0;ctl_logOddScore=0;eFDR=0.0446895727554577	chr5_JH584298_random	82352	82729	LINE	L1_Mur2	L1	-	199
chr5_JH584298_random	rtracklayer	sequence_feature	82531	82740	.	-	.	count=7;fpk=33.3333333333333;logOddScore=2.23741498640912;pval=0.0446895727554577;pvalAdj=0.143534803286816;ctl_count=0;ctl_fpk=0;ctl_logOddScore=0;eFDR=0.0446895727554577	chr5_JH584298_random	82724	82996	LINE	Lx2B	L1	-	16
chr5_JH584298_random	rtracklayer	sequence_feature	82951	83370	.	-	.	count=9;fpk=21.4285714285714;logOddScore=1.65492108229305;pval=0.0715312217881391;pvalAdj=0.143534803286816;ctl_count=0;ctl_fpk=0;ctl_logOddScore=0;eFDR=0.0715312217881391	chr5_JH584298_random	82724	82996	LINE	Lx2B	L1	-	46
chr5_JH584298_random	rtracklayer	sequence_feature	82951	83370	.	-	.	count=9;fpk=21.4285714285714;logOddScore=1.65492108229305;pval=0.0715312217881391;pvalAdj=0.143534803286816;ctl_count=0;ctl_fpk=0;ctl_logOddScore=0;eFDR=0.0715312217881391	chr5_JH584298_random	82996	83139	SINE	B1_Mus1	Alu	+	143
chr5_JH584298_random	rtracklayer	sequence_feature	82951	83370	.	-	.	count=9;fpk=21.4285714285714;logOddScore=1.65492108229305;pval=0.0715312217881391;pvalAdj=0.143534803286816;ctl_count=0;ctl_fpk=0;ctl_logOddScore=0;eFDR=0.0715312217881391	chr5_JH584298_random	83139	83244	LINE	Lx2B	L1	-	105
chr5_JH584298_random	rtracklayer	sequence_feature	82951	83370	.	-	.	count=9;fpk=21.4285714285714;logOddScore=1.65492108229305;pval=0.0715312217881391;pvalAdj=0.143534803286816;ctl_count=0;ctl_fpk=0;ctl_logOddScore=0;eFDR=0.0715312217881391	chr5_JH584298_random	83339	83457	SINE	PB1D7	Alu	-	31
chr5_JH584298_random	rtracklayer	sequence_feature	83326	84425	.	+	.	count=24;fpk=21.8181818181818;logOddScore=174.13281490498;pval=0.420162154997472;pvalAdj=0.614640062441863;ctl_count=21;ctl_fpk=19.0909090909091;ctl_logOddScore=-171.594434219811;eFDR=0.420162154997472	chr5_JH584298_random	83339	83457	SINE	PB1D7	Alu	-	118
chr5_JH584298_random	rtracklayer	sequence_feature	83326	84425	.	+	.	count=24;fpk=21.8181818181818;logOddScore=174.13281490498;pval=0.420162154997472;pvalAdj=0.614640062441863;ctl_count=21;ctl_fpk=19.0909090909091;ctl_logOddScore=-171.594434219811;eFDR=0.420162154997472	chr5_JH584298_random	83606	83807	LTR	RMER16A2	ERVK	+	201
chr5_JH584298_random	rtracklayer	sequence_feature	83326	84425	.	+	.	count=24;fpk=21.8181818181818;logOddScore=174.13281490498;pval=0.420162154997472;pvalAdj=0.614640062441863;ctl_count=21;ctl_fpk=19.0909090909091;ctl_logOddScore=-171.594434219811;eFDR=0.420162154997472	chr5_JH584298_random	83807	84203	LINE	Lx	L1	-	396
chr5_JH584298_random	rtracklayer	sequence_feature	83326	84425	.	+	.	count=24;fpk=21.8181818181818;logOddScore=174.13281490498;pval=0.420162154997472;pvalAdj=0.614640062441863;ctl_count=21;ctl_fpk=19.0909090909091;ctl_logOddScore=-171.594434219811;eFDR=0.420162154997472	chr5_JH584298_random	84203	84408	LTR	RMER16A2	ERVK	+	205
chr5_JH584298_random	rtracklayer	sequence_feature	83581	83790	.	-	.	count=4;fpk=19.047619047619;logOddScore=0.814453118484623;pval=0.129964542530469;pvalAdj=0.150772495609124;ctl_count=0;ctl_fpk=0;ctl_logOddScore=0;eFDR=0.129964542530469	chr5_JH584298_random	83606	83807	LTR	RMER16A2	ERVK	+	184
chr5_JH584298_random	rtracklayer	sequence_feature	84001	84420	.	-	.	count=14;fpk=33.3333333333333;logOddScore=2.02251286391211;pval=0.0534508122554851;pvalAdj=0.143534803286816;ctl_count=0;ctl_fpk=0;ctl_logOddScore=0;eFDR=0.0534508122554851	chr5_JH584298_random	83807	84203	LINE	Lx	L1	-	203
chr5_JH584298_random	rtracklayer	sequence_feature	84001	84420	.	-	.	count=14;fpk=33.3333333333333;logOddScore=2.02251286391211;pval=0.0534508122554851;pvalAdj=0.143534803286816;ctl_count=0;ctl_fpk=0;ctl_logOddScore=0;eFDR=0.0534508122554851	chr5_JH584298_random	84203	84408	LTR	RMER16A2	ERVK	+	205
chr5_JH584298_random	rtracklayer	sequence_feature	84976	85250	.	+	.	count=7;fpk=25.4545454545455;logOddScore=170.219613622889;pval=0.454906402244071;pvalAdj=0.614640062441863;ctl_count=6;ctl_fpk=21.8181818181818;ctl_logOddScore=-167.913196504497;eFDR=0.454906402244071	chr5_JH584298_random	85014	85043	Simple_repeat	(CA)n	Simple_repeat	+	29
chr5_JH584298_random	rtracklayer	sequence_feature	84976	85250	.	+	.	count=7;fpk=25.4545454545455;logOddScore=170.219613622889;pval=0.454906402244071;pvalAdj=0.614640062441863;ctl_count=6;ctl_fpk=21.8181818181818;ctl_logOddScore=-167.913196504497;eFDR=0.454906402244071	chr5_JH584298_random	85043	85471	LINE	Lx7	L1	+	207
chr5_JH584298_random	rtracklayer	sequence_feature	85051	85470	.	-	.	count=10;fpk=23.8095238095238;logOddScore=2.01935540055803;pval=0.0535890186852544;pvalAdj=0.143534803286816;ctl_count=0;ctl_fpk=0;ctl_logOddScore=0;eFDR=0.0535890186852544	chr5_JH584298_random	85043	85471	LINE	Lx7	L1	+	420
chr5_JH584298_random	rtracklayer	sequence_feature	85681	85890	.	-	.	count=6;fpk=28.5714285714286;logOddScore=2.18497807649274;pval=0.0467127232311099;pvalAdj=0.143534803286816;ctl_count=0;ctl_fpk=0;ctl_logOddScore=0;eFDR=0.0467127232311099	chr5_JH584298_random	85504	85928	LINE	Lx4A	L1	-	210
chr5_JH584298_random	rtracklayer	sequence_feature	86351	86900	.	+	.	count=17;fpk=30.9090909090909;logOddScore=188.161504193743;pval=0.302338362459363;pvalAdj=0.614640062441863;ctl_count=4;ctl_fpk=7.27272727272727;ctl_logOddScore=-184.734524071215;eFDR=0.4	chr5_JH584298_random	86315	86442	SINE	B1_Mm	Alu	-	92
chr5_JH584298_random	rtracklayer	sequence_feature	86351	86900	.	+	.	count=17;fpk=30.9090909090909;logOddScore=188.161504193743;pval=0.302338362459363;pvalAdj=0.614640062441863;ctl_count=4;ctl_fpk=7.27272727272727;ctl_logOddScore=-184.734524071215;eFDR=0.4	chr5_JH584298_random	86486	86637	SINE	B1_Mur4	Alu	-	151
chr5_JH584298_random	rtracklayer	sequence_feature	86351	86900	.	+	.	count=17;fpk=30.9090909090909;logOddScore=188.161504193743;pval=0.302338362459363;pvalAdj=0.614640062441863;ctl_count=4;ctl_fpk=7.27272727272727;ctl_logOddScore=-184.734524071215;eFDR=0.4	chr5_JH584298_random	86646	86782	SINE	B1_Mur1	Alu	-	136
chr5_JH584298_random	rtracklayer	sequence_feature	86351	86900	.	+	.	count=17;fpk=30.9090909090909;logOddScore=188.161504193743;pval=0.302338362459363;pvalAdj=0.614640062441863;ctl_count=4;ctl_fpk=7.27272727272727;ctl_logOddScore=-184.734524071215;eFDR=0.4	chr5_JH584298_random	86811	86953	SINE	B1_Mus1	Alu	+	89
chr5_JH584298_random	rtracklayer	sequence_feature	87151	87360	.	-	.	count=4;fpk=19.047619047619;logOddScore=1.03017236707629;pval=0.11250911830213;pvalAdj=0.150772495609124;ctl_count=0;ctl_fpk=0;ctl_logOddScore=0;eFDR=0.11250911830213	chr5_JH584298_random	87331	87451	SINE	B1F	Alu	-	29
chr5_JH584298_random	rtracklayer	sequence_feature	87451	87725	.	+	.	count=5;fpk=18.1818181818182;logOddScore=179.880457533909;pval=0.370310464863472;pvalAdj=0.614640062441863;ctl_count=3;ctl_fpk=10.9090909090909;ctl_logOddScore=-179.004571659404;eFDR=0.370310464863472	chr5_JH584298_random	87331	87451	SINE	B1F	Alu	-	1
chr5_JH584298_random	rtracklayer	sequence_feature	87571	87990	.	-	.	count=8;fpk=19.047619047619;logOddScore=1.2261758990233;pval=0.0981615946194178;pvalAdj=0.147534626971257;ctl_count=0;ctl_fpk=0;ctl_logOddScore=0;eFDR=0.0981615946194178	chr5_JH584298_random	87775	87884	SINE	PB1D7	Alu	+	109
chr5_JH584298_random	rtracklayer	sequence_feature	89041	89460	.	-	.	count=14;fpk=33.3333333333333;logOddScore=2.8603571749446;pval=0.0256390515071824;pvalAdj=0.143534803286816;ctl_count=0;ctl_fpk=0;ctl_logOddScore=0;eFDR=0.0256390515071824	chr5_JH584298_random	89019	89752	LINE	Lx2B	L1	-	420
chr5_JH584298_random	rtracklayer	sequence_feature	91141	92610	.	-	.	count=26;fpk=17.687074829932;logOddScore=1.26854147101421;pval=0.0952448601265329;pvalAdj=0.147513380927679;ctl_count=0;ctl_fpk=0;ctl_logOddScore=0;eFDR=0.0952448601265329	chr5_JH584298_random	91253	91396	SINE	B1_Mus2	Alu	+	143
chr5_JH584298_random	rtracklayer	sequence_feature	94601	94875	.	+	.	count=7;fpk=25.4545454545455;logOddScore=190.455425475655;pval=0.284545015228956;pvalAdj=0.614640062441863;ctl_count=1;ctl_fpk=3.63636363636364;ctl_logOddScore=-188.155392329493;eFDR=0.666666666666667	chr5_JH584298_random	94851	94978	LTR	RMER10B	ERVL	+	24
chr5_JH584298_random	rtracklayer	sequence_feature	94711	95130	.	-	.	count=9;fpk=21.4285714285714;logOddScore=1.63755550851225;pval=0.0724892915863566;pvalAdj=0.143534803286816;ctl_count=0;ctl_fpk=0;ctl_logOddScore=0;eFDR=0.0724892915863566	chr5_JH584298_random	94851	94978	LTR	RMER10B	ERVL	+	127
chr5_JH584298_random	rtracklayer	sequence_feature	94711	95130	.	-	.	count=9;fpk=21.4285714285714;logOddScore=1.63755550851225;pval=0.0724892915863566;pvalAdj=0.143534803286816;ctl_count=0;ctl_fpk=0;ctl_logOddScore=0;eFDR=0.0724892915863566	chr5_JH584298_random	95012	95940	LINE	L1_Mm	L1	+	118
chr5_JH584298_random	rtracklayer	sequence_feature	95551	95970	.	-	.	count=9;fpk=21.4285714285714;logOddScore=1.53045562431241;pval=0.0786166304178395;pvalAdj=0.143534803286816;ctl_count=0;ctl_fpk=0;ctl_logOddScore=0;eFDR=0.0786166304178395	chr5_JH584298_random	95012	95940	LINE	L1_Mm	L1	+	390
chr5_JH584298_random	rtracklayer	sequence_feature	95551	95970	.	-	.	count=9;fpk=21.4285714285714;logOddScore=1.53045562431241;pval=0.0786166304178395;pvalAdj=0.143534803286816;ctl_count=0;ctl_fpk=0;ctl_logOddScore=0;eFDR=0.0786166304178395	chr5_JH584298_random	95949	96114	SINE	B3A	B2	+	21
chr5_JH584298_random	rtracklayer	sequence_feature	96251	96525	.	+	.	count=5;fpk=18.1818181818182;logOddScore=151.194553169297;pval=0.623828852238647;pvalAdj=0.66541744238789;ctl_count=12;ctl_fpk=43.6363636363636;ctl_logOddScore=-149.959916824048;eFDR=0.623828852238647	chr5_JH584298_random	96249	96599	LTR	ERVB7_2B-LTR_MM	ERVK	-	275
chr5_JH584298_random	rtracklayer	sequence_feature	98451	99550	.	+	.	count=29;fpk=26.3636363636364;logOddScore=166.963046351782;pval=0.484097880142175;pvalAdj=0.614640062441863;ctl_count=31;ctl_fpk=28.1818181818182;ctl_logOddScore=-163.096451512197;eFDR=0.484097880142175	chr5_JH584298_random	98572	99258	LTR	RLTR48A	ERV1	+	686
chr5_JH584298_random	rtracklayer	sequence_feature	98451	99550	.	+	.	count=29;fpk=26.3636363636364;logOddScore=166.963046351782;pval=0.484097880142175;pvalAdj=0.614640062441863;ctl_count=31;ctl_fpk=28.1818181818182;ctl_logOddScore=-163.096451512197;eFDR=0.484097880142175	chr5_JH584298_random	99267	99369	LINE	Lx5	L1	-	102
chr5_JH584298_random	rtracklayer	sequence_feature	98451	99550	.	+	.	count=29;fpk=26.3636363636364;logOddScore=166.963046351782;pval=0.484097880142175;pvalAdj=0.614640062441863;ctl_count=31;ctl_fpk=28.1818181818182;ctl_logOddScore=-163.096451512197;eFDR=0.484097880142175	chr5_JH584298_random	99371	100039	LTR	RodERV21-int	ERV1	+	179
chr5_JH584298_random	rtracklayer	sequence_feature	98491	98700	.	-	.	count=4;fpk=19.047619047619;logOddScore=0.831790529957046;pval=0.128495975392069;pvalAdj=0.150772495609124;ctl_count=0;ctl_fpk=0;ctl_logOddScore=0;eFDR=0.128495975392069	chr5_JH584298_random	98572	99258	LTR	RLTR48A	ERV1	+	128
chr5_JH584298_random	rtracklayer	sequence_feature	99331	99750	.	-	.	count=10;fpk=23.8095238095238;logOddScore=1.99588881273405;pval=0.054625072642218;pvalAdj=0.143534803286816;ctl_count=0;ctl_fpk=0;ctl_logOddScore=0;eFDR=0.054625072642218	chr5_JH584298_random	99267	99369	LINE	Lx5	L1	-	39
chr5_JH584298_random	rtracklayer	sequence_feature	99331	99750	.	-	.	count=10;fpk=23.8095238095238;logOddScore=1.99588881273405;pval=0.054625072642218;pvalAdj=0.143534803286816;ctl_count=0;ctl_fpk=0;ctl_logOddScore=0;eFDR=0.054625072642218	chr5_JH584298_random	99371	100039	LTR	RodERV21-int	ERV1	+	379
chr5_JH584298_random	rtracklayer	sequence_feature	99961	100170	.	-	.	count=4;fpk=19.047619047619;logOddScore=0.695396632442432;pval=0.140362901893464;pvalAdj=0.150772495609124;ctl_count=0;ctl_fpk=0;ctl_logOddScore=0;eFDR=0.140362901893464	chr5_JH584298_random	99371	100039	LTR	RodERV21-int	ERV1	+	79
chr5_JH584298_random	rtracklayer	sequence_feature	100801	101220	.	-	.	count=12;fpk=28.5714285714286;logOddScore=2.26892940466954;pval=0.0435080125120477;pvalAdj=0.143534803286816;ctl_count=0;ctl_fpk=0;ctl_logOddScore=0;eFDR=0.0435080125120477	chr5_JH584298_random	100559	100925	LINE	Lx5b	L1	+	125
chr5_JH584298_random	rtracklayer	sequence_feature	100801	101220	.	-	.	count=12;fpk=28.5714285714286;logOddScore=2.26892940466954;pval=0.0435080125120477;pvalAdj=0.143534803286816;ctl_count=0;ctl_fpk=0;ctl_logOddScore=0;eFDR=0.0435080125120477	chr5_JH584298_random	100968	101108	LINE	Lx6	L1	+	140
chr5_JH584298_random	rtracklayer	sequence_feature	100801	101220	.	-	.	count=12;fpk=28.5714285714286;logOddScore=2.26892940466954;pval=0.0435080125120477;pvalAdj=0.143534803286816;ctl_count=0;ctl_fpk=0;ctl_logOddScore=0;eFDR=0.0435080125120477	chr5_JH584298_random	101108	101245	LTR	MTC-int	ERVL-MaLR	+	112
chr5_JH584298_random	rtracklayer	sequence_feature	100926	101475	.	+	.	count=18;fpk=32.7272727272727;logOddScore=192.464458178989;pval=0.269384358085323;pvalAdj=0.614640062441863;ctl_count=2;ctl_fpk=3.63636363636364;ctl_logOddScore=-188.155392329493;eFDR=0.888888888888889	chr5_JH584298_random	100968	101108	LINE	Lx6	L1	+	140
chr5_JH584298_random	rtracklayer	sequence_feature	100926	101475	.	+	.	count=18;fpk=32.7272727272727;logOddScore=192.464458178989;pval=0.269384358085323;pvalAdj=0.614640062441863;ctl_count=2;ctl_fpk=3.63636363636364;ctl_logOddScore=-188.155392329493;eFDR=0.888888888888889	chr5_JH584298_random	101108	101245	LTR	MTC-int	ERVL-MaLR	+	137
chr5_JH584298_random	rtracklayer	sequence_feature	101751	102025	.	+	.	count=5;fpk=18.1818181818182;logOddScore=153.749111568964;pval=0.601785869602279;pvalAdj=0.662566204809645;ctl_count=11;ctl_fpk=40;ctl_logOddScore=-152.687171144518;eFDR=0.601785869602279	chr5_JH584298_random	101959	102032	LTR	MTC	ERVL-MaLR	-	66
chr5_JH584298_random	rtracklayer	sequence_feature	103111	103740	.	-	.	count=12;fpk=19.047619047619;logOddScore=1.14780514444237;pval=0.103728676217312;pvalAdj=0.150772495609124;ctl_count=0;ctl_fpk=0;ctl_logOddScore=0;eFDR=0.103728676217312	chr5_JH584298_random	103147	103190	Simple_repeat	(CA)n	Simple_repeat	+	43
chr5_JH584298_random	rtracklayer	sequence_feature	103111	103740	.	-	.	count=12;fpk=19.047619047619;logOddScore=1.14780514444237;pval=0.103728676217312;pvalAdj=0.150772495609124;ctl_count=0;ctl_fpk=0;ctl_logOddScore=0;eFDR=0.103728676217312	chr5_JH584298_random	103191	103291	LINE	Lx10	L1	-	100
chr5_JH584298_random	rtracklayer	sequence_feature	103111	103740	.	-	.	count=12;fpk=19.047619047619;logOddScore=1.14780514444237;pval=0.103728676217312;pvalAdj=0.150772495609124;ctl_count=0;ctl_fpk=0;ctl_logOddScore=0;eFDR=0.103728676217312	chr5_JH584298_random	103305	103355	Low_complexity	T-rich	Low_complexity	+	50
chr5_JH584298_random	rtracklayer	sequence_feature	103111	103740	.	-	.	count=12;fpk=19.047619047619;logOddScore=1.14780514444237;pval=0.103728676217312;pvalAdj=0.150772495609124;ctl_count=0;ctl_fpk=0;ctl_logOddScore=0;eFDR=0.103728676217312	chr5_JH584298_random	103357	103924	LTR	RLTR31_Mur	ERVK	+	383
chr5_JH584298_random	rtracklayer	sequence_feature	103401	103950	.	+	.	count=11;fpk=20;logOddScore=171.2236795089;pval=0.445947629347305;pvalAdj=0.614640062441863;ctl_count=13;ctl_fpk=23.6363636363636;ctl_logOddScore=-169.05765457677;eFDR=0.445947629347305	chr5_JH584298_random	103357	103924	LTR	RLTR31_Mur	ERVK	+	524
chr5_JH584298_random	rtracklayer	sequence_feature	103401	103950	.	+	.	count=11;fpk=20;logOddScore=171.2236795089;pval=0.445947629347305;pvalAdj=0.614640062441863;ctl_count=13;ctl_fpk=23.6363636363636;ctl_logOddScore=-169.05765457677;eFDR=0.445947629347305	chr5_JH584298_random	103925	104791	LTR	RMER3D-int	ERVK	+	25
chr5_JH584298_random	rtracklayer	sequence_feature	104161	104370	.	-	.	count=5;fpk=23.8095238095238;logOddScore=1.3356006928562;pval=0.0907592869468154;pvalAdj=0.143534803286816;ctl_count=0;ctl_fpk=0;ctl_logOddScore=0;eFDR=0.0907592869468154	chr5_JH584298_random	103925	104791	LTR	RMER3D-int	ERVK	+	210
chr5_JH584298_random	rtracklayer	sequence_feature	104226	104500	.	+	.	count=9;fpk=32.7272727272727;logOddScore=168.398238737583;pval=0.471213150013447;pvalAdj=0.614640062441863;ctl_count=7;ctl_fpk=25.4545454545455;ctl_logOddScore=-164.611151452209;eFDR=0.471213150013447	chr5_JH584298_random	103925	104791	LTR	RMER3D-int	ERVK	+	275
chr5_JH584298_random	rtracklayer	sequence_feature	104581	105210	.	-	.	count=15;fpk=23.8095238095238;logOddScore=2.16024749774931;pval=0.0476920664842416;pvalAdj=0.143534803286816;ctl_count=0;ctl_fpk=0;ctl_logOddScore=0;eFDR=0.0476920664842416	chr5_JH584298_random	103925	104791	LTR	RMER3D-int	ERVK	+	211
chr5_JH584298_random	rtracklayer	sequence_feature	104581	105210	.	-	.	count=15;fpk=23.8095238095238;logOddScore=2.16024749774931;pval=0.0476920664842416;pvalAdj=0.143534803286816;ctl_count=0;ctl_fpk=0;ctl_logOddScore=0;eFDR=0.0476920664842416	chr5_JH584298_random	104849	106322	LTR	RMER3D-int	ERVK	+	361
chr5_JH584298_random	rtracklayer	sequence_feature	105841	106050	.	-	.	count=4;fpk=19.047619047619;logOddScore=0.7497894746072;pval=0.135544150929408;pvalAdj=0.150772495609124;ctl_count=0;ctl_fpk=0;ctl_logOddScore=0;eFDR=0.135544150929408	chr5_JH584298_random	104849	106322	LTR	RMER3D-int	ERVK	+	210
chr5_JH584298_random	rtracklayer	sequence_feature	105876	106425	.	+	.	count=18;fpk=32.7272727272727;logOddScore=188.084819515781;pval=0.3029417182295;pvalAdj=0.614640062441863;ctl_count=4;ctl_fpk=7.27272727272727;ctl_logOddScore=-183.579981994448;eFDR=0.380952380952381	chr5_JH584298_random	104849	106322	LTR	RMER3D-int	ERVK	+	447
chr5_JH584298_random	rtracklayer	sequence_feature	105876	106425	.	+	.	count=18;fpk=32.7272727272727;logOddScore=188.084819515781;pval=0.3029417182295;pvalAdj=0.614640062441863;ctl_count=4;ctl_fpk=7.27272727272727;ctl_logOddScore=-183.579981994448;eFDR=0.380952380952381	chr5_JH584298_random	106323	106477	LTR	RLTR31_Mur	ERVK	+	102
chr5_JH584298_random	rtracklayer	sequence_feature	106471	106680	.	-	.	count=9;fpk=42.8571428571429;logOddScore=2.97589853511282;pval=0.022988728994827;pvalAdj=0.143534803286816;ctl_count=0;ctl_fpk=0;ctl_logOddScore=0;eFDR=0.022988728994827	chr5_JH584298_random	106323	106477	LTR	RLTR31_Mur	ERVK	+	7
chr5_JH584298_random	rtracklayer	sequence_feature	106471	106680	.	-	.	count=9;fpk=42.8571428571429;logOddScore=2.97589853511282;pval=0.022988728994827;pvalAdj=0.143534803286816;ctl_count=0;ctl_fpk=0;ctl_logOddScore=0;eFDR=0.022988728994827	chr5_JH584298_random	106488	107381	LINE	L1_Mus3	L1	+	192
chr5_JH584298_random	rtracklayer	sequence_feature	106976	107250	.	+	.	count=7;fpk=25.4545454545455;logOddScore=157.916694499756;pval=0.565148022389816;pvalAdj=0.653354092907139;ctl_count=10;ctl_fpk=36.3636363636364;ctl_logOddScore=-155.505355185272;eFDR=0.565148022389816	chr5_JH584298_random	106488	107381	LINE	L1_Mus3	L1	+	275
chr5_JH584298_random	rtracklayer	sequence_feature	107521	108150	.	-	.	count=23;fpk=36.5079365079365;logOddScore=3.1781953689472;pval=0.018903702631056;pvalAdj=0.143534803286816;ctl_count=0;ctl_fpk=0;ctl_logOddScore=0;eFDR=0.018903702631056	chr5_JH584298_random	107383	107883	LINE	L1VL2	L1	-	363
chr5_JH584298_random	rtracklayer	sequence_feature	107521	108150	.	-	.	count=23;fpk=36.5079365079365;logOddScore=3.1781953689472;pval=0.018903702631056;pvalAdj=0.143534803286816;ctl_count=0;ctl_fpk=0;ctl_logOddScore=0;eFDR=0.018903702631056	chr5_JH584298_random	107899	107965	LTR	MLTR14	ERV1	+	66
chr5_JH584298_random	rtracklayer	sequence_feature	107521	108150	.	-	.	count=23;fpk=36.5079365079365;logOddScore=3.1781953689472;pval=0.018903702631056;pvalAdj=0.143534803286816;ctl_count=0;ctl_fpk=0;ctl_logOddScore=0;eFDR=0.018903702631056	chr5_JH584298_random	107988	108178	LTR	MTEb	ERVL-MaLR	-	162
chr5_JH584298_random	rtracklayer	sequence_feature	108351	109450	.	+	.	count=22;fpk=20;logOddScore=158.173042780874;pval=0.562872625578624;pvalAdj=0.653354092907139;ctl_count=48;ctl_fpk=43.6363636363636;ctl_logOddScore=-155.752828199804;eFDR=0.562872625578624	chr5_JH584298_random	108178	108572	LTR	RLTR10A	ERVK	-	222
chr5_JH584298_random	rtracklayer	sequence_feature	108351	109450	.	+	.	count=22;fpk=20;logOddScore=158.173042780874;pval=0.562872625578624;pvalAdj=0.653354092907139;ctl_count=48;ctl_fpk=43.6363636363636;ctl_logOddScore=-155.752828199804;eFDR=0.562872625578624	chr5_JH584298_random	108572	108717	LTR	MTEb	ERVL-MaLR	-	145
chr5_JH584298_random	rtracklayer	sequence_feature	108351	109450	.	+	.	count=22;fpk=20;logOddScore=158.173042780874;pval=0.562872625578624;pvalAdj=0.653354092907139;ctl_count=48;ctl_fpk=43.6363636363636;ctl_logOddScore=-155.752828199804;eFDR=0.562872625578624	chr5_JH584298_random	108725	109074	LTR	MT2C_Mm	ERVL	+	349
chr5_JH584298_random	rtracklayer	sequence_feature	108351	109450	.	+	.	count=22;fpk=20;logOddScore=158.173042780874;pval=0.562872625578624;pvalAdj=0.653354092907139;ctl_count=48;ctl_fpk=43.6363636363636;ctl_logOddScore=-155.752828199804;eFDR=0.562872625578624	chr5_JH584298_random	109074	109558	LTR	LTRIS_Mm	ERV1	-	376
chr5_JH584298_random	rtracklayer	sequence_feature	109411	109830	.	-	.	count=9;fpk=21.4285714285714;logOddScore=1.71771275187783;pval=0.0681479115758526;pvalAdj=0.143534803286816;ctl_count=0;ctl_fpk=0;ctl_logOddScore=0;eFDR=0.0681479115758526	chr5_JH584298_random	109074	109558	LTR	LTRIS_Mm	ERV1	-	148
chr5_JH584298_random	rtracklayer	sequence_feature	109411	109830	.	-	.	count=9;fpk=21.4285714285714;logOddScore=1.71771275187783;pval=0.0681479115758526;pvalAdj=0.143534803286816;ctl_count=0;ctl_fpk=0;ctl_logOddScore=0;eFDR=0.0681479115758526	chr5_JH584298_random	109558	109674	LTR	MT2C_Mm	ERVL	+	116
chr5_JH584298_random	rtracklayer	sequence_feature	110001	110550	.	+	.	count=13;fpk=23.6363636363636;logOddScore=188.536254665732;pval=0.299397609183171;pvalAdj=0.614640062441863;ctl_count=3;ctl_fpk=5.45454545454545;ctl_logOddScore=-185.727831962872;eFDR=0.444444444444444	chr5_JH584298_random	110040	110180	SINE	B1_Mm	Alu	+	140
chr5_JH584298_random	rtracklayer	sequence_feature	110001	110550	.	+	.	count=13;fpk=23.6363636363636;logOddScore=188.536254665732;pval=0.299397609183171;pvalAdj=0.614640062441863;ctl_count=3;ctl_fpk=5.45454545454545;ctl_logOddScore=-185.727831962872;eFDR=0.444444444444444	chr5_JH584298_random	110214	110556	LTR	MTEa	ERVL-MaLR	+	336
chr5_JH584298_random	rtracklayer	sequence_feature	110251	110880	.	-	.	count=15;fpk=23.8095238095238;logOddScore=1.54621092338832;pval=0.0776913926579595;pvalAdj=0.143534803286816;ctl_count=0;ctl_fpk=0;ctl_logOddScore=0;eFDR=0.0776913926579595	chr5_JH584298_random	110214	110556	LTR	MTEa	ERVL-MaLR	+	306
chr5_JH584298_random	rtracklayer	sequence_feature	110826	111650	.	+	.	count=17;fpk=20.6060606060606;logOddScore=179.784538201239;pval=0.371127295566946;pvalAdj=0.614640062441863;ctl_count=11;ctl_fpk=13.3333333333333;ctl_logOddScore=-177.257038480369;eFDR=0.371127295566946	chr5_JH584298_random	111059	111094	LINE	L1_Rod	L1	+	35
chr5_JH584298_random	rtracklayer	sequence_feature	110826	111650	.	+	.	count=17;fpk=20.6060606060606;logOddScore=179.784538201239;pval=0.371127295566946;pvalAdj=0.614640062441863;ctl_count=11;ctl_fpk=13.3333333333333;ctl_logOddScore=-177.257038480369;eFDR=0.371127295566946	chr5_JH584298_random	111094	111511	LINE	L1_Mus1	L1	-	417
chr5_JH584298_random	rtracklayer	sequence_feature	110826	111650	.	+	.	count=17;fpk=20.6060606060606;logOddScore=179.784538201239;pval=0.371127295566946;pvalAdj=0.614640062441863;ctl_count=11;ctl_fpk=13.3333333333333;ctl_logOddScore=-177.257038480369;eFDR=0.371127295566946	chr5_JH584298_random	111511	111965	LINE	L1Md_F2	L1	+	139
chr5_JH584298_random	rtracklayer	sequence_feature	111301	111510	.	-	.	count=4;fpk=19.047619047619;logOddScore=0.907983993992438;pval=0.122178728854799;pvalAdj=0.150772495609124;ctl_count=0;ctl_fpk=0;ctl_logOddScore=0;eFDR=0.122178728854799	chr5_JH584298_random	111094	111511	LINE	L1_Mus1	L1	-	210
chr5_JH584298_random	rtracklayer	sequence_feature	112141	112560	.	-	.	count=7;fpk=16.6666666666667;logOddScore=0.884104437118931;pval=0.124134690208913;pvalAdj=0.150772495609124;ctl_count=0;ctl_fpk=0;ctl_logOddScore=0;eFDR=0.124134690208913	chr5_JH584298_random	111985	112170	LTR	RMER5	ERV1	+	30
chr5_JH584298_random	rtracklayer	sequence_feature	112141	112560	.	-	.	count=7;fpk=16.6666666666667;logOddScore=0.884104437118931;pval=0.124134690208913;pvalAdj=0.150772495609124;ctl_count=0;ctl_fpk=0;ctl_logOddScore=0;eFDR=0.124134690208913	chr5_JH584298_random	112170	112225	Low_complexity	T-rich	Low_complexity	+	55
chr5_JH584298_random	rtracklayer	sequence_feature	112141	112560	.	-	.	count=7;fpk=16.6666666666667;logOddScore=0.884104437118931;pval=0.124134690208913;pvalAdj=0.150772495609124;ctl_count=0;ctl_fpk=0;ctl_logOddScore=0;eFDR=0.124134690208913	chr5_JH584298_random	112374	112614	LINE	Lx10	L1	-	186
chr5_JH584298_random	rtracklayer	sequence_feature	112476	113025	.	+	.	count=14;fpk=25.4545454545455;logOddScore=180.096395239744;pval=0.368473724512178;pvalAdj=0.614640062441863;ctl_count=7;ctl_fpk=12.7272727272727;ctl_logOddScore=-177.034571624521;eFDR=0.368473724512178	chr5_JH584298_random	112374	112614	LINE	Lx10	L1	-	139
chr5_JH584298_random	rtracklayer	sequence_feature	112476	113025	.	+	.	count=14;fpk=25.4545454545455;logOddScore=180.096395239744;pval=0.368473724512178;pvalAdj=0.614640062441863;ctl_count=7;ctl_fpk=12.7272727272727;ctl_logOddScore=-177.034571624521;eFDR=0.368473724512178	chr5_JH584298_random	112901	113285	LTR	RLTR10	ERVK	+	124
chr5_JH584298_random	rtracklayer	sequence_feature	114031	114660	.	-	.	count=9;fpk=14.2857142857143;logOddScore=0.417114627399773;pval=0.166821293080806;pvalAdj=0.169585306008341;ctl_count=0;ctl_fpk=0;ctl_logOddScore=0;eFDR=0.166821293080806	chr5_JH584298_random	114018	114182	LTR	MTC	ERVL-MaLR	+	152
chr5_JH584298_random	rtracklayer	sequence_feature	114031	114660	.	-	.	count=9;fpk=14.2857142857143;logOddScore=0.417114627399773;pval=0.166821293080806;pvalAdj=0.169585306008341;ctl_count=0;ctl_fpk=0;ctl_logOddScore=0;eFDR=0.166821293080806	chr5_JH584298_random	114215	115160	LTR	MT-int	ERVL-MaLR	+	445
chr5_JH584298_random	rtracklayer	sequence_feature	114126	114675	.	+	.	count=12;fpk=21.8181818181818;logOddScore=176.58568980058;pval=0.398679421568157;pvalAdj=0.614640062441863;ctl_count=9;ctl_fpk=16.3636363636364;ctl_logOddScore=-173.95571152423;eFDR=0.398679421568157	chr5_JH584298_random	114018	114182	LTR	MTC	ERVL-MaLR	+	57
chr5_JH584298_random	rtracklayer	sequence_feature	114126	114675	.	+	.	count=12;fpk=21.8181818181818;logOddScore=176.58568980058;pval=0.398679421568157;pvalAdj=0.614640062441863;ctl_count=9;ctl_fpk=16.3636363636364;ctl_logOddScore=-173.95571152423;eFDR=0.398679421568157	chr5_JH584298_random	114215	115160	LTR	MT-int	ERVL-MaLR	+	460
chr5_JH584298_random	rtracklayer	sequence_feature	115081	115920	.	-	.	count=13;fpk=15.4761904761905;logOddScore=0.642758992864477;pval=0.145135668221542;pvalAdj=0.153601915534465;ctl_count=0;ctl_fpk=0;ctl_logOddScore=0;eFDR=0.145135668221542	chr5_JH584298_random	115168	115391	LINE	Lx5c	L1	-	223
chr5_JH584298_random	rtracklayer	sequence_feature	115081	115920	.	-	.	count=13;fpk=15.4761904761905;logOddScore=0.642758992864477;pval=0.145135668221542;pvalAdj=0.153601915534465;ctl_count=0;ctl_fpk=0;ctl_logOddScore=0;eFDR=0.145135668221542	chr5_JH584298_random	115413	117486	LINE	Lx5b	L1	-	507
chr5_JH584298_random	rtracklayer	sequence_feature	115081	115920	.	-	.	count=13;fpk=15.4761904761905;logOddScore=0.642758992864477;pval=0.145135668221542;pvalAdj=0.153601915534465;ctl_count=0;ctl_fpk=0;ctl_logOddScore=0;eFDR=0.145135668221542	chr5_JH584298_random	114215	115160	LTR	MT-int	ERVL-MaLR	+	80
chr5_JH584298_random	rtracklayer	sequence_feature	117601	117810	.	-	.	count=5;fpk=23.8095238095238;logOddScore=1.32387140559395;pval=0.0915323332283037;pvalAdj=0.143534803286816;ctl_count=0;ctl_fpk=0;ctl_logOddScore=0;eFDR=0.0915323332283037	chr5_JH584298_random	117513	117650	SINE	B1_Mm	Alu	-	50
chr5_JH584298_random	rtracklayer	sequence_feature	117601	117810	.	-	.	count=5;fpk=23.8095238095238;logOddScore=1.32387140559395;pval=0.0915323332283037;pvalAdj=0.143534803286816;ctl_count=0;ctl_fpk=0;ctl_logOddScore=0;eFDR=0.0915323332283037	chr5_JH584298_random	117650	120033	LINE	Lx5b	L1	-	160
chr5_JH584298_random	rtracklayer	sequence_feature	119076	119625	.	+	.	count=11;fpk=20;logOddScore=190.159956337294;pval=0.28680860664853;pvalAdj=0.614640062441863;ctl_count=2;ctl_fpk=3.63636363636364;ctl_logOddScore=-188.155392329493;eFDR=0.5	chr5_JH584298_random	117650	120033	LINE	Lx5b	L1	-	550
chr5_JH584298_random	rtracklayer	sequence_feature	119281	119700	.	-	.	count=9;fpk=21.4285714285714;logOddScore=1.50863525284173;pval=0.0799118032581482;pvalAdj=0.143534803286816;ctl_count=0;ctl_fpk=0;ctl_logOddScore=0;eFDR=0.0799118032581482	chr5_JH584298_random	117650	120033	LINE	Lx5b	L1	-	420
chr5_JH584298_random	rtracklayer	sequence_feature	119901	120175	.	+	.	count=5;fpk=18.1818181818182;logOddScore=175.80743015474;pval=0.405465681618737;pvalAdj=0.614640062441863;ctl_count=4;ctl_fpk=14.5454545454545;ctl_logOddScore=-175.064571589638;eFDR=0.405465681618737	chr5_JH584298_random	117650	120033	LINE	Lx5b	L1	-	133
chr5_JH584298_random	rtracklayer	sequence_feature	119901	120175	.	+	.	count=5;fpk=18.1818181818182;logOddScore=175.80743015474;pval=0.405465681618737;pvalAdj=0.614640062441863;ctl_count=4;ctl_fpk=14.5454545454545;ctl_logOddScore=-175.064571589638;eFDR=0.405465681618737	chr5_JH584298_random	120031	120071	LINE	Lx5b	L1	-	40
chr5_JH584298_random	rtracklayer	sequence_feature	119901	120175	.	+	.	count=5;fpk=18.1818181818182;logOddScore=175.80743015474;pval=0.405465681618737;pvalAdj=0.614640062441863;ctl_count=4;ctl_fpk=14.5454545454545;ctl_logOddScore=-175.064571589638;eFDR=0.405465681618737	chr5_JH584298_random	120072	120193	LINE	L1Md_F	L1	-	103
chr5_JH584298_random	rtracklayer	sequence_feature	120331	120540	.	-	.	count=4;fpk=19.047619047619;logOddScore=0.69949790142317;pval=0.139995559100892;pvalAdj=0.150772495609124;ctl_count=0;ctl_fpk=0;ctl_logOddScore=0;eFDR=0.139995559100892	chr5_JH584298_random	120272	120481	LINE	L1VL1	L1	-	151
chr5_JH584298_random	rtracklayer	sequence_feature	120331	120540	.	-	.	count=4;fpk=19.047619047619;logOddScore=0.69949790142317;pval=0.139995559100892;pvalAdj=0.150772495609124;ctl_count=0;ctl_fpk=0;ctl_logOddScore=0;eFDR=0.139995559100892	chr5_JH584298_random	120486	120530	Simple_repeat	(T)n	Simple_repeat	+	44
chr5_JH584298_random	rtracklayer	sequence_feature	121381	121590	.	-	.	count=6;fpk=28.5714285714286;logOddScore=2.05210147285614;pval=0.0521693626644666;pvalAdj=0.143534803286816;ctl_count=0;ctl_fpk=0;ctl_logOddScore=0;eFDR=0.0521693626644666	chr5_JH584298_random	121002	121808	LINE	L1Md_T	L1	-	210
chr5_JH584298_random	rtracklayer	sequence_feature	123271	123900	.	-	.	count=17;fpk=26.984126984127;logOddScore=2.25214718300004;pval=0.0441340453598773;pvalAdj=0.143534803286816;ctl_count=0;ctl_fpk=0;ctl_logOddScore=0;eFDR=0.0441340453598773	chr5_JH584298_random	122975	123601	LTR	RMER2	ERV1	+	331
chr5_JH584298_random	rtracklayer	sequence_feature	123476	124025	.	+	.	count=19;fpk=34.5454545454545;logOddScore=164.959629533205;pval=0.502108790588303;pvalAdj=0.614640062441863;ctl_count=17;ctl_fpk=30.9090909090909;ctl_logOddScore=-160.300183824507;eFDR=0.502108790588303	chr5_JH584298_random	122975	123601	LTR	RMER2	ERV1	+	126
chr5_JH584298_random	rtracklayer	sequence_feature	124531	125160	.	-	.	count=11;fpk=17.4603174603175;logOddScore=1.07050271570395;pval=0.10944082659589;pvalAdj=0.150772495609124;ctl_count=0;ctl_fpk=0;ctl_logOddScore=0;eFDR=0.10944082659589	chr5_JH584298_random	124333	124673	LINE	L1_Mus3	L1	-	143
chr5_JH584298_random	rtracklayer	sequence_feature	124531	125160	.	-	.	count=11;fpk=17.4603174603175;logOddScore=1.07050271570395;pval=0.10944082659589;pvalAdj=0.150772495609124;ctl_count=0;ctl_fpk=0;ctl_logOddScore=0;eFDR=0.10944082659589	chr5_JH584298_random	124702	125042	LTR	RMER13A2	ERVK	-	340
chr5_JH584298_random	rtracklayer	sequence_feature	124576	125125	.	+	.	count=12;fpk=21.8181818181818;logOddScore=186.053478547982;pval=0.319116146095214;pvalAdj=0.614640062441863;ctl_count=4;ctl_fpk=7.27272727272727;ctl_logOddScore=-183.579981994448;eFDR=0.333333333333333	chr5_JH584298_random	124333	124673	LINE	L1_Mus3	L1	-	98
chr5_JH584298_random	rtracklayer	sequence_feature	124576	125125	.	+	.	count=12;fpk=21.8181818181818;logOddScore=186.053478547982;pval=0.319116146095214;pvalAdj=0.614640062441863;ctl_count=4;ctl_fpk=7.27272727272727;ctl_logOddScore=-183.579981994448;eFDR=0.333333333333333	chr5_JH584298_random	124702	125042	LTR	RMER13A2	ERVK	-	340
chr5_JH584298_random	rtracklayer	sequence_feature	126631	127260	.	-	.	count=14;fpk=22.2222222222222;logOddScore=1.83169956180129;pval=0.0623234236364529;pvalAdj=0.143534803286816;ctl_count=0;ctl_fpk=0;ctl_logOddScore=0;eFDR=0.0623234236364529	chr5_JH584298_random	125796	132025	LINE	L1Md_T	L1	-	630
chr5_JH584298_random	rtracklayer	sequence_feature	127681	127890	.	-	.	count=5;fpk=23.8095238095238;logOddScore=1.3888192266483;pval=0.0873125880302457;pvalAdj=0.143534803286816;ctl_count=0;ctl_fpk=0;ctl_logOddScore=0;eFDR=0.0873125880302457	chr5_JH584298_random	125796	132025	LINE	L1Md_T	L1	-	210
chr5_JH584298_random	rtracklayer	sequence_feature	129571	130200	.	-	.	count=14;fpk=22.2222222222222;logOddScore=1.89138243552887;pval=0.0594326230798107;pvalAdj=0.143534803286816;ctl_count=0;ctl_fpk=0;ctl_logOddScore=0;eFDR=0.0594326230798107	chr5_JH584298_random	125796	132025	LINE	L1Md_T	L1	-	630
chr5_JH584298_random	rtracklayer	sequence_feature	130076	130350	.	+	.	count=6;fpk=21.8181818181818;logOddScore=149.207803355448;pval=0.640701288113288;pvalAdj=0.672304993621972;ctl_count=13;ctl_fpk=47.2727272727273;ctl_logOddScore=-147.315772868729;eFDR=0.640701288113288	chr5_JH584298_random	125796	132025	LINE	L1Md_T	L1	-	275
chr5_JH584298_random	rtracklayer	sequence_feature	131671	132300	.	-	.	count=9;fpk=14.2857142857143;logOddScore=0.558339339706815;pval=0.153015812256211;pvalAdj=0.159286952102777;ctl_count=0;ctl_fpk=0;ctl_logOddScore=0;eFDR=0.153015812256211	chr5_JH584298_random	132131	132166	Simple_repeat	(TTTA)n	Simple_repeat	+	35
chr5_JH584298_random	rtracklayer	sequence_feature	131671	132300	.	-	.	count=9;fpk=14.2857142857143;logOddScore=0.558339339706815;pval=0.153015812256211;pvalAdj=0.159286952102777;ctl_count=0;ctl_fpk=0;ctl_logOddScore=0;eFDR=0.153015812256211	chr5_JH584298_random	125796	132025	LINE	L1Md_T	L1	-	355
chr5_JH584298_random	rtracklayer	sequence_feature	134611	134820	.	-	.	count=5;fpk=23.8095238095238;logOddScore=1.38792371960597;pval=0.0873697656784706;pvalAdj=0.143534803286816;ctl_count=0;ctl_fpk=0;ctl_logOddScore=0;eFDR=0.0873697656784706	chr5_JH584298_random	134209	134648	LTR	MuRRS4-int	ERV1	+	38
chr5_JH584298_random	rtracklayer	sequence_feature	135241	135450	.	-	.	count=4;fpk=19.047619047619;logOddScore=0.687132478373148;pval=0.141105093078908;pvalAdj=0.150772495609124;ctl_count=0;ctl_fpk=0;ctl_logOddScore=0;eFDR=0.141105093078908	chr5_JH584298_random	135080	135643	LTR	RMER2	ERV1	+	210
chr5_JH584298_random	rtracklayer	sequence_feature	135576	135850	.	+	.	count=6;fpk=21.8181818181818;logOddScore=154.713858198801;pval=0.593371670400816;pvalAdj=0.662566204809645;ctl_count=11;ctl_fpk=40;ctl_logOddScore=-152.687171144518;eFDR=0.593371670400816	chr5_JH584298_random	135080	135643	LTR	RMER2	ERV1	+	68
chr5_JH584298_random	rtracklayer	sequence_feature	135576	135850	.	+	.	count=6;fpk=21.8181818181818;logOddScore=154.713858198801;pval=0.593371670400816;pvalAdj=0.662566204809645;ctl_count=11;ctl_fpk=40;ctl_logOddScore=-152.687171144518;eFDR=0.593371670400816	chr5_JH584298_random	135750	136416	LTR	RLTR33	ERVK	-	100
chr5_JH584298_random	rtracklayer	sequence_feature	137131	137970	.	-	.	count=18;fpk=21.4285714285714;logOddScore=1.77927661477257;pval=0.0649520121905631;pvalAdj=0.143534803286816;ctl_count=0;ctl_fpk=0;ctl_logOddScore=0;eFDR=0.0649520121905631	chr5_JH584298_random	137123	137265	SINE	B3	B2	-	135
chr5_JH584298_random	rtracklayer	sequence_feature	137131	137970	.	-	.	count=18;fpk=21.4285714285714;logOddScore=1.77927661477257;pval=0.0649520121905631;pvalAdj=0.143534803286816;ctl_count=0;ctl_fpk=0;ctl_logOddScore=0;eFDR=0.0649520121905631	chr5_JH584298_random	137426	137557	SINE	B1F	Alu	-	131
chr5_JH584298_random	rtracklayer	sequence_feature	137131	137970	.	-	.	count=18;fpk=21.4285714285714;logOddScore=1.77927661477257;pval=0.0649520121905631;pvalAdj=0.143534803286816;ctl_count=0;ctl_fpk=0;ctl_logOddScore=0;eFDR=0.0649520121905631	chr5_JH584298_random	137460	137636	SINE	ID_B1	B4	-	176
chr5_JH584298_random	rtracklayer	sequence_feature	137131	137970	.	-	.	count=18;fpk=21.4285714285714;logOddScore=1.77927661477257;pval=0.0649520121905631;pvalAdj=0.143534803286816;ctl_count=0;ctl_fpk=0;ctl_logOddScore=0;eFDR=0.0649520121905631	chr5_JH584298_random	137890	138021	SINE	PB1D7	Alu	+	80
chr5_JH584298_random	rtracklayer	sequence_feature	139231	139650	.	-	.	count=8;fpk=19.047619047619;logOddScore=1.35864819595866;pval=0.0892544186676627;pvalAdj=0.143534803286816;ctl_count=0;ctl_fpk=0;ctl_logOddScore=0;eFDR=0.0892544186676627	chr5_JH584298_random	139164	139366	LINE	Lx	L1	-	136
chr5_JH584298_random	rtracklayer	sequence_feature	139231	139650	.	-	.	count=8;fpk=19.047619047619;logOddScore=1.35864819595866;pval=0.0892544186676627;pvalAdj=0.143534803286816;ctl_count=0;ctl_fpk=0;ctl_logOddScore=0;eFDR=0.0892544186676627	chr5_JH584298_random	139365	139949	LINE	Lx2B	L1	-	285
chr5_JH584298_random	rtracklayer	sequence_feature	139426	139700	.	+	.	count=13;fpk=47.2727272727273;logOddScore=173.351072320283;pval=0.427062388525698;pvalAdj=0.614640062441863;ctl_count=6;ctl_fpk=21.8181818181818;ctl_logOddScore=-167.913196504497;eFDR=0.427062388525698	chr5_JH584298_random	139365	139949	LINE	Lx2B	L1	-	275
chr5_JH584298_random	rtracklayer	sequence_feature	139976	140250	.	+	.	count=6;fpk=21.8181818181818;logOddScore=173.357501493625;pval=0.427005545770493;pvalAdj=0.614640062441863;ctl_count=5;ctl_fpk=18.1818181818182;ctl_logOddScore=-171.385722479072;eFDR=0.427005545770493	chr5_JH584298_random	139995	141191	LINE	L1_Mus1	L1	-	255
chr5_JH584298_random	rtracklayer	sequence_feature	141121	141540	.	-	.	count=13;fpk=30.952380952381;logOddScore=2.73469632701145;pval=0.0288071465666944;pvalAdj=0.143534803286816;ctl_count=0;ctl_fpk=0;ctl_logOddScore=0;eFDR=0.0288071465666944	chr5_JH584298_random	139995	141191	LINE	L1_Mus1	L1	-	71
chr5_JH584298_random	rtracklayer	sequence_feature	141121	141540	.	-	.	count=13;fpk=30.952380952381;logOddScore=2.73469632701145;pval=0.0288071465666944;pvalAdj=0.143534803286816;ctl_count=0;ctl_fpk=0;ctl_logOddScore=0;eFDR=0.0288071465666944	chr5_JH584298_random	141191	141336	SINE	B1_Mus1	Alu	-	145
chr5_JH584298_random	rtracklayer	sequence_feature	141121	141540	.	-	.	count=13;fpk=30.952380952381;logOddScore=2.73469632701145;pval=0.0288071465666944;pvalAdj=0.143534803286816;ctl_count=0;ctl_fpk=0;ctl_logOddScore=0;eFDR=0.0288071465666944	chr5_JH584298_random	141338	141464	LINE	Lx2B	L1	-	126
chr5_JH584298_random	rtracklayer	sequence_feature	141121	141540	.	-	.	count=13;fpk=30.952380952381;logOddScore=2.73469632701145;pval=0.0288071465666944;pvalAdj=0.143534803286816;ctl_count=0;ctl_fpk=0;ctl_logOddScore=0;eFDR=0.0288071465666944	chr5_JH584298_random	141481	142233	LTR	RMER17A	ERVK	-	59
chr5_JH584298_random	rtracklayer	sequence_feature	142171	142380	.	-	.	count=8;fpk=38.0952380952381;logOddScore=2.58843553245309;pval=0.0328977081777277;pvalAdj=0.143534803286816;ctl_count=0;ctl_fpk=0;ctl_logOddScore=0;eFDR=0.0328977081777277	chr5_JH584298_random	141481	142233	LTR	RMER17A	ERVK	-	63
chr5_JH584298_random	rtracklayer	sequence_feature	142171	142380	.	-	.	count=8;fpk=38.0952380952381;logOddScore=2.58843553245309;pval=0.0328977081777277;pvalAdj=0.143534803286816;ctl_count=0;ctl_fpk=0;ctl_logOddScore=0;eFDR=0.0328977081777277	chr5_JH584298_random	142301	143256	LINE	L1Md_F2	L1	-	79
chr5_JH584298_random	rtracklayer	sequence_feature	142451	143275	.	+	.	count=17;fpk=20.6060606060606;logOddScore=188.405811347159;pval=0.300419756132211;pvalAdj=0.614640062441863;ctl_count=5;ctl_fpk=6.06060606060606;ctl_logOddScore=-185.874813490641;eFDR=0.421052631578947	chr5_JH584298_random	142301	143256	LINE	L1Md_F2	L1	-	806
chr5_JH584298_random	rtracklayer	sequence_feature	142451	143275	.	+	.	count=17;fpk=20.6060606060606;logOddScore=188.405811347159;pval=0.300419756132211;pvalAdj=0.614640062441863;ctl_count=5;ctl_fpk=6.06060606060606;ctl_logOddScore=-185.874813490641;eFDR=0.421052631578947	chr5_JH584298_random	143256	144291	LTR	ETnERV-int	ERVK	+	19
chr5_JH584298_random	rtracklayer	sequence_feature	144901	145110	.	-	.	count=4;fpk=19.047619047619;logOddScore=0.755365725360845;pval=0.135056625952293;pvalAdj=0.150772495609124;ctl_count=0;ctl_fpk=0;ctl_logOddScore=0;eFDR=0.135056625952293	chr5_JH584298_random	144769	145105	LTR	RLTRETN_Mm	ERVK	+	205
chr5_JH584298_random	rtracklayer	sequence_feature	144901	145110	.	-	.	count=4;fpk=19.047619047619;logOddScore=0.755365725360845;pval=0.135056625952293;pvalAdj=0.150772495609124;ctl_count=0;ctl_fpk=0;ctl_logOddScore=0;eFDR=0.135056625952293	chr5_JH584298_random	145105	150293	LINE	L1Md_A	L1	-	5
chr5_JH584298_random	rtracklayer	sequence_feature	146581	146790	.	-	.	count=4;fpk=19.047619047619;logOddScore=0.685251105401304;pval=0.141274427545103;pvalAdj=0.150772495609124;ctl_count=0;ctl_fpk=0;ctl_logOddScore=0;eFDR=0.141274427545103	chr5_JH584298_random	145105	150293	LINE	L1Md_A	L1	-	210
chr5_JH584298_random	rtracklayer	sequence_feature	148226	148500	.	+	.	count=7;fpk=25.4545454545455;logOddScore=190.431651927975;pval=0.284726828530677;pvalAdj=0.614640062441863;ctl_count=1;ctl_fpk=3.63636363636364;ctl_logOddScore=-188.155392329493;eFDR=0.615384615384615	chr5_JH584298_random	145105	150293	LINE	L1Md_A	L1	-	275
chr5_JH584298_random	rtracklayer	sequence_feature	148776	149050	.	+	.	count=10;fpk=36.3636363636364;logOddScore=187.339629737923;pval=0.308832709711908;pvalAdj=0.614640062441863;ctl_count=2;ctl_fpk=7.27272727272727;ctl_logOddScore=-183.300271596251;eFDR=0.363636363636364	chr5_JH584298_random	145105	150293	LINE	L1Md_A	L1	-	275
chr5_JH584298_random	rtracklayer	sequence_feature	148891	149100	.	-	.	count=4;fpk=19.047619047619;logOddScore=0.687703029442388;pval=0.141053767387561;pvalAdj=0.150772495609124;ctl_count=0;ctl_fpk=0;ctl_logOddScore=0;eFDR=0.141053767387561	chr5_JH584298_random	145105	150293	LINE	L1Md_A	L1	-	210
chr5_JH584298_random	rtracklayer	sequence_feature	149601	150700	.	+	.	count=26;fpk=23.6363636363636;logOddScore=182.266430391293;pval=0.350188618553597;pvalAdj=0.614640062441863;ctl_count=13;ctl_fpk=11.8181818181818;ctl_logOddScore=-179.256192830952;eFDR=0.350188618553597	chr5_JH584298_random	145105	150293	LINE	L1Md_A	L1	-	693
chr5_JH584298_random	rtracklayer	sequence_feature	149731	150150	.	-	.	count=12;fpk=28.5714285714286;logOddScore=1.87488995785067;pval=0.0602207369189216;pvalAdj=0.143534803286816;ctl_count=0;ctl_fpk=0;ctl_logOddScore=0;eFDR=0.0602207369189216	chr5_JH584298_random	145105	150293	LINE	L1Md_A	L1	-	420
chr5_JH584298_random	rtracklayer	sequence_feature	151526	152625	.	+	.	count=20;fpk=18.1818181818182;logOddScore=173.250178392338;pval=0.427954627572383;pvalAdj=0.614640062441863;ctl_count=22;ctl_fpk=20;ctl_logOddScore=-171.171296928884;eFDR=0.427954627572383	chr5_JH584298_random	151921	151941	Simple_repeat	(TTG)n	Simple_repeat	+	20
chr5_JH584298_random	rtracklayer	sequence_feature	151526	152625	.	+	.	count=20;fpk=18.1818181818182;logOddScore=173.250178392338;pval=0.427954627572383;pvalAdj=0.614640062441863;ctl_count=22;ctl_fpk=20;ctl_logOddScore=-171.171296928884;eFDR=0.427954627572383	chr5_JH584298_random	152335	153193	LINE	L1Md_F2	L1	+	290
chr5_JH584298_random	rtracklayer	sequence_feature	152041	152460	.	-	.	count=9;fpk=21.4285714285714;logOddScore=1.65322176914032;pval=0.0716245429150343;pvalAdj=0.143534803286816;ctl_count=0;ctl_fpk=0;ctl_logOddScore=0;eFDR=0.0716245429150343	chr5_JH584298_random	152335	153193	LINE	L1Md_F2	L1	+	125
chr5_JH584298_random	rtracklayer	sequence_feature	152671	152880	.	-	.	count=5;fpk=23.8095238095238;logOddScore=1.44900699616193;pval=0.0835333564553283;pvalAdj=0.143534803286816;ctl_count=0;ctl_fpk=0;ctl_logOddScore=0;eFDR=0.0835333564553283	chr5_JH584298_random	152335	153193	LINE	L1Md_F2	L1	+	210
chr5_JH584298_random	rtracklayer	sequence_feature	153091	153300	.	-	.	count=5;fpk=23.8095238095238;logOddScore=1.44376933684314;pval=0.0838572677715863;pvalAdj=0.143534803286816;ctl_count=0;ctl_fpk=0;ctl_logOddScore=0;eFDR=0.0838572677715863	chr5_JH584298_random	152335	153193	LINE	L1Md_F2	L1	+	103
chr5_JH584298_random	rtracklayer	sequence_feature	153091	153300	.	-	.	count=5;fpk=23.8095238095238;logOddScore=1.44376933684314;pval=0.0838572677715863;pvalAdj=0.143534803286816;ctl_count=0;ctl_fpk=0;ctl_logOddScore=0;eFDR=0.0838572677715863	chr5_JH584298_random	153194	154169	LINE	L1Md_F2	L1	+	106
chr5_JH584298_random	rtracklayer	sequence_feature	153931	154140	.	-	.	count=5;fpk=23.8095238095238;logOddScore=1.81884330522698;pval=0.0629602541291288;pvalAdj=0.143534803286816;ctl_count=0;ctl_fpk=0;ctl_logOddScore=0;eFDR=0.0629602541291288	chr5_JH584298_random	153194	154169	LINE	L1Md_F2	L1	+	210
chr5_JH584298_random	rtracklayer	sequence_feature	154001	154275	.	+	.	count=8;fpk=29.0909090909091;logOddScore=178.188316973807;pval=0.384803061206598;pvalAdj=0.614640062441863;ctl_count=4;ctl_fpk=14.5454545454545;ctl_logOddScore=-175.064571589638;eFDR=0.384803061206598	chr5_JH584298_random	153194	154169	LINE	L1Md_F2	L1	+	169
chr5_JH584298_random	rtracklayer	sequence_feature	154826	155100	.	+	.	count=7;fpk=25.4545454545455;logOddScore=190.748862559164;pval=0.282305470542132;pvalAdj=0.614640062441863;ctl_count=1;ctl_fpk=3.63636363636364;ctl_logOddScore=-188.155392329493;eFDR=0.727272727272727	chr5_JH584298_random	155064	155237	SINE	B3A	B2	+	36
chr5_JH584298_random	rtracklayer	sequence_feature	155376	155650	.	+	.	count=9;fpk=32.7272727272727;logOddScore=178.97890700247;pval=0.378010496390931;pvalAdj=0.614640062441863;ctl_count=4;ctl_fpk=14.5454545454545;ctl_logOddScore=-175.064571589638;eFDR=0.378010496390931	chr5_JH584298_random	155556	155689	SINE	B2_Mm2	B2	-	94
chr5_JH584298_random	rtracklayer	sequence_feature	155611	155820	.	-	.	count=5;fpk=23.8095238095238;logOddScore=1.38741876222605;pval=0.0874020192600475;pvalAdj=0.143534803286816;ctl_count=0;ctl_fpk=0;ctl_logOddScore=0;eFDR=0.0874020192600475	chr5_JH584298_random	155556	155689	SINE	B2_Mm2	B2	-	79
chr5_JH584298_random	rtracklayer	sequence_feature	157081	157290	.	-	.	count=5;fpk=23.8095238095238;logOddScore=1.33375390336609;pval=0.0908806815383482;pvalAdj=0.143534803286816;ctl_count=0;ctl_fpk=0;ctl_logOddScore=0;eFDR=0.0908806815383482	chr5_JH584298_random	156642	157558	LINE	Lx5	L1	-	210
chr5_JH584298_random	rtracklayer	sequence_feature	157501	157710	.	-	.	count=9;fpk=42.8571428571429;logOddScore=2.76281134436553;pval=0.0280714155436741;pvalAdj=0.143534803286816;ctl_count=0;ctl_fpk=0;ctl_logOddScore=0;eFDR=0.0280714155436741	chr5_JH584298_random	156642	157558	LINE	Lx5	L1	-	58
chr5_JH584298_random	rtracklayer	sequence_feature	157501	157710	.	-	.	count=9;fpk=42.8571428571429;logOddScore=2.76281134436553;pval=0.0280714155436741;pvalAdj=0.143534803286816;ctl_count=0;ctl_fpk=0;ctl_logOddScore=0;eFDR=0.0280714155436741	chr5_JH584298_random	157579	160630	LINE	L1_Mur2	L1	-	131
chr5_JH584298_random	rtracklayer	sequence_feature	158126	158400	.	+	.	count=10;fpk=36.3636363636364;logOddScore=151.475049000705;pval=0.621426697854713;pvalAdj=0.66541744238789;ctl_count=13;ctl_fpk=47.2727272727273;ctl_logOddScore=-147.315772870243;eFDR=0.621426697854713	chr5_JH584298_random	157579	160630	LINE	L1_Mur2	L1	-	275
chr5_JH584298_random	rtracklayer	sequence_feature	158131	158340	.	-	.	count=4;fpk=19.047619047619;logOddScore=0.755270825128181;pval=0.13506491289521;pvalAdj=0.150772495609124;ctl_count=0;ctl_fpk=0;ctl_logOddScore=0;eFDR=0.13506491289521	chr5_JH584298_random	157579	160630	LINE	L1_Mur2	L1	-	210
chr5_JH584298_random	rtracklayer	sequence_feature	159181	159390	.	-	.	count=9;fpk=42.8571428571429;logOddScore=2.88224731948549;pval=0.0251181555534027;pvalAdj=0.143534803286816;ctl_count=0;ctl_fpk=0;ctl_logOddScore=0;eFDR=0.0251181555534027	chr5_JH584298_random	157579	160630	LINE	L1_Mur2	L1	-	210
chr5_JH584298_random	rtracklayer	sequence_feature	160861	161070	.	-	.	count=4;fpk=19.047619047619;logOddScore=0.685245148000492;pval=0.141274963964389;pvalAdj=0.150772495609124;ctl_count=0;ctl_fpk=0;ctl_logOddScore=0;eFDR=0.141274963964389	chr5_JH584298_random	160692	161718	LINE	L1_Mur2	L1	-	210
chr5_JH584298_random	rtracklayer	sequence_feature	161701	162960	.	-	.	count=31;fpk=24.6031746031746;logOddScore=1.97871095765742;pval=0.0553934696635508;pvalAdj=0.143534803286816;ctl_count=0;ctl_fpk=0;ctl_logOddScore=0;eFDR=0.0553934696635508	chr5_JH584298_random	160692	161718	LINE	L1_Mur2	L1	-	18
chr5_JH584298_random	rtracklayer	sequence_feature	161701	162960	.	-	.	count=31;fpk=24.6031746031746;logOddScore=1.97871095765742;pval=0.0553934696635508;pvalAdj=0.143534803286816;ctl_count=0;ctl_fpk=0;ctl_logOddScore=0;eFDR=0.0553934696635508	chr5_JH584298_random	161964	162164	LTR	MTC-int	ERVL-MaLR	+	200
chr5_JH584298_random	rtracklayer	sequence_feature	161701	162960	.	-	.	count=31;fpk=24.6031746031746;logOddScore=1.97871095765742;pval=0.0553934696635508;pvalAdj=0.143534803286816;ctl_count=0;ctl_fpk=0;ctl_logOddScore=0;eFDR=0.0553934696635508	chr5_JH584298_random	162169	162548	LTR	MTC	ERVL-MaLR	+	379
chr5_JH584298_random	rtracklayer	sequence_feature	161701	162960	.	-	.	count=31;fpk=24.6031746031746;logOddScore=1.97871095765742;pval=0.0553934696635508;pvalAdj=0.143534803286816;ctl_count=0;ctl_fpk=0;ctl_logOddScore=0;eFDR=0.0553934696635508	chr5_JH584298_random	162552	162604	Simple_repeat	(TG)n	Simple_repeat	+	52
chr5_JH584298_random	rtracklayer	sequence_feature	161701	162960	.	-	.	count=31;fpk=24.6031746031746;logOddScore=1.97871095765742;pval=0.0553934696635508;pvalAdj=0.143534803286816;ctl_count=0;ctl_fpk=0;ctl_logOddScore=0;eFDR=0.0553934696635508	chr5_JH584298_random	162613	162731	SINE	B1_Mur1	Alu	-	118
chr5_JH584298_random	rtracklayer	sequence_feature	162251	162525	.	+	.	count=5;fpk=18.1818181818182;logOddScore=153.426223576174;pval=0.604591661888801;pvalAdj=0.662566204809645;ctl_count=11;ctl_fpk=40;ctl_logOddScore=-152.687171144518;eFDR=0.604591661888801	chr5_JH584298_random	162169	162548	LTR	MTC	ERVL-MaLR	+	275
chr5_JH584298_random	rtracklayer	sequence_feature	164011	164220	.	-	.	count=5;fpk=23.8095238095238;logOddScore=1.39027995860435;pval=0.0872193810267737;pvalAdj=0.143534803286816;ctl_count=0;ctl_fpk=0;ctl_logOddScore=0;eFDR=0.0872193810267737	chr5_JH584298_random	164012	164171	LTR	RLTR21	ERVK	-	159
chr5_JH584298_random	rtracklayer	sequence_feature	164011	164220	.	-	.	count=5;fpk=23.8095238095238;logOddScore=1.39027995860435;pval=0.0872193810267737;pvalAdj=0.143534803286816;ctl_count=0;ctl_fpk=0;ctl_logOddScore=0;eFDR=0.0872193810267737	chr5_JH584298_random	164194	164214	Simple_repeat	(TC)n	Simple_repeat	+	20
chr5_JH584298_random	rtracklayer	sequence_feature	164011	164220	.	-	.	count=5;fpk=23.8095238095238;logOddScore=1.39027995860435;pval=0.0872193810267737;pvalAdj=0.143534803286816;ctl_count=0;ctl_fpk=0;ctl_logOddScore=0;eFDR=0.0872193810267737	chr5_JH584298_random	164214	164233	Simple_repeat	(CA)n	Simple_repeat	+	6
chr5_JH584298_random	rtracklayer	sequence_feature	165001	166100	.	+	.	count=24;fpk=21.8181818181818;logOddScore=181.364118016611;pval=0.357752393011445;pvalAdj=0.614640062441863;ctl_count=14;ctl_fpk=12.7272727272727;ctl_logOddScore=-178.771054209747;eFDR=0.357752393011445	chr5_JH584298_random	164995	165237	LINE	L1_Mus3	L1	-	237
chr5_JH584298_random	rtracklayer	sequence_feature	165001	166100	.	+	.	count=24;fpk=21.8181818181818;logOddScore=181.364118016611;pval=0.357752393011445;pvalAdj=0.614640062441863;ctl_count=14;ctl_fpk=12.7272727272727;ctl_logOddScore=-178.771054209747;eFDR=0.357752393011445	chr5_JH584298_random	165237	165369	LINE	Lx	L1	-	132
chr5_JH584298_random	rtracklayer	sequence_feature	165001	166100	.	+	.	count=24;fpk=21.8181818181818;logOddScore=181.364118016611;pval=0.357752393011445;pvalAdj=0.614640062441863;ctl_count=14;ctl_fpk=12.7272727272727;ctl_logOddScore=-178.771054209747;eFDR=0.357752393011445	chr5_JH584298_random	165619	165764	SINE	B1_Mm	Alu	-	145
chr5_JH584298_random	rtracklayer	sequence_feature	168851	169125	.	+	.	count=7;fpk=25.4545454545455;logOddScore=177.636187711816;pval=0.389568024621909;pvalAdj=0.614640062441863;ctl_count=4;ctl_fpk=14.5454545454545;ctl_logOddScore=-175.064571589638;eFDR=0.389568024621909	chr5_JH584298_random	169067	169094	Simple_repeat	(TTTG)n	Simple_repeat	+	27
chr5_JH584298_random	rtracklayer	sequence_feature	168851	169125	.	+	.	count=7;fpk=25.4545454545455;logOddScore=177.636187711816;pval=0.389568024621909;pvalAdj=0.614640062441863;ctl_count=4;ctl_fpk=14.5454545454545;ctl_logOddScore=-175.064571589638;eFDR=0.389568024621909	chr5_JH584298_random	169100	169241	SINE	B1_Mus1	Alu	-	25
chr5_JH584298_random	rtracklayer	sequence_feature	171151	171360	.	-	.	count=4;fpk=19.047619047619;logOddScore=0.769059402603938;pval=0.133864511279842;pvalAdj=0.150772495609124;ctl_count=0;ctl_fpk=0;ctl_logOddScore=0;eFDR=0.133864511279842	chr5_JH584298_random	171125	171299	SINE	B2_Mm1t	B2	+	149
chr5_JH584298_random	rtracklayer	sequence_feature	171151	171360	.	-	.	count=4;fpk=19.047619047619;logOddScore=0.769059402603938;pval=0.133864511279842;pvalAdj=0.150772495609124;ctl_count=0;ctl_fpk=0;ctl_logOddScore=0;eFDR=0.133864511279842	chr5_JH584298_random	171307	171354	Simple_repeat	(CCAA)n	Simple_repeat	+	47
chr5_JH584298_random	rtracklayer	sequence_feature	171326	172150	.	+	.	count=22;fpk=26.6666666666667;logOddScore=190.247852421545;pval=0.286134342834824;pvalAdj=0.614640062441863;ctl_count=4;ctl_fpk=4.84848484848485;ctl_logOddScore=-187.188146847229;eFDR=0.533333333333333	chr5_JH584298_random	171307	171354	Simple_repeat	(CCAA)n	Simple_repeat	+	29
chr5_JH584298_random	rtracklayer	sequence_feature	173526	173800	.	+	.	count=7;fpk=25.4545454545455;logOddScore=190.425340311986;pval=0.284775107279784;pvalAdj=0.614640062441863;ctl_count=1;ctl_fpk=3.63636363636364;ctl_logOddScore=-188.155392329493;eFDR=0.571428571428571	chr5_JH584298_random	173383	173531	SINE	B1_Mus1	Alu	+	6
chr5_JH584298_random	rtracklayer	sequence_feature	173526	173800	.	+	.	count=7;fpk=25.4545454545455;logOddScore=190.425340311986;pval=0.284775107279784;pvalAdj=0.614640062441863;ctl_count=1;ctl_fpk=3.63636363636364;ctl_logOddScore=-188.155392329493;eFDR=0.571428571428571	chr5_JH584298_random	173557	173714	SINE	B1_Mm	Alu	+	157
chr5_JH584298_random	rtracklayer	sequence_feature	173526	173800	.	+	.	count=7;fpk=25.4545454545455;logOddScore=190.425340311986;pval=0.284775107279784;pvalAdj=0.614640062441863;ctl_count=1;ctl_fpk=3.63636363636364;ctl_logOddScore=-188.155392329493;eFDR=0.571428571428571	chr5_JH584298_random	173794	173917	SINE	RSINE1	B4	+	6
chr5_JH584298_random	rtracklayer	sequence_feature	174511	174930	.	-	.	count=9;fpk=21.4285714285714;logOddScore=1.68504787228848;pval=0.0698921979507351;pvalAdj=0.143534803286816;ctl_count=0;ctl_fpk=0;ctl_logOddScore=0;eFDR=0.0698921979507351	chr5_JH584298_random	174410	174570	LINE	L1_Mus3	L1	-	60
chr5_JH584298_random	rtracklayer	sequence_feature	174511	174930	.	-	.	count=9;fpk=21.4285714285714;logOddScore=1.68504787228848;pval=0.0698921979507351;pvalAdj=0.143534803286816;ctl_count=0;ctl_fpk=0;ctl_logOddScore=0;eFDR=0.0698921979507351	chr5_JH584298_random	174573	174833	LINE	L1_Mus4	L1	+	260
chr5_JH584298_random	rtracklayer	sequence_feature	175351	176400	.	-	.	count=24;fpk=22.8571428571429;logOddScore=1.94256671508209;pval=0.0570381264412029;pvalAdj=0.143534803286816;ctl_count=0;ctl_fpk=0;ctl_logOddScore=0;eFDR=0.0570381264412029	chr5_JH584298_random	176333	176420	SINE	B3	B2	-	67
chr5_JH584298_random	rtracklayer	sequence_feature	178081	178920	.	-	.	count=18;fpk=21.4285714285714;logOddScore=1.7426958054095;pval=0.0668366579148802;pvalAdj=0.143534803286816;ctl_count=0;ctl_fpk=0;ctl_logOddScore=0;eFDR=0.0668366579148802	chr5_JH584298_random	178539	178576	Simple_repeat	(TG)n	Simple_repeat	+	37
chr5_JH584298_random	rtracklayer	sequence_feature	178081	178920	.	-	.	count=18;fpk=21.4285714285714;logOddScore=1.7426958054095;pval=0.0668366579148802;pvalAdj=0.143534803286816;ctl_count=0;ctl_fpk=0;ctl_logOddScore=0;eFDR=0.0668366579148802	chr5_JH584298_random	178644	179387	LINE	Lx2B	L1	-	276
chr5_JH584298_random	rtracklayer	sequence_feature	178751	179025	.	+	.	count=6;fpk=21.8181818181818;logOddScore=166.158047022223;pval=0.49133306715705;pvalAdj=0.614640062441863;ctl_count=7;ctl_fpk=25.4545454545455;ctl_logOddScore=-164.611151452209;eFDR=0.49133306715705	chr5_JH584298_random	178644	179387	LINE	Lx2B	L1	-	275
chr5_JH584298_random	rtracklayer	sequence_feature	183121	183540	.	-	.	count=9;fpk=21.4285714285714;logOddScore=1.62990452166544;pval=0.0729145081338224;pvalAdj=0.143534803286816;ctl_count=0;ctl_fpk=0;ctl_logOddScore=0;eFDR=0.0729145081338224	chr5_JH584298_random	183011	183178	SINE	B3A	B2	+	58
chr5_JH584298_random	rtracklayer	sequence_feature	183121	183540	.	-	.	count=9;fpk=21.4285714285714;logOddScore=1.62990452166544;pval=0.0729145081338224;pvalAdj=0.143534803286816;ctl_count=0;ctl_fpk=0;ctl_logOddScore=0;eFDR=0.0729145081338224	chr5_JH584298_random	183491	183625	SINE	B2_Mm2	B2	-	49
chr5_JH584299_random	rtracklayer	sequence_feature	309151	309375	.	-	.	count=220;fpk=977.777777777778;logOddScore=146.930766942785;pval=1.25639622405818e-74;pvalAdj=3.76918867217454e-74;ctl_count=0;ctl_fpk=0;ctl_logOddScore=-123.301026543768;eFDR=1.25639622405818e-74	chr5_JH584299_random	303440	309781	LINE	L1Md_T	L1	-	225
chr5_JH584299_random	rtracklayer	sequence_feature	323101	323325	.	-	.	count=208;fpk=924.444444444444;logOddScore=146.086992934243;pval=5.53691794946672e-74;pvalAdj=8.30537692420008e-74;ctl_count=0;ctl_fpk=0;ctl_logOddScore=-123.301026543768;eFDR=5.53691794946672e-74	chr5_JH584299_random	320798	325986	LINE	L1Md_T	L1	+	225
chr5_JH584299_random	rtracklayer	sequence_feature	408826	409050	.	-	.	count=160;fpk=711.111111111111;logOddScore=129.364991334421;pval=8.30391978556416e-62;pvalAdj=8.30391978556416e-62;ctl_count=1;ctl_fpk=4.44444444444444;ctl_logOddScore=-115.039503610967;eFDR=8.30391978556416e-62	chr5_JH584299_random	408014	409601	LINE	L1Md_T	L1	-	225
chr5_JH584299_random	rtracklayer	sequence_feature	506801	507000	.	+	.	count=470;fpk=2350;logOddScore=216.068718128564;pval=0;pvalAdj=0;ctl_count=0;ctl_fpk=0;ctl_logOddScore=-96.4606362043182;eFDR=0	chr5_JH584299_random	506750	507188	LINE	L1Md_A	L1	-	200
chr6	rtracklayer	sequence_feature	4540601	4541200	.	-	.	count=1915;fpk=3191.66666666667;logOddScore=756.764293900544;pval=1.26169727039133e-153;pvalAdj=7.6250400254085e-153;ctl_count=109;ctl_fpk=181.666666666667;ctl_logOddScore=-731.121787750099;eFDR=1.26169727039133e-153	chr6	4540962	4540990	Low_complexity	AT_rich	Low_complexity	+	28
chr6	rtracklayer	sequence_feature	4754201	4754400	.	-	.	count=506;fpk=2530;logOddScore=748.202718103982;pval=3.88200442832444e-149;pvalAdj=8.99331025895162e-149;ctl_count=39;ctl_fpk=195;ctl_logOddScore=-730.425121334005;eFDR=3.88200442832444e-149	chr6	4754249	4754276	Simple_repeat	(CCCCCT)n	Simple_repeat	+	27
chr6	rtracklayer	sequence_feature	4754201	4754400	.	-	.	count=506;fpk=2530;logOddScore=748.202718103982;pval=3.88200442832444e-149;pvalAdj=8.99331025895162e-149;ctl_count=39;ctl_fpk=195;ctl_logOddScore=-730.425121334005;eFDR=3.88200442832444e-149	chr6	4754276	4754299	Simple_repeat	(CAA)n	Simple_repeat	+	23
chr6	rtracklayer	sequence_feature	4756001	4756400	.	-	.	count=1384;fpk=3460;logOddScore=750.826020996416;pval=1.66357574059079e-150;pvalAdj=5.13860062093599e-150;ctl_count=99;ctl_fpk=247.5;ctl_logOddScore=-727.754323494117;eFDR=1.66357574059079e-150	chr6	4756109	4756286	Simple_repeat	(CACCAT)n	Simple_repeat	+	177
chr6	rtracklayer	sequence_feature	4760001	4760200	.	-	.	count=476;fpk=2380;logOddScore=742.140252339783;pval=5.32526531309698e-146;pvalAdj=8.81204617286286e-146;ctl_count=41;ctl_fpk=205;ctl_logOddScore=-729.909287787015;eFDR=5.32526531309698e-146	chr6	4760190	4760397	Low_complexity	C-rich	Low_complexity	+	10
chr6	rtracklayer	sequence_feature	5163801	5164200	.	-	.	count=956;fpk=2390;logOddScore=749.178717576446;pval=1.20455249719222e-149;pvalAdj=3.10060735388368e-149;ctl_count=73;ctl_fpk=182.5;ctl_logOddScore=-731.072905234105;eFDR=1.20455249719222e-149	chr6	5163996	5164057	Simple_repeat	(CA)n	Simple_repeat	+	61
chr6	rtracklayer	sequence_feature	5163801	5164200	.	-	.	count=956;fpk=2390;logOddScore=749.178717576446;pval=1.20455249719222e-149;pvalAdj=3.10060735388368e-149;ctl_count=73;ctl_fpk=182.5;ctl_logOddScore=-731.072905234105;eFDR=1.20455249719222e-149	chr6	5164159	5164183	Simple_repeat	(CACCC)n	Simple_repeat	+	24
chr6	rtracklayer	sequence_feature	17637001	17637200	.	-	.	count=782;fpk=3910;logOddScore=717.138510972456;pval=2.03073750381359e-133;pvalAdj=2.17132702330837e-133;ctl_count=85;ctl_fpk=425;ctl_logOddScore=-718.803783411833;eFDR=2.03073750381359e-133	chr6	17636984	17637048	Low_complexity	GC_rich	Low_complexity	+	48
chr6	rtracklayer	sequence_feature	22875601	22876000	.	-	.	count=1142;fpk=2855;logOddScore=737.924962658191;pval=7.72351058873753e-144;pvalAdj=1.07356797183452e-143;ctl_count=233;ctl_fpk=582.5;ctl_logOddScore=-711.1044977606;eFDR=7.72351058873753e-144	chr6	22875637	22875709	Simple_repeat	(TC)n	Simple_repeat	+	72
chr6	rtracklayer	sequence_feature	23001001	23002200	.	-	.	count=3909;fpk=3257.5;logOddScore=750.381003631956;pval=2.84156787446279e-150;pvalAdj=8.2287069697985e-150;ctl_count=380;ctl_fpk=316.666666666667;ctl_logOddScore=-724.258214472281;eFDR=2.84156787446279e-150	chr6	23002180	23002222	Simple_repeat	(ATG)n	Simple_repeat	+	20
chr6	rtracklayer	sequence_feature	29760801	29761000	.	-	.	count=672;fpk=3360;logOddScore=752.178259553895;pval=3.26136612271102e-151;pvalAdj=1.19297339751798e-150;ctl_count=31;ctl_fpk=155;ctl_logOddScore=-732.507732421839;eFDR=3.26136612271102e-151	chr6	29760526	29760874	LTR	RLTR19-int	ERVK	-	74
chr6	rtracklayer	sequence_feature	29760801	29761000	.	-	.	count=672;fpk=3360;logOddScore=752.178259553895;pval=3.26136612271102e-151;pvalAdj=1.19297339751798e-150;ctl_count=31;ctl_fpk=155;ctl_logOddScore=-732.507732421839;eFDR=3.26136612271102e-151	chr6	29760933	29761018	Simple_repeat	(CA)n	Simple_repeat	+	67
chr6	rtracklayer	sequence_feature	30803201	30804000	.	-	.	count=2041;fpk=2551.25;logOddScore=746.220950589422;pval=4.15263746596485e-148;pvalAdj=8.61517325028529e-148;ctl_count=310;ctl_fpk=387.5;ctl_logOddScore=-720.680365924008;eFDR=4.15263746596485e-148	chr6	30803817	30803959	SINE	B1_Mur4	Alu	+	142
chr6	rtracklayer	sequence_feature	42351601	42351800	.	-	.	count=722;fpk=3610;logOddScore=742.127830343745;pval=5.40424299541785e-146;pvalAdj=8.83752678074214e-146;ctl_count=40;ctl_fpk=200;ctl_logOddScore=-730.167000449686;eFDR=5.40424299541785e-146	chr6	42351589	42351674	Simple_repeat	(CCCCAG)n	Simple_repeat	+	74
chr6	rtracklayer	sequence_feature	47651601	47652200	.	-	.	count=1977;fpk=3295;logOddScore=735.182292644905;pval=1.92931526765885e-142;pvalAdj=2.46031946976679e-142;ctl_count=296;ctl_fpk=493.333333333333;ctl_logOddScore=-715.43489254271;eFDR=1.92931526765885e-142	chr6	47651824	47652093	LTR	RMER12B	ERVK	+	269
chr6	rtracklayer	sequence_feature	47651601	47652200	.	-	.	count=1977;fpk=3295;logOddScore=735.182292644905;pval=1.92931526765885e-142;pvalAdj=2.46031946976679e-142;ctl_count=296;ctl_fpk=493.333333333333;ctl_logOddScore=-715.43489254271;eFDR=1.92931526765885e-142	chr6	47652093	47652137	Simple_repeat	(CACCC)n	Simple_repeat	+	44
chr6	rtracklayer	sequence_feature	47651601	47652200	.	-	.	count=1977;fpk=3295;logOddScore=735.182292644905;pval=1.92931526765885e-142;pvalAdj=2.46031946976679e-142;ctl_count=296;ctl_fpk=493.333333333333;ctl_logOddScore=-715.43489254271;eFDR=1.92931526765885e-142	chr6	47652137	47652653	LTR	RMER12B	ERVK	+	63
chr6	rtracklayer	sequence_feature	47660401	47660600	.	-	.	count=655;fpk=3275;logOddScore=744.54483649954;pval=3.06215708687935e-147;pvalAdj=5.91166437605875e-147;ctl_count=68;ctl_fpk=340;ctl_logOddScore=-723.056193604944;eFDR=3.06215708687935e-147	chr6	47660377	47660646	LTR	RMER12B	ERVK	+	200
chr6	rtracklayer	sequence_feature	47745401	47745600	.	-	.	count=608;fpk=3040;logOddScore=761.397120687784;pval=4.40825173605005e-156;pvalAdj=6.80829990345508e-155;ctl_count=14;ctl_fpk=70;ctl_logOddScore=-737.132869606617;eFDR=4.40825173605005e-156	chr6	47745227	47745496	LTR	RMER12B	ERVK	+	96
chr6	rtracklayer	sequence_feature	47745401	47745600	.	-	.	count=608;fpk=3040;logOddScore=761.397120687784;pval=4.40825173605005e-156;pvalAdj=6.80829990345508e-155;ctl_count=14;ctl_fpk=70;ctl_logOddScore=-737.132869606617;eFDR=4.40825173605005e-156	chr6	47745496	47745540	Simple_repeat	(CACCC)n	Simple_repeat	+	44
chr6	rtracklayer	sequence_feature	47745401	47745600	.	-	.	count=608;fpk=3040;logOddScore=761.397120687784;pval=4.40825173605005e-156;pvalAdj=6.80829990345508e-155;ctl_count=14;ctl_fpk=70;ctl_logOddScore=-737.132869606617;eFDR=4.40825173605005e-156	chr6	47745540	47746056	LTR	RMER12B	ERVK	+	60
chr6	rtracklayer	sequence_feature	47750001	47750200	.	-	.	count=475;fpk=2375;logOddScore=733.566532839953;pval=1.27500893347392e-141;pvalAdj=1.55461615572697e-141;ctl_count=74;ctl_fpk=370;ctl_logOddScore=-721.551538639579;eFDR=1.27500893347392e-141	chr6	47749880	47750397	LTR	RMER12B	ERVK	+	200
chr6	rtracklayer	sequence_feature	47772201	47772400	.	-	.	count=441;fpk=2205;logOddScore=746.76288799647;pval=2.17378862969717e-148;pvalAdj=4.72119718012354e-148;ctl_count=0;ctl_fpk=0;ctl_logOddScore=-743.341459632713;eFDR=2.17378862969717e-148	chr6	47772264	47772293	Simple_repeat	(TCCC)n	Simple_repeat	+	29
chr6	rtracklayer	sequence_feature	47773201	47773400	.	-	.	count=793;fpk=3965;logOddScore=726.549767555663;pval=4.35684113027813e-138;pvalAdj=4.88387836377952e-138;ctl_count=36;ctl_fpk=180;ctl_logOddScore=-731.202155548568;eFDR=4.35684113027813e-138	chr6	47773042	47773260	LTR	RMER12B	ERVK	+	60
chr6	rtracklayer	sequence_feature	47773201	47773400	.	-	.	count=793;fpk=3965;logOddScore=726.549767555663;pval=4.35684113027813e-138;pvalAdj=4.88387836377952e-138;ctl_count=36;ctl_fpk=180;ctl_logOddScore=-731.202155548568;eFDR=4.35684113027813e-138	chr6	47773260	47773655	LTR	MTA_Mm	ERVL-MaLR	+	140
chr6	rtracklayer	sequence_feature	50110201	50110400	.	-	.	count=702;fpk=3510;logOddScore=738.011980139675;pval=6.97204041427033e-144;pvalAdj=9.78902644023813e-144;ctl_count=70;ctl_fpk=350;ctl_logOddScore=-722.554116308076;eFDR=6.97204041427033e-144	chr6	50110289	50110333	Low_complexity	GC_rich	Low_complexity	+	44
chr6	rtracklayer	sequence_feature	58017801	58018000	.	-	.	count=629;fpk=3145;logOddScore=721.752152450951;pval=1.06958269000833e-135;pvalAdj=1.1706456213477e-135;ctl_count=168;ctl_fpk=840;ctl_logOddScore=-698.30995140821;eFDR=1.06958269000833e-135	chr6	58017990	58019159	LINE	Lx5	L1	+	10
chr6	rtracklayer	sequence_feature	67284001	67284200	.	-	.	count=488;fpk=2440;logOddScore=744.316174905035;pval=4.01978257564698e-147;pvalAdj=7.55067267587744e-147;ctl_count=42;ctl_fpk=210;ctl_logOddScore=-729.651964024832;eFDR=4.01978257564698e-147	chr6	67284047	67284068	Simple_repeat	(A)n	Simple_repeat	+	21
chr6	rtracklayer	sequence_feature	72957401	72957800	.	-	.	count=974;fpk=2435;logOddScore=750.002889745023;pval=4.47686810419488e-150;pvalAdj=1.26996870710834e-149;ctl_count=39;ctl_fpk=97.5;ctl_logOddScore=-735.698332731349;eFDR=4.47686810419488e-150	chr6	72957576	72957601	Simple_repeat	(GGGTG)n	Simple_repeat	+	25
chr6	rtracklayer	sequence_feature	86334201	86334400	.	-	.	count=488;fpk=2440;logOddScore=662.938767680722;pval=4.06918215913067e-108;pvalAdj=4.09866898637075e-108;ctl_count=373;ctl_fpk=1865;ctl_logOddScore=-648.274556800518;eFDR=4.06918215913067e-108	chr6	86334340	86334445	LINE	L2b	L2	-	60
chr6	rtracklayer	sequence_feature	87042801	87043000	.	-	.	count=446;fpk=2230;logOddScore=715.953374294665;pval=7.75842750426014e-133;pvalAdj=8.23222460375694e-133;ctl_count=116;ctl_fpk=580;ctl_logOddScore=-711.112364987147;eFDR=7.75842750426014e-133	chr6	87042807	87042845	Low_complexity	GC_rich	Low_complexity	+	38
chr6	rtracklayer	sequence_feature	103649201	103649400	.	-	.	count=585;fpk=2925;logOddScore=703.335465719212;pval=1.01732014437376e-126;pvalAdj=1.03217153334272e-126;ctl_count=247;ctl_fpk=1235;ctl_logOddScore=-678.97666992917;eFDR=1.01732014437376e-126	chr6	103649047	103649294	Satellite	SYNREP_MM	Satellite	-	94
chr6	rtracklayer	sequence_feature	103695401	103695600	.	-	.	count=546;fpk=2730;logOddScore=742.050114650943;pval=5.92559578780558e-146;pvalAdj=9.57741644773228e-146;ctl_count=82;ctl_fpk=410;ctl_logOddScore=-719.551948264725;eFDR=5.92559578780558e-146	chr6	103695526	103695576	Simple_repeat	(TG)n	Simple_repeat	+	50
chr6	rtracklayer	sequence_feature	103731001	103731200	.	-	.	count=704;fpk=3520;logOddScore=728.967108225073;pval=2.67240942232508e-139;pvalAdj=3.12155386305198e-139;ctl_count=105;ctl_fpk=525;ctl_logOddScore=-713.834550370323;eFDR=2.67240942232508e-139	chr6	103731098	103731170	Low_complexity	T-rich	Low_complexity	+	72
chr6	rtracklayer	sequence_feature	103731001	103731200	.	-	.	count=704;fpk=3520;logOddScore=728.967108225073;pval=2.67240942232508e-139;pvalAdj=3.12155386305198e-139;ctl_count=105;ctl_fpk=525;ctl_logOddScore=-713.834550370323;eFDR=2.67240942232508e-139	chr6	103731178	103731198	Simple_repeat	(TTTG)n	Simple_repeat	+	20
chr6	rtracklayer	sequence_feature	117174401	117174600	.	-	.	count=475;fpk=2375;logOddScore=751.284582126717;pval=9.57767861647011e-151;pvalAdj=3.16975554211749e-150;ctl_count=7;ctl_fpk=35;ctl_logOddScore=-739.269587926343;eFDR=9.57767861647011e-151	chr6	117174567	117174590	Simple_repeat	(TAA)n	Simple_repeat	+	23
chr6	rtracklayer	sequence_feature	117716601	117716800	.	-	.	count=538;fpk=2690;logOddScore=717.645454094886;pval=1.14355587131953e-133;pvalAdj=1.23220361328229e-133;ctl_count=178;ctl_fpk=890;ctl_logOddScore=-695.856760880842;eFDR=1.14355587131953e-133	chr6	117716685	117716850	LTR	RLTR45-int	ERVK	+	115
chr6	rtracklayer	sequence_feature	122696801	122697000	.	-	.	count=704;fpk=3520;logOddScore=756.394575945783;pval=1.97769176894052e-153;pvalAdj=1.05730444570281e-152;ctl_count=2;ctl_fpk=10;ctl_logOddScore=-741.262018091033;eFDR=1.97769176894052e-153	chr6	122696942	122697029	SINE	B1F2	Alu	+	58
chr6	rtracklayer	sequence_feature	125036401	125036600	.	-	.	count=605;fpk=3025;logOddScore=756.570423988804;pval=1.59709275940983e-153;pvalAdj=8.87983574231865e-153;ctl_count=32;ctl_fpk=160;ctl_logOddScore=-732.245414178666;eFDR=1.59709275940983e-153	chr6	125036391	125036498	Simple_repeat	(TTAGGC)n	Simple_repeat	+	98
chr6	rtracklayer	sequence_feature	125036401	125036600	.	-	.	count=605;fpk=3025;logOddScore=756.570423988804;pval=1.59709275940983e-153;pvalAdj=8.87983574231865e-153;ctl_count=32;ctl_fpk=160;ctl_logOddScore=-732.245414178666;eFDR=1.59709275940983e-153	chr6	125036509	125036531	Simple_repeat	(CAG)n	Simple_repeat	+	22
chr6	rtracklayer	sequence_feature	125100801	125101000	.	-	.	count=447;fpk=2235;logOddScore=737.102075421369;pval=2.03170768308083e-143;pvalAdj=2.79611255394293e-143;ctl_count=33;ctl_fpk=165;ctl_logOddScore=-731.983734843067;eFDR=2.03170768308083e-143	chr6	125100952	125100980	Simple_repeat	(GGA)n	Simple_repeat	+	28
chr6	rtracklayer	sequence_feature	125122801	125123000	.	-	.	count=622;fpk=3110;logOddScore=758.698467474768;pval=1.19592347634989e-154;pvalAdj=1.10822242141756e-153;ctl_count=22;ctl_fpk=110;ctl_logOddScore=-734.905838094991;eFDR=1.19592347634989e-154	chr6	125122816	125122848	Low_complexity	polypurine	Low_complexity	+	32
chr6	rtracklayer	sequence_feature	125128801	125129000	.	-	.	count=576;fpk=2880;logOddScore=758.525260006732;pval=1.47732807657027e-154;pvalAdj=1.2079329567251e-153;ctl_count=24;ctl_fpk=120;ctl_logOddScore=-734.365871600719;eFDR=1.47732807657027e-154	chr6	125128998	125129047	Low_complexity	C-rich	Low_complexity	+	2
chr6	rtracklayer	sequence_feature	131490601	131490800	.	-	.	count=518;fpk=2590;logOddScore=762.847209544537;pval=7.43466086694098e-157;pvalAdj=2.06683572100959e-155;ctl_count=0;ctl_fpk=0;ctl_logOddScore=-743.341459632713;eFDR=7.43466086694098e-157	chr6	131490699	131490729	Simple_repeat	(A)n	Simple_repeat	+	30
chr6	rtracklayer	sequence_feature	142756801	142757000	.	-	.	count=654;fpk=3270;logOddScore=738.892303408265;pval=2.47306466098924e-144;pvalAdj=3.58079154039067e-144;ctl_count=91;ctl_fpk=455;ctl_logOddScore=-717.309852599369;eFDR=2.47306466098924e-144	chr6	142756803	142756847	Low_complexity	GC_rich	Low_complexity	+	44
chr6	rtracklayer	sequence_feature	142756801	142757000	.	-	.	count=654;fpk=3270;logOddScore=738.892303408265;pval=2.47306466098924e-144;pvalAdj=3.58079154039067e-144;ctl_count=91;ctl_fpk=455;ctl_logOddScore=-717.309852599369;eFDR=2.47306466098924e-144	chr6	142756860	142756881	Low_complexity	GC_rich	Low_complexity	+	21
chr6	rtracklayer	sequence_feature	148175401	148175800	.	-	.	count=1078;fpk=2695;logOddScore=758.634718209065;pval=1.29265905737798e-154;pvalAdj=1.12299755609712e-153;ctl_count=20;ctl_fpk=50;ctl_logOddScore=-738.346076852392;eFDR=1.29265905737798e-154	chr6	148175342	148175407	Simple_repeat	(TG)n	Simple_repeat	+	7
chr7	rtracklayer	sequence_feature	16915401	16915600	.	+	.	count=4699;fpk=23495;logOddScore=670.835766017436;pval=0;pvalAdj=0;ctl_count=461;ctl_fpk=2305;ctl_logOddScore=-596.113653955759;eFDR=0.666666666666667	chr7	16915470	16915502	Simple_repeat	(A)n	Simple_repeat	+	32
chr7	rtracklayer	sequence_feature	25724601	25724800	.	+	.	count=4813;fpk=24065;logOddScore=743.29450672149;pval=0;pvalAdj=0;ctl_count=157;ctl_fpk=785;ctl_logOddScore=-673.570327253254;eFDR=0.666666666666667	chr7	25724672	25724731	Simple_repeat	(TGG)n	Simple_repeat	+	59
chr7	rtracklayer	sequence_feature	35647201	35647400	.	+	.	count=3981;fpk=19905;logOddScore=725.316447876933;pval=0;pvalAdj=0;ctl_count=129;ctl_fpk=645;ctl_logOddScore=-680.782221344517;eFDR=0.666666666666667	chr7	35647276	35647307	Simple_repeat	(CTCG)n	Simple_repeat	+	31
chr7	rtracklayer	sequence_feature	127019801	127020200	.	+	.	count=8522;fpk=21305;logOddScore=734.554502880158;pval=0;pvalAdj=0;ctl_count=256;ctl_fpk=640;ctl_logOddScore=-681.040401652094;eFDR=0.666666666666667	chr7	127019979	127020002	Simple_repeat	(CTGGGG)n	Simple_repeat	+	23
chr7_GL456219_random	rtracklayer	sequence_feature	3401	3600	.	+	.	count=3;fpk=15;logOddScore=533.887743276628;pval=0.357418363785418;pvalAdj=0.445898931833339;ctl_count=0;ctl_fpk=0;ctl_logOddScore=-532.502511895464;eFDR=0.444444444444444	chr7_GL456219_random	3105	3504	LINE	L1_Mur3	L1	+	104
chr7_GL456219_random	rtracklayer	sequence_feature	3401	3600	.	+	.	count=3;fpk=15;logOddScore=533.887743276628;pval=0.357418363785418;pvalAdj=0.445898931833339;ctl_count=0;ctl_fpk=0;ctl_logOddScore=-532.502511895464;eFDR=0.444444444444444	chr7_GL456219_random	3494	3634	LINE	L1_Mur3	L1	+	106
chr7_GL456219_random	rtracklayer	sequence_feature	4801	5000	.	+	.	count=3;fpk=15;logOddScore=533.386970256015;pval=0.359223130257083;pvalAdj=0.445898931833339;ctl_count=0;ctl_fpk=0;ctl_logOddScore=-532.502511895464;eFDR=0.359223130257083	chr7_GL456219_random	4524	5153	LTR	RLTR26_Mus	ERVK	-	200
chr7_GL456219_random	rtracklayer	sequence_feature	5591	5805	.	-	.	count=3;fpk=13.953488372093;logOddScore=5.4216647831402;pval=0.0078673370393667;pvalAdj=0.0171170974933364;ctl_count=0;ctl_fpk=0;ctl_logOddScore=-4.11188812048398;eFDR=0.666666666666667	chr7_GL456219_random	5229	6239	LINE	Lx	L1	-	215
chr7_GL456219_random	rtracklayer	sequence_feature	8401	8600	.	+	.	count=3;fpk=15;logOddScore=524.809533785874;pval=0.390593077874755;pvalAdj=0.445898931833339;ctl_count=1;ctl_fpk=5;ctl_logOddScore=-523.424305205345;eFDR=0.390593077874755	chr7_GL456219_random	7774	9558	LTR	ORR1A0-int	ERVL-MaLR	-	200
chr7_GL456219_random	rtracklayer	sequence_feature	13401	13600	.	+	.	count=2;fpk=10;logOddScore=532.435917921353;pval=0.36265931854886;pvalAdj=0.445898931833339;ctl_count=0;ctl_fpk=0;ctl_logOddScore=-532.502511895464;eFDR=0.36265931854886	chr7_GL456219_random	12590	16840	LINE	L1_Mus3	L1	-	200
chr7_GL456219_random	rtracklayer	sequence_feature	16986	17200	.	-	.	count=3;fpk=13.953488372093;logOddScore=5.46843710932795;pval=0.00751114973199352;pvalAdj=0.0171170974933364;ctl_count=0;ctl_fpk=0;ctl_logOddScore=-4.15866044633636;eFDR=0.7	chr7_GL456219_random	16933	17066	SINE	B1_Mus2	Alu	-	81
chr7_GL456219_random	rtracklayer	sequence_feature	16986	17200	.	-	.	count=3;fpk=13.953488372093;logOddScore=5.46843710932795;pval=0.00751114973199352;pvalAdj=0.0171170974933364;ctl_count=0;ctl_fpk=0;ctl_logOddScore=-4.15866044633636;eFDR=0.7	chr7_GL456219_random	17066	17459	LINE	L1_Mus3	L1	-	134
chr7_GL456219_random	rtracklayer	sequence_feature	20201	20400	.	+	.	count=3;fpk=15;logOddScore=533.887743276965;pval=0.357418363784205;pvalAdj=0.445898931833339;ctl_count=0;ctl_fpk=0;ctl_logOddScore=-532.502511895464;eFDR=0.5	chr7_GL456219_random	19751	20822	LINE	Lx3_Mus	L1	-	200
chr7_GL456219_random	rtracklayer	sequence_feature	22361	22575	.	-	.	count=3;fpk=13.953488372093;logOddScore=5.31940598707165;pval=0.00869822585839297;pvalAdj=0.0171170974933364;ctl_count=0;ctl_fpk=0;ctl_logOddScore=-4.00464196554141;eFDR=0.608695652173913	chr7_GL456219_random	21892	25063	LINE	Lx3_Mus	L1	-	215
chr7_GL456219_random	rtracklayer	sequence_feature	23001	23200	.	+	.	count=3;fpk=15;logOddScore=533.787109728613;pval=0.357780788767755;pvalAdj=0.445898931833339;ctl_count=0;ctl_fpk=0;ctl_logOddScore=-532.502511895464;eFDR=0.4	chr7_GL456219_random	21892	25063	LINE	Lx3_Mus	L1	-	200
chr7_GL456219_random	rtracklayer	sequence_feature	26001	26200	.	+	.	count=2;fpk=10;logOddScore=532.435920722154;pval=0.362659308412994;pvalAdj=0.445898931833339;ctl_count=0;ctl_fpk=0;ctl_logOddScore=-532.502511895464;eFDR=0.362659308412994	chr7_GL456219_random	25794	26077	LINE	Lx2A1	L1	-	77
chr7_GL456219_random	rtracklayer	sequence_feature	26001	26200	.	+	.	count=2;fpk=10;logOddScore=532.435920722154;pval=0.362659308412994;pvalAdj=0.445898931833339;ctl_count=0;ctl_fpk=0;ctl_logOddScore=-532.502511895464;eFDR=0.362659308412994	chr7_GL456219_random	26079	26205	SINE	B1_Mus2	Alu	+	121
chr7_GL456219_random	rtracklayer	sequence_feature	27401	27600	.	+	.	count=2;fpk=10;logOddScore=532.436956438303;pval=0.362655560249176;pvalAdj=0.445898931833339;ctl_count=0;ctl_fpk=0;ctl_logOddScore=-532.502511895464;eFDR=0.362655560249176	chr7_GL456219_random	26727	27528	LINE	Lx3C	L1	+	128
chr7_GL456219_random	rtracklayer	sequence_feature	28811	29025	.	-	.	count=3;fpk=13.953488372093;logOddScore=5.31441897457445;pval=0.00874064552851223;pvalAdj=0.0171170974933364;ctl_count=0;ctl_fpk=0;ctl_logOddScore=-4.00464231158286;eFDR=0.583333333333333	chr7_GL456219_random	28865	29167	LTR	MERVK26-int	ERVK	+	160
chr7_GL456219_random	rtracklayer	sequence_feature	33601	33800	.	+	.	count=2;fpk=10;logOddScore=532.436440287783;pval=0.362657428149953;pvalAdj=0.445898931833339;ctl_count=0;ctl_fpk=0;ctl_logOddScore=-532.502511895464;eFDR=0.362657428149953	chr7_GL456219_random	33470	33647	LTR	RLTR31B2	ERVK	+	47
chr7_GL456219_random	rtracklayer	sequence_feature	37001	37200	.	+	.	count=3;fpk=15;logOddScore=524.809536586764;pval=0.390593067501201;pvalAdj=0.445898931833339;ctl_count=1;ctl_fpk=5;ctl_logOddScore=-523.424305205345;eFDR=0.390593067501201	chr7_GL456219_random	36887	37168	LTR	IAP1-MM_LTR	ERVK	-	168
chr7_GL456219_random	rtracklayer	sequence_feature	47601	47800	.	+	.	count=2;fpk=10;logOddScore=516.941092358479;pval=0.420016176785066;pvalAdj=0.450017332269714;ctl_count=2;ctl_fpk=10;ctl_logOddScore=-517.007683531707;eFDR=0.420016176785066	chr7_GL456219_random	47032	47632	LINE	L1_Mus2	L1	+	32
chr7_GL456219_random	rtracklayer	sequence_feature	47601	47800	.	+	.	count=2;fpk=10;logOddScore=516.941092358479;pval=0.420016176785066;pvalAdj=0.450017332269714;ctl_count=2;ctl_fpk=10;ctl_logOddScore=-517.007683531707;eFDR=0.420016176785066	chr7_GL456219_random	47633	53050	LINE	L1Md_T	L1	+	167
chr7_GL456219_random	rtracklayer	sequence_feature	58001	58200	.	+	.	count=2;fpk=10;logOddScore=532.33523605378;pval=0.363023739971228;pvalAdj=0.445898931833339;ctl_count=0;ctl_fpk=0;ctl_logOddScore=-532.502511895464;eFDR=0.363023739971228	chr7_GL456219_random	55171	58508	LINE	Lx3_Mus	L1	+	200
chr7_GL456219_random	rtracklayer	sequence_feature	64601	64800	.	+	.	count=5;fpk=25;logOddScore=452.476303216357;pval=0.662815632205125;pvalAdj=0.67787962384615;ctl_count=20;ctl_fpk=100;ctl_logOddScore=-448.918453424573;eFDR=0.662815632205125	chr7_GL456219_random	59974	66372	LINE	L1Md_T	L1	-	200
chr7_GL456219_random	rtracklayer	sequence_feature	72026	72240	.	-	.	count=14;fpk=65.1162790697674;logOddScore=11.6936486872185;pval=1.4938489701074e-06;pvalAdj=7.02109015950478e-05;ctl_count=0;ctl_fpk=0;ctl_logOddScore=-3.95193392072427;eFDR=1.4938489701074e-06	chr7_GL456219_random	71047	72895	LTR	MERVL-int	ERVL	+	215
chr7_GL456219_random	rtracklayer	sequence_feature	73961	74175	.	-	.	count=3;fpk=13.953488372093;logOddScore=5.47428865060213;pval=0.00746760337095394;pvalAdj=0.0171170974933364;ctl_count=0;ctl_fpk=0;ctl_logOddScore=-4.15951908723633;eFDR=0.933333333333333	chr7_GL456219_random	74098	74308	SINE	B3A	B2	+	77
chr7_GL456219_random	rtracklayer	sequence_feature	79801	80000	.	+	.	count=3;fpk=15;logOddScore=518.863766437325;pval=0.412778377107723;pvalAdj=0.450017332269714;ctl_count=2;ctl_fpk=10;ctl_logOddScore=-517.478535055823;eFDR=0.412778377107723	chr7_GL456219_random	79423	79818	LINE	L1_Mur3	L1	-	18
chr7_GL456219_random	rtracklayer	sequence_feature	79801	80000	.	+	.	count=3;fpk=15;logOddScore=518.863766437325;pval=0.412778377107723;pvalAdj=0.450017332269714;ctl_count=2;ctl_fpk=10;ctl_logOddScore=-517.478535055823;eFDR=0.412778377107723	chr7_GL456219_random	79850	79975	SINE	B1_Mus1	Alu	-	125
chr7_GL456219_random	rtracklayer	sequence_feature	81801	82000	.	+	.	count=3;fpk=15;logOddScore=533.888261134999;pval=0.357416499085405;pvalAdj=0.445898931833339;ctl_count=0;ctl_fpk=0;ctl_logOddScore=-532.502511895464;eFDR=0.666666666666667	chr7_GL456219_random	81645	82414	LINE	Lx2A1	L1	+	200
chr7_GL456219_random	rtracklayer	sequence_feature	84281	84495	.	-	.	count=3;fpk=13.953488372093;logOddScore=5.46870001679392;pval=0.00750918842222621;pvalAdj=0.0171170974933364;ctl_count=0;ctl_fpk=0;ctl_logOddScore=-4.15859365585664;eFDR=0.736842105263158	chr7_GL456219_random	83828	84804	LTR	RLTR13B3	ERVK	+	215
chr7_GL456219_random	rtracklayer	sequence_feature	87076	87290	.	-	.	count=2;fpk=9.30232558139535;logOddScore=3.86947578870902;pval=0.03168853463193;pvalAdj=0.0402530034513706;ctl_count=0;ctl_fpk=0;ctl_logOddScore=-4.00245935036446;eFDR=0.783783783783784	chr7_GL456219_random	87140	87829	LINE	Lx	L1	-	150
chr7_GL456219_random	rtracklayer	sequence_feature	88151	88365	.	-	.	count=5;fpk=23.2558139534884;logOddScore=7.58243205302737;pval=0.000705348174662329;pvalAdj=0.00473604975218171;ctl_count=0;ctl_fpk=0;ctl_logOddScore=-4.15952229255616;eFDR=0.833333333333333	chr7_GL456219_random	87829	89853	LINE	L1_Mus4	L1	-	215
chr7_GL456219_random	rtracklayer	sequence_feature	93201	93400	.	+	.	count=2;fpk=10;logOddScore=532.43643858027;pval=0.362657434329291;pvalAdj=0.445898931833339;ctl_count=0;ctl_fpk=0;ctl_logOddScore=-532.502511895464;eFDR=0.362657434329291	chr7_GL456219_random	92160	93219	LINE	L1_Mur2	L1	+	19
chr7_GL456219_random	rtracklayer	sequence_feature	93201	93400	.	+	.	count=2;fpk=10;logOddScore=532.43643858027;pval=0.362657434329291;pvalAdj=0.445898931833339;ctl_count=0;ctl_fpk=0;ctl_logOddScore=-532.502511895464;eFDR=0.362657434329291	chr7_GL456219_random	93219	93291	Simple_repeat	(TTTC)n	Simple_repeat	+	72
chr7_GL456219_random	rtracklayer	sequence_feature	93201	93400	.	+	.	count=2;fpk=10;logOddScore=532.43643858027;pval=0.362657434329291;pvalAdj=0.445898931833339;ctl_count=0;ctl_fpk=0;ctl_logOddScore=-532.502511895464;eFDR=0.362657434329291	chr7_GL456219_random	93291	93305	LINE	L1_Mur2	L1	+	14
chr7_GL456219_random	rtracklayer	sequence_feature	93201	93400	.	+	.	count=2;fpk=10;logOddScore=532.43643858027;pval=0.362657434329291;pvalAdj=0.445898931833339;ctl_count=0;ctl_fpk=0;ctl_logOddScore=-532.502511895464;eFDR=0.362657434329291	chr7_GL456219_random	93305	93450	SINE	B1_Mm	Alu	-	95
chr7_GL456219_random	rtracklayer	sequence_feature	101401	101600	.	+	.	count=3;fpk=15;logOddScore=533.887743276965;pval=0.357418363784205;pvalAdj=0.445898931833339;ctl_count=0;ctl_fpk=0;ctl_logOddScore=-532.502511895464;eFDR=0.5	chr7_GL456219_random	101189	101960	LINE	L1_Mus1	L1	-	200
chr7_GL456219_random	rtracklayer	sequence_feature	103401	103600	.	+	.	count=2;fpk=10;logOddScore=523.359849118462;pval=0.395972490351353;pvalAdj=0.445898931833339;ctl_count=1;ctl_fpk=5;ctl_logOddScore=-523.424305205345;eFDR=0.395972490351353	chr7_GL456219_random	102390	103471	LINE	L1_Mus1	L1	+	71
chr7_GL456219_random	rtracklayer	sequence_feature	103401	103600	.	+	.	count=2;fpk=10;logOddScore=523.359849118462;pval=0.395972490351353;pvalAdj=0.445898931833339;ctl_count=1;ctl_fpk=5;ctl_logOddScore=-523.424305205345;eFDR=0.395972490351353	chr7_GL456219_random	103471	104444	LINE	L1Md_F2	L1	+	129
chr7_GL456219_random	rtracklayer	sequence_feature	103801	104000	.	+	.	count=2;fpk=10;logOddScore=532.438055808581;pval=0.362651581741179;pvalAdj=0.445898931833339;ctl_count=0;ctl_fpk=0;ctl_logOddScore=-532.502511895464;eFDR=0.362651581741179	chr7_GL456219_random	103471	104444	LINE	L1Md_F2	L1	+	200
chr7_GL456219_random	rtracklayer	sequence_feature	111201	111400	.	+	.	count=3;fpk=15;logOddScore=533.787109453019;pval=0.357780789760464;pvalAdj=0.445898931833339;ctl_count=0;ctl_fpk=0;ctl_logOddScore=-532.502511895464;eFDR=0.363636363636364	chr7_GL456219_random	110699	111716	LINE	Lx	L1	+	200
chr7_GL456219_random	rtracklayer	sequence_feature	111801	112015	.	-	.	count=3;fpk=13.953488372093;logOddScore=5.10934564215863;pval=0.0106495422375579;pvalAdj=0.0192510955832778;ctl_count=0;ctl_fpk=0;ctl_logOddScore=-3.90630697914367;eFDR=0.692307692307692	chr7_GL456219_random	111792	112421	LTR	RLTR26_Mus	ERVK	+	215
chr7_GL456219_random	rtracklayer	sequence_feature	120831	121045	.	-	.	count=3;fpk=13.953488372093;logOddScore=5.46928500092049;pval=0.0075048260145299;pvalAdj=0.0171170974933364;ctl_count=0;ctl_fpk=0;ctl_logOddScore=-4.15952238863152;eFDR=0.777777777777778	chr7_GL456219_random	120738	121087	LTR	RLTR17	ERVK	-	215
chr7_GL456219_random	rtracklayer	sequence_feature	121476	121690	.	-	.	count=2;fpk=9.30232558139535;logOddScore=4.02592842420274;pval=0.0278850158090813;pvalAdj=0.0374507615449166;ctl_count=0;ctl_fpk=0;ctl_logOddScore=-4.15952307677864;eFDR=0.90625	chr7_GL456219_random	121091	123088	LTR	RMER3D-int	ERVK	-	215
chr7_GL456219_random	rtracklayer	sequence_feature	121801	122000	.	+	.	count=2;fpk=10;logOddScore=532.438055805452;pval=0.362651581752501;pvalAdj=0.445898931833339;ctl_count=0;ctl_fpk=0;ctl_logOddScore=-532.502511895464;eFDR=0.362651581752501	chr7_GL456219_random	121091	123088	LTR	RMER3D-int	ERVK	-	200
chr7_GL456219_random	rtracklayer	sequence_feature	122201	122400	.	+	.	count=2;fpk=10;logOddScore=512.138314123086;pval=0.438209340118601;pvalAdj=0.458591169891559;ctl_count=3;ctl_fpk=15;ctl_logOddScore=-512.202773010853;eFDR=0.438209340118601	chr7_GL456219_random	121091	123088	LTR	RMER3D-int	ERVK	-	200
chr7_GL456219_random	rtracklayer	sequence_feature	125201	125400	.	+	.	count=2;fpk=10;logOddScore=532.435886815856;pval=0.362659431117066;pvalAdj=0.445898931833339;ctl_count=0;ctl_fpk=0;ctl_logOddScore=-532.502511895464;eFDR=0.362659431117066	chr7_GL456219_random	124968	125252	LTR	ORR1D1	ERVL-MaLR	+	52
chr7_GL456219_random	rtracklayer	sequence_feature	125201	125400	.	+	.	count=2;fpk=10;logOddScore=532.435886815856;pval=0.362659431117066;pvalAdj=0.445898931833339;ctl_count=0;ctl_fpk=0;ctl_logOddScore=-532.502511895464;eFDR=0.362659431117066	chr7_GL456219_random	125254	126057	LINE	Lx4A	L1	+	146
chr7_GL456219_random	rtracklayer	sequence_feature	125776	125990	.	-	.	count=3;fpk=13.953488372093;logOddScore=5.36929353449595;pval=0.00828371813724406;pvalAdj=0.0171170974933364;ctl_count=0;ctl_fpk=0;ctl_logOddScore=-4.15951956931019;eFDR=0.636363636363636	chr7_GL456219_random	125254	126057	LINE	Lx4A	L1	+	215
chr7_GL456219_random	rtracklayer	sequence_feature	125801	126000	.	+	.	count=2;fpk=10;logOddScore=532.43590636437;pval=0.36265936037262;pvalAdj=0.445898931833339;ctl_count=0;ctl_fpk=0;ctl_logOddScore=-532.502511895464;eFDR=0.36265936037262	chr7_GL456219_random	125254	126057	LINE	Lx4A	L1	+	200
chr7_GL456219_random	rtracklayer	sequence_feature	128601	128800	.	+	.	count=3;fpk=15;logOddScore=533.888261134999;pval=0.357416499085405;pvalAdj=0.445898931833339;ctl_count=0;ctl_fpk=0;ctl_logOddScore=-532.502511895464;eFDR=0.666666666666667	chr7_GL456219_random	128444	129261	LINE	L1_Mus3	L1	-	200
chr7_GL456219_random	rtracklayer	sequence_feature	131601	131800	.	+	.	count=2;fpk=10;logOddScore=445.738220301829;pval=0.686223755415264;pvalAdj=0.686223755415264;ctl_count=21;ctl_fpk=105;ctl_logOddScore=-445.905137216724;eFDR=0.686223755415264	chr7_GL456219_random	129260	135660	LINE	L1Md_A	L1	-	200
chr7_GL456219_random	rtracklayer	sequence_feature	132201	132400	.	+	.	count=2;fpk=10;logOddScore=523.358032868592;pval=0.395979242671568;pvalAdj=0.445898931833339;ctl_count=1;ctl_fpk=5;ctl_logOddScore=-523.424305205345;eFDR=0.395979242671568	chr7_GL456219_random	129260	135660	LINE	L1Md_A	L1	-	200
chr7_GL456219_random	rtracklayer	sequence_feature	133201	133400	.	+	.	count=12;fpk=60;logOddScore=525.203790408066;pval=0.389133658851864;pvalAdj=0.445898931833339;ctl_count=2;ctl_fpk=10;ctl_logOddScore=-517.478535055823;eFDR=0.389133658851864	chr7_GL456219_random	129260	135660	LINE	L1Md_A	L1	-	200
chr7_GL456219_random	rtracklayer	sequence_feature	134161	134375	.	-	.	count=2;fpk=9.30232558139535;logOddScore=3.97890555430384;pval=0.0289860012048427;pvalAdj=0.0378428349063225;ctl_count=0;ctl_fpk=0;ctl_logOddScore=-4.1118831955139;eFDR=0.805555555555556	chr7_GL456219_random	129260	135660	LINE	L1Md_A	L1	-	215
chr7_GL456219_random	rtracklayer	sequence_feature	135601	135800	.	+	.	count=2;fpk=10;logOddScore=532.435920722237;pval=0.362659308412695;pvalAdj=0.445898931833339;ctl_count=0;ctl_fpk=0;ctl_logOddScore=-532.502511895464;eFDR=0.362659308412695	chr7_GL456219_random	135660	135693	Simple_repeat	(TG)n	Simple_repeat	+	33
chr7_GL456219_random	rtracklayer	sequence_feature	135601	135800	.	+	.	count=2;fpk=10;logOddScore=532.435920722237;pval=0.362659308412695;pvalAdj=0.445898931833339;ctl_count=0;ctl_fpk=0;ctl_logOddScore=-532.502511895464;eFDR=0.362659308412695	chr7_GL456219_random	135693	135862	LINE	L1_Mus3	L1	-	107
chr7_GL456219_random	rtracklayer	sequence_feature	135601	135800	.	+	.	count=2;fpk=10;logOddScore=532.435920722237;pval=0.362659308412695;pvalAdj=0.445898931833339;ctl_count=0;ctl_fpk=0;ctl_logOddScore=-532.502511895464;eFDR=0.362659308412695	chr7_GL456219_random	129260	135660	LINE	L1Md_A	L1	-	60
chr7_GL456219_random	rtracklayer	sequence_feature	137601	137800	.	+	.	count=2;fpk=10;logOddScore=532.435920737381;pval=0.362659308357888;pvalAdj=0.445898931833339;ctl_count=0;ctl_fpk=0;ctl_logOddScore=-532.502511895464;eFDR=0.362659308357888	chr7_GL456219_random	135861	140345	LINE	L1Md_F2	L1	+	200
chr7_GL456219_random	rtracklayer	sequence_feature	139966	140180	.	-	.	count=2;fpk=9.30232558139535;logOddScore=4.02595224588853;pval=0.0278844670069071;pvalAdj=0.0374507615449166;ctl_count=0;ctl_fpk=0;ctl_logOddScore=-4.15952308580515;eFDR=0.966666666666667	chr7_GL456219_random	135861	140345	LINE	L1Md_F2	L1	+	215
chr7_GL456219_random	rtracklayer	sequence_feature	140601	140800	.	+	.	count=2;fpk=10;logOddScore=523.357702475006;pval=0.395980470987903;pvalAdj=0.445898931833339;ctl_count=1;ctl_fpk=5;ctl_logOddScore=-523.424305205345;eFDR=0.395980470987903	chr7_GL456219_random	140345	141320	LINE	L1Md_F2	L1	+	200
chr7_GL456219_random	rtracklayer	sequence_feature	141201	141400	.	+	.	count=2;fpk=10;logOddScore=532.435909165125;pval=0.362659350236921;pvalAdj=0.445898931833339;ctl_count=0;ctl_fpk=0;ctl_logOddScore=-532.502511895464;eFDR=0.362659350236921	chr7_GL456219_random	140345	141320	LINE	L1Md_F2	L1	+	120
chr7_GL456219_random	rtracklayer	sequence_feature	141201	141400	.	+	.	count=2;fpk=10;logOddScore=532.435909165125;pval=0.362659350236921;pvalAdj=0.445898931833339;ctl_count=0;ctl_fpk=0;ctl_logOddScore=-532.502511895464;eFDR=0.362659350236921	chr7_GL456219_random	141320	141681	LTR	ORR1D1	ERVL-MaLR	+	80
chr7_GL456219_random	rtracklayer	sequence_feature	142331	142545	.	-	.	count=2;fpk=9.30232558139535;logOddScore=4.02576798579075;pval=0.02788871221131;pvalAdj=0.0374507615449166;ctl_count=0;ctl_fpk=0;ctl_logOddScore=-4.15933874723202;eFDR=0.878787878787879	chr7_GL456219_random	142162	142337	LTR	ORR1D1	ERVL-MaLR	-	7
chr7_GL456219_random	rtracklayer	sequence_feature	142331	142545	.	-	.	count=2;fpk=9.30232558139535;logOddScore=4.02576798579075;pval=0.02788871221131;pvalAdj=0.0374507615449166;ctl_count=0;ctl_fpk=0;ctl_logOddScore=-4.15933874723202;eFDR=0.878787878787879	chr7_GL456219_random	142337	142474	Simple_repeat	(GGGAGA)n	Simple_repeat	+	137
chr7_GL456219_random	rtracklayer	sequence_feature	142331	142545	.	-	.	count=2;fpk=9.30232558139535;logOddScore=4.02576798579075;pval=0.02788871221131;pvalAdj=0.0374507615449166;ctl_count=0;ctl_fpk=0;ctl_logOddScore=-4.15933874723202;eFDR=0.878787878787879	chr7_GL456219_random	142474	142636	LTR	ORR1D1	ERVL-MaLR	-	71
chr7_GL456219_random	rtracklayer	sequence_feature	143191	143405	.	-	.	count=2;fpk=9.30232558139535;logOddScore=4.02576786876468;pval=0.0278887149076675;pvalAdj=0.0374507615449166;ctl_count=0;ctl_fpk=0;ctl_logOddScore=-4.15933861177763;eFDR=0.852941176470588	chr7_GL456219_random	142803	144263	LINE	L1Md_F	L1	-	215
chr7_GL456219_random	rtracklayer	sequence_feature	143401	143600	.	+	.	count=3;fpk=15;logOddScore=533.787058608508;pval=0.357780972906006;pvalAdj=0.445898931833339;ctl_count=0;ctl_fpk=0;ctl_logOddScore=-532.502511895464;eFDR=0.357780972906006	chr7_GL456219_random	142803	144263	LINE	L1Md_F	L1	-	200
chr7_GL456219_random	rtracklayer	sequence_feature	148801	149000	.	+	.	count=2;fpk=10;logOddScore=532.435920722186;pval=0.362659308412879;pvalAdj=0.445898931833339;ctl_count=0;ctl_fpk=0;ctl_logOddScore=-532.502511895464;eFDR=0.362659308412879	chr7_GL456219_random	148685	148806	LINE	L1_Mur2	L1	+	6
chr7_GL456219_random	rtracklayer	sequence_feature	148801	149000	.	+	.	count=2;fpk=10;logOddScore=532.435920722186;pval=0.362659308412879;pvalAdj=0.445898931833339;ctl_count=0;ctl_fpk=0;ctl_logOddScore=-532.502511895464;eFDR=0.362659308412879	chr7_GL456219_random	148815	149274	LTR	RMER20C_Mm	ERVK	-	185
chr7_GL456219_random	rtracklayer	sequence_feature	151001	151200	.	+	.	count=2;fpk=10;logOddScore=531.934629823123;pval=0.36447497372059;pvalAdj=0.445898931833339;ctl_count=0;ctl_fpk=0;ctl_logOddScore=-532.502511895464;eFDR=0.36447497372059	chr7_GL456219_random	150988	151171	SINE	B2_Mm2	B2	+	171
chr7_GL456219_random	rtracklayer	sequence_feature	161681	161895	.	-	.	count=2;fpk=9.30232558139535;logOddScore=4.02595224580585;pval=0.0278844670088118;pvalAdj=0.0374507615449166;ctl_count=0;ctl_fpk=0;ctl_logOddScore=-4.15952308581512;eFDR=0.935483870967742	chr7_GL456219_random	160010	162164	LINE	L1_Mus3	L1	-	215
chr7_GL456219_random	rtracklayer	sequence_feature	167916	168130	.	-	.	count=2;fpk=9.30232558139535;logOddScore=4.02576135539808;pval=0.027888864980257;pvalAdj=0.0374507615449166;ctl_count=0;ctl_fpk=0;ctl_logOddScore=-4.15933549484047;eFDR=0.828571428571429	chr7_GL456219_random	167896	169051	LTR	MTA_Mm-int	ERVL-MaLR	+	215
chr7_GL456219_random	rtracklayer	sequence_feature	173936	174150	.	-	.	count=3;fpk=13.953488372093;logOddScore=5.26375245364564;pval=0.009182003086272;pvalAdj=0.0172621658021914;ctl_count=0;ctl_fpk=0;ctl_logOddScore=-3.95397579054593;eFDR=0.56	chr7_GL456219_random	172836	175968	LINE	L1Md_F2	L1	-	215
chr8	rtracklayer	sequence_feature	8689881	8690145	.	+	.	count=1417;fpk=5347.16981132075;logOddScore=711.035381528917;pval=0.976940605076873;pvalAdj=1;ctl_count=43;ctl_fpk=162.264150943396;ctl_logOddScore=-711.035381528917;eFDR=0.976940605076873	chr8	8689906	8689972	Low_complexity	GC_rich	Low_complexity	+	66
chr8	rtracklayer	sequence_feature	70093561	70093825	.	+	.	count=1750;fpk=6603.77358490566;logOddScore=692.643177031266;pval=0.999999999976792;pvalAdj=1;ctl_count=221;ctl_fpk=833.962264150943;ctl_logOddScore=-692.643177031266;eFDR=0.999999999976792	chr8	70093518	70093569	Simple_repeat	(TG)n	Simple_repeat	+	9
chr8	rtracklayer	sequence_feature	70093561	70093825	.	+	.	count=1750;fpk=6603.77358490566;logOddScore=692.643177031266;pval=0.999999999976792;pvalAdj=1;ctl_count=221;ctl_fpk=833.962264150943;ctl_logOddScore=-692.643177031266;eFDR=0.999999999976792	chr8	70093737	70093929	SINE	ID_B1	B4	+	88
chr8	rtracklayer	sequence_feature	70700401	70700600	.	-	.	count=3724;fpk=18620;logOddScore=741.921971052896;pval=0;pvalAdj=0;ctl_count=226;ctl_fpk=1130;ctl_logOddScore=-656.310281442872;eFDR=0.363636363636364	chr8	70700467	70700522	Low_complexity	C-rich	Low_complexity	+	55
chr8	rtracklayer	sequence_feature	72135201	72135400	.	-	.	count=3504;fpk=17520;logOddScore=751.47675841846;pval=0;pvalAdj=0;ctl_count=57;ctl_fpk=285;ctl_logOddScore=-699.945045847203;eFDR=0.363636363636364	chr8	72135215	72135287	Low_complexity	GC_rich	Low_complexity	+	72
chr8	rtracklayer	sequence_feature	72152601	72152800	.	-	.	count=3333;fpk=16665;logOddScore=720.116967403505;pval=0;pvalAdj=0;ctl_count=44;ctl_fpk=220;ctl_logOddScore=-703.424120988695;eFDR=0.363636363636364	chr8	72152559	72152601	SINE	B1_Mm	Alu	+	1
chr8	rtracklayer	sequence_feature	85432556	85432820	.	+	.	count=1467;fpk=5535.84905660377;logOddScore=709.351472308412;pval=0.992117995473008;pvalAdj=1;ctl_count=58;ctl_fpk=218.867924528302;ctl_logOddScore=-709.351472308412;eFDR=0.992117995473008	chr8	85432560	85432588	Low_complexity	GC_rich	Low_complexity	+	28
chr8	rtracklayer	sequence_feature	85432556	85432820	.	+	.	count=1467;fpk=5535.84905660377;logOddScore=709.351472308412;pval=0.992117995473008;pvalAdj=1;ctl_count=58;ctl_fpk=218.867924528302;ctl_logOddScore=-709.351472308412;eFDR=0.992117995473008	chr8	85432616	85432651	Low_complexity	GC_rich	Low_complexity	+	35
chr8	rtracklayer	sequence_feature	93810601	93811200	.	-	.	count=12246;fpk=20410;logOddScore=776.081369205016;pval=0;pvalAdj=0;ctl_count=623;ctl_fpk=1038.33333333333;ctl_logOddScore=-661.018920947662;eFDR=0.363636363636364	chr8	93810525	93810657	Simple_repeat	(CCCCG)n	Simple_repeat	+	57
chr8	rtracklayer	sequence_feature	93810601	93811200	.	-	.	count=12246;fpk=20410;logOddScore=776.081369205016;pval=0;pvalAdj=0;ctl_count=623;ctl_fpk=1038.33333333333;ctl_logOddScore=-661.018920947662;eFDR=0.363636363636364	chr8	93810865	93810906	Simple_repeat	(TCC)n	Simple_repeat	+	41
chr8	rtracklayer	sequence_feature	105637216	105637480	.	+	.	count=1846;fpk=6966.03773584906;logOddScore=702.200077209263;pval=0.999986545200473;pvalAdj=1;ctl_count=126;ctl_fpk=475.471698113208;ctl_logOddScore=-702.200077209263;eFDR=0.999986545200473	chr8	105637467	105637529	Low_complexity	GC_rich	Low_complexity	+	13
chr8	rtracklayer	sequence_feature	107438951	107439215	.	+	.	count=1531;fpk=5777.35849056604;logOddScore=698.042903745351;pval=0.999999917556812;pvalAdj=1;ctl_count=167;ctl_fpk=630.188679245283;ctl_logOddScore=-698.042903745351;eFDR=0.999999917556812	chr8	107438966	107439058	SINE	RSINE1	B4	-	92
chr8	rtracklayer	sequence_feature	107438951	107439215	.	+	.	count=1531;fpk=5777.35849056604;logOddScore=698.042903745351;pval=0.999999917556812;pvalAdj=1;ctl_count=167;ctl_fpk=630.188679245283;ctl_logOddScore=-698.042903745351;eFDR=0.999999917556812	chr8	107439122	107439150	Simple_repeat	(T)n	Simple_repeat	+	28
chr9	rtracklayer	sequence_feature	78175241	78175460	.	+	.	count=23417;fpk=106440.909090909;logOddScore=517.55816342864;pval=0;pvalAdj=0;ctl_count=674466;ctl_fpk=3065754.54545455;ctl_logOddScore=-13.2469428206252;eFDR=0.4	chr9	78175235	78175277	Low_complexity	AT_rich	Low_complexity	+	37
chr9	rtracklayer	sequence_feature	78175241	78175460	.	+	.	count=23417;fpk=106440.909090909;logOddScore=517.55816342864;pval=0;pvalAdj=0;ctl_count=674466;ctl_fpk=3065754.54545455;ctl_logOddScore=-13.2469428206252;eFDR=0.4	chr9	78175301	78175633	RNA	7SK	RNA	-	159
chrUn_GL456239	rtracklayer	sequence_feature	21931	22145	.	+	.	count=14;fpk=65.1162790697674;logOddScore=11.950618807197;pval=1.69758906536665e-05;pvalAdj=0.000135807125229332;ctl_count=1;ctl_fpk=4.65116279069767;ctl_logOddScore=-5.23112663447317;eFDR=1.69758906536665e-05	chrUn_GL456239	21520	22507	LINE	L1Md_F2	L1	+	215
chrUn_GL456239	rtracklayer	sequence_feature	29026	29240	.	+	.	count=5;fpk=23.2558139534884;logOddScore=7.18537820525283;pval=0.00368895161769969;pvalAdj=0.0112808656374422;ctl_count=0;ctl_fpk=0;ctl_logOddScore=-7.30741801039109;eFDR=0.00368895161769969	chrUn_GL456239	28648	29147	LTR	RLTR10	ERVK	+	122
chrUn_GL456239	rtracklayer	sequence_feature	29026	29240	.	+	.	count=5;fpk=23.2558139534884;logOddScore=7.18537820525283;pval=0.00368895161769969;pvalAdj=0.0112808656374422;ctl_count=0;ctl_fpk=0;ctl_logOddScore=-7.30741801039109;eFDR=0.00368895161769969	chrUn_GL456239	29147	29181	Low_complexity	polypurine	Low_complexity	+	34
chrUn_GL456239	rtracklayer	sequence_feature	29026	29240	.	+	.	count=5;fpk=23.2558139534884;logOddScore=7.18537820525283;pval=0.00368895161769969;pvalAdj=0.0112808656374422;ctl_count=0;ctl_fpk=0;ctl_logOddScore=-7.30741801039109;eFDR=0.00368895161769969	chrUn_GL456239	29190	29284	Low_complexity	GA-rich	Low_complexity	+	50
chrUn_GL456239	rtracklayer	sequence_feature	29441	29760	.	-	.	count=8;fpk=25;logOddScore=7.15260959637894;pval=0.100939426278959;pvalAdj=0.164649499893582;ctl_count=3;ctl_fpk=9.375;ctl_logOddScore=-6.04368107946821;eFDR=0.5	chrUn_GL456239	29301	29489	Low_complexity	GA-rich	Low_complexity	+	49
chrUn_GL456239	rtracklayer	sequence_feature	29441	29760	.	-	.	count=8;fpk=25;logOddScore=7.15260959637894;pval=0.100939426278959;pvalAdj=0.164649499893582;ctl_count=3;ctl_fpk=9.375;ctl_logOddScore=-6.04368107946821;eFDR=0.5	chrUn_GL456239	29497	29560	Low_complexity	G-rich	Low_complexity	+	63
chrUn_GL456239	rtracklayer	sequence_feature	29441	29760	.	-	.	count=8;fpk=25;logOddScore=7.15260959637894;pval=0.100939426278959;pvalAdj=0.164649499893582;ctl_count=3;ctl_fpk=9.375;ctl_logOddScore=-6.04368107946821;eFDR=0.5	chrUn_GL456239	29562	29752	Low_complexity	GA-rich	Low_complexity	+	190
chrUn_GL456359	rtracklayer	sequence_feature	22801	22974	.	-	.	count=115;fpk=660.919540229885;logOddScore=33.9289377496265;pval=6.624460378197e-20;pvalAdj=6.624460378197e-20;ctl_count=0;ctl_fpk=0;ctl_logOddScore=-2.95858554330336;eFDR=6.624460378197e-20	chrUn_GL456359	22450	22816	LTR	IAPLTR1_Mm	ERVK	-	16
chrUn_GL456359	rtracklayer	sequence_feature	22801	22974	.	-	.	count=115;fpk=660.919540229885;logOddScore=33.9289377496265;pval=6.624460378197e-20;pvalAdj=6.624460378197e-20;ctl_count=0;ctl_fpk=0;ctl_logOddScore=-2.95858554330336;eFDR=6.624460378197e-20	chrUn_GL456359	22816	22974	LTR	IAPEz-int	ERVK	-	158
chrUn_GL456360	rtracklayer	sequence_feature	5801	6000	.	+	.	count=3;fpk=15;logOddScore=6.7939897574203;pval=0.00526389566053532;pvalAdj=0.0105277913210706;ctl_count=0;ctl_fpk=0;ctl_logOddScore=-2.10585598970371;eFDR=0.25	chrUn_GL456360	5747	5808	scRNA	4.5SRNA	scRNA	+	8
chrUn_GL456360	rtracklayer	sequence_feature	5801	6000	.	+	.	count=3;fpk=15;logOddScore=6.7939897574203;pval=0.00526389566053532;pvalAdj=0.0105277913210706;ctl_count=0;ctl_fpk=0;ctl_logOddScore=-2.10585598970371;eFDR=0.25	chrUn_GL456360	5756	5866	SINE	B1_Mus1	Alu	+	66
chrUn_GL456360	rtracklayer	sequence_feature	5801	6000	.	+	.	count=3;fpk=15;logOddScore=6.7939897574203;pval=0.00526389566053532;pvalAdj=0.0105277913210706;ctl_count=0;ctl_fpk=0;ctl_logOddScore=-2.10585598970371;eFDR=0.25	chrUn_GL456360	5878	6698	LTR	ETnERV2-int	ERVK	-	122
chrUn_GL456360	rtracklayer	sequence_feature	15001	15200	.	+	.	count=3;fpk=15;logOddScore=6.85879918663047;pval=0.00501251428468033;pvalAdj=0.0105277913210706;ctl_count=0;ctl_fpk=0;ctl_logOddScore=-2.16923847736745;eFDR=0.333333333333333	chrUn_GL456360	14437	19101	LTR	ERVB4_2-I_MM-int	ERVK	+	200
chrUn_GL456360	rtracklayer	sequence_feature	17601	17800	.	+	.	count=5;fpk=25;logOddScore=12.4797999062906;pval=2.5954067919236e-05;pvalAdj=0.000103816271676944;ctl_count=0;ctl_fpk=0;ctl_logOddScore=-2.69848843013167;eFDR=2.5954067919236e-05	chrUn_GL456360	14437	19101	LTR	ERVB4_2-I_MM-int	ERVK	+	200
chrUn_GL456360	rtracklayer	sequence_feature	20911	21115	.	-	.	count=42;fpk=204.878048780488;logOddScore=10.2297251152058;pval=1.29164053979464e-09;pvalAdj=1.29164053979464e-09;ctl_count=0;ctl_fpk=0;ctl_logOddScore=-4.05092682093076;eFDR=1.29164053979464e-09	chrUn_GL456360	19743	22608	LINE	L1Md_F	L1	+	205
chrUn_GL456360	rtracklayer	sequence_feature	22001	22200	.	+	.	count=9;fpk=45;logOddScore=21.8212366053099;pval=4.20749592349503e-11;pvalAdj=3.36599673879602e-10;ctl_count=0;ctl_fpk=0;ctl_logOddScore=-2.96320367545527;eFDR=4.20749592349503e-11	chrUn_GL456360	19743	22608	LINE	L1Md_F	L1	+	200
chrUn_GL456366	rtracklayer	sequence_feature	43256	43460	.	+	.	count=13;fpk=63.4146341463415;logOddScore=41.6749980798252;pval=0.00189363073188698;pvalAdj=0.00189363073188698;ctl_count=0;ctl_fpk=0;ctl_logOddScore=-39.5284615656618;eFDR=0.5	chrUn_GL456366	43295	44032	LTR	RLTR10-int	ERVK	+	165
chrUn_GL456367	rtracklayer	sequence_feature	2801	3000	.	-	.	count=2;fpk=10;logOddScore=17.6207774756719;pval=0.0228696795018372;pvalAdj=0.0353753244549006;ctl_count=0;ctl_fpk=0;ctl_logOddScore=-14.3928180331101;eFDR=0.5	chrUn_GL456367	2723	3035	LTR	RLTR1B-int	ERV1	+	200
chrUn_GL456367	rtracklayer	sequence_feature	3401	3600	.	-	.	count=5;fpk=25;logOddScore=19.2806554708981;pval=0.00809453309741189;pvalAdj=0.0242835992922357;ctl_count=3;ctl_fpk=15;ctl_logOddScore=-5.81126098396612;eFDR=0.666666666666667	chrUn_GL456367	3391	3547	LTR	RMER16-int	ERVK	+	147
chrUn_GL456367	rtracklayer	sequence_feature	3401	3600	.	-	.	count=5;fpk=25;logOddScore=19.2806554708981;pval=0.00809453309741189;pvalAdj=0.0242835992922357;ctl_count=3;ctl_fpk=15;ctl_logOddScore=-5.81126098396612;eFDR=0.666666666666667	chrUn_GL456367	3548	3569	Simple_repeat	(TAAAA)n	Simple_repeat	+	21
chrUn_GL456367	rtracklayer	sequence_feature	3401	3600	.	-	.	count=5;fpk=25;logOddScore=19.2806554708981;pval=0.00809453309741189;pvalAdj=0.0242835992922357;ctl_count=3;ctl_fpk=15;ctl_logOddScore=-5.81126098396612;eFDR=0.666666666666667	chrUn_GL456367	3569	4280	LTR	RMER16-int	ERVK	+	31
chrUn_GL456367	rtracklayer	sequence_feature	12401	12600	.	-	.	count=3;fpk=15;logOddScore=10.896720434125;pval=0.363270204220479;pvalAdj=0.408678979748039;ctl_count=4;ctl_fpk=20;ctl_logOddScore=-4.11016473157436;eFDR=0.363270204220479	chrUn_GL456367	12381	12573	SINE	B2_Mm1a	B2	+	173
chrUn_GL456367	rtracklayer	sequence_feature	12401	12600	.	-	.	count=3;fpk=15;logOddScore=10.896720434125;pval=0.363270204220479;pvalAdj=0.408678979748039;ctl_count=4;ctl_fpk=20;ctl_logOddScore=-4.11016473157436;eFDR=0.363270204220479	chrUn_GL456367	12591	12736	SINE	B1_Mus1	Alu	+	9
chrUn_GL456367	rtracklayer	sequence_feature	20201	20400	.	-	.	count=2;fpk=10;logOddScore=11.0458651615488;pval=0.349642265122492;pvalAdj=0.408678979748039;ctl_count=2;ctl_fpk=10;ctl_logOddScore=-7.82152139590931;eFDR=0.349642265122492	chrUn_GL456367	20166	23408	LINE	L1Md_F2	L1	+	200
chrUn_GL456367	rtracklayer	sequence_feature	21801	22000	.	-	.	count=2;fpk=10;logOddScore=17.5677621046668;pval=0.0235835496366004;pvalAdj=0.0353753244549006;ctl_count=0;ctl_fpk=0;ctl_logOddScore=-14.3434149888276;eFDR=0.333333333333333	chrUn_GL456367	20166	23408	LINE	L1Md_F2	L1	+	200
chrUn_GL456367	rtracklayer	sequence_feature	22801	23200	.	-	.	count=5;fpk=12.5;logOddScore=1.12458688535252;pval=0.979592704179838;pvalAdj=0.979592704179838;ctl_count=26;ctl_fpk=65;ctl_logOddScore=5.48123045595404;eFDR=0.979592704179838	chrUn_GL456367	20166	23408	LINE	L1Md_F2	L1	+	400
chrUn_GL456367	rtracklayer	sequence_feature	29201	29400	.	-	.	count=2;fpk=10;logOddScore=17.6186716067683;pval=0.0228976845138929;pvalAdj=0.0353753244549006;ctl_count=0;ctl_fpk=0;ctl_logOddScore=-14.3943278411863;eFDR=0.4	chrUn_GL456367	28091	29246	LINE	L1_Mur2	L1	-	46
chrUn_GL456368	rtracklayer	sequence_feature	1401	1600	.	-	.	count=2;fpk=10;logOddScore=1.66419968890759;pval=0.520546455680581;pvalAdj=0.520546455680581;ctl_count=3;ctl_fpk=15;ctl_logOddScore=8.35765877990234;eFDR=0.714285714285714	chrUn_GL456368	1567	1778	SINE	B3	B2	-	33
chrUn_GL456368	rtracklayer	sequence_feature	2001	2200	.	-	.	count=2;fpk=10;logOddScore=13.0130867031011;pval=0.139858734159478;pvalAdj=0.220286332315161;ctl_count=0;ctl_fpk=0;ctl_logOddScore=-3.15804881023962;eFDR=0.625	chrUn_GL456368	1862	2251	DNA	Tigger1	TcMar-Tigger	-	200
chrUn_GL456368	rtracklayer	sequence_feature	3801	4000	.	-	.	count=3;fpk=15;logOddScore=19.1575295380332;pval=0.0451237040545926;pvalAdj=0.210577285588099;ctl_count=0;ctl_fpk=0;ctl_logOddScore=-3.35514685899857;eFDR=0.0451237040545926	chrUn_GL456368	2704	4098	LINE	Lx3B	L1	+	200
chrUn_GL456368	rtracklayer	sequence_feature	4401	4600	.	-	.	count=2;fpk=10;logOddScore=13.2101966755758;pval=0.135530299848431;pvalAdj=0.220286332315161;ctl_count=0;ctl_fpk=0;ctl_logOddScore=-3.35515562419382;eFDR=0.833333333333333	chrUn_GL456368	4596	4646	Simple_repeat	(CATA)n	Simple_repeat	+	4
chrUn_GL456368	rtracklayer	sequence_feature	8401	8800	.	-	.	count=5;fpk=12.5;logOddScore=16.5334989902619;pval=0.076036415869267;pvalAdj=0.212901964433948;ctl_count=0;ctl_fpk=0;ctl_logOddScore=-2.54869582512811;eFDR=0.2	chrUn_GL456368	8303	8430	SINE	B1_Mus1	Alu	+	30
chrUn_GL456368	rtracklayer	sequence_feature	8401	8800	.	-	.	count=5;fpk=12.5;logOddScore=16.5334989902619;pval=0.076036415869267;pvalAdj=0.212901964433948;ctl_count=0;ctl_fpk=0;ctl_logOddScore=-2.54869582512811;eFDR=0.2	chrUn_GL456368	8432	8479	Simple_repeat	(TAAA)n	Simple_repeat	+	47
chrUn_GL456368	rtracklayer	sequence_feature	8401	8800	.	-	.	count=5;fpk=12.5;logOddScore=16.5334989902619;pval=0.076036415869267;pvalAdj=0.212901964433948;ctl_count=0;ctl_fpk=0;ctl_logOddScore=-2.54869582512811;eFDR=0.2	chrUn_GL456368	8481	8669	LTR	RMER6A	ERVK	+	188
chrUn_GL456368	rtracklayer	sequence_feature	8401	8800	.	-	.	count=5;fpk=12.5;logOddScore=16.5334989902619;pval=0.076036415869267;pvalAdj=0.212901964433948;ctl_count=0;ctl_fpk=0;ctl_logOddScore=-2.54869582512811;eFDR=0.2	chrUn_GL456368	8765	9613	LTR	RLTR13A2	ERVK	+	35
chrUn_GL456368	rtracklayer	sequence_feature	9001	9400	.	-	.	count=14;fpk=35;logOddScore=28.5245477112826;pval=0.00428424503951055;pvalAdj=0.0599794305531477;ctl_count=6;ctl_fpk=15;ctl_logOddScore=10.7403353957245;eFDR=0.00428424503951055	chrUn_GL456368	8765	9613	LTR	RLTR13A2	ERVK	+	400
chrUn_GL456368	rtracklayer	sequence_feature	9601	10800	.	-	.	count=17;fpk=14.1666666666667;logOddScore=19.5606615865597;pval=0.0414305100500118;pvalAdj=0.210577285588099;ctl_count=0;ctl_fpk=0;ctl_logOddScore=-3.10725163814701;eFDR=0.0414305100500118	chrUn_GL456368	8765	9613	LTR	RLTR13A2	ERVK	+	13
chrUn_GL456368	rtracklayer	sequence_feature	9601	10800	.	-	.	count=17;fpk=14.1666666666667;logOddScore=19.5606615865597;pval=0.0414305100500118;pvalAdj=0.210577285588099;ctl_count=0;ctl_fpk=0;ctl_logOddScore=-3.10725163814701;eFDR=0.0414305100500118	chrUn_GL456368	9613	13940	LTR	ETnERV3-int	ERVK	+	1187
chrUn_GL456368	rtracklayer	sequence_feature	9791	10235	.	+	.	count=9;fpk=20.2247191011236;logOddScore=7.37030028671521;pval=1.2296624495393e-06;pvalAdj=2.4593248990786e-06;ctl_count=2;ctl_fpk=4.49438202247191;ctl_logOddScore=-0.365474583302446;eFDR=1.2296624495393e-06	chrUn_GL456368	9613	13940	LTR	ETnERV3-int	ERVK	+	445
chrUn_GL456368	rtracklayer	sequence_feature	11001	11400	.	-	.	count=3;fpk=7.5;logOddScore=11.5121137821474;pval=0.175881367767123;pvalAdj=0.246233914873972;ctl_count=0;ctl_fpk=0;ctl_logOddScore=-3.35509792698532;eFDR=0.5	chrUn_GL456368	9613	13940	LTR	ETnERV3-int	ERVK	+	400
chrUn_GL456368	rtracklayer	sequence_feature	12201	12400	.	-	.	count=2;fpk=10;logOddScore=5.18618104393642;pval=0.38211706370787;pvalAdj=0.411510683993091;ctl_count=2;ctl_fpk=10;ctl_logOddScore=4.65776746011299;eFDR=0.692307692307692	chrUn_GL456368	9613	13940	LTR	ETnERV3-int	ERVK	+	200
chrUn_GL456368	rtracklayer	sequence_feature	14801	15400	.	-	.	count=6;fpk=10;logOddScore=12.9343987724325;pval=0.141612642202604;pvalAdj=0.220286332315161;ctl_count=1;ctl_fpk=1.66666666666667;ctl_logOddScore=-1.56245641110391;eFDR=0.555555555555556	chrUn_GL456368	14259	15323	LTR	ETnERV3-int	ERVK	+	523
chrUn_GL456368	rtracklayer	sequence_feature	14801	15400	.	-	.	count=6;fpk=10;logOddScore=12.9343987724325;pval=0.141612642202604;pvalAdj=0.220286332315161;ctl_count=1;ctl_fpk=1.66666666666667;ctl_logOddScore=-1.56245641110391;eFDR=0.555555555555556	chrUn_GL456368	15324	16178	LTR	RLTR13A2	ERVK	+	76
chrUn_GL456368	rtracklayer	sequence_feature	16601	16800	.	-	.	count=4;fpk=20;logOddScore=8.54007192429328;pval=0.262843889282142;pvalAdj=0.306651204162499;ctl_count=4;ctl_fpk=20;ctl_logOddScore=12.9619279861818;eFDR=0.666666666666667	chrUn_GL456368	16237	16757	LINE	L1_Mus3	L1	-	157
chrUn_GL456372	rtracklayer	sequence_feature	901	1125	.	+	.	count=8;fpk=35.5555555555556;logOddScore=6.20553876910958;pval=0.0135708872979363;pvalAdj=0.081425323787618;ctl_count=0;ctl_fpk=0;ctl_logOddScore=-3.57130654947633;eFDR=0.0135708872979363	chrUn_GL456372	1048	1665	LINE	L1_Mus3	L1	+	77
chrUn_GL456372	rtracklayer	sequence_feature	1891	2100	.	-	.	count=5;fpk=23.8095238095238;logOddScore=11.0591806407923;pval=0.0050339173029917;pvalAdj=0.0539507693177909;ctl_count=0;ctl_fpk=0;ctl_logOddScore=-4.93596944131614;eFDR=0.0050339173029917	chrUn_GL456372	1734	1927	DNA	URR1B	hAT-Charlie	+	37
chrUn_GL456372	rtracklayer	sequence_feature	13051	13275	.	+	.	count=11;fpk=48.8888888888889;logOddScore=4.5310643193186;pval=0.0308724801427909;pvalAdj=0.0926174404283728;ctl_count=1;ctl_fpk=4.44444444444444;ctl_logOddScore=-0.862132405185317;eFDR=0.5	chrUn_GL456372	13148	13688	LTR	MT2_Mm	ERVL	-	127
chrUn_GL456372	rtracklayer	sequence_feature	13231	13650	.	-	.	count=9;fpk=21.4285714285714;logOddScore=10.10507425251;pval=0.00919475730702913;pvalAdj=0.0566398255499594;ctl_count=0;ctl_fpk=0;ctl_logOddScore=-4.99896844701326;eFDR=0.00919475730702913	chrUn_GL456372	13148	13688	LTR	MT2_Mm	ERVL	-	420
chrUn_GL456372	rtracklayer	sequence_feature	14071	14280	.	-	.	count=4;fpk=19.047619047619;logOddScore=8.67878359144265;pval=0.0209220972714226;pvalAdj=0.0597774207754932;ctl_count=0;ctl_fpk=0;ctl_logOddScore=-4.28667711669705;eFDR=0.0209220972714226	chrUn_GL456372	14122	14209	Simple_repeat	(TC)n	Simple_repeat	+	87
chrUn_GL456372	rtracklayer	sequence_feature	14071	14280	.	-	.	count=4;fpk=19.047619047619;logOddScore=8.67878359144265;pval=0.0209220972714226;pvalAdj=0.0597774207754932;ctl_count=0;ctl_fpk=0;ctl_logOddScore=-4.28667711669705;eFDR=0.0209220972714226	chrUn_GL456372	14210	14240	Simple_repeat	(T)n	Simple_repeat	+	30
chrUn_GL456372	rtracklayer	sequence_feature	16381	16590	.	-	.	count=5;fpk=23.8095238095238;logOddScore=7.97956575394395;pval=0.030265241879455;pvalAdj=0.0756631046986375;ctl_count=1;ctl_fpk=4.76190476190476;ctl_logOddScore=-1.85635461785981;eFDR=0.125	chrUn_GL456372	16328	16666	LINE	Lx9	L1	+	210
chrUn_GL456372	rtracklayer	sequence_feature	17851	18060	.	-	.	count=5;fpk=23.8095238095238;logOddScore=8.73742594992716;pval=0.020263800959038;pvalAdj=0.0597774207754932;ctl_count=1;ctl_fpk=4.76190476190476;ctl_logOddScore=-2.61421379645806;eFDR=0.020263800959038	chrUn_GL456372	17734	17880	SINE	B1_Mm	Alu	-	30
chrUn_GL456372	rtracklayer	sequence_feature	17851	18060	.	-	.	count=5;fpk=23.8095238095238;logOddScore=8.73742594992716;pval=0.020263800959038;pvalAdj=0.0597774207754932;ctl_count=1;ctl_fpk=4.76190476190476;ctl_logOddScore=-2.61421379645806;eFDR=0.020263800959038	chrUn_GL456372	17882	18276	LTR	MTE2a	ERVL-MaLR	-	178
chrUn_GL456372	rtracklayer	sequence_feature	18481	18900	.	-	.	count=12;fpk=28.5714285714286;logOddScore=8.75622991853562;pval=0.020056468464736;pvalAdj=0.0597774207754932;ctl_count=3;ctl_fpk=7.14285714285714;ctl_logOddScore=-1.52119940463781;eFDR=0.020056468464736	chrUn_GL456372	18461	18484	Low_complexity	AT_rich	Low_complexity	+	4
chrUn_GL456372	rtracklayer	sequence_feature	27301	27720	.	-	.	count=10;fpk=23.8095238095238;logOddScore=6.38948272808008;pval=0.0646021457856169;pvalAdj=0.11745844688294;ctl_count=4;ctl_fpk=9.52380952380952;ctl_logOddScore=-0.519362233555835;eFDR=0.363636363636364	chrUn_GL456372	27179	27326	SINE	B1_Mus2	Alu	-	26
chrUn_GL456372	rtracklayer	sequence_feature	27301	27720	.	-	.	count=10;fpk=23.8095238095238;logOddScore=6.38948272808008;pval=0.0646021457856169;pvalAdj=0.11745844688294;ctl_count=4;ctl_fpk=9.52380952380952;ctl_logOddScore=-0.519362233555835;eFDR=0.363636363636364	chrUn_GL456372	27326	27370	Low_complexity	T-rich	Low_complexity	+	44
chrUn_GL456372	rtracklayer	sequence_feature	28141	28560	.	-	.	count=7;fpk=16.6666666666667;logOddScore=1.17081689906646;pval=0.368121766285203;pvalAdj=0.479589973870974;ctl_count=10;ctl_fpk=23.8095238095238;ctl_logOddScore=2.51959091598101;eFDR=0.933333333333333	chrUn_GL456372	28284	28664	LINE	Lx2B2	L1	-	276
chrUn_GL456378	rtracklayer	sequence_feature	5536	5740	.	-	.	count=6;fpk=29.2682926829268;logOddScore=12.8136747927576;pval=0.000195500519783565;pvalAdj=0.00264277375222795;ctl_count=0;ctl_fpk=0;ctl_logOddScore=-3.18192530928126;eFDR=0.000195500519783565	chrUn_GL456378	4676	6059	LINE	Lx2	L1	-	205
chrUn_GL456379	rtracklayer	sequence_feature	7586	7995	.	+	.	count=2;fpk=4.8780487804878;logOddScore=19.8471752460434;pval=0.112195852734938;pvalAdj=0.129910987377296;ctl_count=1;ctl_fpk=2.4390243902439;ctl_logOddScore=-14.0755284633449;eFDR=0.112195852734938	chrUn_GL456379	7293	7754	LTR	RMER20C_Mm	ERVK	-	169
chrUn_GL456379	rtracklayer	sequence_feature	7586	7995	.	+	.	count=2;fpk=4.8780487804878;logOddScore=19.8471752460434;pval=0.112195852734938;pvalAdj=0.129910987377296;ctl_count=1;ctl_fpk=2.4390243902439;ctl_logOddScore=-14.0755284633449;eFDR=0.112195852734938	chrUn_GL456379	7825	8326	LINE	L1_Mus1	L1	+	170
chrUn_GL456379	rtracklayer	sequence_feature	9841	10045	.	+	.	count=1;fpk=4.8780487804878;logOddScore=21.49480964412;pval=0.0606830792526846;pvalAdj=0.0741682079755181;ctl_count=0;ctl_fpk=0;ctl_logOddScore=-16.2207914630042;eFDR=0.0606830792526846	chrUn_GL456379	8393	9968	LINE	L1_Mus2	L1	+	128
chrUn_GL456379	rtracklayer	sequence_feature	9841	10045	.	+	.	count=1;fpk=4.8780487804878;logOddScore=21.49480964412;pval=0.0606830792526846;pvalAdj=0.0741682079755181;ctl_count=0;ctl_fpk=0;ctl_logOddScore=-16.2207914630042;eFDR=0.0606830792526846	chrUn_GL456379	9969	10036	LTR	ORR1A2	ERVL-MaLR	+	67
chrUn_GL456379	rtracklayer	sequence_feature	14761	14965	.	+	.	count=1;fpk=4.8780487804878;logOddScore=21.5244945875027;pval=0.0599629499115934;pvalAdj=0.0741682079755181;ctl_count=0;ctl_fpk=0;ctl_logOddScore=-16.2228942782797;eFDR=0.0666666666666667	chrUn_GL456379	14909	14977	LINE	L1Md_F3	L1	+	56
chrUn_GL456379	rtracklayer	sequence_feature	15171	15375	.	+	.	count=1;fpk=4.8780487804878;logOddScore=21.5244945875027;pval=0.0599629499115929;pvalAdj=0.0741682079755181;ctl_count=0;ctl_fpk=0;ctl_logOddScore=-16.2228942782797;eFDR=0.0714285714285714	chrUn_GL456379	15274	15489	SINE	B4A	B4	+	101
chrUn_GL456379	rtracklayer	sequence_feature	17426	17630	.	+	.	count=1;fpk=4.8780487804878;logOddScore=15.7089362533604;pval=0.353562912410372;pvalAdj=0.37039924157277;ctl_count=0;ctl_fpk=0;ctl_logOddScore=-10.4349180722451;eFDR=0.353562912410372	chrUn_GL456379	16790	23122	LINE	L1Md_F2	L1	-	205
chrUn_GL456379	rtracklayer	sequence_feature	22756	22960	.	+	.	count=2;fpk=9.75609756097561;logOddScore=29.1941425374401;pval=0.000934011424769064;pvalAdj=0.00205482513449194;ctl_count=0;ctl_fpk=0;ctl_logOddScore=-16.2207869796681;eFDR=0.1	chrUn_GL456379	16790	23122	LINE	L1Md_F2	L1	-	205
chrUn_GL456379	rtracklayer	sequence_feature	30546	30955	.	+	.	count=3;fpk=7.31707317073171;logOddScore=22.3868475058486;pval=0.0418182207074929;pvalAdj=0.0707692965819111;ctl_count=2;ctl_fpk=4.8780487804878;ctl_logOddScore=-12.7643983840411;eFDR=0.0769230769230769	chrUn_GL456379	30488	30832	LINE	Lx2	L1	+	287
chrUn_GL456379	rtracklayer	sequence_feature	38746	38950	.	+	.	count=2;fpk=9.75609756097561;logOddScore=29.1962498306817;pval=0.00093266082916804;pvalAdj=0.00205482513449194;ctl_count=0;ctl_fpk=0;ctl_logOddScore=-16.2228942782778;eFDR=0.142857142857143	chrUn_GL456379	38833	38910	Simple_repeat	(GAAA)n	Simple_repeat	+	77
chrUn_GL456379	rtracklayer	sequence_feature	41411	41615	.	+	.	count=1;fpk=4.8780487804878;logOddScore=9.24858389605741;pval=0.824953182623215;pvalAdj=0.824953182623215;ctl_count=5;ctl_fpk=24.390243902439;ctl_logOddScore=-3.9745657149421;eFDR=0.824953182623215	chrUn_GL456379	40998	41973	LINE	L1Md_A	L1	+	205
chrUn_GL456379	rtracklayer	sequence_feature	50226	50430	.	+	.	count=1;fpk=4.8780487804878;logOddScore=21.4969124593703;pval=0.060631845288896;pvalAdj=0.0741682079755181;ctl_count=0;ctl_fpk=0;ctl_logOddScore=-16.222894278255;eFDR=0.0625	chrUn_GL456379	50286	50486	SINE	B3	B2	-	144
chrUn_GL456379	rtracklayer	sequence_feature	54326	54530	.	+	.	count=3;fpk=14.6341463414634;logOddScore=36.8749317014336;pval=1.5201714577838e-06;pvalAdj=6.87422868789206e-06;ctl_count=0;ctl_fpk=0;ctl_logOddScore=-16.2228942166081;eFDR=0.333333333333333	chrUn_GL456379	54256	54470	SINE	B3	B2	-	145
chrUn_GL456379	rtracklayer	sequence_feature	54736	54940	.	+	.	count=2;fpk=9.75609756097561;logOddScore=24.9355640593456;pval=0.012325374320755;pvalAdj=0.0225965195880508;ctl_count=1;ctl_fpk=4.8780487804878;ctl_logOddScore=-11.934475639244;eFDR=0.0833333333333333	chrUn_GL456379	54796	55263	LTR	RLTR11A	ERVK	+	144
chrUn_GL456379	rtracklayer	sequence_feature	63961	64370	.	+	.	count=3;fpk=7.31707317073171;logOddScore=25.8453433098979;pval=0.00752173466680119;pvalAdj=0.0150434693336024;ctl_count=0;ctl_fpk=0;ctl_logOddScore=-16.222894247443;eFDR=0.0909090909090909	chrUn_GL456379	63865	64013	LTR	MLT1C	ERVL-MaLR	-	53
chrUn_GL456379	rtracklayer	sequence_feature	67446	67650	.	+	.	count=4;fpk=19.5121951219512;logOddScore=44.4712643147414;pval=2.67339212914905e-10;pvalAdj=2.94872984307085e-09;ctl_count=0;ctl_fpk=0;ctl_logOddScore=-16.2228942782778;eFDR=2.67339212914905e-10	chrUn_GL456379	66666	67537	LINE	Lx4B	L1	-	92
chrUn_GL456381	rtracklayer	sequence_feature	6201	6400	.	+	.	count=2;fpk=10;logOddScore=3.61571749777131;pval=0.0406652731562692;pvalAdj=0.0406652758135952;ctl_count=1;ctl_fpk=5;ctl_logOddScore=-0.27515548823279;eFDR=0.333333333333333	chrUn_GL456381	5512	7078	LINE	L1Md_F2	L1	-	200
chrUn_GL456381	rtracklayer	sequence_feature	11601	11800	.	+	.	count=4;fpk=20;logOddScore=12.2313654403762;pval=4.74259303809902e-06;pvalAdj=1.65990756333466e-05;ctl_count=0;ctl_fpk=0;ctl_logOddScore=-2.31418563597322;eFDR=4.74259303809902e-06	chrUn_GL456381	11595	11765	Simple_repeat	(CAGTA)n	Simple_repeat	+	165
chrUn_GL456381	rtracklayer	sequence_feature	11601	11800	.	+	.	count=4;fpk=20;logOddScore=12.2313654403762;pval=4.74259303809902e-06;pvalAdj=1.65990756333466e-05;ctl_count=0;ctl_fpk=0;ctl_logOddScore=-2.31418563597322;eFDR=4.74259303809902e-06	chrUn_GL456381	11685	11868	Simple_repeat	(CACAG)n	Simple_repeat	+	115
chrUn_GL456382	rtracklayer	sequence_feature	7401	7600	.	-	.	count=23;fpk=115;logOddScore=6.14844682669961;pval=2.23637099611085e-05;pvalAdj=3.35455649416627e-05;ctl_count=0;ctl_fpk=0;ctl_logOddScore=-3.60336452157;eFDR=0.5	chrUn_GL456382	6717	7685	LINE	L1Md_A	L1	+	200
chrUn_GL456382	rtracklayer	sequence_feature	8801	9000	.	-	.	count=61;fpk=305;logOddScore=12.5197305758134;pval=3.49679894656423e-07;pvalAdj=1.04903968396927e-06;ctl_count=0;ctl_fpk=0;ctl_logOddScore=-3.7375450037032;eFDR=3.49679894656423e-07	chrUn_GL456382	8730	9714	LINE	L1Md_F3	L1	+	200
chrUn_GL456383	rtracklayer	sequence_feature	4846	5100	.	-	.	count=3;fpk=11.7647058823529;logOddScore=24.5615942710395;pval=6.14965900937711e-06;pvalAdj=1.22993180187542e-05;ctl_count=0;ctl_fpk=0;ctl_logOddScore=-0.763104708529031;eFDR=6.14965900937711e-06	chrUn_GL456383	3781	7611	Satellite	GSAT_MM	Satellite	-	255
chrUn_GL456383	rtracklayer	sequence_feature	7701	7975	.	+	.	count=2;fpk=7.27272727272727;logOddScore=8.18686526839667;pval=0.180270474994899;pvalAdj=0.216324569993879;ctl_count=0;ctl_fpk=0;ctl_logOddScore=-4.02320812235853;eFDR=0.2	chrUn_GL456383	7623	7956	LTR	IAPLTR1a_Mm	ERVK	+	256
chrUn_GL456383	rtracklayer	sequence_feature	7701	7975	.	+	.	count=2;fpk=7.27272727272727;logOddScore=8.18686526839667;pval=0.180270474994899;pvalAdj=0.216324569993879;ctl_count=0;ctl_fpk=0;ctl_logOddScore=-4.02320812235853;eFDR=0.2	chrUn_GL456383	7956	8722	LTR	IAPEz-int	ERVK	+	19
chrUn_GL456383	rtracklayer	sequence_feature	8671	8925	.	-	.	count=4;fpk=15.6862745098039;logOddScore=33.6500633560274;pval=2.12687063463401e-09;pvalAdj=8.50748253853604e-09;ctl_count=0;ctl_fpk=0;ctl_logOddScore=-0.763115255818642;eFDR=2.12687063463401e-09	chrUn_GL456383	7956	8722	LTR	IAPEz-int	ERVK	+	52
chrUn_GL456383	rtracklayer	sequence_feature	8671	8925	.	-	.	count=4;fpk=15.6862745098039;logOddScore=33.6500633560274;pval=2.12687063463401e-09;pvalAdj=8.50748253853604e-09;ctl_count=0;ctl_fpk=0;ctl_logOddScore=-0.763115255818642;eFDR=2.12687063463401e-09	chrUn_GL456383	8722	9065	LTR	IAPEz-int	ERVK	+	203
chrUn_GL456383	rtracklayer	sequence_feature	11276	11550	.	+	.	count=1;fpk=3.63636363636364;logOddScore=8.68821143510718;pval=0.152608938842817;pvalAdj=0.206254845008379;ctl_count=0;ctl_fpk=0;ctl_logOddScore=-7.76307083321458;eFDR=0.4	chrUn_GL456383	10537	13968	Satellite	GSAT_MM	Satellite	-	275
chrUn_GL456383	rtracklayer	sequence_feature	11826	12100	.	+	.	count=1;fpk=3.63636363636364;logOddScore=8.68821143517466;pval=0.152608938839294;pvalAdj=0.206254845008379;ctl_count=0;ctl_fpk=0;ctl_logOddScore=-7.76307083321488;eFDR=0.5	chrUn_GL456383	10537	13968	Satellite	GSAT_MM	Satellite	-	275
chrUn_GL456383	rtracklayer	sequence_feature	14536	14790	.	-	.	count=3;fpk=11.7647058823529;logOddScore=24.5677636339262;pval=6.12099991316322e-06;pvalAdj=1.22993180187542e-05;ctl_count=0;ctl_fpk=0;ctl_logOddScore=-0.769274071415767;eFDR=6.12099991316322e-06	chrUn_GL456383	14484	16608	Satellite	GSAT_MM	Satellite	-	255
chrUn_GL456383	rtracklayer	sequence_feature	20076	20350	.	+	.	count=1;fpk=3.63636363636364;logOddScore=1.20829049835946;pval=0.735775696432408;pvalAdj=0.802664396108081;ctl_count=2;ctl_fpk=7.27272727272727;ctl_logOddScore=-0.319801200145817;eFDR=0.735775696432408	chrUn_GL456383	17617	20596	Satellite	GSAT_MM	Satellite	-	275
chrUn_GL456383	rtracklayer	sequence_feature	24201	24475	.	+	.	count=1;fpk=3.63636363636364;logOddScore=8.65156013142854;pval=0.15453028324816;pvalAdj=0.206254845008379;ctl_count=0;ctl_fpk=0;ctl_logOddScore=-7.76307083321488;eFDR=0.25	chrUn_GL456383	22376	24406	Satellite	GSAT_MM	Satellite	-	206
chrUn_GL456383	rtracklayer	sequence_feature	24201	24475	.	+	.	count=1;fpk=3.63636363636364;logOddScore=8.65156013142854;pval=0.15453028324816;pvalAdj=0.206254845008379;ctl_count=0;ctl_fpk=0;ctl_logOddScore=-7.76307083321488;eFDR=0.25	chrUn_GL456383	24419	25184	Satellite	GSAT_MM	Satellite	-	56
chrUn_GL456383	rtracklayer	sequence_feature	25501	25755	.	-	.	count=5;fpk=19.6078431372549;logOddScore=42.7449278099586;pval=8.10294234859086e-14;pvalAdj=6.48235387887269e-13;ctl_count=0;ctl_fpk=0;ctl_logOddScore=-0.769274071605166;eFDR=8.10294234859086e-14	chrUn_GL456383	25215	25874	Satellite	GSAT_MM	Satellite	-	255
chrUn_GL456383	rtracklayer	sequence_feature	29326	29580	.	-	.	count=1;fpk=3.92156862745098;logOddScore=6.39150763759066;pval=0.0853825119405553;pvalAdj=0.0853830092161622;ctl_count=0;ctl_fpk=0;ctl_logOddScore=-0.769274071604572;eFDR=0.0853825119405553	chrUn_GL456383	26985	30132	Satellite	GSAT_MM	Satellite	-	255
chrUn_GL456383	rtracklayer	sequence_feature	30091	30345	.	-	.	count=1;fpk=3.92156862745098;logOddScore=6.39148836322161;pval=0.0853830092161622;pvalAdj=0.0853830092161622;ctl_count=0;ctl_fpk=0;ctl_logOddScore=-0.76925479723552;eFDR=0.0853830092161622	chrUn_GL456383	26985	30132	Satellite	GSAT_MM	Satellite	-	42
chrUn_GL456383	rtracklayer	sequence_feature	31076	31350	.	+	.	count=1;fpk=3.63636363636364;logOddScore=8.65167877992037;pval=0.154524037741197;pvalAdj=0.206254845008379;ctl_count=0;ctl_fpk=0;ctl_logOddScore=-7.76307083321488;eFDR=0.333333333333333	chrUn_GL456383	30520	32790	Satellite	GSAT_MM	Satellite	-	275
chrUn_GL456383	rtracklayer	sequence_feature	32176	32450	.	+	.	count=1;fpk=3.63636363636364;logOddScore=8.65167875860957;pval=0.154524038862956;pvalAdj=0.206254845008379;ctl_count=0;ctl_fpk=0;ctl_logOddScore=-7.76307083321488;eFDR=0.285714285714286	chrUn_GL456383	30520	32790	Satellite	GSAT_MM	Satellite	-	275
chrUn_GL456383	rtracklayer	sequence_feature	34101	34375	.	+	.	count=1;fpk=3.63636363636364;logOddScore=8.64850547874721;pval=0.154691133756285;pvalAdj=0.206254845008379;ctl_count=0;ctl_fpk=0;ctl_logOddScore=-7.76306574099693;eFDR=0.222222222222222	chrUn_GL456383	33743	35820	Satellite	GSAT_MM	Satellite	-	275
chrUn_GL456383	rtracklayer	sequence_feature	34426	34680	.	-	.	count=2;fpk=7.84313725490196;logOddScore=15.4796908634903;pval=0.00204264088971314;pvalAdj=0.00326822542354102;ctl_count=0;ctl_fpk=0;ctl_logOddScore=-0.769274071605165;eFDR=0.00204264088971314	chrUn_GL456383	33743	35820	Satellite	GSAT_MM	Satellite	-	255
chrUn_GL456383	rtracklayer	sequence_feature	37231	37485	.	-	.	count=1;fpk=3.92156862745098;logOddScore=6.39230477733445;pval=0.085361947764096;pvalAdj=0.0853830092161622;ctl_count=0;ctl_fpk=0;ctl_logOddScore=-0.769274071605166;eFDR=0.085361947764096	chrUn_GL456383	37164	38659	Satellite	GSAT_MM	Satellite	-	255
chrUn_GL456383	rtracklayer	sequence_feature	37676	37950	.	+	.	count=3;fpk=10.9090909090909;logOddScore=15.047616294495;pval=0.00748786877855118;pvalAdj=0.0299514751142047;ctl_count=0;ctl_fpk=0;ctl_logOddScore=-7.76250918618517;eFDR=0.666666666666667	chrUn_GL456383	37164	38659	Satellite	GSAT_MM	Satellite	-	275
chrUn_GL456385	rtracklayer	sequence_feature	31711	32550	.	+	.	count=168;fpk=200;logOddScore=28.5552655815335;pval=8.41114501408687e-08;pvalAdj=8.41114501408687e-08;ctl_count=2;ctl_fpk=2.38095238095238;ctl_logOddScore=-0.923091473520445;eFDR=8.41114501408687e-08	chrUn_GL456385	31572	32650	LTR	MTA_Mm-int	ERVL-MaLR	+	840
chrUn_GL456385	rtracklayer	sequence_feature	32896	33110	.	-	.	count=49;fpk=227.906976744186;logOddScore=59.814912282304;pval=6.30619443702836e-22;pvalAdj=6.30619443702836e-22;ctl_count=0;ctl_fpk=0;ctl_logOddScore=-4.86497174735498;eFDR=6.30619443702836e-22	chrUn_GL456385	33031	35240	LTR	IAPEY4_I-int	ERVK	+	79
chrUn_GL456385	rtracklayer	sequence_feature	32896	33110	.	-	.	count=49;fpk=227.906976744186;logOddScore=59.814912282304;pval=6.30619443702836e-22;pvalAdj=6.30619443702836e-22;ctl_count=0;ctl_fpk=0;ctl_logOddScore=-4.86497174735498;eFDR=6.30619443702836e-22	chrUn_GL456385	32650	33031	LTR	MTA_Mm	ERVL-MaLR	+	136
chrUn_GL456387	rtracklayer	sequence_feature	1	1195	.	-	.	count=5;fpk=4.18410041841004;logOddScore=9.34865437217282;pval=0.0880422867376452;pvalAdj=0.236490420239052;ctl_count=3;ctl_fpk=2.51046025104602;ctl_logOddScore=-1.07588082403615;eFDR=0.0880422867376452	chrUn_GL456387	3	236	LINE	Lx	L1	+	233
chrUn_GL456387	rtracklayer	sequence_feature	1	1195	.	-	.	count=5;fpk=4.18410041841004;logOddScore=9.34865437217282;pval=0.0880422867376452;pvalAdj=0.236490420239052;ctl_count=3;ctl_fpk=2.51046025104602;ctl_logOddScore=-1.07588082403615;eFDR=0.0880422867376452	chrUn_GL456387	1016	1178	Simple_repeat	(CAGTA)n	Simple_repeat	+	162
chrUn_GL456387	rtracklayer	sequence_feature	2391	3585	.	-	.	count=5;fpk=4.18410041841004;logOddScore=4.75843702689736;pval=0.260088862725568;pvalAdj=0.346785150300758;ctl_count=8;ctl_fpk=6.69456066945607;ctl_logOddScore=4.29599490522794;eFDR=0.333333333333333	chrUn_GL456387	2415	2653	Simple_repeat	(CACAG)n	Simple_repeat	+	238
chrUn_GL456387	rtracklayer	sequence_feature	2391	3585	.	-	.	count=5;fpk=4.18410041841004;logOddScore=4.75843702689736;pval=0.260088862725568;pvalAdj=0.346785150300758;ctl_count=8;ctl_fpk=6.69456066945607;ctl_logOddScore=4.29599490522794;eFDR=0.333333333333333	chrUn_GL456387	2795	2974	Simple_repeat	(CACAG)n	Simple_repeat	+	179
chrUn_GL456387	rtracklayer	sequence_feature	7171	9560	.	-	.	count=8;fpk=3.34728033472803;logOddScore=7.57155056940402;pval=0.140495576169095;pvalAdj=0.236490420239052;ctl_count=5;ctl_fpk=2.09205020920502;ctl_logOddScore=-2.02025778507325;eFDR=0.25	chrUn_GL456387	7658	7872	Simple_repeat	(CAGTA)n	Simple_repeat	+	214
chrUn_GL456387	rtracklayer	sequence_feature	7171	9560	.	-	.	count=8;fpk=3.34728033472803;logOddScore=7.57155056940402;pval=0.140495576169095;pvalAdj=0.236490420239052;ctl_count=5;ctl_fpk=2.09205020920502;ctl_logOddScore=-2.02025778507325;eFDR=0.25	chrUn_GL456387	7968	8113	Simple_repeat	(CAGTA)n	Simple_repeat	+	145
chrUn_GL456387	rtracklayer	sequence_feature	10811	11280	.	+	.	count=5;fpk=10.6382978723404;logOddScore=8.97214843522442;pval=0.0109510097294228;pvalAdj=0.0755694590245987;ctl_count=1;ctl_fpk=2.12765957446809;ctl_logOddScore=-2.92299347443372;eFDR=0.0109510097294228	chrUn_GL456387	11094	11208	Simple_repeat	(CACAG)n	Simple_repeat	+	114
chrUn_GL456387	rtracklayer	sequence_feature	15981	16450	.	+	.	count=6;fpk=12.7659574468085;logOddScore=7.84856554574704;pval=0.0215912740070282;pvalAdj=0.0755694590245987;ctl_count=3;ctl_fpk=6.38297872340426;ctl_logOddScore=-0.267781366211625;eFDR=0.0215912740070282	chrUn_GL456387	16389	16564	Simple_repeat	(CACAG)n	Simple_repeat	+	61
chrUn_GL456387	rtracklayer	sequence_feature	17926	19120	.	-	.	count=4;fpk=3.34728033472803;logOddScore=8.0852568210456;pval=0.123526769146852;pvalAdj=0.236490420239052;ctl_count=3;ctl_fpk=2.51046025104602;ctl_logOddScore=-1.02783878297973;eFDR=0.333333333333333	chrUn_GL456387	18522	18694	Simple_repeat	(CAGTA)n	Simple_repeat	+	172
chrUn_GL456387	rtracklayer	sequence_feature	17926	19120	.	-	.	count=4;fpk=3.34728033472803;logOddScore=8.0852568210456;pval=0.123526769146852;pvalAdj=0.236490420239052;ctl_count=3;ctl_fpk=2.51046025104602;ctl_logOddScore=-1.02783878297973;eFDR=0.333333333333333	chrUn_GL456387	18559	18652	Simple_repeat	(CACAG)n	Simple_repeat	+	93
chrUn_GL456387	rtracklayer	sequence_feature	18331	18800	.	+	.	count=4;fpk=8.51063829787234;logOddScore=5.85292646157431;pval=0.0615168118334984;pvalAdj=0.122940237489854;ctl_count=2;ctl_fpk=4.25531914893617;ctl_logOddScore=-1.40802975822821;eFDR=0.666666666666667	chrUn_GL456387	18522	18694	Simple_repeat	(CAGTA)n	Simple_repeat	+	172
chrUn_GL456387	rtracklayer	sequence_feature	18331	18800	.	+	.	count=4;fpk=8.51063829787234;logOddScore=5.85292646157431;pval=0.0615168118334984;pvalAdj=0.122940237489854;ctl_count=2;ctl_fpk=4.25531914893617;ctl_logOddScore=-1.40802975822821;eFDR=0.666666666666667	chrUn_GL456387	18559	18652	Simple_repeat	(CACAG)n	Simple_repeat	+	93
chrUn_GL456387	rtracklayer	sequence_feature	20211	20680	.	+	.	count=2;fpk=4.25531914893617;logOddScore=5.5690616875824;pval=0.0702515642799168;pvalAdj=0.122940237489854;ctl_count=0;ctl_fpk=0;ctl_logOddScore=-4.66221038081685;eFDR=0.75	chrUn_GL456387	20306	20492	Simple_repeat	(CAGTA)n	Simple_repeat	+	186
chrUn_GL456387	rtracklayer	sequence_feature	20316	21510	.	-	.	count=4;fpk=3.34728033472803;logOddScore=7.36327475059138;pval=0.147806512649408;pvalAdj=0.236490420239052;ctl_count=3;ctl_fpk=2.51046025104602;ctl_logOddScore=-1.02724973153846;eFDR=0.2	chrUn_GL456387	20306	20492	Simple_repeat	(CAGTA)n	Simple_repeat	+	177
chrUn_GL456387	rtracklayer	sequence_feature	23901	24685	.	-	.	count=4;fpk=5.09554140127389;logOddScore=11.6932757902872;pval=0.0431281624258572;pvalAdj=0.236490420239052;ctl_count=0;ctl_fpk=0;ctl_logOddScore=-5.30727089361979;eFDR=0.0431281624258572	chrUn_GL456387	23390	24454	LTR	IAPLTR3-int	ERVK	-	554
chrUn_GL456389	rtracklayer	sequence_feature	4166	4410	.	+	.	count=2;fpk=8.16326530612245;logOddScore=6.50474582127304;pval=0.0302614343232129;pvalAdj=0.0378267929040161;ctl_count=0;ctl_fpk=0;ctl_logOddScore=-3.67656222716076;eFDR=0.25	chrUn_GL456389	0	7069	Satellite	GSAT_MM	Satellite	-	245
chrUn_GL456389	rtracklayer	sequence_feature	10536	10780	.	+	.	count=8;fpk=32.6530612244898;logOddScore=10.0260431576788;pval=0.00649375951521779;pvalAdj=0.010822932525363;ctl_count=2;ctl_fpk=8.16326530612245;ctl_logOddScore=15.2694493108487;eFDR=0.00649375951521779	chrUn_GL456389	8131	13964	Satellite	GSAT_MM	Satellite	-	245
chrUn_GL456389	rtracklayer	sequence_feature	10601	10800	.	-	.	count=9;fpk=45;logOddScore=22.4512520083902;pval=7.79417591753063e-10;pvalAdj=3.89708795876531e-09;ctl_count=0;ctl_fpk=0;ctl_logOddScore=-3.29058772327243;eFDR=7.79417591753063e-10	chrUn_GL456389	8131	13964	Satellite	GSAT_MM	Satellite	-	200
chrUn_GL456389	rtracklayer	sequence_feature	12601	12800	.	-	.	count=2;fpk=10;logOddScore=3.53470327153337;pval=0.0357759331156179;pvalAdj=0.0447199163945224;ctl_count=0;ctl_fpk=0;ctl_logOddScore=-3.05625460369047;eFDR=0.75	chrUn_GL456389	8131	13964	Satellite	GSAT_MM	Satellite	-	200
chrUn_GL456389	rtracklayer	sequence_feature	22001	22200	.	-	.	count=4;fpk=20;logOddScore=9.51843261925891;pval=0.000839093824546085;pvalAdj=0.00139848970757681;ctl_count=0;ctl_fpk=0;ctl_logOddScore=-3.05801905899773;eFDR=0.000839093824546085	chrUn_GL456389	18297	23730	LINE	L1Md_F3	L1	-	200
chrUn_GL456389	rtracklayer	sequence_feature	22541	22785	.	+	.	count=3;fpk=12.2448979591837;logOddScore=10.4484028968149;pval=0.00527994573937412;pvalAdj=0.010822932525363;ctl_count=0;ctl_fpk=0;ctl_logOddScore=-3.67550046647104;eFDR=0.00527994573937412	chrUn_GL456389	18297	23730	LINE	L1Md_F3	L1	-	245
chrUn_GL456389	rtracklayer	sequence_feature	25801	26000	.	-	.	count=4;fpk=20;logOddScore=9.5216090636851;pval=0.000837057548374995;pvalAdj=0.00139848970757681;ctl_count=0;ctl_fpk=0;ctl_logOddScore=-3.0611948393158;eFDR=0.000837057548374995	chrUn_GL456389	25729	25906	Simple_repeat	(CTAGGG)n	Simple_repeat	+	106
chrUn_GL456389	rtracklayer	sequence_feature	28421	28665	.	+	.	count=8;fpk=32.6530612244898;logOddScore=16.9967979399903;pval=0.000113895568345522;pvalAdj=0.000569477841727612;ctl_count=1;ctl_fpk=4.08163265306122;ctl_logOddScore=8.29870501607682;eFDR=0.000113895568345522	chrUn_GL456389	28319	28625	Simple_repeat	(CTAGGG)n	Simple_repeat	+	205
chrUn_GL456389	rtracklayer	sequence_feature	28421	28665	.	+	.	count=8;fpk=32.6530612244898;logOddScore=16.9967979399903;pval=0.000113895568345522;pvalAdj=0.000569477841727612;ctl_count=1;ctl_fpk=4.08163265306122;ctl_logOddScore=8.29870501607682;eFDR=0.000113895568345522	chrUn_GL456389	28642	28764	Simple_repeat	(CTAGGG)n	Simple_repeat	+	23
chrUn_GL456390	rtracklayer	sequence_feature	1	200	.	+	.	count=1;fpk=5;logOddScore=10.838209541346;pval=0.0252025573352893;pvalAdj=0.0252025573352893;ctl_count=0;ctl_fpk=0;ctl_logOddScore=0;eFDR=0.0252025573352893	chrUn_GL456390	36	655	Satellite	GSAT_MM	Satellite	+	164
chrUn_GL456390	rtracklayer	sequence_feature	4001	4200	.	+	.	count=3;fpk=15;logOddScore=31.6444092518313;pval=3.51501754254134e-07;pvalAdj=8.78754385635335e-07;ctl_count=0;ctl_fpk=0;ctl_logOddScore=0;eFDR=3.51501754254134e-07	chrUn_GL456390	3861	6549	Satellite	GSAT_MM	Satellite	+	200
chrUn_GL456390	rtracklayer	sequence_feature	20801	21000	.	+	.	count=5;fpk=25;logOddScore=54.9036272563689;pval=4.44577667472541e-17;pvalAdj=2.22288833736271e-16;ctl_count=0;ctl_fpk=0;ctl_logOddScore=0;eFDR=4.44577667472541e-17	chrUn_GL456390	20288	22169	Satellite	GSAT_MM	Satellite	+	200
chrUn_GL456390	rtracklayer	sequence_feature	21401	21600	.	+	.	count=2;fpk=10;logOddScore=19.9323250994878;pval=0.000538634617709135;pvalAdj=0.000673293272136419;ctl_count=0;ctl_fpk=0;ctl_logOddScore=0;eFDR=0.000538634617709135	chrUn_GL456390	20288	22169	Satellite	GSAT_MM	Satellite	+	200
chrUn_GL456390	rtracklayer	sequence_feature	23601	23800	.	+	.	count=2;fpk=10;logOddScore=19.9323250994878;pval=0.000538634617709135;pvalAdj=0.000673293272136419;ctl_count=0;ctl_fpk=0;ctl_logOddScore=0;eFDR=0.000538634617709135	chrUn_GL456390	23282	24668	Satellite	GSAT_MM	Satellite	+	200
chrUn_GL456393	rtracklayer	sequence_feature	6381	6600	.	+	.	count=2;fpk=9.09090909090909;logOddScore=15.386300275038;pval=0.185819203519498;pvalAdj=0.262206506331429;ctl_count=1;ctl_fpk=4.54545454545455;ctl_logOddScore=-12.5734008274784;eFDR=0.185819203519498	chrUn_GL456393	4960	10593	Satellite	GSAT_MM	Satellite	-	220
chrUn_GL456393	rtracklayer	sequence_feature	12601	13000	.	-	.	count=4;fpk=10;logOddScore=8.6604606840188;pval=0.0287372298081021;pvalAdj=0.0653118859275048;ctl_count=0;ctl_fpk=0;ctl_logOddScore=-6.46849685920683;eFDR=0.545454545454545	chrUn_GL456393	12989	13155	Simple_repeat	(CTGTG)n	Simple_repeat	+	11
chrUn_GL456393	rtracklayer	sequence_feature	13201	13400	.	-	.	count=3;fpk=15;logOddScore=10.2618277598799;pval=0.00882218472697589;pvalAdj=0.0367591030290662;ctl_count=0;ctl_fpk=0;ctl_logOddScore=-6.15935222776574;eFDR=0.5	chrUn_GL456393	13357	13540	Simple_repeat	(CTGTG)n	Simple_repeat	+	43
chrUn_GL456393	rtracklayer	sequence_feature	17801	18000	.	-	.	count=2;fpk=10;logOddScore=5.25314795404002;pval=0.18603764003753;pvalAdj=0.22147338099706;ctl_count=1;ctl_fpk=5;ctl_logOddScore=-3.58124873497537;eFDR=0.523809523809524	chrUn_GL456393	17733	17916	Simple_repeat	(CTGTG)n	Simple_repeat	+	116
chrUn_GL456393	rtracklayer	sequence_feature	24861	25080	.	+	.	count=2;fpk=9.09090909090909;logOddScore=18.5807366009469;pval=0.0566848073535126;pvalAdj=0.160181062128119;ctl_count=0;ctl_fpk=0;ctl_logOddScore=-15.7678369938158;eFDR=0.25	chrUn_GL456393	24855	25021	Simple_repeat	(CAGTA)n	Simple_repeat	+	161
chrUn_GL456393	rtracklayer	sequence_feature	26621	26840	.	+	.	count=3;fpk=13.6363636363636;logOddScore=21.3031504597842;pval=0.0149611983046471;pvalAdj=0.0764512597916104;ctl_count=0;ctl_fpk=0;ctl_logOddScore=-15.7678369970189;eFDR=0.25	chrUn_GL456393	26172	28004	LINE	L1Md_F2	L1	+	220
chrUn_GL456393	rtracklayer	sequence_feature	27721	28160	.	+	.	count=7;fpk=15.9090909090909;logOddScore=21.5625132635447;pval=0.012969496591011;pvalAdj=0.0764512597916104;ctl_count=1;ctl_fpk=2.27272727272727;ctl_logOddScore=-14.1706189122486;eFDR=0.5	chrUn_GL456393	26172	28004	LINE	L1Md_F2	L1	+	284
chrUn_GL456393	rtracklayer	sequence_feature	27721	28160	.	+	.	count=7;fpk=15.9090909090909;logOddScore=21.5625132635447;pval=0.012969496591011;pvalAdj=0.0764512597916104;ctl_count=1;ctl_fpk=2.27272727272727;ctl_logOddScore=-14.1706189122486;eFDR=0.5	chrUn_GL456393	27991	28148	LINE	L1Md_F2	L1	+	157
chrUn_GL456393	rtracklayer	sequence_feature	27721	28160	.	+	.	count=7;fpk=15.9090909090909;logOddScore=21.5625132635447;pval=0.012969496591011;pvalAdj=0.0764512597916104;ctl_count=1;ctl_fpk=2.27272727272727;ctl_logOddScore=-14.1706189122486;eFDR=0.5	chrUn_GL456393	28150	29155	LINE	L1Md_F2	L1	+	10
chrUn_GL456393	rtracklayer	sequence_feature	29001	29400	.	-	.	count=3;fpk=7.5;logOddScore=5.84876434957917;pval=0.142616435665778;pvalAdj=0.187653204823393;ctl_count=1;ctl_fpk=2.5;ctl_logOddScore=-4.92547820901382;eFDR=0.578947368421053	chrUn_GL456393	28150	29155	LINE	L1Md_F2	L1	+	155
chrUn_GL456393	rtracklayer	sequence_feature	33601	33800	.	-	.	count=2;fpk=10;logOddScore=1.38985876727301;pval=0.598424611946902;pvalAdj=0.598424611946902;ctl_count=4;ctl_fpk=20;ctl_logOddScore=0.272367375646508;eFDR=0.598424611946902	chrUn_GL456393	33582	33749	Simple_repeat	(CAGTA)n	Simple_repeat	+	149
chrUn_GL456393	rtracklayer	sequence_feature	35861	36080	.	+	.	count=4;fpk=18.1818181818182;logOddScore=20.6863371782153;pval=0.0207790139352217;pvalAdj=0.0865792247300903;ctl_count=1;ctl_fpk=4.54545454545455;ctl_logOddScore=-12.5733209156087;eFDR=0.333333333333333	chrUn_GL456393	35732	35911	Simple_repeat	(CAGTA)n	Simple_repeat	+	51
chrUn_GL456393	rtracklayer	sequence_feature	46601	46800	.	-	.	count=8;fpk=40;logOddScore=9.89518983805204;pval=0.0117676545409816;pvalAdj=0.0420273376463628;ctl_count=17;ctl_fpk=85;ctl_logOddScore=4.27993965664341;eFDR=0.428571428571429	chrUn_GL456393	46530	46939	LTR	RLTR10	ERVK	+	200
chrUn_GL456393	rtracklayer	sequence_feature	46641	47080	.	+	.	count=8;fpk=18.1818181818182;logOddScore=16.7807403807564;pval=0.116135478157815;pvalAdj=0.241948912828781;ctl_count=7;ctl_fpk=15.9090909090909;ctl_logOddScore=-8.33771139634685;eFDR=0.166666666666667	chrUn_GL456393	46530	46939	LTR	RLTR10	ERVK	+	299
chrUn_GL456393	rtracklayer	sequence_feature	46641	47080	.	+	.	count=8;fpk=18.1818181818182;logOddScore=16.7807403807564;pval=0.116135478157815;pvalAdj=0.241948912828781;ctl_count=7;ctl_fpk=15.9090909090909;ctl_logOddScore=-8.33771139634685;eFDR=0.166666666666667	chrUn_GL456393	46939	47633	LTR	RLTR10-int	ERVK	+	141
chrUn_GL456393	rtracklayer	sequence_feature	47401	48000	.	-	.	count=9;fpk=15;logOddScore=9.31827000089075;pval=0.0181249843351983;pvalAdj=0.0501319130923148;ctl_count=4;ctl_fpk=6.66666666666667;ctl_logOddScore=-4.06054335035634;eFDR=0.333333333333333	chrUn_GL456393	46939	47633	LTR	RLTR10-int	ERVK	+	233
chrUn_GL456393	rtracklayer	sequence_feature	47401	48000	.	-	.	count=9;fpk=15;logOddScore=9.31827000089075;pval=0.0181249843351983;pvalAdj=0.0501319130923148;ctl_count=4;ctl_fpk=6.66666666666667;ctl_logOddScore=-4.06054335035634;eFDR=0.333333333333333	chrUn_GL456393	47678	47827	LTR	RLTR10-int	ERVK	+	149
chrUn_GL456393	rtracklayer	sequence_feature	47401	48000	.	-	.	count=9;fpk=15;logOddScore=9.31827000089075;pval=0.0181249843351983;pvalAdj=0.0501319130923148;ctl_count=4;ctl_fpk=6.66666666666667;ctl_logOddScore=-4.06054335035634;eFDR=0.333333333333333	chrUn_GL456393	47909	48908	LTR	RLTR10-int	ERVK	+	91
chrUn_GL456393	rtracklayer	sequence_feature	47741	47960	.	+	.	count=5;fpk=22.7272727272727;logOddScore=7.7110103178672;pval=0.777573299951475;pvalAdj=0.809972187449453;ctl_count=12;ctl_fpk=54.5454545454545;ctl_logOddScore=2.87373636848334;eFDR=0.777573299951475	chrUn_GL456393	47678	47827	LTR	RLTR10-int	ERVK	+	87
chrUn_GL456393	rtracklayer	sequence_feature	47741	47960	.	+	.	count=5;fpk=22.7272727272727;logOddScore=7.7110103178672;pval=0.777573299951475;pvalAdj=0.809972187449453;ctl_count=12;ctl_fpk=54.5454545454545;ctl_logOddScore=2.87373636848334;eFDR=0.777573299951475	chrUn_GL456393	47909	48908	LTR	RLTR10-int	ERVK	+	51
chrUn_GL456393	rtracklayer	sequence_feature	48181	48400	.	+	.	count=2;fpk=9.09090909090909;logOddScore=1.74989656938325;pval=0.979880604132057;pvalAdj=0.979880604132057;ctl_count=10;ctl_fpk=45.4545454545455;ctl_logOddScore=1.07905801390449;eFDR=0.979880604132057	chrUn_GL456393	47909	48908	LTR	RLTR10-int	ERVK	+	220
chrUn_GL456393	rtracklayer	sequence_feature	48801	49000	.	-	.	count=7;fpk=35;logOddScore=18.5801645699049;pval=6.77094744503568e-07;pvalAdj=1.69273686125892e-05;ctl_count=0;ctl_fpk=0;ctl_logOddScore=-6.24922683788067;eFDR=6.77094744503568e-07	chrUn_GL456393	47909	48908	LTR	RLTR10-int	ERVK	+	108
chrUn_GL456393	rtracklayer	sequence_feature	48801	49000	.	-	.	count=7;fpk=35;logOddScore=18.5801645699049;pval=6.77094744503568e-07;pvalAdj=1.69273686125892e-05;ctl_count=0;ctl_fpk=0;ctl_logOddScore=-6.24922683788067;eFDR=6.77094744503568e-07	chrUn_GL456393	48910	49381	LTR	RLTR10	ERVK	+	90
chrUn_GL456393	rtracklayer	sequence_feature	49061	49500	.	+	.	count=6;fpk=13.6363636363636;logOddScore=14.2447090448089;pval=0.258851906695639;pvalAdj=0.323564883369549;ctl_count=5;ctl_fpk=11.3636363636364;ctl_logOddScore=-8.59868399441177;eFDR=0.258851906695639	chrUn_GL456393	49382	49648	LTR	RLTR10-int	ERVK	+	118
chrUn_GL456393	rtracklayer	sequence_feature	49061	49500	.	+	.	count=6;fpk=13.6363636363636;logOddScore=14.2447090448089;pval=0.258851906695639;pvalAdj=0.323564883369549;ctl_count=5;ctl_fpk=11.3636363636364;ctl_logOddScore=-8.59868399441177;eFDR=0.258851906695639	chrUn_GL456393	48910	49381	LTR	RLTR10	ERVK	+	321
chrUn_GL456393	rtracklayer	sequence_feature	49201	49600	.	-	.	count=8;fpk=20;logOddScore=9.58895624867143;pval=0.014848115928205;pvalAdj=0.0464003622756407;ctl_count=4;ctl_fpk=10;ctl_logOddScore=-3.26325209131836;eFDR=0.375	chrUn_GL456393	49382	49648	LTR	RLTR10-int	ERVK	+	218
chrUn_GL456393	rtracklayer	sequence_feature	49201	49600	.	-	.	count=8;fpk=20;logOddScore=9.58895624867143;pval=0.014848115928205;pvalAdj=0.0464003622756407;ctl_count=4;ctl_fpk=10;ctl_logOddScore=-3.26325209131836;eFDR=0.375	chrUn_GL456393	48910	49381	LTR	RLTR10	ERVK	+	181
chrUn_GL456394	rtracklayer	sequence_feature	8051	9200	.	+	.	count=2;fpk=1.73913043478261;logOddScore=3.50224899869289;pval=0.0415555272245257;pvalAdj=0.165497363185803;ctl_count=0;ctl_fpk=0;ctl_logOddScore=-3.38130352986087;eFDR=0.0415555272245257	chrUn_GL456394	7280	10530	LTR	ETnERV-int	ERVK	+	1150
chrUn_GL456394	rtracklayer	sequence_feature	9451	10080	.	-	.	count=3;fpk=4.76190476190476;logOddScore=2.810092048985;pval=0.0123075910466371;pvalAdj=0.0184613865699557;ctl_count=1;ctl_fpk=1.58730158730159;ctl_logOddScore=-1.55382786108539;eFDR=0.0123075910466371	chrUn_GL456394	7280	10530	LTR	ETnERV-int	ERVK	+	630
chrUn_GL456394	rtracklayer	sequence_feature	18401	19550	.	+	.	count=5;fpk=4.34782608695652;logOddScore=2.06694639751018;pval=0.0840019937076663;pvalAdj=0.165497363185803;ctl_count=4;ctl_fpk=3.47826086956522;ctl_logOddScore=3.54386498535608;eFDR=0.5	chrUn_GL456394	18529	18662	Simple_repeat	(CAGTA)n	Simple_repeat	+	133
chrUn_GL456394	rtracklayer	sequence_feature	18401	19550	.	+	.	count=5;fpk=4.34782608695652;logOddScore=2.06694639751018;pval=0.0840019937076663;pvalAdj=0.165497363185803;ctl_count=4;ctl_fpk=3.47826086956522;ctl_logOddScore=3.54386498535608;eFDR=0.5	chrUn_GL456394	18788	18972	Simple_repeat	(CACAG)n	Simple_repeat	+	184
chrUn_GL456394	rtracklayer	sequence_feature	18401	19550	.	+	.	count=5;fpk=4.34782608695652;logOddScore=2.06694639751018;pval=0.0840019937076663;pvalAdj=0.165497363185803;ctl_count=4;ctl_fpk=3.47826086956522;ctl_logOddScore=3.54386498535608;eFDR=0.5	chrUn_GL456394	19463	19622	Simple_repeat	(CAGTA)n	Simple_repeat	+	87
chrUn_GL456394	rtracklayer	sequence_feature	18901	19530	.	-	.	count=3;fpk=4.76190476190476;logOddScore=0.773836766867614;pval=0.0883474754208388;pvalAdj=0.0883474754208388;ctl_count=3;ctl_fpk=4.76190476190476;ctl_logOddScore=0.48245248930981;eFDR=0.0883474754208388	chrUn_GL456394	18788	18972	Simple_repeat	(CACAG)n	Simple_repeat	+	72
chrUn_GL456394	rtracklayer	sequence_feature	18901	19530	.	-	.	count=3;fpk=4.76190476190476;logOddScore=0.773836766867614;pval=0.0883474754208388;pvalAdj=0.0883474754208388;ctl_count=3;ctl_fpk=4.76190476190476;ctl_logOddScore=0.48245248930981;eFDR=0.0883474754208388	chrUn_GL456394	19463	19622	Simple_repeat	(CAGTA)n	Simple_repeat	+	67
chrUn_GL456396	rtracklayer	sequence_feature	801	1000	.	-	.	count=3;fpk=15;logOddScore=22.6561407477143;pval=0.000931338967687655;pvalAdj=0.00341490954818807;ctl_count=0;ctl_fpk=0;ctl_logOddScore=-5.16692071057607;eFDR=0.000931338967687655	chrUn_GL456396	0	5203	LTR	IAPLTR3-int	ERVK	+	200
chrUn_GL456396	rtracklayer	sequence_feature	1601	1800	.	-	.	count=2;fpk=10;logOddScore=8.81221209105889;pval=0.117940617335601;pvalAdj=0.162168348836452;ctl_count=2;ctl_fpk=10;ctl_logOddScore=1.99929095971091;eFDR=0.25	chrUn_GL456396	0	5203	LTR	IAPLTR3-int	ERVK	+	200
chrUn_GL456396	rtracklayer	sequence_feature	2001	2200	.	-	.	count=5;fpk=25;logOddScore=35.5326194033897;pval=4.72742792228923e-07;pvalAdj=5.20017071451815e-06;ctl_count=0;ctl_fpk=0;ctl_logOddScore=-5.17973727375653;eFDR=4.72742792228923e-07	chrUn_GL456396	0	5203	LTR	IAPLTR3-int	ERVK	+	200
chrUn_GL456396	rtracklayer	sequence_feature	4201	4400	.	-	.	count=3;fpk=15;logOddScore=12.7620578650524;pval=0.0413843329856733;pvalAdj=0.0910455325684813;ctl_count=3;ctl_fpk=15;ctl_logOddScore=4.72716145759487;eFDR=0.2	chrUn_GL456396	0	5203	LTR	IAPLTR3-int	ERVK	+	200
chrUn_GL456396	rtracklayer	sequence_feature	5001	5200	.	-	.	count=2;fpk=10;logOddScore=1.28996802132093;pval=0.444781039580025;pvalAdj=0.489259584437153;ctl_count=5;ctl_fpk=25;ctl_logOddScore=9.52153462550231;eFDR=0.555555555555556	chrUn_GL456396	0	5203	LTR	IAPLTR3-int	ERVK	+	200
chrUn_GL456396	rtracklayer	sequence_feature	5401	5600	.	-	.	count=2;fpk=10;logOddScore=1.2899607294778;pval=0.444781440397412;pvalAdj=0.489259584437153;ctl_count=5;ctl_fpk=25;ctl_logOddScore=9.52153462556085;eFDR=0.5	chrUn_GL456396	5203	5525	LTR	IAPLTR3	ERVK	+	125
chrUn_GL456396	rtracklayer	sequence_feature	5401	5600	.	-	.	count=2;fpk=10;logOddScore=1.2899607294778;pval=0.444781440397412;pvalAdj=0.489259584437153;ctl_count=5;ctl_fpk=25;ctl_logOddScore=9.52153462556085;eFDR=0.5	chrUn_GL456396	5553	6252	Satellite	GSAT_MM	Satellite	+	47
chrUn_GL456396	rtracklayer	sequence_feature	10001	10200	.	-	.	count=2;fpk=10;logOddScore=15.9543082392795;pval=0.014667875448991;pvalAdj=0.0403366574847252;ctl_count=0;ctl_fpk=0;ctl_logOddScore=-5.16226709804883;eFDR=0.014667875448991	chrUn_GL456396	9262	15626	Satellite	GSAT_MM	Satellite	+	200
chrUn_GL456396	rtracklayer	sequence_feature	12001	12200	.	-	.	count=9;fpk=45;logOddScore=30.0381815388485;pval=1.74961248411566e-05;pvalAdj=9.62286866263613e-05;ctl_count=13;ctl_fpk=65;ctl_logOddScore=24.8532072549707;eFDR=1.74961248411566e-05	chrUn_GL456396	9262	15626	Satellite	GSAT_MM	Satellite	+	200
chrUn_GL456396	rtracklayer	sequence_feature	14201	14400	.	-	.	count=1;fpk=5;logOddScore=8.92736913751224;pval=0.114804804164528;pvalAdj=0.162168348836452;ctl_count=0;ctl_fpk=0;ctl_logOddScore=-5.16226709804883;eFDR=0.285714285714286	chrUn_GL456396	9262	15626	Satellite	GSAT_MM	Satellite	+	200
chrUn_GL456396	rtracklayer	sequence_feature	18601	18800	.	-	.	count=2;fpk=10;logOddScore=11.9290242873965;pval=0.0527287932065962;pvalAdj=0.096669454212093;ctl_count=1;ctl_fpk=5;ctl_logOddScore=-1.13698314616491;eFDR=0.166666666666667	chrUn_GL456396	18435	20426	LTR	IAPEz-int	ERVK	-	200
chrUn_JH584304	rtracklayer	sequence_feature	68401	68600	.	+	.	count=4206;fpk=21030;logOddScore=31.8865977657154;pval=1.8552781750374e-30;pvalAdj=3.7105563500748e-30;ctl_count=3763;ctl_fpk=18815;ctl_logOddScore=27.1161538612618;eFDR=1.8552781750374e-30	chrUn_JH584304	67397	114452	Satellite	GSAT_MM	Satellite	-	200
chrUn_JH584304	rtracklayer	sequence_feature	68601	68800	.	-	.	count=5555;fpk=27775;logOddScore=197.258662826377;pval=9.39688500267485e-05;pvalAdj=9.39688500267485e-05;ctl_count=3913;ctl_fpk=19565;ctl_logOddScore=-92.8139299546219;eFDR=0.5	chrUn_JH584304	67397	114452	Satellite	GSAT_MM	Satellite	-	200
chrUn_JH584304	rtracklayer	sequence_feature	78401	78600	.	+	.	count=4141;fpk=20705;logOddScore=11.208758044759;pval=3.33131244656302e-05;pvalAdj=3.33131244656302e-05;ctl_count=5084;ctl_fpk=25420;ctl_logOddScore=46.827242038275;eFDR=3.33131244656302e-05	chrUn_JH584304	67397	114452	Satellite	GSAT_MM	Satellite	-	200
chrUn_JH584304	rtracklayer	sequence_feature	90601	90800	.	-	.	count=4066;fpk=20330;logOddScore=778.123000794364;pval=2.86487169200465e-49;pvalAdj=5.72974338400929e-49;ctl_count=6;ctl_fpk=30;ctl_logOddScore=-711.014271805739;eFDR=2.86487169200465e-49	chrUn_JH584304	67397	114452	Satellite	GSAT_MM	Satellite	-	200
chrX	rtracklayer	sequence_feature	73854326	73854735	.	+	.	count=3088;fpk=7531.70731707317;logOddScore=721.207706335096;pval=0;pvalAdj=0;ctl_count=265;ctl_fpk=646.341463414634;ctl_logOddScore=-676.418796204133;eFDR=0.148148148148148	chrX	73854315	73854363	Simple_repeat	(TG)n	Simple_repeat	+	38
chrX	rtracklayer	sequence_feature	167207841	167208045	.	+	.	count=1980;fpk=9658.53658536585;logOddScore=563.574848862122;pval=0;pvalAdj=0;ctl_count=635;ctl_fpk=3097.56097560976;ctl_logOddScore=-529.945121158014;eFDR=0.148148148148148	chrX	167207808	167207899	Low_complexity	C-rich	Low_complexity	+	59
chrX_GL456233_random	rtracklayer	sequence_feature	216801	217000	.	-	.	count=17;fpk=85;logOddScore=8.52492552895584;pval=5.75104746358997e-09;pvalAdj=1.53361265695732e-08;ctl_count=0;ctl_fpk=0;ctl_logOddScore=-6.02191002630922;eFDR=5.75104746358997e-09	chrX_GL456233_random	216942	217039	LINE	L1MB3	L1	-	58
chrX_GL456233_random	rtracklayer	sequence_feature	258201	258600	.	-	.	count=30;fpk=75;logOddScore=7.37406757882672;pval=5.75091722736518e-08;pvalAdj=1.15018344547304e-07;ctl_count=3;ctl_fpk=7.5;ctl_logOddScore=-2.02236752696272;eFDR=5.75091722736518e-08	chrX_GL456233_random	258564	258586	Low_complexity	AT_rich	Low_complexity	+	22
chrX_GL456233_random	rtracklayer	sequence_feature	326201	326400	.	-	.	count=12;fpk=60;logOddScore=5.94129624054927;pval=8.08706905295705e-07;pvalAdj=1.29393104847313e-06;ctl_count=0;ctl_fpk=0;ctl_logOddScore=-5.9514470832997;eFDR=8.08706905295705e-07	chrX_GL456233_random	326397	326786	LINE	L2b	L2	+	3
chrY	rtracklayer	sequence_feature	689001	689400	.	+	.	count=499;fpk=1247.5;logOddScore=193.296731185657;pval=3.23200880357252e-191;pvalAdj=5.92534947321628e-191;ctl_count=1;ctl_fpk=2.5;ctl_logOddScore=-178.505838734309;eFDR=3.23200880357252e-191	chrY	683887	690068	LINE	L1Md_T	L1	-	400
chrY	rtracklayer	sequence_feature	753201	753400	.	+	.	count=335;fpk=1675;logOddScore=194.264421464804;pval=1.79498026149976e-192;pvalAdj=4.18719166127975e-192;ctl_count=0;ctl_fpk=0;ctl_logOddScore=-183.135485376836;eFDR=1.79498026149976e-192	chrY	752311	757726	LINE	L1Md_A	L1	+	200
chrY	rtracklayer	sequence_feature	776001	776200	.	+	.	count=330;fpk=1650;logOddScore=194.572246009896;pval=7.14233020572758e-193;pvalAdj=1.96414080657509e-192;ctl_count=0;ctl_fpk=0;ctl_logOddScore=-183.135485376836;eFDR=7.14233020572758e-193	chrY	775731	776905	LINE	L1Md_A	L1	-	200
chrY	rtracklayer	sequence_feature	776401	776800	.	+	.	count=505;fpk=1262.5;logOddScore=197.361084320382;pval=1.61726442212803e-196;pvalAdj=8.89495432170417e-196;ctl_count=0;ctl_fpk=0;ctl_logOddScore=-183.135485376836;eFDR=1.61726442212803e-196	chrY	775731	776905	LINE	L1Md_A	L1	-	400
chrY	rtracklayer	sequence_feature	925201	925400	.	+	.	count=250;fpk=1250;logOddScore=189.725706062114;pval=1.27748427260804e-186;pvalAdj=1.82159794427443e-186;ctl_count=0;ctl_fpk=0;ctl_logOddScore=-183.135485376836;eFDR=1.27748427260804e-186	chrY	925163	926861	LINE	L1Md_T	L1	-	200
chrY	rtracklayer	sequence_feature	926001	926200	.	+	.	count=327;fpk=1635;logOddScore=194.725628189879;pval=4.51089280042461e-193;pvalAdj=1.33591825243344e-192;ctl_count=0;ctl_fpk=0;ctl_logOddScore=-183.135485376836;eFDR=4.51089280042461e-193	chrY	925163	926861	LINE	L1Md_T	L1	-	200
chrY	rtracklayer	sequence_feature	926401	926800	.	+	.	count=503;fpk=1257.5;logOddScore=195.777174984174;pval=1.91957980078036e-194;pvalAdj=9.23797779125547e-194;ctl_count=0;ctl_fpk=0;ctl_logOddScore=-183.135485376836;eFDR=1.91957980078036e-194	chrY	925163	926861	LINE	L1Md_T	L1	-	400
chrY	rtracklayer	sequence_feature	1000001	1000200	.	+	.	count=305;fpk=1525;logOddScore=195.107083618904;pval=1.43704143168846e-193;pvalAdj=5.97072464491673e-193;ctl_count=0;ctl_fpk=0;ctl_logOddScore=-183.135485376836;eFDR=1.43704143168846e-193	chrY	1000000	1004338	LINE	L1Md_T	L1	+	200
chrY	rtracklayer	sequence_feature	1002001	1002200	.	+	.	count=286;fpk=1430;logOddScore=194.325706413384;pval=1.49421536192111e-192;pvalAdj=3.59545689894376e-192;ctl_count=0;ctl_fpk=0;ctl_logOddScore=-183.135485376836;eFDR=1.49421536192111e-192	chrY	1000000	1004338	LINE	L1Md_T	L1	+	200
chrY	rtracklayer	sequence_feature	1004001	1004400	.	+	.	count=634;fpk=1585;logOddScore=200.857619335949;pval=3.89093185518843e-201;pvalAdj=3.32890836499455e-200;ctl_count=0;ctl_fpk=0;ctl_logOddScore=-183.135485376836;eFDR=3.89093185518843e-201	chrY	1000000	1004338	LINE	L1Md_T	L1	+	338
chrY	rtracklayer	sequence_feature	1004001	1004400	.	+	.	count=634;fpk=1585;logOddScore=200.857619335949;pval=3.89093185518843e-201;pvalAdj=3.32890836499455e-200;ctl_count=0;ctl_fpk=0;ctl_logOddScore=-183.135485376836;eFDR=3.89093185518843e-201	chrY	1004338	1005334	LINE	L1Md_T	L1	+	62
chrY	rtracklayer	sequence_feature	1004601	1005200	.	+	.	count=791;fpk=1318.33333333333;logOddScore=191.166148526714;pval=1.81515330601339e-188;pvalAdj=2.85238376659246e-188;ctl_count=3;ctl_fpk=5;ctl_logOddScore=-176.764618855674;eFDR=1.81515330601339e-188	chrY	1004338	1005334	LINE	L1Md_T	L1	+	600
chrY	rtracklayer	sequence_feature	1122001	1122200	.	+	.	count=262;fpk=1310;logOddScore=191.739741779273;pval=3.31658038478513e-189;pvalAdj=5.32034770059281e-189;ctl_count=0;ctl_fpk=0;ctl_logOddScore=-183.135485376836;eFDR=3.31658038478513e-189	chrY	1119963	1125570	LINE	L1Md_T	L1	+	200
chrY	rtracklayer	sequence_feature	1124601	1125000	.	+	.	count=618;fpk=1545;logOddScore=187.493778915203;pval=8.92806520504025e-184;pvalAdj=1.10880809804532e-183;ctl_count=0;ctl_fpk=0;ctl_logOddScore=-183.135485376836;eFDR=8.92806520504025e-184	chrY	1119963	1125570	LINE	L1Md_T	L1	+	400
chrY	rtracklayer	sequence_feature	1799601	1799800	.	+	.	count=229;fpk=1145;logOddScore=184.945048504409;pval=1.48559834773255e-180;pvalAdj=1.65784163442618e-180;ctl_count=0;ctl_fpk=0;ctl_logOddScore=-183.135485376836;eFDR=1.48559834773255e-180	chrY	1794992	1801393	LINE	L1Md_T	L1	-	200
chrY	rtracklayer	sequence_feature	1851801	1852400	.	+	.	count=764;fpk=1273.33333333333;logOddScore=198.929969112751;pval=1.3901867256642e-198;pvalAdj=1.07044377876143e-197;ctl_count=0;ctl_fpk=0;ctl_logOddScore=-183.135485376836;eFDR=1.3901867256642e-198	chrY	1846923	1854008	LINE	L1Md_T	L1	-	600
chrY	rtracklayer	sequence_feature	1866201	1866400	.	+	.	count=298;fpk=1490;logOddScore=194.943327933991;pval=2.34864583049456e-193;pvalAdj=8.22026040673096e-193;ctl_count=0;ctl_fpk=0;ctl_logOddScore=-183.135485376836;eFDR=2.34864583049456e-193	chrY	1864637	1870796	LINE	L1Md_A	L1	-	200
chrY	rtracklayer	sequence_feature	1868201	1868400	.	+	.	count=235;fpk=1175;logOddScore=186.48084439102;pval=1.71543402999946e-182;pvalAdj=2.0638815673431e-182;ctl_count=0;ctl_fpk=0;ctl_logOddScore=-183.135485376836;eFDR=1.71543402999946e-182	chrY	1864637	1870796	LINE	L1Md_A	L1	-	200
chrY	rtracklayer	sequence_feature	1869201	1869400	.	+	.	count=285;fpk=1425;logOddScore=194.254531633926;pval=1.84888982446119e-192;pvalAdj=4.18719166127975e-192;ctl_count=0;ctl_fpk=0;ctl_logOddScore=-183.135485376836;eFDR=1.84888982446119e-192	chrY	1864637	1870796	LINE	L1Md_A	L1	-	200
chrY	rtracklayer	sequence_feature	1869601	1869800	.	+	.	count=289;fpk=1445;logOddScore=185.261534433154;pval=5.93587144725131e-181;pvalAdj=6.82182240952762e-181;ctl_count=1;ctl_fpk=5;ctl_logOddScore=-173.876192091782;eFDR=5.93587144725131e-181	chrY	1864637	1870796	LINE	L1Md_A	L1	-	200
chrY	rtracklayer	sequence_feature	1870201	1870600	.	+	.	count=547;fpk=1367.5;logOddScore=189.297873893908;pval=4.5009223408269e-186;pvalAdj=6.18876821863699e-186;ctl_count=3;ctl_fpk=7.5;ctl_logOddScore=-173.579185595093;eFDR=4.5009223408269e-186	chrY	1864637	1870796	LINE	L1Md_A	L1	-	400
chrY	rtracklayer	sequence_feature	2112601	2112800	.	+	.	count=250;fpk=1250;logOddScore=189.725706062114;pval=1.27748427260804e-186;pvalAdj=1.82159794427443e-186;ctl_count=0;ctl_fpk=0;ctl_logOddScore=-183.135485376836;eFDR=1.27748427260804e-186	chrY	2112127	2113123	LINE	L1Md_T	L1	+	200
chrY	rtracklayer	sequence_feature	2198401	2198800	.	+	.	count=667;fpk=1667.5;logOddScore=195.063602941622;pval=1.6373044843684e-193;pvalAdj=6.30362226481834e-193;ctl_count=0;ctl_fpk=0;ctl_logOddScore=-183.135485376836;eFDR=1.6373044843684e-193	chrY	2197930	2204407	LINE	L1Md_T	L1	-	400
chrY	rtracklayer	sequence_feature	2199201	2199800	.	+	.	count=959;fpk=1598.33333333333;logOddScore=194.224923692134;pval=2.02014491148745e-192;pvalAdj=4.44431880527239e-192;ctl_count=1;ctl_fpk=1.66666666666667;ctl_logOddScore=-180.049054281818;eFDR=2.02014491148745e-192	chrY	2197930	2204407	LINE	L1Md_T	L1	-	600
chrY	rtracklayer	sequence_feature	2200001	2200800	.	+	.	count=1235;fpk=1543.75;logOddScore=206.2611975859;pval=2.21646979495779e-208;pvalAdj=8.53340871058751e-207;ctl_count=0;ctl_fpk=0;ctl_logOddScore=-183.135485376836;eFDR=2.21646979495779e-208	chrY	2197930	2204407	LINE	L1Md_T	L1	-	800
chrY	rtracklayer	sequence_feature	2201001	2201400	.	+	.	count=761;fpk=1902.5;logOddScore=189.254217238688;pval=5.11760925818062e-186;pvalAdj=6.91326162947206e-186;ctl_count=2;ctl_fpk=5;ctl_logOddScore=-175.871639142539;eFDR=5.11760925818062e-186	chrY	2197930	2204407	LINE	L1Md_T	L1	-	400
chrY	rtracklayer	sequence_feature	2201601	2201800	.	+	.	count=315;fpk=1575;logOddScore=195.098780427836;pval=1.47329569160283e-193;pvalAdj=5.97072464491673e-193;ctl_count=0;ctl_fpk=0;ctl_logOddScore=-183.135485376836;eFDR=1.47329569160283e-193	chrY	2197930	2204407	LINE	L1Md_T	L1	-	200
chrY	rtracklayer	sequence_feature	2202201	2202400	.	+	.	count=334;fpk=1670;logOddScore=194.331204084917;pval=1.46983152966007e-192;pvalAdj=3.59545689894376e-192;ctl_count=0;ctl_fpk=0;ctl_logOddScore=-183.135485376836;eFDR=1.46983152966007e-192	chrY	2197930	2204407	LINE	L1Md_T	L1	-	200
chrY	rtracklayer	sequence_feature	2202601	2203600	.	+	.	count=1541;fpk=1541;logOddScore=202.244200496976;pval=5.53929124306711e-203;pvalAdj=8.53050851432335e-202;ctl_count=0;ctl_fpk=0;ctl_logOddScore=-183.135485376836;eFDR=5.53929124306711e-203	chrY	2197930	2204407	LINE	L1Md_T	L1	-	1000
chrY	rtracklayer	sequence_feature	2207001	2207200	.	+	.	count=286;fpk=1430;logOddScore=194.325706303321;pval=1.4942158541065e-192;pvalAdj=3.59545689894376e-192;ctl_count=0;ctl_fpk=0;ctl_logOddScore=-183.135485376836;eFDR=1.4942158541065e-192	chrY	2204410	2208461	LINE	L1Md_A	L1	-	200
chrY	rtracklayer	sequence_feature	2207401	2207600	.	+	.	count=280;fpk=1400;logOddScore=193.852104079601;pval=6.15854962602969e-192;pvalAdj=1.24791663474812e-191;ctl_count=0;ctl_fpk=0;ctl_logOddScore=-183.135485376836;eFDR=6.15854962602969e-192	chrY	2204410	2208461	LINE	L1Md_A	L1	-	200
chrY	rtracklayer	sequence_feature	2407601	2407800	.	+	.	count=382;fpk=1910;logOddScore=188.369194412459;pval=6.88249155091359e-185;pvalAdj=8.98223473593808e-185;ctl_count=0;ctl_fpk=0;ctl_logOddScore=-183.135485376836;eFDR=6.88249155091359e-185	chrY	2403379	2408316	LINE	L1Md_F2	L1	-	200
chrY	rtracklayer	sequence_feature	2583601	2583800	.	+	.	count=226;fpk=1130;logOddScore=70.3415210472267;pval=1.89455993687684e-65;pvalAdj=1.9194883570989e-65;ctl_count=43;ctl_fpk=215;ctl_logOddScore=-69.3527688904128;eFDR=0.0921052631578947	chrY	2580071	2586550	LTR	MMERGLN-int	ERV1	-	200
chrY	rtracklayer	sequence_feature	3840801	3841000	.	+	.	count=301;fpk=1505;logOddScore=195.030905521222;pval=1.80606056541622e-193;pvalAdj=6.62222207319281e-193;ctl_count=0;ctl_fpk=0;ctl_logOddScore=-183.135485376836;eFDR=1.80606056541622e-193	chrY	3840381	3842018	LINE	L1Md_A	L1	+	200
chrY	rtracklayer	sequence_feature	3841601	3841800	.	+	.	count=230;fpk=1150;logOddScore=175.951457261153;pval=2.03338506730161e-169;pvalAdj=2.11581959705708e-169;ctl_count=1;ctl_fpk=5;ctl_logOddScore=-173.876192091782;eFDR=2.03338506730161e-169	chrY	3840381	3842018	LINE	L1Md_A	L1	+	200
chrY	rtracklayer	sequence_feature	3916001	3916600	.	+	.	count=783;fpk=1305;logOddScore=202.132531002882;pval=7.80705301094399e-203;pvalAdj=8.58775831203839e-202;ctl_count=0;ctl_fpk=0;ctl_logOddScore=-183.135485376836;eFDR=7.80705301094399e-203	chrY	3915976	3920360	LINE	L1Md_T	L1	+	600
chrY	rtracklayer	sequence_feature	3916001	3916600	.	+	.	count=783;fpk=1305;logOddScore=202.132531002882;pval=7.80705301094399e-203;pvalAdj=8.58775831203839e-202;ctl_count=0;ctl_fpk=0;ctl_logOddScore=-183.135485376836;eFDR=7.80705301094399e-203	chrY	3915292	3916010	LINE	L1Md_A	L1	+	10
chrY	rtracklayer	sequence_feature	3917001	3917600	.	+	.	count=1033;fpk=1721.66666666667;logOddScore=198.566775750068;pval=4.19034959654706e-198;pvalAdj=2.48197629949326e-197;ctl_count=0;ctl_fpk=0;ctl_logOddScore=-183.135485376836;eFDR=4.19034959654706e-198	chrY	3915976	3920360	LINE	L1Md_T	L1	+	600
chrY	rtracklayer	sequence_feature	3918601	3918800	.	+	.	count=240;fpk=1200;logOddScore=187.656658240532;pval=5.5453397217752e-184;pvalAdj=6.99985505863427e-184;ctl_count=0;ctl_fpk=0;ctl_logOddScore=-183.135485376836;eFDR=5.5453397217752e-184	chrY	3915976	3920360	LINE	L1Md_T	L1	+	200
chrY	rtracklayer	sequence_feature	3919001	3919200	.	+	.	count=346;fpk=1730;logOddScore=193.363875840379;pval=2.6454392495573e-191;pvalAdj=4.96826395648565e-191;ctl_count=0;ctl_fpk=0;ctl_logOddScore=-183.135485376836;eFDR=2.6454392495573e-191	chrY	3915976	3920360	LINE	L1Md_T	L1	+	200
chrY	rtracklayer	sequence_feature	3919801	3921000	.	+	.	count=2579;fpk=2149.16666666667;logOddScore=183.848307805687;pval=3.54102704451399e-179;pvalAdj=3.78693170038302e-179;ctl_count=0;ctl_fpk=0;ctl_logOddScore=-183.135485376836;eFDR=3.54102704451399e-179	chrY	3915976	3920360	LINE	L1Md_T	L1	+	560
chrY	rtracklayer	sequence_feature	3919801	3921000	.	+	.	count=2579;fpk=2149.16666666667;logOddScore=183.848307805687;pval=3.54102704451399e-179;pvalAdj=3.78693170038302e-179;ctl_count=0;ctl_fpk=0;ctl_logOddScore=-183.135485376836;eFDR=3.54102704451399e-179	chrY	3920360	3921360	LINE	L1Md_T	L1	+	640
chrY	rtracklayer	sequence_feature	4267601	4268800	.	+	.	count=1737;fpk=1447.5;logOddScore=198.862671613365;pval=1.70571252498065e-198;pvalAdj=1.19399876748645e-197;ctl_count=4;ctl_fpk=3.33333333333333;ctl_logOddScore=-178.292921220638;eFDR=1.70571252498065e-198	chrY	4267509	4273666	LINE	L1Md_A	L1	-	1200
chrY	rtracklayer	sequence_feature	4269001	4269600	.	+	.	count=990;fpk=1650;logOddScore=200.879632233781;pval=3.63750996458303e-201;pvalAdj=3.32890836499455e-200;ctl_count=0;ctl_fpk=0;ctl_logOddScore=-183.135485376836;eFDR=3.63750996458303e-201	chrY	4267509	4273666	LINE	L1Md_A	L1	-	600
chrY	rtracklayer	sequence_feature	4270601	4270800	.	+	.	count=277;fpk=1385;logOddScore=194.194853683831;pval=2.21029597018088e-192;pvalAdj=4.72757749177578e-192;ctl_count=0;ctl_fpk=0;ctl_logOddScore=-183.135485376836;eFDR=2.21029597018088e-192	chrY	4267509	4273666	LINE	L1Md_A	L1	-	200
chrY	rtracklayer	sequence_feature	4271801	4272400	.	+	.	count=1079;fpk=1798.33333333333;logOddScore=196.228446427243;pval=4.93531041805556e-195;pvalAdj=2.53345934793519e-194;ctl_count=0;ctl_fpk=0;ctl_logOddScore=-183.135485376836;eFDR=4.93531041805556e-195	chrY	4267509	4273666	LINE	L1Md_A	L1	-	600
chrY	rtracklayer	sequence_feature	4327601	4327800	.	+	.	count=249;fpk=1245;logOddScore=189.535009641655;pval=2.23998148844529e-186;pvalAdj=3.1359740838234e-186;ctl_count=0;ctl_fpk=0;ctl_logOddScore=-183.135485376836;eFDR=2.23998148844529e-186	chrY	4327047	4328042	LINE	L1Md_T	L1	+	200
chrY	rtracklayer	sequence_feature	4446601	4446800	.	+	.	count=387;fpk=1935;logOddScore=178.18232996844;pval=3.79546552311727e-172;pvalAdj=4.00343623671273e-172;ctl_count=1;ctl_fpk=5;ctl_logOddScore=-173.876192091782;eFDR=3.79546552311727e-172	chrY	4441933	4448365	LINE	L1Md_T	L1	-	200
chrY	rtracklayer	sequence_feature	5208801	5209000	.	+	.	count=348;fpk=1740;logOddScore=193.165958334654;pval=4.77320057080113e-191;pvalAdj=8.54735916166715e-191;ctl_count=0;ctl_fpk=0;ctl_logOddScore=-183.135485376836;eFDR=4.77320057080113e-191	chrY	5208791	5209276	LINE	L1Md_A	L1	+	200
chrY	rtracklayer	sequence_feature	5294601	5294800	.	+	.	count=252;fpk=1260;logOddScore=190.096393404173;pval=4.28359514690172e-187;pvalAdj=6.46738875120456e-187;ctl_count=0;ctl_fpk=0;ctl_logOddScore=-183.135485376836;eFDR=4.28359514690172e-187	chrY	5294383	5295610	LINE	L1Md_T	L1	-	200
chrY	rtracklayer	sequence_feature	5395801	5396000	.	+	.	count=279;fpk=1395;logOddScore=184.502927704131;pval=5.34237175542464e-180;pvalAdj=5.87660893096711e-180;ctl_count=1;ctl_fpk=5;ctl_logOddScore=-173.876192091782;eFDR=5.34237175542464e-180	chrY	5395421	5396576	LINE	L1Md_T	L1	-	200
chrY	rtracklayer	sequence_feature	6170601	6170800	.	+	.	count=294;fpk=1470;logOddScore=194.785400530866;pval=3.77102889145487e-193;pvalAdj=1.20987176934177e-192;ctl_count=0;ctl_fpk=0;ctl_logOddScore=-183.135485376836;eFDR=3.77102889145487e-193	chrY	6168242	6173980	LINE	L1Md_Gf	L1	+	200
chrY	rtracklayer	sequence_feature	6171201	6171400	.	+	.	count=311;fpk=1555;logOddScore=195.135756629816;pval=1.31856207737345e-193;pvalAdj=5.97072464491673e-193;ctl_count=0;ctl_fpk=0;ctl_logOddScore=-183.135485376836;eFDR=1.31856207737345e-193	chrY	6168242	6173980	LINE	L1Md_Gf	L1	+	200
chrY	rtracklayer	sequence_feature	6377001	6377200	.	+	.	count=332;fpk=1660;logOddScore=194.456899434837;pval=1.0089220035789e-192;pvalAdj=2.67886187157155e-192;ctl_count=0;ctl_fpk=0;ctl_logOddScore=-183.135485376836;eFDR=1.0089220035789e-192	chrY	6376707	6381219	LINE	L1Md_A	L1	-	200
chrY	rtracklayer	sequence_feature	6380201	6380400	.	+	.	count=226;fpk=1130;logOddScore=184.12423753365;pval=1.59636929530951e-179;pvalAdj=1.73127374280046e-179;ctl_count=0;ctl_fpk=0;ctl_logOddScore=-183.135485376836;eFDR=1.59636929530951e-179	chrY	6376707	6381219	LINE	L1Md_A	L1	-	200
chrY	rtracklayer	sequence_feature	6766401	6766600	.	+	.	count=250;fpk=1250;logOddScore=189.725706062114;pval=1.27748427260804e-186;pvalAdj=1.82159794427443e-186;ctl_count=0;ctl_fpk=0;ctl_logOddScore=-183.135485376836;eFDR=1.27748427260804e-186	chrY	6766239	6769919	LTR	MERVL-int	ERVL	+	200
chrY	rtracklayer	sequence_feature	6770801	6771200	.	+	.	count=566;fpk=1415;logOddScore=202.248728183447;pval=5.46273875325164e-203;pvalAdj=8.53050851432335e-202;ctl_count=0;ctl_fpk=0;ctl_logOddScore=-183.135485376836;eFDR=5.46273875325164e-203	chrY	6770537	6772796	LTR	IAPEz-int	ERVK	+	400
chrY	rtracklayer	sequence_feature	6828601	6828800	.	+	.	count=264;fpk=1320;logOddScore=192.028930058669;pval=1.40587986412536e-189;pvalAdj=2.30324999016283e-189;ctl_count=0;ctl_fpk=0;ctl_logOddScore=-183.135485376836;eFDR=1.40587986412536e-189	chrY	6827813	6829140	LINE	L1Md_A	L1	+	200
chrY	rtracklayer	sequence_feature	6832801	6833000	.	+	.	count=239;fpk=1195;logOddScore=187.42791593402;pval=1.0823278169853e-183;pvalAdj=1.3228451096487e-183;ctl_count=0;ctl_fpk=0;ctl_logOddScore=-183.135485376836;eFDR=1.0823278169853e-183	chrY	6831998	6833382	LINE	L1Md_A	L1	+	200
chrY	rtracklayer	sequence_feature	6833801	6834000	.	+	.	count=280;fpk=1400;logOddScore=193.852104079601;pval=6.15854962602969e-192;pvalAdj=1.24791663474812e-191;ctl_count=0;ctl_fpk=0;ctl_logOddScore=-183.135485376836;eFDR=6.15854962602969e-192	chrY	6833382	6834409	LINE	L1Md_A	L1	+	200
chrY	rtracklayer	sequence_feature	8567801	8568000	.	+	.	count=329;fpk=1645;logOddScore=194.626000822841;pval=6.08005133496081e-193;pvalAdj=1.73394056589623e-192;ctl_count=0;ctl_fpk=0;ctl_logOddScore=-183.135485376836;eFDR=6.08005133496081e-193	chrY	8567529	8568487	LINE	L1Md_A	L1	+	200
chrY	rtracklayer	sequence_feature	8703201	8703400	.	+	.	count=257;fpk=1285;logOddScore=190.961392002574;pval=3.32724504647276e-188;pvalAdj=5.12395737156805e-188;ctl_count=0;ctl_fpk=0;ctl_logOddScore=-183.135485376836;eFDR=3.32724504647276e-188	chrY	8702544	8703540	LINE	L1Md_A	L1	+	200
chrY	rtracklayer	sequence_feature	8859401	8859800	.	+	.	count=549;fpk=1372.5;logOddScore=188.960172707588;pval=1.21464708577043e-185;pvalAdj=1.61254871731591e-185;ctl_count=0;ctl_fpk=0;ctl_logOddScore=-183.135485376836;eFDR=1.21464708577043e-185	chrY	8859397	8863983	LINE	L1Md_T	L1	-	400
chrY	rtracklayer	sequence_feature	8860801	8861400	.	+	.	count=1214;fpk=2023.33333333333;logOddScore=185.916185949145;pval=8.87053957350517e-182;pvalAdj=1.05081776486138e-181;ctl_count=0;ctl_fpk=0;ctl_logOddScore=-183.135485376836;eFDR=8.87053957350517e-182	chrY	8859397	8863983	LINE	L1Md_T	L1	-	600
chrY	rtracklayer	sequence_feature	8861801	8862000	.	+	.	count=323;fpk=1615;logOddScore=194.893096583392;pval=2.73046974041996e-193;pvalAdj=9.14113782662333e-193;ctl_count=0;ctl_fpk=0;ctl_logOddScore=-183.135485376836;eFDR=2.73046974041996e-193	chrY	8859397	8863983	LINE	L1Md_T	L1	-	200
chrY	rtracklayer	sequence_feature	8862801	8863800	.	+	.	count=1697;fpk=1697;logOddScore=203.685257452545;pval=6.53546637717712e-205;pvalAdj=1.67743637014213e-203;ctl_count=0;ctl_fpk=0;ctl_logOddScore=-183.135485376836;eFDR=6.53546637717712e-205	chrY	8859397	8863983	LINE	L1Md_T	L1	-	1000
chrY	rtracklayer	sequence_feature	9398801	9399000	.	+	.	count=342;fpk=1710;logOddScore=193.795292739215;pval=7.29780597251495e-192;pvalAdj=1.44084887149654e-191;ctl_count=0;ctl_fpk=0;ctl_logOddScore=-183.135485376836;eFDR=7.29780597251495e-192	chrY	9398413	9399391	LINE	L1Md_A	L1	-	200
chrY	rtracklayer	sequence_feature	9399201	9399600	.	+	.	count=601;fpk=1502.5;logOddScore=202.168878671382;pval=6.98206648702504e-203;pvalAdj=8.58775831203839e-202;ctl_count=0;ctl_fpk=0;ctl_logOddScore=-183.135485376836;eFDR=6.98206648702504e-203	chrY	9398413	9399391	LINE	L1Md_A	L1	-	191
chrY	rtracklayer	sequence_feature	9399201	9399600	.	+	.	count=601;fpk=1502.5;logOddScore=202.168878671382;pval=6.98206648702504e-203;pvalAdj=8.58775831203839e-202;ctl_count=0;ctl_fpk=0;ctl_logOddScore=-183.135485376836;eFDR=6.98206648702504e-203	chrY	9399386	9400540	LINE	L1Md_A	L1	+	214
chrY	rtracklayer	sequence_feature	9399801	9401200	.	+	.	count=1882;fpk=1344.28571428571;logOddScore=198.804757688412;pval=2.0339307069563e-198;pvalAdj=1.30510553696363e-197;ctl_count=4;ctl_fpk=2.85714285714286;ctl_logOddScore=-178.984716100095;eFDR=2.0339307069563e-198	chrY	9399386	9400540	LINE	L1Md_A	L1	+	740
chrY	rtracklayer	sequence_feature	9399801	9401200	.	+	.	count=1882;fpk=1344.28571428571;logOddScore=198.804757688412;pval=2.0339307069563e-198;pvalAdj=1.30510553696363e-197;ctl_count=4;ctl_fpk=2.85714285714286;ctl_logOddScore=-178.984716100095;eFDR=2.0339307069563e-198	chrY	9400542	9401537	LINE	L1Md_A	L1	+	658
chrY	rtracklayer	sequence_feature	9422601	9422800	.	+	.	count=232;fpk=1160;logOddScore=135.851924081409;pval=3.98731782305735e-124;pvalAdj=4.09364629833888e-124;ctl_count=12;ctl_fpk=60;ctl_logOddScore=-133.25699374686;eFDR=3.98731782305735e-124	chrY	9422402	9423138	LINE	L1Md_A	L1	+	200
chrY	rtracklayer	sequence_feature	40004601	40004800	.	+	.	count=230;fpk=1150;logOddScore=185.210750546207;pval=6.87772901203513e-181;pvalAdj=7.78801667539272e-181;ctl_count=0;ctl_fpk=0;ctl_logOddScore=-183.135485376836;eFDR=6.87772901203513e-181	chrY	40004349	40007293	LTR	IAPEz-int	ERVK	-	200
chrY	rtracklayer	sequence_feature	40151401	40151800	.	+	.	count=463;fpk=1157.5;logOddScore=192.39993691846;pval=4.66879795668572e-190;pvalAdj=7.98883205921779e-190;ctl_count=0;ctl_fpk=0;ctl_logOddScore=-183.135485376836;eFDR=4.66879795668572e-190	chrY	40149785	40156183	LTR	IAPEz-int	ERVK	+	400
chrY	rtracklayer	sequence_feature	40153001	40153200	.	+	.	count=271;fpk=1355;logOddScore=192.928246101669;pval=9.6923268429272e-191;pvalAdj=1.69615719751226e-190;ctl_count=0;ctl_fpk=0;ctl_logOddScore=-183.135485376836;eFDR=9.6923268429272e-191	chrY	40149785	40156183	LTR	IAPEz-int	ERVK	+	200
chrY	rtracklayer	sequence_feature	40155201	40155400	.	+	.	count=326;fpk=1630;logOddScore=194.771482450988;pval=3.93167614627548e-193;pvalAdj=1.21095625305285e-192;ctl_count=0;ctl_fpk=0;ctl_logOddScore=-183.135485376836;eFDR=3.93167614627548e-193	chrY	40149785	40156183	LTR	IAPEz-int	ERVK	+	200
chrY	rtracklayer	sequence_feature	40155601	40155800	.	+	.	count=294;fpk=1470;logOddScore=185.438921038049;pval=3.54799038137882e-181;pvalAdj=4.13932211160862e-181;ctl_count=0;ctl_fpk=0;ctl_logOddScore=-173.730161757345;eFDR=3.54799038137882e-181	chrY	40149785	40156183	LTR	IAPEz-int	ERVK	+	200
chrY	rtracklayer	sequence_feature	41752401	41752600	.	+	.	count=243;fpk=1215;logOddScore=188.314880200987;pval=8.07049381346465e-185;pvalAdj=1.03571337272796e-184;ctl_count=0;ctl_fpk=0;ctl_logOddScore=-183.135485376836;eFDR=8.07049381346465e-185	chrY	41752086	41752453	LINE	L1Md_A	L1	+	53
chrY	rtracklayer	sequence_feature	41752401	41752600	.	+	.	count=243;fpk=1215;logOddScore=188.314880200987;pval=8.07049381346465e-185;pvalAdj=1.03571337272796e-184;ctl_count=0;ctl_fpk=0;ctl_logOddScore=-183.135485376836;eFDR=8.07049381346465e-185	chrY	41752453	41753448	LINE	L1Md_A	L1	+	147
chrY	rtracklayer	sequence_feature	58855201	58855400	.	+	.	count=275;fpk=1375;logOddScore=193.370942030881;pval=2.59026117054964e-191;pvalAdj=4.96826395648565e-191;ctl_count=0;ctl_fpk=0;ctl_logOddScore=-183.135485376836;eFDR=2.59026117054964e-191	chrY	58854908	58855201	LTR	RLTR4_Mm	ERV1	-	1
chrY	rtracklayer	sequence_feature	58855201	58855400	.	+	.	count=275;fpk=1375;logOddScore=193.370942030881;pval=2.59026117054964e-191;pvalAdj=4.96826395648565e-191;ctl_count=0;ctl_fpk=0;ctl_logOddScore=-183.135485376836;eFDR=2.59026117054964e-191	chrY	58855178	58855482	LTR	RLTR4_Mm	ERV1	-	200
chrY_JH584300_random	rtracklayer	sequence_feature	4621	4830	.	+	.	count=7;fpk=33.3333333333333;logOddScore=4.9222140390402;pval=0.0879898006478978;pvalAdj=0.302552289210643;ctl_count=2;ctl_fpk=9.52380952380952;ctl_logOddScore=-3.4584199310219;eFDR=0.806451612903226	chrY_JH584300_random	4602	5489	LTR	RLTR13C3	ERVK	-	210
chrY_JH584300_random	rtracklayer	sequence_feature	5201	5400	.	-	.	count=12;fpk=60;logOddScore=10.3567790088559;pval=0.00429564118676019;pvalAdj=0.214281863141524;ctl_count=0;ctl_fpk=0;ctl_logOddScore=-6.67512922034119;eFDR=0.00429564118676019	chrY_JH584300_random	4602	5489	LTR	RLTR13C3	ERVK	-	200
chrY_JH584300_random	rtracklayer	sequence_feature	5801	6000	.	-	.	count=7;fpk=35;logOddScore=1.39312722997678;pval=0.446935979665742;pvalAdj=0.572636723946732;ctl_count=4;ctl_fpk=20;ctl_logOddScore=-0.230653622307712;eFDR=0.625	chrY_JH584300_random	5710	5861	LTR	ORR1D2	ERVL-MaLR	-	61
chrY_JH584300_random	rtracklayer	sequence_feature	5881	6090	.	+	.	count=6;fpk=28.5714285714286;logOddScore=0.76598946555079;pval=0.409547400704583;pvalAdj=0.488949447779962;ctl_count=4;ctl_fpk=19.047619047619;ctl_logOddScore=-0.0597228429996486;eFDR=0.653061224489796	chrY_JH584300_random	6059	6206	LINE	MusHAL1	L1	+	31
chrY_JH584300_random	rtracklayer	sequence_feature	9031	9660	.	+	.	count=27;fpk=42.8571428571429;logOddScore=5.15156847514677;pval=0.0784912603455199;pvalAdj=0.302552289210643;ctl_count=10;ctl_fpk=15.8730158730159;ctl_logOddScore=-2.01283366060532;eFDR=0.821428571428571	chrY_JH584300_random	9555	9674	Satellite	MurSAT1	Satellite	+	105
chrY_JH584300_random	rtracklayer	sequence_feature	9201	10000	.	-	.	count=38;fpk=47.5;logOddScore=9.14256560485308;pval=0.0110106603518819;pvalAdj=0.214281863141524;ctl_count=3;ctl_fpk=3.75;ctl_logOddScore=-5.57510920233361;eFDR=0.5	chrY_JH584300_random	9555	9674	Satellite	MurSAT1	Satellite	+	119
chrY_JH584300_random	rtracklayer	sequence_feature	10501	11550	.	+	.	count=37;fpk=35.2380952380952;logOddScore=5.49043656778738;pval=0.0659080050189695;pvalAdj=0.302552289210643;ctl_count=10;ctl_fpk=9.52380952380952;ctl_logOddScore=-3.05183500429448;eFDR=0.84	chrY_JH584300_random	11292	11440	Satellite	MurSAT1	Satellite	+	148
chrY_JH584300_random	rtracklayer	sequence_feature	11201	11400	.	-	.	count=12;fpk=60;logOddScore=4.86363462041991;pval=0.135837157436541;pvalAdj=0.4436374552648;ctl_count=3;ctl_fpk=15;ctl_logOddScore=-1.27724743654905;eFDR=0.432432432432432	chrY_JH584300_random	11292	11440	Satellite	MurSAT1	Satellite	+	108
chrY_JH584300_random	rtracklayer	sequence_feature	13601	14200	.	-	.	count=17;fpk=28.3333333333333;logOddScore=5.56234550796994;pval=0.0978915440819493;pvalAdj=0.370891258947746;ctl_count=5;ctl_fpk=8.33333333333333;ctl_logOddScore=-4.49861819577701;eFDR=0.451612903225806	chrY_JH584300_random	13593	13695	Satellite	MurSAT1	Satellite	+	95
chrY_JH584300_random	rtracklayer	sequence_feature	13601	14200	.	-	.	count=17;fpk=28.3333333333333;logOddScore=5.56234550796994;pval=0.0978915440819493;pvalAdj=0.370891258947746;ctl_count=5;ctl_fpk=8.33333333333333;ctl_logOddScore=-4.49861819577701;eFDR=0.451612903225806	chrY_JH584300_random	13728	13811	Satellite	MurSAT1	Satellite	+	83
chrY_JH584300_random	rtracklayer	sequence_feature	19401	19800	.	-	.	count=10;fpk=25;logOddScore=4.14008653634581;pval=0.184630482699271;pvalAdj=0.463460191265517;ctl_count=3;ctl_fpk=7.5;ctl_logOddScore=-3.92400415964974;eFDR=0.591836734693878	chrY_JH584300_random	19386	19577	SINE	B4A	B4	-	177
chrY_JH584300_random	rtracklayer	sequence_feature	19401	19800	.	-	.	count=10;fpk=25;logOddScore=4.14008653634581;pval=0.184630482699271;pvalAdj=0.463460191265517;ctl_count=3;ctl_fpk=7.5;ctl_logOddScore=-3.92400415964974;eFDR=0.591836734693878	chrY_JH584300_random	19613	19804	LINE	L1M2	L1	-	187
chrY_JH584300_random	rtracklayer	sequence_feature	19741	19950	.	+	.	count=9;fpk=42.8571428571429;logOddScore=3.8752183167557;pval=0.142319176330227;pvalAdj=0.320218146743011;ctl_count=4;ctl_fpk=19.047619047619;ctl_logOddScore=-1.32584575623367;eFDR=0.634615384615385	chrY_JH584300_random	19613	19804	LINE	L1M2	L1	-	64
chrY_JH584300_random	rtracklayer	sequence_feature	19741	19950	.	+	.	count=9;fpk=42.8571428571429;logOddScore=3.8752183167557;pval=0.142319176330227;pvalAdj=0.320218146743011;ctl_count=4;ctl_fpk=19.047619047619;ctl_logOddScore=-1.32584575623367;eFDR=0.634615384615385	chrY_JH584300_random	19807	20031	LINE	L1_Rod	L1	+	143
chrY_JH584300_random	rtracklayer	sequence_feature	20001	21200	.	-	.	count=36;fpk=30;logOddScore=5.48351686076534;pval=0.101735924922724;pvalAdj=0.370891258947746;ctl_count=12;ctl_fpk=10;ctl_logOddScore=-3.43562561850723;eFDR=0.424242424242424	chrY_JH584300_random	19807	20031	LINE	L1_Rod	L1	+	31
chrY_JH584300_random	rtracklayer	sequence_feature	20001	21200	.	-	.	count=36;fpk=30;logOddScore=5.48351686076534;pval=0.101735924922724;pvalAdj=0.370891258947746;ctl_count=12;ctl_fpk=10;ctl_logOddScore=-3.43562561850723;eFDR=0.424242424242424	chrY_JH584300_random	20031	20178	SINE	B2_Mm1t	B2	+	147
chrY_JH584300_random	rtracklayer	sequence_feature	20001	21200	.	-	.	count=36;fpk=30;logOddScore=5.48351686076534;pval=0.101735924922724;pvalAdj=0.370891258947746;ctl_count=12;ctl_fpk=10;ctl_logOddScore=-3.43562561850723;eFDR=0.424242424242424	chrY_JH584300_random	20178	20207	Simple_repeat	(TA)n	Simple_repeat	+	29
chrY_JH584300_random	rtracklayer	sequence_feature	20001	21200	.	-	.	count=36;fpk=30;logOddScore=5.48351686076534;pval=0.101735924922724;pvalAdj=0.370891258947746;ctl_count=12;ctl_fpk=10;ctl_logOddScore=-3.43562561850723;eFDR=0.424242424242424	chrY_JH584300_random	20231	21120	LTR	RLTR13C3	ERVK	-	889
chrY_JH584300_random	rtracklayer	sequence_feature	20161	20370	.	+	.	count=7;fpk=33.3333333333333;logOddScore=1.2349227511022;pval=0.361075206929717;pvalAdj=0.45452344144176;ctl_count=6;ctl_fpk=28.5714285714286;ctl_logOddScore=0.232455218111094;eFDR=0.673913043478261	chrY_JH584300_random	20031	20178	SINE	B2_Mm1t	B2	+	18
chrY_JH584300_random	rtracklayer	sequence_feature	20161	20370	.	+	.	count=7;fpk=33.3333333333333;logOddScore=1.2349227511022;pval=0.361075206929717;pvalAdj=0.45452344144176;ctl_count=6;ctl_fpk=28.5714285714286;ctl_logOddScore=0.232455218111094;eFDR=0.673913043478261	chrY_JH584300_random	20178	20207	Simple_repeat	(TA)n	Simple_repeat	+	29
chrY_JH584300_random	rtracklayer	sequence_feature	20161	20370	.	+	.	count=7;fpk=33.3333333333333;logOddScore=1.2349227511022;pval=0.361075206929717;pvalAdj=0.45452344144176;ctl_count=6;ctl_fpk=28.5714285714286;ctl_logOddScore=0.232455218111094;eFDR=0.673913043478261	chrY_JH584300_random	20231	21120	LTR	RLTR13C3	ERVK	-	139
chrY_JH584300_random	rtracklayer	sequence_feature	21401	21600	.	-	.	count=8;fpk=40;logOddScore=3.10586940152192;pval=0.27091568229878;pvalAdj=0.471890787849912;ctl_count=4;ctl_fpk=20;ctl_logOddScore=-1.30010313741223;eFDR=0.628571428571429	chrY_JH584300_random	21350	21493	LTR	ORR1D2	ERVL-MaLR	-	93
chrY_JH584300_random	rtracklayer	sequence_feature	23731	24360	.	+	.	count=19;fpk=30.1587301587302;logOddScore=2.78714941314133;pval=0.219003114212141;pvalAdj=0.383529381348002;ctl_count=14;ctl_fpk=22.2222222222222;ctl_logOddScore=-1.05787854859886;eFDR=0.621212121212121	chrY_JH584300_random	23973	24257	LTR	RMER15	ERVL	-	284
chrY_JH584300_random	rtracklayer	sequence_feature	23731	24360	.	+	.	count=19;fpk=30.1587301587302;logOddScore=2.78714941314133;pval=0.219003114212141;pvalAdj=0.383529381348002;ctl_count=14;ctl_fpk=22.2222222222222;ctl_logOddScore=-1.05787854859886;eFDR=0.621212121212121	chrY_JH584300_random	24274	24749	LTR	MURVY-LTR	ERV1	-	86
chrY_JH584300_random	rtracklayer	sequence_feature	24571	24990	.	+	.	count=11;fpk=26.1904761904762;logOddScore=5.5554345199936;pval=0.0636837809436184;pvalAdj=0.302552289210643;ctl_count=2;ctl_fpk=4.76190476190476;ctl_logOddScore=-4.46541469429649;eFDR=0.875	chrY_JH584300_random	24274	24749	LTR	MURVY-LTR	ERV1	-	179
chrY_JH584300_random	rtracklayer	sequence_feature	24571	24990	.	+	.	count=11;fpk=26.1904761904762;logOddScore=5.5554345199936;pval=0.0636837809436184;pvalAdj=0.302552289210643;ctl_count=2;ctl_fpk=4.76190476190476;ctl_logOddScore=-4.46541469429649;eFDR=0.875	chrY_JH584300_random	24751	24791	LTR	RLTR6-int	ERV1	-	40
chrY_JH584300_random	rtracklayer	sequence_feature	24801	26600	.	-	.	count=61;fpk=33.8888888888889;logOddScore=2.98418987585328;pval=0.282245501972793;pvalAdj=0.475564338940459;ctl_count=36;ctl_fpk=20;ctl_logOddScore=-0.618941120925441;eFDR=0.602739726027397	chrY_JH584300_random	25024	25165	LTR	MuRRS4-int	ERV1	-	141
chrY_JH584300_random	rtracklayer	sequence_feature	24801	26600	.	-	.	count=61;fpk=33.8888888888889;logOddScore=2.98418987585328;pval=0.282245501972793;pvalAdj=0.475564338940459;ctl_count=36;ctl_fpk=20;ctl_logOddScore=-0.618941120925441;eFDR=0.602739726027397	chrY_JH584300_random	25165	25222	Simple_repeat	(TG)n	Simple_repeat	+	57
chrY_JH584300_random	rtracklayer	sequence_feature	24801	26600	.	-	.	count=61;fpk=33.8888888888889;logOddScore=2.98418987585328;pval=0.282245501972793;pvalAdj=0.475564338940459;ctl_count=36;ctl_fpk=20;ctl_logOddScore=-0.618941120925441;eFDR=0.602739726027397	chrY_JH584300_random	25222	25519	LTR	MuRRS4-int	ERV1	-	297
chrY_JH584300_random	rtracklayer	sequence_feature	24801	26600	.	-	.	count=61;fpk=33.8888888888889;logOddScore=2.98418987585328;pval=0.282245501972793;pvalAdj=0.475564338940459;ctl_count=36;ctl_fpk=20;ctl_logOddScore=-0.618941120925441;eFDR=0.602739726027397	chrY_JH584300_random	25521	25784	LTR	MuRRS4-int	ERV1	-	263
chrY_JH584300_random	rtracklayer	sequence_feature	24801	26600	.	-	.	count=61;fpk=33.8888888888889;logOddScore=2.98418987585328;pval=0.282245501972793;pvalAdj=0.475564338940459;ctl_count=36;ctl_fpk=20;ctl_logOddScore=-0.618941120925441;eFDR=0.602739726027397	chrY_JH584300_random	25794	28069	LTR	MuRRS4-int	ERV1	-	806
chrY_JH584300_random	rtracklayer	sequence_feature	25201	25620	.	+	.	count=10;fpk=23.8095238095238;logOddScore=4.68666779483288;pval=0.0986108606143565;pvalAdj=0.302552289210643;ctl_count=2;ctl_fpk=4.76190476190476;ctl_logOddScore=-4.15572846591526;eFDR=0.722222222222222	chrY_JH584300_random	25165	25222	Simple_repeat	(TG)n	Simple_repeat	+	22
chrY_JH584300_random	rtracklayer	sequence_feature	25201	25620	.	+	.	count=10;fpk=23.8095238095238;logOddScore=4.68666779483288;pval=0.0986108606143565;pvalAdj=0.302552289210643;ctl_count=2;ctl_fpk=4.76190476190476;ctl_logOddScore=-4.15572846591526;eFDR=0.722222222222222	chrY_JH584300_random	25222	25519	LTR	MuRRS4-int	ERV1	-	297
chrY_JH584300_random	rtracklayer	sequence_feature	25201	25620	.	+	.	count=10;fpk=23.8095238095238;logOddScore=4.68666779483288;pval=0.0986108606143565;pvalAdj=0.302552289210643;ctl_count=2;ctl_fpk=4.76190476190476;ctl_logOddScore=-4.15572846591526;eFDR=0.722222222222222	chrY_JH584300_random	25521	25784	LTR	MuRRS4-int	ERV1	-	99
chrY_JH584300_random	rtracklayer	sequence_feature	25831	26460	.	+	.	count=21;fpk=33.3333333333333;logOddScore=1.70271152805258;pval=0.314848443000714;pvalAdj=0.443822503988958;ctl_count=17;ctl_fpk=26.984126984127;ctl_logOddScore=0.432287696060695;eFDR=0.63855421686747	chrY_JH584300_random	25794	28069	LTR	MuRRS4-int	ERV1	-	630
chrY_JH584300_random	rtracklayer	sequence_feature	27001	27600	.	-	.	count=21;fpk=35;logOddScore=0.537471456937117;pval=0.54169872955926;pvalAdj=0.640662920536433;ctl_count=19;ctl_fpk=31.6666666666667;ctl_logOddScore=1.64331137082037;eFDR=0.692307692307692	chrY_JH584300_random	25794	28069	LTR	MuRRS4-int	ERV1	-	600
chrY_JH584300_random	rtracklayer	sequence_feature	27931	28140	.	+	.	count=9;fpk=42.8571428571429;logOddScore=1.35649347159959;pval=0.34883077276038;pvalAdj=0.45452344144176;ctl_count=5;ctl_fpk=23.8095238095238;ctl_logOddScore=0.993458795369765;eFDR=0.697674418604651	chrY_JH584300_random	25794	28069	LTR	MuRRS4-int	ERV1	-	139
chrY_JH584300_random	rtracklayer	sequence_feature	28401	28600	.	-	.	count=9;fpk=45;logOddScore=5.72577580941043;pval=0.0902624711618554;pvalAdj=0.370076131763607;ctl_count=2;ctl_fpk=10;ctl_logOddScore=-3.40408142354661;eFDR=0.466666666666667	chrY_JH584300_random	28337	28603	LTR	MuRRS4-int	ERV1	-	200
chrY_JH584300_random	rtracklayer	sequence_feature	28561	28770	.	+	.	count=7;fpk=33.3333333333333;logOddScore=7.75310242363273;pval=0.0170377487713321;pvalAdj=0.295529090047705;ctl_count=0;ctl_fpk=0;ctl_logOddScore=-6.44351857683764;eFDR=0.8	chrY_JH584300_random	28337	28603	LTR	MuRRS4-int	ERV1	-	43
chrY_JH584300_random	rtracklayer	sequence_feature	28561	28770	.	+	.	count=7;fpk=33.3333333333333;logOddScore=7.75310242363273;pval=0.0170377487713321;pvalAdj=0.295529090047705;ctl_count=0;ctl_fpk=0;ctl_logOddScore=-6.44351857683764;eFDR=0.8	chrY_JH584300_random	28644	28770	LTR	MURVY-LTR	ERV1	-	126
chrY_JH584300_random	rtracklayer	sequence_feature	28801	29000	.	-	.	count=6;fpk=30;logOddScore=5.53158444800376;pval=0.099378860291093;pvalAdj=0.370891258947746;ctl_count=1;ctl_fpk=5;ctl_logOddScore=-5.05700884556797;eFDR=0.4375	chrY_JH584300_random	28770	29708	LTR	RLTR13A2	ERVK	+	200
chrY_JH584300_random	rtracklayer	sequence_feature	29611	30240	.	+	.	count=18;fpk=28.5714285714286;logOddScore=4.74360516301808;pval=0.09596128385376;pvalAdj=0.302552289210643;ctl_count=7;ctl_fpk=11.1111111111111;ctl_logOddScore=-3.50144405759166;eFDR=0.742857142857143	chrY_JH584300_random	28770	29708	LTR	RLTR13A2	ERVK	+	98
chrY_JH584300_random	rtracklayer	sequence_feature	29611	30240	.	+	.	count=18;fpk=28.5714285714286;logOddScore=4.74360516301808;pval=0.09596128385376;pvalAdj=0.302552289210643;ctl_count=7;ctl_fpk=11.1111111111111;ctl_logOddScore=-3.50144405759166;eFDR=0.742857142857143	chrY_JH584300_random	29708	30090	LTR	MURVY-LTR	ERV1	-	382
chrY_JH584300_random	rtracklayer	sequence_feature	29611	30240	.	+	.	count=18;fpk=28.5714285714286;logOddScore=4.74360516301808;pval=0.09596128385376;pvalAdj=0.302552289210643;ctl_count=7;ctl_fpk=11.1111111111111;ctl_logOddScore=-3.50144405759166;eFDR=0.742857142857143	chrY_JH584300_random	30090	30329	LTR	RMER15	ERVL	-	150
chrY_JH584300_random	rtracklayer	sequence_feature	30401	31000	.	-	.	count=18;fpk=30;logOddScore=4.40090452317201;pval=0.165913194651876;pvalAdj=0.4436374552648;ctl_count=7;ctl_fpk=11.6666666666667;ctl_logOddScore=-2.90762571454509;eFDR=0.5	chrY_JH584300_random	30410	30440	Low_complexity	AT_rich	Low_complexity	+	30
chrY_JH584300_random	rtracklayer	sequence_feature	30401	31000	.	-	.	count=18;fpk=30;logOddScore=4.40090452317201;pval=0.165913194651876;pvalAdj=0.4436374552648;ctl_count=7;ctl_fpk=11.6666666666667;ctl_logOddScore=-2.90762571454509;eFDR=0.5	chrY_JH584300_random	30621	30769	SINE	B1_Mus1	Alu	-	148
chrY_JH584300_random	rtracklayer	sequence_feature	31201	31800	.	-	.	count=27;fpk=45;logOddScore=5.25596998962893;pval=0.113447087811153;pvalAdj=0.398685480022052;ctl_count=8;ctl_fpk=13.3333333333333;ctl_logOddScore=-2.65350234947823;eFDR=0.428571428571429	chrY_JH584300_random	31156	31296	SINE	B1_Mur1	Alu	-	96
chrY_JH584300_random	rtracklayer	sequence_feature	31201	31800	.	-	.	count=27;fpk=45;logOddScore=5.25596998962893;pval=0.113447087811153;pvalAdj=0.398685480022052;ctl_count=8;ctl_fpk=13.3333333333333;ctl_logOddScore=-2.65350234947823;eFDR=0.428571428571429	chrY_JH584300_random	31380	31403	Simple_repeat	(T)n	Simple_repeat	+	23
chrY_JH584300_random	rtracklayer	sequence_feature	31201	31800	.	-	.	count=27;fpk=45;logOddScore=5.25596998962893;pval=0.113447087811153;pvalAdj=0.398685480022052;ctl_count=8;ctl_fpk=13.3333333333333;ctl_logOddScore=-2.65350234947823;eFDR=0.428571428571429	chrY_JH584300_random	31507	32330	LTR	RLTR13B4	ERVK	+	293
chrY_JH584300_random	rtracklayer	sequence_feature	31501	32130	.	+	.	count=17;fpk=26.984126984127;logOddScore=4.06585003440285;pval=0.131029898714496;pvalAdj=0.319334480281819;ctl_count=7;ctl_fpk=11.1111111111111;ctl_logOddScore=-2.85670558478763;eFDR=0.645833333333333	chrY_JH584300_random	31507	32330	LTR	RLTR13B4	ERVK	+	623
chrY_JH584300_random	rtracklayer	sequence_feature	32401	33400	.	-	.	count=34;fpk=34;logOddScore=1.28806111684528;pval=0.458518191917287;pvalAdj=0.578461770380558;ctl_count=25;ctl_fpk=25;ctl_logOddScore=0.672799111315653;eFDR=0.639175257731959	chrY_JH584300_random	33127	33434	LTR	RLTR27	ERVK	+	273
chrY_JH584300_random	rtracklayer	sequence_feature	34861	35280	.	+	.	count=22;fpk=52.3809523809524;logOddScore=3.34752290213429;pval=0.176916071314733;pvalAdj=0.358165371587302;ctl_count=13;ctl_fpk=30.952380952381;ctl_logOddScore=0.270725826401256;eFDR=0.660714285714286	chrY_JH584300_random	34797	35770	LINE	Lx3A	L1	+	420
chrY_JH584300_random	rtracklayer	sequence_feature	35491	35910	.	+	.	count=20;fpk=47.6190476190476;logOddScore=4.38552198494004;pval=0.113518251494878;pvalAdj=0.302552289210643;ctl_count=12;ctl_fpk=28.5714285714286;ctl_logOddScore=-0.714638197641923;eFDR=0.674418604651163	chrY_JH584300_random	34797	35770	LINE	Lx3A	L1	+	280
chrY_JH584300_random	rtracklayer	sequence_feature	37591	38010	.	+	.	count=14;fpk=33.3333333333333;logOddScore=5.25735975994148;pval=0.0743812034749027;pvalAdj=0.302552289210643;ctl_count=4;ctl_fpk=9.52380952380952;ctl_logOddScore=-3.31884501436938;eFDR=0.814814814814815	chrY_JH584300_random	37387	37607	SINE	B4A	B4	-	17
chrY_JH584300_random	rtracklayer	sequence_feature	37591	38010	.	+	.	count=14;fpk=33.3333333333333;logOddScore=5.25735975994148;pval=0.0743812034749027;pvalAdj=0.302552289210643;ctl_count=4;ctl_fpk=9.52380952380952;ctl_logOddScore=-3.31884501436938;eFDR=0.814814814814815	chrY_JH584300_random	37614	37671	Simple_repeat	(TTG)n	Simple_repeat	+	57
chrY_JH584300_random	rtracklayer	sequence_feature	37591	38010	.	+	.	count=14;fpk=33.3333333333333;logOddScore=5.25735975994148;pval=0.0743812034749027;pvalAdj=0.302552289210643;ctl_count=4;ctl_fpk=9.52380952380952;ctl_logOddScore=-3.31884501436938;eFDR=0.814814814814815	chrY_JH584300_random	37767	37993	LINE	L2	L2	+	226
chrY_JH584300_random	rtracklayer	sequence_feature	37591	38010	.	+	.	count=14;fpk=33.3333333333333;logOddScore=5.25735975994148;pval=0.0743812034749027;pvalAdj=0.302552289210643;ctl_count=4;ctl_fpk=9.52380952380952;ctl_logOddScore=-3.31884501436938;eFDR=0.814814814814815	chrY_JH584300_random	37998	38799	Unknown	YREP_Mm	Unknown	+	12
chrY_JH584300_random	rtracklayer	sequence_feature	37801	38000	.	-	.	count=8;fpk=40;logOddScore=2.11115519754642;pval=0.369481602528063;pvalAdj=0.500062777548727;ctl_count=4;ctl_fpk=20;ctl_logOddScore=-0.360516889128841;eFDR=0.588888888888889	chrY_JH584300_random	37767	37993	LINE	L2	L2	+	193
chrY_JH584300_random	rtracklayer	sequence_feature	37801	38000	.	-	.	count=8;fpk=40;logOddScore=2.11115519754642;pval=0.369481602528063;pvalAdj=0.500062777548727;ctl_count=4;ctl_fpk=20;ctl_logOddScore=-0.360516889128841;eFDR=0.588888888888889	chrY_JH584300_random	37998	38799	Unknown	YREP_Mm	Unknown	+	2
chrY_JH584300_random	rtracklayer	sequence_feature	41161	41370	.	+	.	count=7;fpk=33.3333333333333;logOddScore=4.74709646906572;pval=0.0958005364085044;pvalAdj=0.302552289210643;ctl_count=2;ctl_fpk=9.52380952380952;ctl_logOddScore=-3.38503450551254;eFDR=0.764705882352941	chrY_JH584300_random	41006	41207	SINE	B3	B2	+	47
chrY_JH584300_random	rtracklayer	sequence_feature	41161	41370	.	+	.	count=7;fpk=33.3333333333333;logOddScore=4.74709646906572;pval=0.0958005364085044;pvalAdj=0.302552289210643;ctl_count=2;ctl_fpk=9.52380952380952;ctl_logOddScore=-3.38503450551254;eFDR=0.764705882352941	chrY_JH584300_random	41269	41386	SINE	B1F	Alu	+	101
chrY_JH584300_random	rtracklayer	sequence_feature	42201	42400	.	-	.	count=6;fpk=30;logOddScore=3.99018754942;pval=0.195959311082824;pvalAdj=0.471890787849912;ctl_count=2;ctl_fpk=10;ctl_logOddScore=-3.55873774204398;eFDR=0.62	chrY_JH584300_random	42061	42359	LINE	L1_Mus3	L1	+	159
chrY_JH584300_random	rtracklayer	sequence_feature	43681	43890	.	+	.	count=17;fpk=80.9523809523809;logOddScore=0.781434375405922;pval=0.407924097518163;pvalAdj=0.488949447779962;ctl_count=10;ctl_fpk=47.6190476190476;ctl_logOddScore=3.49508111078662;eFDR=0.666666666666667	chrY_JH584300_random	43276	44080	LINE	Lx	L1	+	210
chrY_JH584300_random	rtracklayer	sequence_feature	49351	49560	.	+	.	count=17;fpk=80.9523809523809;logOddScore=11.0729557704422;pval=0.00127471073121132;pvalAdj=0.149141155551724;ctl_count=0;ctl_fpk=0;ctl_logOddScore=-6.7721822297815;eFDR=0.00127471073121132	chrY_JH584300_random	47748	51027	LINE	L1_Mus3	L1	+	210
chrY_JH584300_random	rtracklayer	sequence_feature	51201	52000	.	-	.	count=21;fpk=26.25;logOddScore=2.53684925954992;pval=0.325745018376538;pvalAdj=0.480658728219208;ctl_count=12;ctl_fpk=15;ctl_logOddScore=-1.72111272302367;eFDR=0.604938271604938	chrY_JH584300_random	51037	51873	LINE	Lx	L1	+	673
chrY_JH584300_random	rtracklayer	sequence_feature	51201	52000	.	-	.	count=21;fpk=26.25;logOddScore=2.53684925954992;pval=0.325745018376538;pvalAdj=0.480658728219208;ctl_count=12;ctl_fpk=15;ctl_logOddScore=-1.72111272302367;eFDR=0.604938271604938	chrY_JH584300_random	51873	51915	Simple_repeat	(CA)n	Simple_repeat	+	42
chrY_JH584300_random	rtracklayer	sequence_feature	51241	51660	.	+	.	count=18;fpk=42.8571428571429;logOddScore=4.40853521711067;pval=0.112325268531065;pvalAdj=0.302552289210643;ctl_count=7;ctl_fpk=16.6666666666667;ctl_logOddScore=-1.32822182487671;eFDR=0.69047619047619	chrY_JH584300_random	51037	51873	LINE	Lx	L1	+	420
chrY_JH584300_random	rtracklayer	sequence_feature	52201	52400	.	-	.	count=6;fpk=30;logOddScore=7.06972196626944;pval=0.0433426888756668;pvalAdj=0.302646795782383;ctl_count=0;ctl_fpk=0;ctl_logOddScore=-6.60710796637937;eFDR=0.470588235294118	chrY_JH584300_random	52209	52240	Simple_repeat	(CAAA)n	Simple_repeat	+	31
chrY_JH584300_random	rtracklayer	sequence_feature	52201	52400	.	-	.	count=6;fpk=30;logOddScore=7.06972196626944;pval=0.0433426888756668;pvalAdj=0.302646795782383;ctl_count=0;ctl_fpk=0;ctl_logOddScore=-6.60710796637937;eFDR=0.470588235294118	chrY_JH584300_random	52240	52261	Low_complexity	AT_rich	Low_complexity	+	21
chrY_JH584300_random	rtracklayer	sequence_feature	52291	53130	.	+	.	count=32;fpk=38.0952380952381;logOddScore=1.50941020251864;pval=0.333651299747873;pvalAdj=0.45452344144176;ctl_count=22;ctl_fpk=26.1904761904762;ctl_logOddScore=1.04446272917368;eFDR=0.682352941176471	chrY_JH584300_random	52420	52509	SINE	B1F	Alu	+	89
chrY_JH584300_random	rtracklayer	sequence_feature	52601	53600	.	-	.	count=32;fpk=32;logOddScore=2.72246087480816;pval=0.307360133902723;pvalAdj=0.480658728219208;ctl_count=17;ctl_fpk=17;ctl_logOddScore=-0.785511177765145;eFDR=0.602564102564103	chrY_JH584300_random	53287	53496	SINE	B3	B2	-	209
chrY_JH584300_random	rtracklayer	sequence_feature	53801	54000	.	-	.	count=9;fpk=45;logOddScore=0.849896889772108;pval=0.507088552310285;pvalAdj=0.611489136609462;ctl_count=8;ctl_fpk=40;ctl_logOddScore=1.49026156770057;eFDR=0.676470588235294	chrY_JH584300_random	53872	53934	SINE	B4A	B4	-	62
chrY_JH584300_random	rtracklayer	sequence_feature	54401	54600	.	-	.	count=8;fpk=40;logOddScore=8.83058530027927;pval=0.0137910730923065;pvalAdj=0.214281863141524;ctl_count=0;ctl_fpk=0;ctl_logOddScore=-7.0589810270101;eFDR=0.285714285714286	chrY_JH584300_random	54369	54436	SINE	ID2	ID	-	36
chrY_JH584300_random	rtracklayer	sequence_feature	56281	56700	.	+	.	count=9;fpk=21.4285714285714;logOddScore=5.80871396967996;pval=0.0555695724876027;pvalAdj=0.295529090047705;ctl_count=1;ctl_fpk=2.38095238095238;ctl_logOddScore=-5.78936162225537;eFDR=0.863636363636364	chrY_JH584300_random	55486	57262	LINE	L1_Mus3	L1	+	420
chrY_JH584300_random	rtracklayer	sequence_feature	57401	57600	.	-	.	count=6;fpk=30;logOddScore=7.18157993447128;pval=0.0405554308254005;pvalAdj=0.302646795782383;ctl_count=0;ctl_fpk=0;ctl_logOddScore=-6.74983910577054;eFDR=0.5	chrY_JH584300_random	57262	57734	LTR	MURVY-LTR	ERV1	+	200
chrY_JH584300_random	rtracklayer	sequence_feature	59851	60270	.	+	.	count=18;fpk=42.8571428571429;logOddScore=3.3052431497792;pval=0.179901011163671;pvalAdj=0.358165371587302;ctl_count=10;ctl_fpk=23.8095238095238;ctl_logOddScore=-0.0615357183906011;eFDR=0.655172413793103	chrY_JH584300_random	59388	60389	LINE	L1_Mus3	L1	+	420
chrY_JH584300_random	rtracklayer	sequence_feature	61401	62000	.	-	.	count=22;fpk=36.6666666666667;logOddScore=0.0778131527882335;pval=0.591976688339278;pvalAdj=0.674195672830844;ctl_count=20;ctl_fpk=33.3333333333333;ctl_logOddScore=2.10467976901031;eFDR=0.694444444444444	chrY_JH584300_random	61621	61700	SINE	PB1D10	Alu	+	79
chrY_JH584300_random	rtracklayer	sequence_feature	62581	62790	.	+	.	count=9;fpk=42.8571428571429;logOddScore=1.24587170287985;pval=0.35996636836448;pvalAdj=0.45452344144176;ctl_count=4;ctl_fpk=19.047619047619;ctl_logOddScore=1.18665801154224;eFDR=0.681318681318681	chrY_JH584300_random	62589	62709	SINE	B3	B2	-	120
chrY_JH584300_random	rtracklayer	sequence_feature	63001	63200	.	-	.	count=12;fpk=60;logOddScore=7.18341880051812;pval=0.0405108555857737;pvalAdj=0.302646795782383;ctl_count=2;ctl_fpk=10;ctl_logOddScore=-3.51651104786684;eFDR=0.533333333333333	chrY_JH584300_random	63180	63306	SINE	B3	B2	-	20
chrY_JH584300_random	rtracklayer	sequence_feature	63001	63210	.	+	.	count=6;fpk=28.5714285714286;logOddScore=4.28282227243453;pval=0.118952182082817;pvalAdj=0.302552289210643;ctl_count=1;ctl_fpk=4.76190476190476;ctl_logOddScore=-3.50949284752242;eFDR=0.630434782608696	chrY_JH584300_random	63180	63306	SINE	B3	B2	-	30
chrY_JH584300_random	rtracklayer	sequence_feature	63401	63600	.	-	.	count=8;fpk=40;logOddScore=8.94677654898585;pval=0.0126918204415235;pvalAdj=0.214281863141524;ctl_count=0;ctl_fpk=0;ctl_logOddScore=-7.03566071187743;eFDR=0.333333333333333	chrY_JH584300_random	63366	63497	SINE	B1_Mus1	Alu	-	97
chrY_JH584300_random	rtracklayer	sequence_feature	64401	64800	.	-	.	count=19;fpk=47.5;logOddScore=1.96286086092758;pval=0.385159455441401;pvalAdj=0.514941445861872;ctl_count=12;ctl_fpk=30;ctl_logOddScore=1.49193801840761;eFDR=0.576086956521739	chrY_JH584300_random	64392	64801	LINE	L1_Mus2	L1	+	400
chrY_JH584300_random	rtracklayer	sequence_feature	70601	71000	.	-	.	count=18;fpk=45;logOddScore=4.32511632177071;pval=0.171221177529259;pvalAdj=0.448089464597849;ctl_count=9;ctl_fpk=22.5;ctl_logOddScore=-1.0558830640245;eFDR=0.51063829787234	chrY_JH584300_random	70486	71057	LINE	L1Md_F2	L1	-	400
chrY_JH584300_random	rtracklayer	sequence_feature	71201	71600	.	-	.	count=13;fpk=32.5;logOddScore=5.8343230154275;pval=0.0854452413627552;pvalAdj=0.370076131763607;ctl_count=3;ctl_fpk=7.5;ctl_logOddScore=-4.24608530113655;eFDR=0.481481481481481	chrY_JH584300_random	71540	71573	Low_complexity	AT_rich	Low_complexity	+	33
chrY_JH584300_random	rtracklayer	sequence_feature	71201	71600	.	-	.	count=13;fpk=32.5;logOddScore=5.8343230154275;pval=0.0854452413627552;pvalAdj=0.370076131763607;ctl_count=3;ctl_fpk=7.5;ctl_logOddScore=-4.24608530113655;eFDR=0.481481481481481	chrY_JH584300_random	71595	71652	Simple_repeat	(TAA)n	Simple_repeat	+	5
chrY_JH584300_random	rtracklayer	sequence_feature	73001	73200	.	-	.	count=8;fpk=40;logOddScore=3.96300802350938;pval=0.198057709674608;pvalAdj=0.471890787849912;ctl_count=3;ctl_fpk=15;ctl_logOddScore=-2.20265932363745;eFDR=0.607843137254902	chrY_JH584300_random	72978	73674	LINE	Lx7	L1	+	200
chrY_JH584300_random	rtracklayer	sequence_feature	74601	76000	.	-	.	count=51;fpk=36.4285714285714;logOddScore=4.86682841561737;pval=0.135643457383578;pvalAdj=0.4436374552648;ctl_count=20;ctl_fpk=14.2857142857143;ctl_logOddScore=-2.23757344067177;eFDR=0.444444444444444	chrY_JH584300_random	74250	74747	Unknown	CYRA11_Mm	Y-chromosome	-	147
chrY_JH584300_random	rtracklayer	sequence_feature	74601	76000	.	-	.	count=51;fpk=36.4285714285714;logOddScore=4.86682841561737;pval=0.135643457383578;pvalAdj=0.4436374552648;ctl_count=20;ctl_fpk=14.2857142857143;ctl_logOddScore=-2.23757344067177;eFDR=0.444444444444444	chrY_JH584300_random	74833	74966	Simple_repeat	(TTTC)n	Simple_repeat	+	133
chrY_JH584300_random	rtracklayer	sequence_feature	74601	76000	.	-	.	count=51;fpk=36.4285714285714;logOddScore=4.86682841561737;pval=0.135643457383578;pvalAdj=0.4436374552648;ctl_count=20;ctl_fpk=14.2857142857143;ctl_logOddScore=-2.23757344067177;eFDR=0.444444444444444	chrY_JH584300_random	74966	75101	SINE	B1_Mus2	Alu	-	135
chrY_JH584300_random	rtracklayer	sequence_feature	74601	76000	.	-	.	count=51;fpk=36.4285714285714;logOddScore=4.86682841561737;pval=0.135643457383578;pvalAdj=0.4436374552648;ctl_count=20;ctl_fpk=14.2857142857143;ctl_logOddScore=-2.23757344067177;eFDR=0.444444444444444	chrY_JH584300_random	75161	75427	LINE	L1_Mus4	L1	-	266
chrY_JH584300_random	rtracklayer	sequence_feature	74601	76000	.	-	.	count=51;fpk=36.4285714285714;logOddScore=4.86682841561737;pval=0.135643457383578;pvalAdj=0.4436374552648;ctl_count=20;ctl_fpk=14.2857142857143;ctl_logOddScore=-2.23757344067177;eFDR=0.444444444444444	chrY_JH584300_random	75428	75575	LINE	Lx	L1	-	147
chrY_JH584300_random	rtracklayer	sequence_feature	77201	77800	.	-	.	count=32;fpk=53.3333333333333;logOddScore=4.56757609295413;pval=0.154618404177934;pvalAdj=0.4436374552648;ctl_count=12;ctl_fpk=20;ctl_logOddScore=-0.199292994005225;eFDR=0.51219512195122	chrY_JH584300_random	76369	77806	LTR	ETnERV2-int	ERVK	+	600
chrY_JH584300_random	rtracklayer	sequence_feature	81801	82400	.	-	.	count=23;fpk=38.3333333333333;logOddScore=8.98279781952537;pval=0.0123668044101268;pvalAdj=0.214281863141524;ctl_count=1;ctl_fpk=1.66666666666667;ctl_logOddScore=-6.27796866501165;eFDR=0.4	chrY_JH584300_random	82113	82318	SINE	B3	B2	-	205
chrY_JH584300_random	rtracklayer	sequence_feature	81801	82400	.	-	.	count=23;fpk=38.3333333333333;logOddScore=8.98279781952537;pval=0.0123668044101268;pvalAdj=0.214281863141524;ctl_count=1;ctl_fpk=1.66666666666667;ctl_logOddScore=-6.27796866501165;eFDR=0.4	chrY_JH584300_random	81759	81937	LTR	MTD	ERVL-MaLR	-	137
chrY_JH584300_random	rtracklayer	sequence_feature	82801	83000	.	-	.	count=9;fpk=45;logOddScore=9.44579829044836;pval=0.00878906636128369;pvalAdj=0.214281863141524;ctl_count=0;ctl_fpk=0;ctl_logOddScore=-7.05499441950227;eFDR=0.666666666666667	chrY_JH584300_random	82934	83025	Simple_repeat	(TC)n	Simple_repeat	+	66
chrY_JH584300_random	rtracklayer	sequence_feature	84841	85260	.	+	.	count=14;fpk=33.3333333333333;logOddScore=2.49875345204664;pval=0.242734158680011;pvalAdj=0.407219806240738;ctl_count=8;ctl_fpk=19.047619047619;ctl_logOddScore=-0.45171304407789;eFDR=0.623188405797101	chrY_JH584300_random	85086	85473	LTR	RLTR9C	ERVK	-	174
chrY_JH584300_random	rtracklayer	sequence_feature	85201	86000	.	-	.	count=37;fpk=46.25;logOddScore=4.48514972462512;pval=0.160139115722826;pvalAdj=0.4436374552648;ctl_count=14;ctl_fpk=17.5;ctl_logOddScore=-1.34731769999717;eFDR=0.511627906976744	chrY_JH584300_random	85086	85473	LTR	RLTR9C	ERVK	-	273
chrY_JH584300_random	rtracklayer	sequence_feature	85201	86000	.	-	.	count=37;fpk=46.25;logOddScore=4.48514972462512;pval=0.160139115722826;pvalAdj=0.4436374552648;ctl_count=14;ctl_fpk=17.5;ctl_logOddScore=-1.34731769999717;eFDR=0.511627906976744	chrY_JH584300_random	85474	86879	LTR	MMERVK9C_I-int	ERVK	-	526
chrY_JH584300_random	rtracklayer	sequence_feature	85471	85890	.	+	.	count=10;fpk=23.8095238095238;logOddScore=1.84040428456259;pval=0.301738000922094;pvalAdj=0.430528611071769;ctl_count=6;ctl_fpk=14.2857142857143;ctl_logOddScore=-1.36718544075234;eFDR=0.646341463414634	chrY_JH584300_random	85086	85473	LTR	RLTR9C	ERVK	-	3
chrY_JH584300_random	rtracklayer	sequence_feature	85471	85890	.	+	.	count=10;fpk=23.8095238095238;logOddScore=1.84040428456259;pval=0.301738000922094;pvalAdj=0.430528611071769;ctl_count=6;ctl_fpk=14.2857142857143;ctl_logOddScore=-1.36718544075234;eFDR=0.646341463414634	chrY_JH584300_random	85474	86879	LTR	MMERVK9C_I-int	ERVK	-	416
chrY_JH584300_random	rtracklayer	sequence_feature	86731	87150	.	+	.	count=9;fpk=21.4285714285714;logOddScore=2.17187788786195;pval=0.271231234213551;pvalAdj=0.427563613302728;ctl_count=6;ctl_fpk=14.2857142857143;ctl_logOddScore=-2.22314947325461;eFDR=0.643835616438356	chrY_JH584300_random	85474	86879	LTR	MMERVK9C_I-int	ERVK	-	149
chrY_JH584300_random	rtracklayer	sequence_feature	87401	89000	.	-	.	count=56;fpk=35;logOddScore=2.50125611011406;pval=0.329321331222922;pvalAdj=0.480658728219208;ctl_count=37;ctl_fpk=23.125;ctl_logOddScore=0.272017352898883;eFDR=0.590361445783133	chrY_JH584300_random	87508	87576	LINE	X6B_LINE	CR1	-	68
chrY_JH584300_random	rtracklayer	sequence_feature	87401	89000	.	-	.	count=56;fpk=35;logOddScore=2.50125611011406;pval=0.329321331222922;pvalAdj=0.480658728219208;ctl_count=37;ctl_fpk=23.125;ctl_logOddScore=0.272017352898883;eFDR=0.590361445783133	chrY_JH584300_random	87719	87788	LINE	L1_Mus1	L1	-	69
chrY_JH584300_random	rtracklayer	sequence_feature	87401	89000	.	-	.	count=56;fpk=35;logOddScore=2.50125611011406;pval=0.329321331222922;pvalAdj=0.480658728219208;ctl_count=37;ctl_fpk=23.125;ctl_logOddScore=0.272017352898883;eFDR=0.590361445783133	chrY_JH584300_random	87788	88156	LINE	L1_Mus1	L1	+	368
chrY_JH584300_random	rtracklayer	sequence_feature	87401	89000	.	-	.	count=56;fpk=35;logOddScore=2.50125611011406;pval=0.329321331222922;pvalAdj=0.480658728219208;ctl_count=37;ctl_fpk=23.125;ctl_logOddScore=0.272017352898883;eFDR=0.590361445783133	chrY_JH584300_random	88677	88749	Low_complexity	T-rich	Low_complexity	+	72
chrY_JH584300_random	rtracklayer	sequence_feature	87401	89000	.	-	.	count=56;fpk=35;logOddScore=2.50125611011406;pval=0.329321331222922;pvalAdj=0.480658728219208;ctl_count=37;ctl_fpk=23.125;ctl_logOddScore=0.272017352898883;eFDR=0.590361445783133	chrY_JH584300_random	88759	88908	SINE	B1_Mus1	Alu	-	149
chrY_JH584300_random	rtracklayer	sequence_feature	88621	89040	.	+	.	count=11;fpk=26.1904761904762;logOddScore=1.20328133953601;pval=0.364286181614509;pvalAdj=0.45452344144176;ctl_count=9;ctl_fpk=21.4285714285714;ctl_logOddScore=-0.192883643193864;eFDR=0.666666666666667	chrY_JH584300_random	88677	88749	Low_complexity	T-rich	Low_complexity	+	72
chrY_JH584300_random	rtracklayer	sequence_feature	88621	89040	.	+	.	count=11;fpk=26.1904761904762;logOddScore=1.20328133953601;pval=0.364286181614509;pvalAdj=0.45452344144176;ctl_count=9;ctl_fpk=21.4285714285714;ctl_logOddScore=-0.192883643193864;eFDR=0.666666666666667	chrY_JH584300_random	88759	88908	SINE	B1_Mus1	Alu	-	149
chrY_JH584300_random	rtracklayer	sequence_feature	90801	91200	.	-	.	count=27;fpk=67.5;logOddScore=3.54903243799294;pval=0.231665197661979;pvalAdj=0.471890787849912;ctl_count=10;ctl_fpk=25;ctl_logOddScore=1.5672201777268;eFDR=0.666666666666667	chrY_JH584300_random	90619	91246	LTR	RLTR5_Mm	ERV1	+	400
chrY_JH584300_random	rtracklayer	sequence_feature	91401	92200	.	-	.	count=40;fpk=50;logOddScore=3.21516512734079;pval=0.260936176579026;pvalAdj=0.471890787849912;ctl_count=28;ctl_fpk=35;ctl_logOddScore=1.00253499715139;eFDR=0.671875	chrY_JH584300_random	91246	98725	LTR	MURVY-int	ERV1	+	800
chrY_JH584300_random	rtracklayer	sequence_feature	93401	94400	.	-	.	count=30;fpk=30;logOddScore=1.14477019231018;pval=0.474369228774418;pvalAdj=0.583474151392534;ctl_count=29;ctl_fpk=29;ctl_logOddScore=0.553133692787507;eFDR=0.64	chrY_JH584300_random	91246	98725	LTR	MURVY-int	ERV1	+	1000
chrY_JH584300_random	rtracklayer	sequence_feature	94601	95600	.	-	.	count=32;fpk=32;logOddScore=3.0898713353444;pval=0.272392243393038;pvalAdj=0.471890787849912;ctl_count=20;ctl_fpk=20;ctl_logOddScore=-0.787793942708901;eFDR=0.619718309859155	chrY_JH584300_random	91246	98725	LTR	MURVY-int	ERV1	+	1000
chrY_JH584300_random	rtracklayer	sequence_feature	94711	95340	.	+	.	count=15;fpk=23.8095238095238;logOddScore=1.24759203594345;pval=0.359792251022358;pvalAdj=0.45452344144176;ctl_count=11;ctl_fpk=17.4603174603175;ctl_logOddScore=-0.518221461215993;eFDR=0.688888888888889	chrY_JH584300_random	91246	98725	LTR	MURVY-int	ERV1	+	630
chrY_JH584300_random	rtracklayer	sequence_feature	96601	96810	.	+	.	count=14;fpk=66.6666666666667;logOddScore=4.35045788554302;pval=0.115353263654268;pvalAdj=0.302552289210643;ctl_count=3;ctl_fpk=14.2857142857143;ctl_logOddScore=-0.404539505081027;eFDR=0.659090909090909	chrY_JH584300_random	91246	98725	LTR	MURVY-int	ERV1	+	210
chrY_JH584300_random	rtracklayer	sequence_feature	97001	97800	.	-	.	count=50;fpk=62.5;logOddScore=6.21339463503574;pval=0.0701277722480159;pvalAdj=0.370076131763607;ctl_count=12;ctl_fpk=15;ctl_logOddScore=-1.9253667855482;eFDR=0.434782608695652	chrY_JH584300_random	91246	98725	LTR	MURVY-int	ERV1	+	800
chrY_JH584300_random	rtracklayer	sequence_feature	98281	98490	.	+	.	count=8;fpk=38.0952380952381;logOddScore=4.92951917025923;pval=0.0876746072744038;pvalAdj=0.302552289210643;ctl_count=2;ctl_fpk=9.52380952380952;ctl_logOddScore=-3.05836673803987;eFDR=0.862068965517241	chrY_JH584300_random	91246	98725	LTR	MURVY-int	ERV1	+	210
chrY_JH584300_random	rtracklayer	sequence_feature	98401	98600	.	-	.	count=8;fpk=40;logOddScore=6.72593843316215;pval=0.0528877818510981;pvalAdj=0.309771293699289;ctl_count=1;ctl_fpk=5;ctl_logOddScore=-4.95849977798587;eFDR=0.428571428571429	chrY_JH584300_random	91246	98725	LTR	MURVY-int	ERV1	+	200
chrY_JH584300_random	rtracklayer	sequence_feature	99001	99400	.	-	.	count=20;fpk=50;logOddScore=5.46765115623666;pval=0.102522787026206;pvalAdj=0.370891258947746;ctl_count=7;ctl_fpk=17.5;ctl_logOddScore=-1.46957068061984;eFDR=0.411764705882353	chrY_JH584300_random	98725	99352	LTR	RLTR5_Mm	ERV1	+	352
chrY_JH584300_random	rtracklayer	sequence_feature	100201	100800	.	-	.	count=18;fpk=30;logOddScore=4.48259702367144;pval=0.160312121717909;pvalAdj=0.4436374552648;ctl_count=11;ctl_fpk=18.3333333333333;ctl_logOddScore=-2.74238445371047;eFDR=0.5	chrY_JH584300_random	100625	101001	LTR	IAPEY_LTR	ERVK	-	175
chrY_JH584300_random	rtracklayer	sequence_feature	101401	102000	.	-	.	count=21;fpk=35;logOddScore=2.76395065326007;pval=0.303313795863637;pvalAdj=0.480658728219208;ctl_count=12;ctl_fpk=20;ctl_logOddScore=-0.462681671669037;eFDR=0.597402597402597	chrY_JH584300_random	101001	108490	LTR	IAPEy-int	ERVK	-	600
chrY_JH584300_random	rtracklayer	sequence_feature	101641	101850	.	+	.	count=8;fpk=38.0952380952381;logOddScore=3.97268056248574;pval=0.136467726616162;pvalAdj=0.319334480281819;ctl_count=2;ctl_fpk=9.52380952380952;ctl_logOddScore=-1.87828708130016;eFDR=0.62	chrY_JH584300_random	101001	108490	LTR	IAPEy-int	ERVK	-	210
chrY_JH584300_random	rtracklayer	sequence_feature	102201	104600	.	-	.	count=125;fpk=52.0833333333333;logOddScore=3.28091427009057;pval=0.255025190838867;pvalAdj=0.471890787849912;ctl_count=59;ctl_fpk=24.5833333333333;ctl_logOddScore=1.03054818435678;eFDR=0.688524590163934	chrY_JH584300_random	101001	108490	LTR	IAPEy-int	ERVK	-	2400
chrY_JH584300_random	rtracklayer	sequence_feature	103321	103740	.	+	.	count=19;fpk=45.2380952380952;logOddScore=3.88244861527057;pval=0.14187934022175;pvalAdj=0.320218146743011;ctl_count=5;ctl_fpk=11.9047619047619;ctl_logOddScore=-1.62032580747728;eFDR=0.627450980392157	chrY_JH584300_random	101001	108490	LTR	IAPEy-int	ERVK	-	420
chrY_JH584300_random	rtracklayer	sequence_feature	106471	106680	.	+	.	count=6;fpk=28.5714285714286;logOddScore=1.90381990421787;pval=0.295783577748033;pvalAdj=0.427563613302728;ctl_count=4;ctl_fpk=19.047619047619;ctl_logOddScore=-1.16790536535761;eFDR=0.6375	chrY_JH584300_random	101001	108490	LTR	IAPEy-int	ERVK	-	210
chrY_JH584300_random	rtracklayer	sequence_feature	108361	108570	.	+	.	count=5;fpk=23.8095238095238;logOddScore=1.28795134792299;pval=0.355715845946971;pvalAdj=0.45452344144176;ctl_count=4;ctl_fpk=19.047619047619;ctl_logOddScore=-1.32550203583664;eFDR=0.685393258426966	chrY_JH584300_random	101001	108490	LTR	IAPEy-int	ERVK	-	130
chrY_JH584300_random	rtracklayer	sequence_feature	108361	108570	.	+	.	count=5;fpk=23.8095238095238;logOddScore=1.28795134792299;pval=0.355715845946971;pvalAdj=0.45452344144176;ctl_count=4;ctl_fpk=19.047619047619;ctl_logOddScore=-1.32550203583664;eFDR=0.685393258426966	chrY_JH584300_random	108490	108874	LTR	IAPEY_LTR	ERVK	-	80
chrY_JH584300_random	rtracklayer	sequence_feature	108401	108600	.	-	.	count=12;fpk=60;logOddScore=2.61855139644294;pval=0.317596621661642;pvalAdj=0.480658728219208;ctl_count=7;ctl_fpk=35;ctl_logOddScore=0.935637257302251;eFDR=0.6125	chrY_JH584300_random	101001	108490	LTR	IAPEy-int	ERVK	-	90
chrY_JH584300_random	rtracklayer	sequence_feature	108401	108600	.	-	.	count=12;fpk=60;logOddScore=2.61855139644294;pval=0.317596621661642;pvalAdj=0.480658728219208;ctl_count=7;ctl_fpk=35;ctl_logOddScore=0.935637257302251;eFDR=0.6125	chrY_JH584300_random	108490	108874	LTR	IAPEY_LTR	ERVK	-	110
chrY_JH584300_random	rtracklayer	sequence_feature	109411	110040	.	+	.	count=21;fpk=33.3333333333333;logOddScore=1.97678593028963;pval=0.289000004874007;pvalAdj=0.427563613302728;ctl_count=14;ctl_fpk=22.2222222222222;ctl_logOddScore=0.281152197382337;eFDR=0.649350649350649	chrY_JH584300_random	109942	110287	LTR	ERVB7_2B-LTR_MM	ERVK	-	98
chrY_JH584300_random	rtracklayer	sequence_feature	111511	111930	.	+	.	count=10;fpk=23.8095238095238;logOddScore=3.33495034684583;pval=0.177800403091683;pvalAdj=0.358165371587302;ctl_count=6;ctl_fpk=14.2857142857143;ctl_logOddScore=-2.75682767067052;eFDR=0.666666666666667	chrY_JH584300_random	111101	111857	LTR	ORR1D-int	ERVL-MaLR	-	347
chrY_JH584300_random	rtracklayer	sequence_feature	111511	111930	.	+	.	count=10;fpk=23.8095238095238;logOddScore=3.33495034684583;pval=0.177800403091683;pvalAdj=0.358165371587302;ctl_count=6;ctl_fpk=14.2857142857143;ctl_logOddScore=-2.75682767067052;eFDR=0.666666666666667	chrY_JH584300_random	111871	112143	LINE	Lx8b	L1	+	59
chrY_JH584300_random	rtracklayer	sequence_feature	111601	111800	.	-	.	count=13;fpk=65;logOddScore=3.49406678083079;pval=0.236354744866623;pvalAdj=0.471890787849912;ctl_count=5;ctl_fpk=25;ctl_logOddScore=0.495032882747301;eFDR=0.644067796610169	chrY_JH584300_random	111101	111857	LTR	ORR1D-int	ERVL-MaLR	-	200
chrY_JH584300_random	rtracklayer	sequence_feature	113201	113400	.	-	.	count=8;fpk=40;logOddScore=8.71823897029824;pval=0.0149310772053245;pvalAdj=0.214281863141524;ctl_count=0;ctl_fpk=0;ctl_logOddScore=-6.95695675235573;eFDR=0.375	chrY_JH584300_random	113075	114806	LINE	L1Md_F	L1	-	200
chrY_JH584300_random	rtracklayer	sequence_feature	114201	114600	.	-	.	count=17;fpk=42.5;logOddScore=3.75512509092782;pval=0.214551508049961;pvalAdj=0.471890787849912;ctl_count=8;ctl_fpk=20;ctl_logOddScore=-0.498650572145966;eFDR=0.641509433962264	chrY_JH584300_random	113075	114806	LINE	L1Md_F	L1	-	400
chrY_JH584300_random	rtracklayer	sequence_feature	114241	114450	.	+	.	count=14;fpk=66.6666666666667;logOddScore=2.9943469294016;pval=0.20281038507961;pvalAdj=0.383240441253353;ctl_count=5;ctl_fpk=23.8095238095238;ctl_logOddScore=0.898245139710483;eFDR=0.655737704918033	chrY_JH584300_random	113075	114806	LINE	L1Md_F	L1	-	210
chrY_JH584300_random	rtracklayer	sequence_feature	115081	115710	.	+	.	count=21;fpk=33.3333333333333;logOddScore=4.6716097383726;pval=0.0993204576321435;pvalAdj=0.302552289210643;ctl_count=8;ctl_fpk=12.6984126984127;ctl_logOddScore=-2.34037073463673;eFDR=0.72972972972973	chrY_JH584300_random	114978	115522	LINE	L1Md_F3	L1	-	442
[truncated: 621 more rows]

## Sheet: Sheet1
					#ovps b/n RIP peaks & rmsk	%overlaps
[truncated: 1,911 more rows]

## Sheet: Unique_peaks_ovps_rmsk
Chromosome	info	info	Chr_start	Chr_end		strand		stats_info
[truncated: 1,313 more rows]

[truncated: 1 more sheets: Piechart]
