# Supplementary material for: Mov10 suppresses retroelements and regulates neuronal development and function in the developing brain
Source: BMC Biol. 2017 Jun 29;15:54. doi: 10.1186/s12915-017-0387-1 (PMC5492891; doi:10.1186/s12915-017-0387-1)
Supplement: Supplementary file 5 — Brain RIP-seq-mRNA identities. (XLSX 346 kb) [file 12915_2017_387_MOESM5_ESM.xlsx]

## Sheet: ripMov10Peaks_refSeq_intersect
Cols_from_RIPSeeker_output (or RIPpeaks)									Cols_from_RefSeq				Number of bases overlap between RIP peak region and RefSeq transcripts
Chromosome	info	info	Chr_start	Chr_end		strand		stats_info	Chromosome	Chr_start	Chr_end	GeneSymbol_EntrezID_TranscriptID	Overlap_size	GeneSymbol	EntrezID	TranscriptID
chr1	rtracklayer	sequence_feature	39371001	39371200	.	-	.	count=4254;fpk=21270;logOddScore=664.06783623118;pval=0;pvalAdj=0;ctl_count=248;ctl_fpk=1240;ctl_logOddScore=-615.873755863131;eFDR=0.380952380952381	chr1	39367850	39371910	Rpl31_114641_NM_053257	200	Rpl31	114641	NM_53257
chr1	rtracklayer	sequence_feature	39371001	39371200	.	-	.	count=4254;fpk=21270;logOddScore=664.06783623118;pval=0;pvalAdj=0;ctl_count=248;ctl_fpk=1240;ctl_logOddScore=-615.873755863131;eFDR=0.380952380952381	chr1	39367850	39371910	Rpl31_114641_NM_001252219	200	Rpl31	114641	NM_1252219
chr1	rtracklayer	sequence_feature	39371001	39371200	.	-	.	count=4254;fpk=21270;logOddScore=664.06783623118;pval=0;pvalAdj=0;ctl_count=248;ctl_fpk=1240;ctl_logOddScore=-615.873755863131;eFDR=0.380952380952381	chr1	39367850	39371910	Rpl31_114641_NM_001252218	200	Rpl31	114641	NM_1252218
chr1	rtracklayer	sequence_feature	55335801	55336000	.	-	.	count=5460;fpk=27300;logOddScore=669.427327156151;pval=0;pvalAdj=0;ctl_count=436;ctl_fpk=2180;ctl_logOddScore=-540.978217411149;eFDR=0.380952380952381	chr1	55300068	55363469	Boll_75388_NM_029267	200	Boll	75388	NM_29267
chr1	rtracklayer	sequence_feature	55335801	55336000	.	-	.	count=5460;fpk=27300;logOddScore=669.427327156151;pval=0;pvalAdj=0;ctl_count=436;ctl_fpk=2180;ctl_logOddScore=-540.978217411149;eFDR=0.380952380952381	chr1	55300068	55362707	Boll_75388_NM_001113367	200	Boll	75388	NM_1113367
chr1	rtracklayer	sequence_feature	63177201	63177400	.	-	.	count=4811;fpk=24055;logOddScore=587.662868455482;pval=0;pvalAdj=0;ctl_count=623;ctl_fpk=3115;ctl_logOddScore=-466.635978574893;eFDR=0.380952380952381	chr1	63176830	63180486	Eef1b2_55949_NM_018796	200	Eef1b2	55949	NM_18796
chr1	rtracklayer	sequence_feature	66322001	66322200	.	-	.	count=4365;fpk=21825;logOddScore=611.378687466457;pval=0;pvalAdj=0;ctl_count=430;ctl_fpk=2150;ctl_logOddScore=-543.365354147439;eFDR=0.380952380952381	chr1	66175328	66442583	Map2_17756_NM_008632	200	Map2	17756	NM_8632
chr1	rtracklayer	sequence_feature	66322001	66322200	.	-	.	count=4365;fpk=21825;logOddScore=611.378687466457;pval=0;pvalAdj=0;ctl_count=430;ctl_fpk=2150;ctl_logOddScore=-543.365354147439;eFDR=0.380952380952381	chr1	66175328	66442583	Map2_17756_NM_001039934	200	Map2	17756	NM_1039934
chr1	rtracklayer	sequence_feature	66322001	66322200	.	-	.	count=4365;fpk=21825;logOddScore=611.378687466457;pval=0;pvalAdj=0;ctl_count=430;ctl_fpk=2150;ctl_logOddScore=-543.365354147439;eFDR=0.380952380952381	chr1	66321723	66442583	Map2_17756_NM_001310634	200	Map2	17756	NM_1310634
chr1	rtracklayer	sequence_feature	66413001	66413600	.	-	.	count=13487;fpk=22478.3333333333;logOddScore=703.321797990779;pval=0;pvalAdj=0;ctl_count=626;ctl_fpk=1043.33333333333;ctl_logOddScore=-631.591826515815;eFDR=0.380952380952381	chr1	66175328	66442583	Map2_17756_NM_008632	600	Map2	17756	NM_8632
chr1	rtracklayer	sequence_feature	66413001	66413600	.	-	.	count=13487;fpk=22478.3333333333;logOddScore=703.321797990779;pval=0;pvalAdj=0;ctl_count=626;ctl_fpk=1043.33333333333;ctl_logOddScore=-631.591826515815;eFDR=0.380952380952381	chr1	66175328	66442583	Map2_17756_NM_001039934	600	Map2	17756	NM_1039934
chr1	rtracklayer	sequence_feature	66413001	66413600	.	-	.	count=13487;fpk=22478.3333333333;logOddScore=703.321797990779;pval=0;pvalAdj=0;ctl_count=626;ctl_fpk=1043.33333333333;ctl_logOddScore=-631.591826515815;eFDR=0.380952380952381	chr1	66321723	66442583	Map2_17756_NM_001310634	600	Map2	17756	NM_1310634
chr1	rtracklayer	sequence_feature	74855801	74856200	.	-	.	count=8404;fpk=21010;logOddScore=688.888117367891;pval=0;pvalAdj=0;ctl_count=286;ctl_fpk=715;ctl_logOddScore=-657.913036466784;eFDR=0.380952380952381	chr1	74855028	74857732	Cdk5r2_12570_NM_009872	400	Cdk5r2	12570	NM_9872
chr1	rtracklayer	sequence_feature	74856401	74856800	.	-	.	count=11128;fpk=27820;logOddScore=740.332680169459;pval=0;pvalAdj=0;ctl_count=446;ctl_fpk=1115;ctl_logOddScore=-625.856942750613;eFDR=0.380952380952381	chr1	74855028	74857732	Cdk5r2_12570_NM_009872	400	Cdk5r2	12570	NM_9872
chr1	rtracklayer	sequence_feature	86530001	86530600	.	-	.	count=16286;fpk=27143.3333333333;logOddScore=683.061008292042;pval=0;pvalAdj=0;ctl_count=773;ctl_fpk=1288.33333333333;ctl_logOddScore=-612.052832616714;eFDR=0.380952380952381	chr1	86526735	86530698	Ptma_19231_NM_008972	600	Ptma	19231	NM_8972
chr1	rtracklayer	sequence_feature	93421801	93422000	.	-	.	count=6303;fpk=31515;logOddScore=749.27694510349;pval=0;pvalAdj=0;ctl_count=0;ctl_fpk=0;ctl_logOddScore=-719.616787663121;eFDR=0.380952380952381	chr1	93405939	93445701	Hdlbp_110611_NM_001301364	200	Hdlbp	110611	NM_1301364
chr1	rtracklayer	sequence_feature	93421801	93422000	.	-	.	count=6303;fpk=31515;logOddScore=749.27694510349;pval=0;pvalAdj=0;ctl_count=0;ctl_fpk=0;ctl_logOddScore=-719.616787663121;eFDR=0.380952380952381	chr1	93405939	93478917	Hdlbp_110611_NM_133808	200	Hdlbp	110611	NM_133808
chr1	rtracklayer	sequence_feature	128193601	128193800	.	-	.	count=4391;fpk=21955;logOddScore=711.311244970063;pval=0;pvalAdj=0;ctl_count=190;ctl_fpk=950;ctl_logOddScore=-639.049822723233;eFDR=0.380952380952381	chr1	128103305	128237735	R3hdm1_226412_NM_181750	200	R3hdm1	226412	NM_181750
chr1	rtracklayer	sequence_feature	135146801	135147000	.	-	.	count=5641;fpk=28205;logOddScore=720.932885709642;pval=0;pvalAdj=0;ctl_count=278;ctl_fpk=1390;ctl_logOddScore=-603.904024999843;eFDR=0.380952380952381	chr1	135146833	135156268	Arl8a_68724_NM_026823	167	Arl8a	68724	NM_26823
chr1	rtracklayer	sequence_feature	135155201	135155400	.	-	.	count=4341;fpk=21705;logOddScore=736.725108773359;pval=0;pvalAdj=0;ctl_count=106;ctl_fpk=530;ctl_logOddScore=-672.76498633338;eFDR=0.380952380952381	chr1	135146833	135156268	Arl8a_68724_NM_026823	200	Arl8a	68724	NM_26823
chr10	rtracklayer	sequence_feature	43022201	43022720	.	+	.	count=7792;fpk=14984.6153846154;logOddScore=796.886036674881;pval=0;pvalAdj=0;ctl_count=239;ctl_fpk=459.615384615385;ctl_logOddScore=-677.525695136941;eFDR=0.375	chr10	43002499	43174530	Sobp_109205_NM_175407	520	Sobp	109205	NM_175407
chr10	rtracklayer	sequence_feature	52343461	52343720	.	+	.	count=3707;fpk=14257.6923076923;logOddScore=691.733148550114;pval=0;pvalAdj=0;ctl_count=411;ctl_fpk=1580.76923076923;ctl_logOddScore=-586.4811528753;eFDR=0.375	chr10	52337023	52382124	Gopc_94221_NM_053187	260	Gopc	94221	NM_53187
chr10	rtracklayer	sequence_feature	52343461	52343720	.	+	.	count=3707;fpk=14257.6923076923;logOddScore=691.733148550114;pval=0;pvalAdj=0;ctl_count=411;ctl_fpk=1580.76923076923;ctl_logOddScore=-586.4811528753;eFDR=0.375	chr10	52337023	52382124	Gopc_94221_NM_001199272	260	Gopc	94221	NM_1199272
chr10	rtracklayer	sequence_feature	61738821	61739340	.	+	.	count=8971;fpk=17251.9230769231;logOddScore=799.228660264785;pval=0;pvalAdj=0;ctl_count=322;ctl_fpk=619.230769230769;ctl_logOddScore=-664.482310766779;eFDR=0.375	chr10	61738646	61783864	H2afy2_404634_NM_207000	520	H2afy2	404634	NM_207000
chr10	rtracklayer	sequence_feature	61738821	61739340	.	+	.	count=8971;fpk=17251.9230769231;logOddScore=799.228660264785;pval=0;pvalAdj=0;ctl_count=322;ctl_fpk=619.230769230769;ctl_logOddScore=-664.482310766779;eFDR=0.375	chr10	61715262	61739260	Aifm2_71361_NM_178058	440	Aifm2	71361	NM_178058
chr10	rtracklayer	sequence_feature	70559321	70559580	.	+	.	count=4237;fpk=16296.1538461538;logOddScore=800.155970514347;pval=0;pvalAdj=0;ctl_count=154;ctl_fpk=592.307692307692;ctl_logOddScore=-666.666382810599;eFDR=0.375	chr10	70557685	70592812	Phyhipl_70911_NM_001162846	260	Phyhipl	70911	NM_1162846
chr10	rtracklayer	sequence_feature	70559321	70559580	.	+	.	count=4237;fpk=16296.1538461538;logOddScore=800.155970514347;pval=0;pvalAdj=0;ctl_count=154;ctl_fpk=592.307692307692;ctl_logOddScore=-666.666382810599;eFDR=0.375	chr10	70557685	70599291	Phyhipl_70911_NM_178621	260	Phyhipl	70911	NM_178621
chr10	rtracklayer	sequence_feature	71255341	71255860	.	+	.	count=7618;fpk=14650;logOddScore=738.439177943716;pval=0;pvalAdj=0;ctl_count=311;ctl_fpk=598.076923076923;ctl_logOddScore=-666.224020112829;eFDR=0.375	chr10	71254979	71285262	Ube2d1_216080_NM_145420	520	Ube2d1	216080	NM_145420
chr10	rtracklayer	sequence_feature	71284981	71285240	.	+	.	count=4719;fpk=18150;logOddScore=723.511895100866;pval=0;pvalAdj=0;ctl_count=314;ctl_fpk=1207.69230769231;ctl_logOddScore=-616.671023621868;eFDR=0.375	chr10	71254979	71285262	Ube2d1_216080_NM_145420	260	Ube2d1	216080	NM_145420
chr10	rtracklayer	sequence_feature	78400401	78400920	.	+	.	count=6838;fpk=13150;logOddScore=757.091777831132;pval=0;pvalAdj=0;ctl_count=162;ctl_fpk=311.538461538462;ctl_logOddScore=-689.744085096955;eFDR=0.375	chr10	78400361	78413043	Rrp1_18114_NM_010925	520	Rrp1	18114	NM_10925
chr10	rtracklayer	sequence_feature	86731841	86732100	.	+	.	count=4188;fpk=16107.6923076923;logOddScore=777.958928716519;pval=0;pvalAdj=0;ctl_count=225;ctl_fpk=865.384615384615;ctl_logOddScore=-644.434559881329;eFDR=0.375	chr10	86705810	86776843	Ttc41_103220_NM_001003910	260	Ttc41	103220	NM_1003910
chr10	rtracklayer	sequence_feature	93889381	93889640	.	+	.	count=4925;fpk=18942.3076923077;logOddScore=766.678462963232;pval=0;pvalAdj=0;ctl_count=96;ctl_fpk=369.230769230769;ctl_logOddScore=-684.947428264525;eFDR=0.375	chr10	93858489	93891202	Metap2_56307_NM_019648	260	Metap2	56307	NM_19648
chr10	rtracklayer	sequence_feature	95500341	95500600	.	+	.	count=3596;fpk=13830.7692307692;logOddScore=698.539520380032;pval=0;pvalAdj=0;ctl_count=343;ctl_fpk=1319.23076923077;ctl_logOddScore=-607.639400488216;eFDR=0.375	chr10	95480805	95501927	Mrpl42_67270_NM_026065	260	Mrpl42	67270	NM_26065
chr10	rtracklayer	sequence_feature	108498521	108498780	.	+	.	count=4727;fpk=18180.7692307692;logOddScore=742.016072784933;pval=0;pvalAdj=0;ctl_count=252;ctl_fpk=969.230769230769;ctl_logOddScore=-636.002917767601;eFDR=0.375	chr10	108497649	109010975	Syt1_20979_NM_001252342	260	Syt1	20979	NM_1252342
chr10	rtracklayer	sequence_feature	108498521	108498780	.	+	.	count=4727;fpk=18180.7692307692;logOddScore=742.016072784933;pval=0;pvalAdj=0;ctl_count=252;ctl_fpk=969.230769230769;ctl_logOddScore=-636.002917767601;eFDR=0.375	chr10	108497649	109010975	Syt1_20979_NM_009306	260	Syt1	20979	NM_9306
chr10	rtracklayer	sequence_feature	108498521	108498780	.	+	.	count=4727;fpk=18180.7692307692;logOddScore=742.016072784933;pval=0;pvalAdj=0;ctl_count=252;ctl_fpk=969.230769230769;ctl_logOddScore=-636.002917767601;eFDR=0.375	chr10	108497649	109010975	Syt1_20979_NM_001252341	260	Syt1	20979	NM_1252341
chr10	rtracklayer	sequence_feature	109010721	109010980	.	+	.	count=4108;fpk=15800;logOddScore=461.749788087926;pval=0;pvalAdj=0;ctl_count=613;ctl_fpk=2357.69230769231;ctl_logOddScore=-329.285415013305;eFDR=0.375	chr10	108497649	109010975	Syt1_20979_NM_001252342	255	Syt1	20979	NM_1252342
chr10	rtracklayer	sequence_feature	109010721	109010980	.	+	.	count=4108;fpk=15800;logOddScore=461.749788087926;pval=0;pvalAdj=0;ctl_count=613;ctl_fpk=2357.69230769231;ctl_logOddScore=-329.285415013305;eFDR=0.375	chr10	108497649	109010975	Syt1_20979_NM_009306	255	Syt1	20979	NM_9306
chr10	rtracklayer	sequence_feature	109010721	109010980	.	+	.	count=4108;fpk=15800;logOddScore=461.749788087926;pval=0;pvalAdj=0;ctl_count=613;ctl_fpk=2357.69230769231;ctl_logOddScore=-329.285415013305;eFDR=0.375	chr10	108497649	109010975	Syt1_20979_NM_001252341	255	Syt1	20979	NM_1252341
chr10	rtracklayer	sequence_feature	117360881	117361140	.	+	.	count=4295;fpk=16519.2307692308;logOddScore=790.04723297622;pval=0;pvalAdj=0;ctl_count=184;ctl_fpk=707.692307692308;ctl_logOddScore=-657.259568115686;eFDR=0.375	chr10	117344667	117376973	Cpsf6_432508_NM_001013391	260	Cpsf6	432508	NM_1013391
chr10	rtracklayer	sequence_feature	117360881	117361140	.	+	.	count=4295;fpk=16519.2307692308;logOddScore=790.04723297622;pval=0;pvalAdj=0;ctl_count=184;ctl_fpk=707.692307692308;ctl_logOddScore=-657.259568115686;eFDR=0.375	chr10	117344666	117376973	Cpsf6_432508_NM_001310609	260	Cpsf6	432508	NM_1310609
chr10	rtracklayer	sequence_feature	128558561	128559080	.	+	.	count=7252;fpk=13946.1538461538;logOddScore=774.938387336467;pval=0;pvalAdj=0;ctl_count=98;ctl_fpk=188.461538461538;ctl_logOddScore=-699.976597019087;eFDR=0.375	chr10	128557765	128565934	Pa2g4_18813_NM_011119	520	Pa2g4	18813	NM_11119
chr10	rtracklayer	sequence_feature	128625121	128625380	.	+	.	count=4816;fpk=18523.0769230769;logOddScore=677.300453321932;pval=0;pvalAdj=0;ctl_count=441;ctl_fpk=1696.15384615385;ctl_logOddScore=-581.305855171802;eFDR=0.375	chr10	128624528	128626506	Rps26_27370_NM_013765	260	Rps26	27370	NM_13765
chr10	rtracklayer	sequence_feature	128923341	128923600	.	+	.	count=3445;fpk=13250;logOddScore=687.035549624575;pval=0;pvalAdj=0;ctl_count=301;ctl_fpk=1157.69230769231;ctl_logOddScore=-620.721658380923;eFDR=0.375	chr10	128919913	128923524	Bloc1s1_14533_NM_015740	184	Bloc1s1	14533	NM_15740
chr11	rtracklayer	sequence_feature	5070201	5070400	.	+	.	count=1907;fpk=9535;logOddScore=743.851295515157;pval=0;pvalAdj=0;ctl_count=61;ctl_fpk=305;ctl_logOddScore=-700.317834175086;eFDR=0.227272727272727	chr11	5069686	5099088	Ewsr1_14030_NM_007968	200	Ewsr1	14030	NM_7968
chr11	rtracklayer	sequence_feature	5070201	5070400	.	+	.	count=1907;fpk=9535;logOddScore=743.851295515157;pval=0;pvalAdj=0;ctl_count=61;ctl_fpk=305;ctl_logOddScore=-700.317834175086;eFDR=0.227272727272727	chr11	5069686	5099088	Ewsr1_14030_NM_001283062	200	Ewsr1	14030	NM_1283062
chr11	rtracklayer	sequence_feature	5070201	5070400	.	+	.	count=1907;fpk=9535;logOddScore=743.851295515157;pval=0;pvalAdj=0;ctl_count=61;ctl_fpk=305;ctl_logOddScore=-700.317834175086;eFDR=0.227272727272727	chr11	5069686	5099088	Ewsr1_14030_NM_001283061	200	Ewsr1	14030	NM_1283061
chr11	rtracklayer	sequence_feature	5088001	5088200	.	+	.	count=1653;fpk=8265;logOddScore=697.746863722029;pval=0;pvalAdj=0;ctl_count=101;ctl_fpk=505;ctl_logOddScore=-690.788351130191;eFDR=0.227272727272727	chr11	5069686	5099088	Ewsr1_14030_NM_007968	200	Ewsr1	14030	NM_7968
chr11	rtracklayer	sequence_feature	5088001	5088200	.	+	.	count=1653;fpk=8265;logOddScore=697.746863722029;pval=0;pvalAdj=0;ctl_count=101;ctl_fpk=505;ctl_logOddScore=-690.788351130191;eFDR=0.227272727272727	chr11	5080077	5099088	Ewsr1_14030_NM_001283063	200	Ewsr1	14030	NM_1283063
chr11	rtracklayer	sequence_feature	5088001	5088200	.	+	.	count=1653;fpk=8265;logOddScore=697.746863722029;pval=0;pvalAdj=0;ctl_count=101;ctl_fpk=505;ctl_logOddScore=-690.788351130191;eFDR=0.227272727272727	chr11	5069686	5099088	Ewsr1_14030_NM_001283062	200	Ewsr1	14030	NM_1283062
chr11	rtracklayer	sequence_feature	5088001	5088200	.	+	.	count=1653;fpk=8265;logOddScore=697.746863722029;pval=0;pvalAdj=0;ctl_count=101;ctl_fpk=505;ctl_logOddScore=-690.788351130191;eFDR=0.227272727272727	chr11	5069686	5099088	Ewsr1_14030_NM_001283061	200	Ewsr1	14030	NM_1283061
chr11	rtracklayer	sequence_feature	23364201	23364400	.	-	.	count=2547;fpk=12735;logOddScore=688.685271020133;pval=0.999999999364918;pvalAdj=1;ctl_count=168;ctl_fpk=840;ctl_logOddScore=-688.685271020133;eFDR=0.999999999364918	chr11	23306894	23490560	Usp34_17847_NM_001190401	200	Usp34	17847	NM_1190401
chr11	rtracklayer	sequence_feature	29706801	29707000	.	-	.	count=2390;fpk=11950;logOddScore=688.534539312725;pval=0.999999999476025;pvalAdj=1;ctl_count=169;ctl_fpk=845;ctl_logOddScore=-688.534539312725;eFDR=0.999999999476025	chr11	29692897	29744414	Rtn4_68585_NM_194054	200	Rtn4	68585	NM_194054
chr11	rtracklayer	sequence_feature	29706801	29707000	.	-	.	count=2390;fpk=11950;logOddScore=688.534539312725;pval=0.999999999476025;pvalAdj=1;ctl_count=169;ctl_fpk=845;ctl_logOddScore=-688.534539312725;eFDR=0.999999999476025	chr11	29692897	29744414	Rtn4_68585_NM_194053	200	Rtn4	68585	NM_194053
chr11	rtracklayer	sequence_feature	29706801	29707000	.	-	.	count=2390;fpk=11950;logOddScore=688.534539312725;pval=0.999999999476025;pvalAdj=1;ctl_count=169;ctl_fpk=845;ctl_logOddScore=-688.534539312725;eFDR=0.999999999476025	chr11	29692897	29744414	Rtn4_68585_NM_194052	200	Rtn4	68585	NM_194052
chr11	rtracklayer	sequence_feature	29706801	29707000	.	-	.	count=2390;fpk=11950;logOddScore=688.534539312725;pval=0.999999999476025;pvalAdj=1;ctl_count=169;ctl_fpk=845;ctl_logOddScore=-688.534539312725;eFDR=0.999999999476025	chr11	29693773	29744414	Rtn4_68585_NM_194051	200	Rtn4	68585	NM_194051
chr11	rtracklayer	sequence_feature	30100001	30100200	.	+	.	count=1783;fpk=8915;logOddScore=705.934814804831;pval=0;pvalAdj=0;ctl_count=164;ctl_fpk=820;ctl_logOddScore=-676.022168485844;eFDR=0.227272727272727	chr11	30099394	30219772	Sptbn1_20742_NM_175836	200	Sptbn1	20742	NM_175836
chr11	rtracklayer	sequence_feature	30100401	30100600	.	+	.	count=2118;fpk=10590;logOddScore=718.060886434423;pval=0;pvalAdj=0;ctl_count=197;ctl_fpk=985;ctl_logOddScore=-668.342909902635;eFDR=0.227272727272727	chr11	30099394	30219772	Sptbn1_20742_NM_175836	200	Sptbn1	20742	NM_175836
chr11	rtracklayer	sequence_feature	30137001	30137400	.	+	.	count=4545;fpk=11362.5;logOddScore=684.498591855976;pval=0;pvalAdj=0;ctl_count=463;ctl_fpk=1157.5;ctl_logOddScore=-660.338696382851;eFDR=0.227272727272727	chr11	30099394	30219772	Sptbn1_20742_NM_175836	400	Sptbn1	20742	NM_175836
chr11	rtracklayer	sequence_feature	30137001	30137400	.	+	.	count=4545;fpk=11362.5;logOddScore=684.498591855976;pval=0;pvalAdj=0;ctl_count=463;ctl_fpk=1157.5;ctl_logOddScore=-660.338696382851;eFDR=0.227272727272727	chr11	30106842	30198257	Sptbn1_20742_NM_009260	400	Sptbn1	20742	NM_9260
chr11	rtracklayer	sequence_feature	33152601	33152800	.	+	.	count=1763;fpk=8815;logOddScore=725.370256993945;pval=0;pvalAdj=0;ctl_count=69;ctl_fpk=345;ctl_logOddScore=-698.394389831316;eFDR=0.227272727272727	chr11	33152497	33163206	Npm1_18148_NM_001252260	200	Npm1	18148	NM_1252260
chr11	rtracklayer	sequence_feature	33152601	33152800	.	+	.	count=1763;fpk=8815;logOddScore=725.370256993945;pval=0;pvalAdj=0;ctl_count=69;ctl_fpk=345;ctl_logOddScore=-698.394389831316;eFDR=0.227272727272727	chr11	33152497	33163206	Npm1_18148_NM_008722	200	Npm1	18148	NM_8722
chr11	rtracklayer	sequence_feature	33160201	33160400	.	+	.	count=1727;fpk=8635;logOddScore=729.36083157091;pval=0;pvalAdj=0;ctl_count=29;ctl_fpk=145;ctl_logOddScore=-708.207792642047;eFDR=0.227272727272727	chr11	33154924	33163206	Npm1_18148_NM_001252261	200	Npm1	18148	NM_1252261
chr11	rtracklayer	sequence_feature	33160201	33160400	.	+	.	count=1727;fpk=8635;logOddScore=729.36083157091;pval=0;pvalAdj=0;ctl_count=29;ctl_fpk=145;ctl_logOddScore=-708.207792642047;eFDR=0.227272727272727	chr11	33152497	33163206	Npm1_18148_NM_001252260	200	Npm1	18148	NM_1252260
chr11	rtracklayer	sequence_feature	33160201	33160400	.	+	.	count=1727;fpk=8635;logOddScore=729.36083157091;pval=0;pvalAdj=0;ctl_count=29;ctl_fpk=145;ctl_logOddScore=-708.207792642047;eFDR=0.227272727272727	chr11	33152497	33163206	Npm1_18148_NM_008722	200	Npm1	18148	NM_8722
chr11	rtracklayer	sequence_feature	33161001	33161200	.	+	.	count=2386;fpk=11930;logOddScore=738.514231032044;pval=0;pvalAdj=0;ctl_count=27;ctl_fpk=135;ctl_logOddScore=-708.720438760518;eFDR=0.227272727272727	chr11	33154924	33163206	Npm1_18148_NM_001252261	200	Npm1	18148	NM_1252261
chr11	rtracklayer	sequence_feature	33161001	33161200	.	+	.	count=2386;fpk=11930;logOddScore=738.514231032044;pval=0;pvalAdj=0;ctl_count=27;ctl_fpk=135;ctl_logOddScore=-708.720438760518;eFDR=0.227272727272727	chr11	33152497	33163206	Npm1_18148_NM_001252260	200	Npm1	18148	NM_1252260
chr11	rtracklayer	sequence_feature	33161001	33161200	.	+	.	count=2386;fpk=11930;logOddScore=738.514231032044;pval=0;pvalAdj=0;ctl_count=27;ctl_fpk=135;ctl_logOddScore=-708.720438760518;eFDR=0.227272727272727	chr11	33152497	33163206	Npm1_18148_NM_008722	200	Npm1	18148	NM_8722
chr11	rtracklayer	sequence_feature	36007601	36007800	.	+	.	count=2278;fpk=11390;logOddScore=748.78186008418;pval=0;pvalAdj=0;ctl_count=32;ctl_fpk=160;ctl_logOddScore=-707.445650947927;eFDR=0.227272727272727	chr11	36006655	36944241	Tenm2_23964_NM_001290702	200	Tenm2	23964	NM_1290702
chr11	rtracklayer	sequence_feature	36007601	36007800	.	+	.	count=2278;fpk=11390;logOddScore=748.78186008418;pval=0;pvalAdj=0;ctl_count=32;ctl_fpk=160;ctl_logOddScore=-707.445650947927;eFDR=0.227272727272727	chr11	36006655	36944241	Tenm2_23964_NM_011856	200	Tenm2	23964	NM_11856
chr11	rtracklayer	sequence_feature	36385001	36385200	.	+	.	count=2157;fpk=10785;logOddScore=741.113387756246;pval=0;pvalAdj=0;ctl_count=94;ctl_fpk=470;ctl_logOddScore=-692.443136345897;eFDR=0.227272727272727	chr11	36006655	36944241	Tenm2_23964_NM_001290702	200	Tenm2	23964	NM_1290702
chr11	rtracklayer	sequence_feature	36385001	36385200	.	+	.	count=2157;fpk=10785;logOddScore=741.113387756246;pval=0;pvalAdj=0;ctl_count=94;ctl_fpk=470;ctl_logOddScore=-692.443136345897;eFDR=0.227272727272727	chr11	36006655	36944241	Tenm2_23964_NM_011856	200	Tenm2	23964	NM_11856
chr11	rtracklayer	sequence_feature	46451201	46451400	.	+	.	count=1933;fpk=9665;logOddScore=739.284803950714;pval=0;pvalAdj=0;ctl_count=88;ctl_fpk=440;ctl_logOddScore=-693.864969774824;eFDR=0.227272727272727	chr11	46232134	46581905	Mir6989_n/a_NR_105955	200	Mir6989	n/a	NR_105955
chr11	rtracklayer	sequence_feature	49678601	49678800	.	+	.	count=2438;fpk=12190;logOddScore=166.737200593131;pval=7.66256243828568e-47;pvalAdj=7.66256243828568e-47;ctl_count=677;ctl_fpk=3385;ctl_logOddScore=-144.109324300294;eFDR=0.270833333333333	chr11	49671496	49702654	Cnot6_104625_NM_001290741	200	Cnot6	104625	NM_1290741
chr11	rtracklayer	sequence_feature	49678601	49678800	.	+	.	count=2438;fpk=12190;logOddScore=166.737200593131;pval=7.66256243828568e-47;pvalAdj=7.66256243828568e-47;ctl_count=677;ctl_fpk=3385;ctl_logOddScore=-144.109324300294;eFDR=0.270833333333333	chr11	49671496	49712722	Cnot6_104625_NM_212484	200	Cnot6	104625	NM_212484
chr11	rtracklayer	sequence_feature	51601001	51601400	.	+	.	count=3508;fpk=8770;logOddScore=727.427581231228;pval=0;pvalAdj=0;ctl_count=155;ctl_fpk=387.5;ctl_logOddScore=-696.367045597858;eFDR=0.227272727272727	chr11	51600099	51606881	Hnrnpab_15384_NM_010448	400	Hnrnpab	15384	NM_10448
chr11	rtracklayer	sequence_feature	51601001	51601400	.	+	.	count=3508;fpk=8770;logOddScore=727.427581231228;pval=0;pvalAdj=0;ctl_count=155;ctl_fpk=387.5;ctl_logOddScore=-696.367045597858;eFDR=0.227272727272727	chr11	51600099	51606881	Hnrnpab_15384_NM_001048061	400	Hnrnpab	15384	NM_1048061
chr11	rtracklayer	sequence_feature	51601001	51601400	.	+	.	count=3508;fpk=8770;logOddScore=727.427581231228;pval=0;pvalAdj=0;ctl_count=155;ctl_fpk=387.5;ctl_logOddScore=-696.367045597858;eFDR=0.227272727272727	chr11	51584756	51603269	Phykpl_72947_NM_028398	400	Phykpl	72947	NM_28398
chr11	rtracklayer	sequence_feature	54909801	54910000	.	-	.	count=2366;fpk=11830;logOddScore=693.071008430458;pval=0.999999885945589;pvalAdj=1;ctl_count=139;ctl_fpk=695;ctl_logOddScore=-693.071008430458;eFDR=0.999999885945589	chr11	54902853	54910382	Gpx3_14778_NM_008161	200	Gpx3	14778	NM_8161
chr11	rtracklayer	sequence_feature	55395401	55395600	.	+	.	count=1749;fpk=8745;logOddScore=733.514421520039;pval=0;pvalAdj=0;ctl_count=27;ctl_fpk=135;ctl_logOddScore=-708.720438760518;eFDR=0.227272727272727	chr11	55394158	55420080	Sparc_20692_NM_009242	200	Sparc	20692	NM_9242
chr11	rtracklayer	sequence_feature	55395401	55395600	.	+	.	count=1749;fpk=8745;logOddScore=733.514421520039;pval=0;pvalAdj=0;ctl_count=27;ctl_fpk=135;ctl_logOddScore=-708.720438760518;eFDR=0.227272727272727	chr11	55394158	55420080	Sparc_20692_NM_001290817	200	Sparc	20692	NM_1290817
chr11	rtracklayer	sequence_feature	55395801	55396000	.	+	.	count=1897;fpk=9485;logOddScore=755.208810937894;pval=0;pvalAdj=0;ctl_count=13;ctl_fpk=65;ctl_logOddScore=-712.488451454411;eFDR=0.227272727272727	chr11	55394158	55420080	Sparc_20692_NM_009242	200	Sparc	20692	NM_9242
chr11	rtracklayer	sequence_feature	55395801	55396000	.	+	.	count=1897;fpk=9485;logOddScore=755.208810937894;pval=0;pvalAdj=0;ctl_count=13;ctl_fpk=65;ctl_logOddScore=-712.488451454411;eFDR=0.227272727272727	chr11	55394158	55420080	Sparc_20692_NM_001290817	200	Sparc	20692	NM_1290817
chr11	rtracklayer	sequence_feature	69405201	69405400	.	+	.	count=1951;fpk=9755;logOddScore=734.024682609512;pval=0;pvalAdj=0;ctl_count=115;ctl_fpk=575;ctl_logOddScore=-687.489639384145;eFDR=0.227272727272727	chr11	69398517	69413675	Kdm6b_216850_NM_001017426	200	Kdm6b	216850	NM_1017426
chr11	rtracklayer	sequence_feature	69600001	69600200	.	+	.	count=2498;fpk=12490;logOddScore=704.836324860355;pval=0;pvalAdj=0;ctl_count=97;ctl_fpk=485;ctl_logOddScore=-691.73344551297;eFDR=0.227272727272727	chr11	69599749	69605960	Atp1b2_11932_NM_013415	200	Atp1b2	11932	NM_13415
chr11	rtracklayer	sequence_feature	69600601	69601000	.	+	.	count=3784;fpk=9460;logOddScore=731.06819844218;pval=0;pvalAdj=0;ctl_count=155;ctl_fpk=387.5;ctl_logOddScore=-696.362317632122;eFDR=0.227272727272727	chr11	69599749	69605960	Atp1b2_11932_NM_013415	400	Atp1b2	11932	NM_13415
chr11	rtracklayer	sequence_feature	69601201	69601400	.	+	.	count=2325;fpk=11625;logOddScore=718.971648283849;pval=0;pvalAdj=0;ctl_count=138;ctl_fpk=690;ctl_logOddScore=-682.094608903207;eFDR=0.227272727272727	chr11	69599749	69605960	Atp1b2_11932_NM_013415	200	Atp1b2	11932	NM_13415
chr11	rtracklayer	sequence_feature	69734801	69735200	.	+	.	count=3850;fpk=9625;logOddScore=742.126082178473;pval=0;pvalAdj=0;ctl_count=190;ctl_fpk=475;ctl_logOddScore=-692.206486409177;eFDR=0.227272727272727	chr11	69733998	69758633	Polr2a_20020_NM_001291068	400	Polr2a	20020	NM_1291068
chr11	rtracklayer	sequence_feature	69916801	69917200	.	+	.	count=4052;fpk=10130;logOddScore=567.13149137294;pval=0;pvalAdj=0;ctl_count=788;ctl_fpk=1970;ctl_logOddScore=-513.499241763597;eFDR=0.227272727272727	chr11	69916711	69921085	Eif5a_276770_NM_001166596	400	Eif5a	276770	NM_1166596
chr11	rtracklayer	sequence_feature	69916801	69917200	.	+	.	count=4052;fpk=10130;logOddScore=567.13149137294;pval=0;pvalAdj=0;ctl_count=788;ctl_fpk=1970;ctl_logOddScore=-513.499241763597;eFDR=0.227272727272727	chr11	69916711	69921275	Eif5a_276770_NM_001166595	400	Eif5a	276770	NM_1166595
chr11	rtracklayer	sequence_feature	69916801	69917200	.	+	.	count=4052;fpk=10130;logOddScore=567.13149137294;pval=0;pvalAdj=0;ctl_count=788;ctl_fpk=1970;ctl_logOddScore=-513.499241763597;eFDR=0.227272727272727	chr11	69916711	69921386	Eif5a_276770_NM_001166591	400	Eif5a	276770	NM_1166591
chr11	rtracklayer	sequence_feature	69916801	69917200	.	+	.	count=4052;fpk=10130;logOddScore=567.13149137294;pval=0;pvalAdj=0;ctl_count=788;ctl_fpk=1970;ctl_logOddScore=-513.499241763597;eFDR=0.227272727272727	chr11	69916711	69920630	Eif5a_276770_NM_001166590	400	Eif5a	276770	NM_1166590
chr11	rtracklayer	sequence_feature	69916801	69917200	.	+	.	count=4052;fpk=10130;logOddScore=567.13149137294;pval=0;pvalAdj=0;ctl_count=788;ctl_fpk=1970;ctl_logOddScore=-513.499241763597;eFDR=0.227272727272727	chr11	69916711	69921386	Eif5a_276770_NM_001166589	400	Eif5a	276770	NM_1166589
chr11	rtracklayer	sequence_feature	69916801	69917200	.	+	.	count=4052;fpk=10130;logOddScore=567.13149137294;pval=0;pvalAdj=0;ctl_count=788;ctl_fpk=1970;ctl_logOddScore=-513.499241763597;eFDR=0.227272727272727	chr11	69916711	69921386	Eif5a_276770_NM_181582	400	Eif5a	276770	NM_181582
chr11	rtracklayer	sequence_feature	69916801	69917200	.	+	.	count=4052;fpk=10130;logOddScore=567.13149137294;pval=0;pvalAdj=0;ctl_count=788;ctl_fpk=1970;ctl_logOddScore=-513.499241763597;eFDR=0.227272727272727	chr11	69916711	69920947	Eif5a_276770_NM_001166594	400	Eif5a	276770	NM_1166594
chr11	rtracklayer	sequence_feature	69916801	69917200	.	+	.	count=4052;fpk=10130;logOddScore=567.13149137294;pval=0;pvalAdj=0;ctl_count=788;ctl_fpk=1970;ctl_logOddScore=-513.499241763597;eFDR=0.227272727272727	chr11	69916711	69921958	Eif5a_276770_NM_001166593	400	Eif5a	276770	NM_1166593
chr11	rtracklayer	sequence_feature	69916801	69917200	.	+	.	count=4052;fpk=10130;logOddScore=567.13149137294;pval=0;pvalAdj=0;ctl_count=788;ctl_fpk=1970;ctl_logOddScore=-513.499241763597;eFDR=0.227272727272727	chr11	69916711	69920947	Eif5a_276770_NM_001166592	400	Eif5a	276770	NM_1166592
chr11	rtracklayer	sequence_feature	70044601	70045000	.	-	.	count=4929;fpk=12322.5;logOddScore=690.656369101639;pval=0.999999992789107;pvalAdj=1;ctl_count=311;ctl_fpk=777.5;ctl_logOddScore=-690.656369101639;eFDR=0.999999992789107	chr11	70018604	70045531	Dlg4_13385_NM_007864	400	Dlg4	13385	NM_7864
chr11	rtracklayer	sequence_feature	70044601	70045000	.	-	.	count=4929;fpk=12322.5;logOddScore=690.656369101639;pval=0.999999992789107;pvalAdj=1;ctl_count=311;ctl_fpk=777.5;ctl_logOddScore=-690.656369101639;eFDR=0.999999992789107	chr11	70018604	70045531	Dlg4_13385_NM_001109752	400	Dlg4	13385	NM_1109752
chr11	rtracklayer	sequence_feature	70652801	70653000	.	+	.	count=2592;fpk=12960;logOddScore=703.950152184259;pval=0;pvalAdj=0;ctl_count=294;ctl_fpk=1470;ctl_logOddScore=-708.396418532264;eFDR=0.227272727272727	chr11	70651846	70654650	Pfn1_18643_NM_011072	200	Pfn1	18643	NM_11072
chr11	rtracklayer	sequence_feature	70654401	70654600	.	+	.	count=2166;fpk=10830;logOddScore=300.165922633468;pval=4.28103170605577e-148;pvalAdj=4.46716351936254e-148;ctl_count=586;ctl_fpk=2930;ctl_logOddScore=-251.830259401331;eFDR=0.260869565217391	chr11	70651846	70654650	Pfn1_18643_NM_011072	200	Pfn1	18643	NM_11072
chr11	rtracklayer	sequence_feature	70982801	70983000	.	+	.	count=1671;fpk=8355;logOddScore=699.358372834327;pval=0;pvalAdj=0;ctl_count=110;ctl_fpk=550;ctl_logOddScore=-688.666252352916;eFDR=0.227272727272727	chr11	70977845	70983026	C1qbp_12261_NM_007573	200	C1qbp	12261	NM_7573
chr11	rtracklayer	sequence_feature	77295601	77295800	.	-	.	count=2875;fpk=14375;logOddScore=691.101261079392;pval=0.999999987791878;pvalAdj=1;ctl_count=152;ctl_fpk=760;ctl_logOddScore=-691.101261079392;eFDR=0.999999987791878	chr11	77216424	77460219	Ssh2_237860_NM_177710	200	Ssh2	237860	NM_177710
chr11	rtracklayer	sequence_feature	79502001	79502200	.	+	.	count=1902;fpk=9510;logOddScore=742.968861933341;pval=0;pvalAdj=0;ctl_count=63;ctl_fpk=315;ctl_logOddScore=-699.835834744043;eFDR=0.227272727272727	chr11	79500981	79504082	Omg_18377_NM_019409	200	Omg	18377	NM_19409
chr11	rtracklayer	sequence_feature	79502001	79502200	.	+	.	count=1902;fpk=9510;logOddScore=742.968861933341;pval=0;pvalAdj=0;ctl_count=63;ctl_fpk=315;ctl_logOddScore=-699.835834744043;eFDR=0.227272727272727	chr11	79339891	79581609	Nf1_18015_NM_010897	200	Nf1	18015	NM_10897
chr11	rtracklayer	sequence_feature	97690201	97690400	.	+	.	count=1752;fpk=8760;logOddScore=731.460492992113;pval=0;pvalAdj=0;ctl_count=37;ctl_fpk=185;ctl_logOddScore=-706.19016391236;eFDR=0.227272727272727	chr11	97688822	97700497	Pcgf2_22658_NM_009545	200	Pcgf2	22658	NM_9545
chr11	rtracklayer	sequence_feature	97690201	97690400	.	+	.	count=1752;fpk=8760;logOddScore=731.460492992113;pval=0;pvalAdj=0;ctl_count=37;ctl_fpk=185;ctl_logOddScore=-706.19016391236;eFDR=0.227272727272727	chr11	97688822	97699648	Pcgf2_22658_NM_001163308	200	Pcgf2	22658	NM_1163308
chr11	rtracklayer	sequence_feature	97690201	97690400	.	+	.	count=1752;fpk=8760;logOddScore=731.460492992113;pval=0;pvalAdj=0;ctl_count=37;ctl_fpk=185;ctl_logOddScore=-706.19016391236;eFDR=0.227272727272727	chr11	97688822	97699384	Pcgf2_22658_NM_001163307	200	Pcgf2	22658	NM_1163307
chr11	rtracklayer	sequence_feature	98753601	98753800	.	-	.	count=2643;fpk=13215;logOddScore=700.421987062461;pval=0.999879933792965;pvalAdj=1;ctl_count=91;ctl_fpk=455;ctl_logOddScore=-700.421987062461;eFDR=0.999879933792965	chr11	98741784	98769006	Thra_21833_NM_001313983	200	Thra	21833	NM_1313983
chr11	rtracklayer	sequence_feature	98753601	98753800	.	-	.	count=2643;fpk=13215;logOddScore=700.421987062461;pval=0.999879933792965;pvalAdj=1;ctl_count=91;ctl_fpk=455;ctl_logOddScore=-700.421987062461;eFDR=0.999879933792965	chr11	98741784	98765113	Thra_21833_NM_178060	200	Thra	21833	NM_178060
chr11	rtracklayer	sequence_feature	99213001	99213200	.	+	.	count=2265;fpk=11325;logOddScore=751.391592723117;pval=0;pvalAdj=0;ctl_count=26;ctl_fpk=130;ctl_logOddScore=-708.978330306101;eFDR=0.227272727272727	chr11	99209047	99231017	Smarce1_57376_NM_020618	200	Smarce1	57376	NM_20618
chr11	rtracklayer	sequence_feature	100321801	100322000	.	-	.	count=2604;fpk=13020;logOddScore=686.126589597389;pval=0.999999999978598;pvalAdj=1;ctl_count=185;ctl_fpk=925;ctl_logOddScore=-686.126589597389;eFDR=0.999999999978598	chr11	100319948	100322099	Eif1_20918_NM_011508	200	Eif1	20918	NM_11508
chr11	rtracklayer	sequence_feature	100354001	100354200	.	+	.	count=2305;fpk=11525;logOddScore=709.084315615274;pval=0;pvalAdj=0;ctl_count=189;ctl_fpk=945;ctl_logOddScore=-670.202201289852;eFDR=0.227272727272727	chr11	100347326	100356141	Hap1_15114_NM_010404	200	Hap1	15114	NM_10404
chr11	rtracklayer	sequence_feature	100354001	100354200	.	+	.	count=2305;fpk=11525;logOddScore=709.084315615274;pval=0;pvalAdj=0;ctl_count=189;ctl_fpk=945;ctl_logOddScore=-670.202201289852;eFDR=0.227272727272727	chr11	100347326	100356141	Hap1_15114_NM_177981	200	Hap1	15114	NM_177981
chr11	rtracklayer	sequence_feature	100582801	100583000	.	+	.	count=1779;fpk=8895;logOddScore=729.418880947854;pval=0;pvalAdj=0;ctl_count=62;ctl_fpk=310;ctl_logOddScore=-700.07673253278;eFDR=0.227272727272727	chr11	100582835	100620168	Dnajc7_56354_NM_019795	165	Dnajc7	56354	NM_19795
chr11	rtracklayer	sequence_feature	101259001	101259200	.	-	.	count=2242;fpk=11210;logOddScore=695.048092234003;pval=0.999999082488107;pvalAdj=1;ctl_count=126;ctl_fpk=630;ctl_logOddScore=-695.048092234003;eFDR=0.999999082488107	chr11	101253706	101259547	Vps25_28084_NM_026776	200	Vps25	28084	NM_26776
chr11	rtracklayer	sequence_feature	101259001	101259200	.	-	.	count=2242;fpk=11210;logOddScore=695.048092234003;pval=0.999999082488107;pvalAdj=1;ctl_count=126;ctl_fpk=630;ctl_logOddScore=-695.048092234003;eFDR=0.999999082488107	chr11	101253706	101259547	Vps25_28084_NM_001284412	200	Vps25	28084	NM_1284412
chr11	rtracklayer	sequence_feature	101259001	101259200	.	-	.	count=2242;fpk=11210;logOddScore=695.048092234003;pval=0.999999082488107;pvalAdj=1;ctl_count=126;ctl_fpk=630;ctl_logOddScore=-695.048092234003;eFDR=0.999999082488107	chr11	101253706	101259547	Vps25_28084_NM_001284411	200	Vps25	28084	NM_1284411
chr11	rtracklayer	sequence_feature	102994201	102994400	.	+	.	count=2317;fpk=11585;logOddScore=739.224721846702;pval=0;pvalAdj=0;ctl_count=56;ctl_fpk=280;ctl_logOddScore=-701.526647998353;eFDR=0.227272727272727	chr11	102994055	103017147	Dcakd_68087_NM_026551	200	Dcakd	68087	NM_26551
chr11	rtracklayer	sequence_feature	104282401	104282600	.	-	.	count=2892;fpk=14460;logOddScore=694.438890661525;pval=0.999999509199896;pvalAdj=1;ctl_count=130;ctl_fpk=650;ctl_logOddScore=-694.438890661525;eFDR=0.999999509199896	chr11	104231435	104332089	Mapt_17762_NM_010838	200	Mapt	17762	NM_10838
chr11	rtracklayer	sequence_feature	104282401	104282600	.	-	.	count=2892;fpk=14460;logOddScore=694.438890661525;pval=0.999999509199896;pvalAdj=1;ctl_count=130;ctl_fpk=650;ctl_logOddScore=-694.438890661525;eFDR=0.999999509199896	chr11	104231435	104332089	Mapt_17762_NM_001285456	200	Mapt	17762	NM_1285456
chr11	rtracklayer	sequence_feature	104282401	104282600	.	-	.	count=2892;fpk=14460;logOddScore=694.438890661525;pval=0.999999509199896;pvalAdj=1;ctl_count=130;ctl_fpk=650;ctl_logOddScore=-694.438890661525;eFDR=0.999999509199896	chr11	104231435	104332089	Mapt_17762_NM_001285455	200	Mapt	17762	NM_1285455
chr11	rtracklayer	sequence_feature	104282401	104282600	.	-	.	count=2892;fpk=14460;logOddScore=694.438890661525;pval=0.999999509199896;pvalAdj=1;ctl_count=130;ctl_fpk=650;ctl_logOddScore=-694.438890661525;eFDR=0.999999509199896	chr11	104231435	104332089	Mapt_17762_NM_001285454	200	Mapt	17762	NM_1285454
chr11	rtracklayer	sequence_feature	104282401	104282600	.	-	.	count=2892;fpk=14460;logOddScore=694.438890661525;pval=0.999999509199896;pvalAdj=1;ctl_count=130;ctl_fpk=650;ctl_logOddScore=-694.438890661525;eFDR=0.999999509199896	chr11	104231435	104332089	Mapt_17762_NM_001038609	200	Mapt	17762	NM_1038609
chr11	rtracklayer	sequence_feature	104306601	104306800	.	-	.	count=2474;fpk=12370;logOddScore=690.043232144206;pval=0.99999999655548;pvalAdj=1;ctl_count=159;ctl_fpk=795;ctl_logOddScore=-690.043232144206;eFDR=0.99999999655548	chr11	104231435	104332089	Mapt_17762_NM_010838	200	Mapt	17762	NM_10838
chr11	rtracklayer	sequence_feature	104306601	104306800	.	-	.	count=2474;fpk=12370;logOddScore=690.043232144206;pval=0.99999999655548;pvalAdj=1;ctl_count=159;ctl_fpk=795;ctl_logOddScore=-690.043232144206;eFDR=0.99999999655548	chr11	104231435	104332089	Mapt_17762_NM_001285456	200	Mapt	17762	NM_1285456
chr11	rtracklayer	sequence_feature	104306601	104306800	.	-	.	count=2474;fpk=12370;logOddScore=690.043232144206;pval=0.99999999655548;pvalAdj=1;ctl_count=159;ctl_fpk=795;ctl_logOddScore=-690.043232144206;eFDR=0.99999999655548	chr11	104231435	104332089	Mapt_17762_NM_001285455	200	Mapt	17762	NM_1285455
chr11	rtracklayer	sequence_feature	104306601	104306800	.	-	.	count=2474;fpk=12370;logOddScore=690.043232144206;pval=0.99999999655548;pvalAdj=1;ctl_count=159;ctl_fpk=795;ctl_logOddScore=-690.043232144206;eFDR=0.99999999655548	chr11	104231435	104332089	Mapt_17762_NM_001285454	200	Mapt	17762	NM_1285454
chr11	rtracklayer	sequence_feature	104306601	104306800	.	-	.	count=2474;fpk=12370;logOddScore=690.043232144206;pval=0.99999999655548;pvalAdj=1;ctl_count=159;ctl_fpk=795;ctl_logOddScore=-690.043232144206;eFDR=0.99999999655548	chr11	104231435	104332089	Mapt_17762_NM_001038609	200	Mapt	17762	NM_1038609
chr11	rtracklayer	sequence_feature	104310401	104310600	.	-	.	count=2706;fpk=13530;logOddScore=682.52611504449;pval=0.999999999999885;pvalAdj=1;ctl_count=209;ctl_fpk=1045;ctl_logOddScore=-682.52611504449;eFDR=0.999999999999885	chr11	104231435	104332089	Mapt_17762_NM_010838	200	Mapt	17762	NM_10838
chr11	rtracklayer	sequence_feature	104310401	104310600	.	-	.	count=2706;fpk=13530;logOddScore=682.52611504449;pval=0.999999999999885;pvalAdj=1;ctl_count=209;ctl_fpk=1045;ctl_logOddScore=-682.52611504449;eFDR=0.999999999999885	chr11	104231435	104332089	Mapt_17762_NM_001285456	200	Mapt	17762	NM_1285456
chr11	rtracklayer	sequence_feature	104310401	104310600	.	-	.	count=2706;fpk=13530;logOddScore=682.52611504449;pval=0.999999999999885;pvalAdj=1;ctl_count=209;ctl_fpk=1045;ctl_logOddScore=-682.52611504449;eFDR=0.999999999999885	chr11	104231435	104332089	Mapt_17762_NM_001285455	200	Mapt	17762	NM_1285455
chr11	rtracklayer	sequence_feature	104310401	104310600	.	-	.	count=2706;fpk=13530;logOddScore=682.52611504449;pval=0.999999999999885;pvalAdj=1;ctl_count=209;ctl_fpk=1045;ctl_logOddScore=-682.52611504449;eFDR=0.999999999999885	chr11	104231435	104332089	Mapt_17762_NM_001285454	200	Mapt	17762	NM_1285454
chr11	rtracklayer	sequence_feature	104310401	104310600	.	-	.	count=2706;fpk=13530;logOddScore=682.52611504449;pval=0.999999999999885;pvalAdj=1;ctl_count=209;ctl_fpk=1045;ctl_logOddScore=-682.52611504449;eFDR=0.999999999999885	chr11	104231435	104332089	Mapt_17762_NM_001038609	200	Mapt	17762	NM_1038609
chr11	rtracklayer	sequence_feature	104328601	104328800	.	-	.	count=2429;fpk=12145;logOddScore=686.727945977075;pval=0.999999999951365;pvalAdj=1;ctl_count=181;ctl_fpk=905;ctl_logOddScore=-686.727945977075;eFDR=0.999999999951365	chr11	104231435	104332089	Mapt_17762_NM_010838	200	Mapt	17762	NM_10838
chr11	rtracklayer	sequence_feature	104328601	104328800	.	-	.	count=2429;fpk=12145;logOddScore=686.727945977075;pval=0.999999999951365;pvalAdj=1;ctl_count=181;ctl_fpk=905;ctl_logOddScore=-686.727945977075;eFDR=0.999999999951365	chr11	104231435	104332089	Mapt_17762_NM_001285456	200	Mapt	17762	NM_1285456
chr11	rtracklayer	sequence_feature	104328601	104328800	.	-	.	count=2429;fpk=12145;logOddScore=686.727945977075;pval=0.999999999951365;pvalAdj=1;ctl_count=181;ctl_fpk=905;ctl_logOddScore=-686.727945977075;eFDR=0.999999999951365	chr11	104231435	104332089	Mapt_17762_NM_001285455	200	Mapt	17762	NM_1285455
chr11	rtracklayer	sequence_feature	104328601	104328800	.	-	.	count=2429;fpk=12145;logOddScore=686.727945977075;pval=0.999999999951365;pvalAdj=1;ctl_count=181;ctl_fpk=905;ctl_logOddScore=-686.727945977075;eFDR=0.999999999951365	chr11	104231435	104332089	Mapt_17762_NM_001285454	200	Mapt	17762	NM_1285454
chr11	rtracklayer	sequence_feature	104328601	104328800	.	-	.	count=2429;fpk=12145;logOddScore=686.727945977075;pval=0.999999999951365;pvalAdj=1;ctl_count=181;ctl_fpk=905;ctl_logOddScore=-686.727945977075;eFDR=0.999999999951365	chr11	104231435	104332089	Mapt_17762_NM_001038609	200	Mapt	17762	NM_1038609
chr11	rtracklayer	sequence_feature	106782401	106782600	.	+	.	count=2542;fpk=12710;logOddScore=665.967604861469;pval=0;pvalAdj=0;ctl_count=230;ctl_fpk=1150;ctl_logOddScore=-660.686004245736;eFDR=0.227272727272727	chr11	106780355	106788494	Ddx5_13207_NM_007840	200	Ddx5	13207	NM_7840
chr11	rtracklayer	sequence_feature	116079001	116079200	.	+	.	count=2372;fpk=11860;logOddScore=722.335360732007;pval=0;pvalAdj=0;ctl_count=101;ctl_fpk=505;ctl_logOddScore=-690.788351130191;eFDR=0.227272727272727	chr11	116078572	116086964	Wbp2_22378_NM_016852	200	Wbp2	22378	NM_16852
chr11	rtracklayer	sequence_feature	116079401	116079800	.	+	.	count=4538;fpk=11345;logOddScore=721.985924169016;pval=0;pvalAdj=0;ctl_count=198;ctl_fpk=495;ctl_logOddScore=-691.425568000046;eFDR=0.227272727272727	chr11	116078572	116086964	Wbp2_22378_NM_016852	400	Wbp2	22378	NM_16852
chr11	rtracklayer	sequence_feature	116080201	116080400	.	+	.	count=2148;fpk=10740;logOddScore=748.565346635463;pval=0;pvalAdj=0;ctl_count=64;ctl_fpk=320;ctl_logOddScore=-699.595134398829;eFDR=0.227272727272727	chr11	116078572	116086964	Wbp2_22378_NM_016852	200	Wbp2	22378	NM_16852
chr11	rtracklayer	sequence_feature	120345601	120345800	.	+	.	count=2138;fpk=10690;logOddScore=574.566927137815;pval=0;pvalAdj=0;ctl_count=377;ctl_fpk=1885;ctl_logOddScore=-525.304227751927;eFDR=0.227272727272727	chr11	120345686	120348495	Actg1_11465_NM_009609	114	Actg1	11465	NM_9609
chr11	rtracklayer	sequence_feature	120345601	120345800	.	+	.	count=2138;fpk=10690;logOddScore=574.566927137815;pval=0;pvalAdj=0;ctl_count=377;ctl_fpk=1885;ctl_logOddScore=-525.304227751927;eFDR=0.227272727272727	chr11	120345686	120348495	Actg1_11465_NM_001313923	114	Actg1	11465	NM_1313923
chr11	rtracklayer	sequence_feature	120346201	120346400	.	+	.	count=2498;fpk=12490;logOddScore=204.384303411696;pval=1.52221363522209e-69;pvalAdj=1.55460115937575e-69;ctl_count=632;ctl_fpk=3160;ctl_logOddScore=-191.281424064311;eFDR=0.276595744680851	chr11	120345686	120348495	Actg1_11465_NM_009609	200	Actg1	11465	NM_9609
chr11	rtracklayer	sequence_feature	120346201	120346400	.	+	.	count=2498;fpk=12490;logOddScore=204.384303411696;pval=1.52221363522209e-69;pvalAdj=1.55460115937575e-69;ctl_count=632;ctl_fpk=3160;ctl_logOddScore=-191.281424064311;eFDR=0.276595744680851	chr11	120345686	120348495	Actg1_11465_NM_001313923	200	Actg1	11465	NM_1313923
chr11	rtracklayer	sequence_feature	120346801	120347000	.	+	.	count=2016;fpk=10080;logOddScore=504.434019662591;pval=0;pvalAdj=0;ctl_count=423;ctl_fpk=2115;ctl_logOddScore=-455.145521563062;eFDR=0.227272727272727	chr11	120345686	120348495	Actg1_11465_NM_009609	200	Actg1	11465	NM_9609
chr11	rtracklayer	sequence_feature	120346801	120347000	.	+	.	count=2016;fpk=10080;logOddScore=504.434019662591;pval=0;pvalAdj=0;ctl_count=423;ctl_fpk=2115;ctl_logOddScore=-455.145521563062;eFDR=0.227272727272727	chr11	120345686	120348495	Actg1_11465_NM_001313923	200	Actg1	11465	NM_1313923
chr11	rtracklayer	sequence_feature	120347801	120348000	.	+	.	count=2520;fpk=12600;logOddScore=356.349975922172;pval=4.44934543086363e-208;pvalAdj=4.74596845958787e-208;ctl_count=501;ctl_fpk=2505;ctl_logOddScore=-347.070076512258;eFDR=0.244444444444444	chr11	120345686	120348495	Actg1_11465_NM_009609	200	Actg1	11465	NM_9609
chr11	rtracklayer	sequence_feature	120347801	120348000	.	+	.	count=2520;fpk=12600;logOddScore=356.349975922172;pval=4.44934543086363e-208;pvalAdj=4.74596845958787e-208;ctl_count=501;ctl_fpk=2505;ctl_logOddScore=-347.070076512258;eFDR=0.244444444444444	chr11	120345686	120348495	Actg1_11465_NM_001313923	200	Actg1	11465	NM_1313923
chr11	rtracklayer	sequence_feature	120579001	120579200	.	+	.	count=1967;fpk=9835;logOddScore=720.623374918608;pval=0;pvalAdj=0;ctl_count=176;ctl_fpk=880;ctl_logOddScore=-673.226609348519;eFDR=0.227272727272727	chr11	120577234	120581620	Arhgdia_192662_NM_133796	200	Arhgdia	192662	NM_133796
chr11	rtracklayer	sequence_feature	120711001	120711200	.	+	.	count=1700;fpk=8500;logOddScore=683.042519864009;pval=0;pvalAdj=0;ctl_count=204;ctl_fpk=1020;ctl_logOddScore=-666.717096764758;eFDR=0.227272727272727	chr11	120710940	120713767	Stra13_20892_NM_016665	200	Stra13	20892	NM_16665
chr12	rtracklayer	sequence_feature	11326201	11326400	.	+	.	count=5341;fpk=26705;logOddScore=726.930965489856;pval=0;pvalAdj=0;ctl_count=738;ctl_fpk=3690;ctl_logOddScore=-599.347088517875;eFDR=0.0909090909090909	chr12	11325244	11436649	Vsnl1_26950_NM_012038	200	Vsnl1	26950	NM_12038
chr12	rtracklayer	sequence_feature	11882201	11882400	.	+	.	count=5345;fpk=26725;logOddScore=766.347839108604;pval=0;pvalAdj=0;ctl_count=487;ctl_fpk=2435;ctl_logOddScore=-638.630625029668;eFDR=0.0909090909090909	chr12	11882195	11882899	Tubb2a-ps2_627110_NR_003964	200	Tubb2a-ps2	627110	NR_3964
chr12	rtracklayer	sequence_feature	21390601	21390800	.	+	.	count=5128;fpk=25640;logOddScore=800.556208609111;pval=0;pvalAdj=0;ctl_count=197;ctl_fpk=985;ctl_logOddScore=-684.385145872801;eFDR=0.0909090909090909	chr12	21390328	21417436	Ywhaq_22630_NM_011739	200	Ywhaq	22630	NM_11739
chr12	rtracklayer	sequence_feature	21391001	21391200	.	+	.	count=5972;fpk=29860;logOddScore=835.022313677766;pval=0;pvalAdj=0;ctl_count=0;ctl_fpk=0;ctl_logOddScore=-721.439536845376;eFDR=0.0909090909090909	chr12	21390328	21417436	Ywhaq_22630_NM_011739	200	Ywhaq	22630	NM_11739
chr12	rtracklayer	sequence_feature	21396201	21396400	.	+	.	count=5336;fpk=26680;logOddScore=848.852599548345;pval=0;pvalAdj=0;ctl_count=0;ctl_fpk=0;ctl_logOddScore=-721.439536845376;eFDR=0.0909090909090909	chr12	21390328	21417436	Ywhaq_22630_NM_011739	200	Ywhaq	22630	NM_11739
chr12	rtracklayer	sequence_feature	49384601	49384800	.	-	.	count=2913;fpk=14565;logOddScore=27.7895850575182;pval=0;pvalAdj=0;ctl_count=71;ctl_fpk=355;ctl_logOddScore=0;eFDR=0	chr12	49383006	49386867	Foxg1_15228_NM_008241	200	Foxg1	15228	NM_8241
chr12	rtracklayer	sequence_feature	49384601	49384800	.	-	.	count=2913;fpk=14565;logOddScore=27.7895850575182;pval=0;pvalAdj=0;ctl_count=71;ctl_fpk=355;ctl_logOddScore=0;eFDR=0	chr12	49382882	49386867	Foxg1_15228_NM_001160112	200	Foxg1	15228	NM_1160112
chr12	rtracklayer	sequence_feature	49385601	49385800	.	-	.	count=3450;fpk=17250;logOddScore=69.2586323072989;pval=0;pvalAdj=0;ctl_count=88;ctl_fpk=440;ctl_logOddScore=0;eFDR=0	chr12	49383006	49386867	Foxg1_15228_NM_008241	200	Foxg1	15228	NM_8241
chr12	rtracklayer	sequence_feature	49385601	49385800	.	-	.	count=3450;fpk=17250;logOddScore=69.2586323072989;pval=0;pvalAdj=0;ctl_count=88;ctl_fpk=440;ctl_logOddScore=0;eFDR=0	chr12	49382882	49386867	Foxg1_15228_NM_001160112	200	Foxg1	15228	NM_1160112
chr12	rtracklayer	sequence_feature	55130601	55130800	.	-	.	count=2769;fpk=13845;logOddScore=0.878990460161235;pval=0;pvalAdj=0;ctl_count=32;ctl_fpk=160;ctl_logOddScore=0;eFDR=0	chr12	55124527	55142082	Fam177a_73385_NM_028527	200	Fam177a	73385	NM_28527
chr12	rtracklayer	sequence_feature	55130601	55130800	.	-	.	count=2769;fpk=13845;logOddScore=0.878990460161235;pval=0;pvalAdj=0;ctl_count=32;ctl_fpk=160;ctl_logOddScore=0;eFDR=0	chr12	55124527	55142082	1700047I17Rik2_n/a_NM_001100116	200	1700047I17Rik2	n/a	NM_1100116
chr12	rtracklayer	sequence_feature	55138801	55139200	.	-	.	count=5702;fpk=14255;logOddScore=25.4169234933789;pval=0;pvalAdj=0;ctl_count=121;ctl_fpk=302.5;ctl_logOddScore=0;eFDR=0	chr12	55124527	55142082	Fam177a_73385_NM_028527	400	Fam177a	73385	NM_28527
chr12	rtracklayer	sequence_feature	55138801	55139200	.	-	.	count=5702;fpk=14255;logOddScore=25.4169234933789;pval=0;pvalAdj=0;ctl_count=121;ctl_fpk=302.5;ctl_logOddScore=0;eFDR=0	chr12	55124527	55142082	1700047I17Rik2_n/a_NM_001100116	400	1700047I17Rik2	n/a	NM_1100116
chr12	rtracklayer	sequence_feature	84996601	84997000	.	-	.	count=6152;fpk=15380;logOddScore=58.7283862365456;pval=0;pvalAdj=0;ctl_count=241;ctl_fpk=602.5;ctl_logOddScore=0;eFDR=0	chr12	84996320	85070515	Ylpm1_56531_NM_178363	400	Ylpm1	56531	NM_178363
chr12	rtracklayer	sequence_feature	100206201	100206400	.	-	.	count=3019;fpk=15095;logOddScore=43.0736539321765;pval=0;pvalAdj=0;ctl_count=65;ctl_fpk=325;ctl_logOddScore=0;eFDR=0	chr12	100199434	100209824	Calm1_12313_NM_009790	200	Calm1	12313	NM_9790
chr12	rtracklayer	sequence_feature	100206201	100206400	.	-	.	count=3019;fpk=15095;logOddScore=43.0736539321765;pval=0;pvalAdj=0;ctl_count=65;ctl_fpk=325;ctl_logOddScore=0;eFDR=0	chr12	100200143	100209824	Calm1_12313_NM_001313934	200	Calm1	12313	NM_1313934
chr12	rtracklayer	sequence_feature	102561801	102562000	.	-	.	count=2933;fpk=14665;logOddScore=30.9615155580645;pval=0;pvalAdj=0;ctl_count=52;ctl_fpk=260;ctl_logOddScore=0;eFDR=0	chr12	102554940	102565027	Chga_12652_NM_007693	200	Chga	12652	NM_7693
chr12	rtracklayer	sequence_feature	108202201	108202400	.	-	.	count=3535;fpk=17675;logOddScore=67.0722744318513;pval=0;pvalAdj=0;ctl_count=85;ctl_fpk=425;ctl_logOddScore=0;eFDR=0	chr12	108179737	108203359	Ccnk_12454_NM_009832	200	Ccnk	12454	NM_9832
chr12	rtracklayer	sequence_feature	108648401	108648600	.	-	.	count=2890;fpk=14450;logOddScore=23.9737192033276;pval=0;pvalAdj=0;ctl_count=120;ctl_fpk=600;ctl_logOddScore=0;eFDR=0	chr12	108554719	108688515	Evl_14026_NM_007965	200	Evl	14026	NM_7965
chr12	rtracklayer	sequence_feature	108648401	108648600	.	-	.	count=2890;fpk=14450;logOddScore=23.9737192033276;pval=0;pvalAdj=0;ctl_count=120;ctl_fpk=600;ctl_logOddScore=0;eFDR=0	chr12	108605765	108688515	Evl_14026_NM_001163395	200	Evl	14026	NM_1163395
chr12	rtracklayer	sequence_feature	108648401	108648600	.	-	.	count=2890;fpk=14450;logOddScore=23.9737192033276;pval=0;pvalAdj=0;ctl_count=120;ctl_fpk=600;ctl_logOddScore=0;eFDR=0	chr12	108635752	108688515	Evl_14026_NM_001163396	200	Evl	14026	NM_1163396
chr12	rtracklayer	sequence_feature	108648401	108648600	.	-	.	count=2890;fpk=14450;logOddScore=23.9737192033276;pval=0;pvalAdj=0;ctl_count=120;ctl_fpk=600;ctl_logOddScore=0;eFDR=0	chr12	108554719	108688515	Evl_14026_NM_001163394	200	Evl	14026	NM_1163394
chr12	rtracklayer	sequence_feature	108653001	108653200	.	-	.	count=3592;fpk=17960;logOddScore=64.9427418997434;pval=0;pvalAdj=0;ctl_count=134;ctl_fpk=670;ctl_logOddScore=0;eFDR=0	chr12	108554719	108688515	Evl_14026_NM_007965	200	Evl	14026	NM_7965
chr12	rtracklayer	sequence_feature	108653001	108653200	.	-	.	count=3592;fpk=17960;logOddScore=64.9427418997434;pval=0;pvalAdj=0;ctl_count=134;ctl_fpk=670;ctl_logOddScore=0;eFDR=0	chr12	108605765	108688515	Evl_14026_NM_001163395	200	Evl	14026	NM_1163395
chr12	rtracklayer	sequence_feature	108653001	108653200	.	-	.	count=3592;fpk=17960;logOddScore=64.9427418997434;pval=0;pvalAdj=0;ctl_count=134;ctl_fpk=670;ctl_logOddScore=0;eFDR=0	chr12	108635752	108688515	Evl_14026_NM_001163396	200	Evl	14026	NM_1163396
chr12	rtracklayer	sequence_feature	108653001	108653200	.	-	.	count=3592;fpk=17960;logOddScore=64.9427418997434;pval=0;pvalAdj=0;ctl_count=134;ctl_fpk=670;ctl_logOddScore=0;eFDR=0	chr12	108554719	108688515	Evl_14026_NM_001163394	200	Evl	14026	NM_1163394
chr12	rtracklayer	sequence_feature	108675601	108675800	.	-	.	count=4098;fpk=20490;logOddScore=8.40998957542566;pval=0;pvalAdj=0;ctl_count=158;ctl_fpk=790;ctl_logOddScore=0;eFDR=0	chr12	108554719	108688515	Evl_14026_NM_007965	200	Evl	14026	NM_7965
chr12	rtracklayer	sequence_feature	108675601	108675800	.	-	.	count=4098;fpk=20490;logOddScore=8.40998957542566;pval=0;pvalAdj=0;ctl_count=158;ctl_fpk=790;ctl_logOddScore=0;eFDR=0	chr12	108605765	108688515	Evl_14026_NM_001163395	200	Evl	14026	NM_1163395
chr12	rtracklayer	sequence_feature	108675601	108675800	.	-	.	count=4098;fpk=20490;logOddScore=8.40998957542566;pval=0;pvalAdj=0;ctl_count=158;ctl_fpk=790;ctl_logOddScore=0;eFDR=0	chr12	108635752	108688515	Evl_14026_NM_001163396	200	Evl	14026	NM_1163396
chr12	rtracklayer	sequence_feature	108675601	108675800	.	-	.	count=4098;fpk=20490;logOddScore=8.40998957542566;pval=0;pvalAdj=0;ctl_count=158;ctl_fpk=790;ctl_logOddScore=0;eFDR=0	chr12	108554719	108688515	Evl_14026_NM_001163394	200	Evl	14026	NM_1163394
chr12	rtracklayer	sequence_feature	108676201	108676400	.	-	.	count=3840;fpk=19200;logOddScore=45.4566050611788;pval=0;pvalAdj=0;ctl_count=135;ctl_fpk=675;ctl_logOddScore=0;eFDR=0	chr12	108554719	108688515	Evl_14026_NM_007965	200	Evl	14026	NM_7965
chr12	rtracklayer	sequence_feature	108676201	108676400	.	-	.	count=3840;fpk=19200;logOddScore=45.4566050611788;pval=0;pvalAdj=0;ctl_count=135;ctl_fpk=675;ctl_logOddScore=0;eFDR=0	chr12	108605765	108688515	Evl_14026_NM_001163395	200	Evl	14026	NM_1163395
chr12	rtracklayer	sequence_feature	108676201	108676400	.	-	.	count=3840;fpk=19200;logOddScore=45.4566050611788;pval=0;pvalAdj=0;ctl_count=135;ctl_fpk=675;ctl_logOddScore=0;eFDR=0	chr12	108635752	108688515	Evl_14026_NM_001163396	200	Evl	14026	NM_1163396
chr12	rtracklayer	sequence_feature	108676201	108676400	.	-	.	count=3840;fpk=19200;logOddScore=45.4566050611788;pval=0;pvalAdj=0;ctl_count=135;ctl_fpk=675;ctl_logOddScore=0;eFDR=0	chr12	108554719	108688515	Evl_14026_NM_001163394	200	Evl	14026	NM_1163394
chr12	rtracklayer	sequence_feature	108688001	108688200	.	-	.	count=3349;fpk=16745;logOddScore=67.624730468538;pval=0;pvalAdj=0;ctl_count=83;ctl_fpk=415;ctl_logOddScore=0;eFDR=0	chr12	108686791	108702306	Degs2_70059_NM_001171002	200	Degs2	70059	NM_1171002
chr12	rtracklayer	sequence_feature	108688001	108688200	.	-	.	count=3349;fpk=16745;logOddScore=67.624730468538;pval=0;pvalAdj=0;ctl_count=83;ctl_fpk=415;ctl_logOddScore=0;eFDR=0	chr12	108554719	108688515	Evl_14026_NM_007965	200	Evl	14026	NM_7965
chr12	rtracklayer	sequence_feature	108688001	108688200	.	-	.	count=3349;fpk=16745;logOddScore=67.624730468538;pval=0;pvalAdj=0;ctl_count=83;ctl_fpk=415;ctl_logOddScore=0;eFDR=0	chr12	108605765	108688515	Evl_14026_NM_001163395	200	Evl	14026	NM_1163395
chr12	rtracklayer	sequence_feature	108688001	108688200	.	-	.	count=3349;fpk=16745;logOddScore=67.624730468538;pval=0;pvalAdj=0;ctl_count=83;ctl_fpk=415;ctl_logOddScore=0;eFDR=0	chr12	108635752	108688515	Evl_14026_NM_001163396	200	Evl	14026	NM_1163396
chr12	rtracklayer	sequence_feature	108688001	108688200	.	-	.	count=3349;fpk=16745;logOddScore=67.624730468538;pval=0;pvalAdj=0;ctl_count=83;ctl_fpk=415;ctl_logOddScore=0;eFDR=0	chr12	108554719	108688515	Evl_14026_NM_001163394	200	Evl	14026	NM_1163394
chr12	rtracklayer	sequence_feature	110692201	110692400	.	+	.	count=5445;fpk=27225;logOddScore=791.679597949571;pval=0;pvalAdj=0;ctl_count=341;ctl_fpk=1705;ctl_logOddScore=-661.579863883375;eFDR=0.0909090909090909	chr12	110691035	110696395	Hsp90aa1_15519_NM_010480	200	Hsp90aa1	15519	NM_10480
chr12	rtracklayer	sequence_feature	110694001	110694200	.	+	.	count=4812;fpk=24060;logOddScore=787.555718811588;pval=0;pvalAdj=0;ctl_count=73;ctl_fpk=365;ctl_logOddScore=-704.472482775403;eFDR=0.0909090909090909	chr12	110691035	110696395	Hsp90aa1_15519_NM_010480	200	Hsp90aa1	15519	NM_10480
chr12	rtracklayer	sequence_feature	110898201	110898400	.	-	.	count=3111;fpk=15555;logOddScore=53.3477496295231;pval=0;pvalAdj=0;ctl_count=2854;ctl_fpk=14270;ctl_logOddScore=0;eFDR=0	chr12	110889263	110972396	Tecpr2_104859_NM_001289510	200	Tecpr2	104859	NM_1289510
chr12	rtracklayer	sequence_feature	110898201	110898400	.	-	.	count=3111;fpk=15555;logOddScore=53.3477496295231;pval=0;pvalAdj=0;ctl_count=2854;ctl_fpk=14270;ctl_logOddScore=0;eFDR=0	chr12	110889263	110972394	Tecpr2_104859_NM_001081057	200	Tecpr2	104859	NM_1081057
chr12	rtracklayer	sequence_feature	110898201	110898400	.	-	.	count=3111;fpk=15555;logOddScore=53.3477496295231;pval=0;pvalAdj=0;ctl_count=2854;ctl_fpk=14270;ctl_logOddScore=0;eFDR=0	chr12	110889263	110972396	Tecpr2_104859_NM_175336	200	Tecpr2	104859	NM_175336
chr14	rtracklayer	sequence_feature	12342331	12342540	.	+	.	count=978;fpk=4657.14285714286;logOddScore=735.717606881583;pval=0;pvalAdj=0;ctl_count=40;ctl_fpk=190.47619047619;ctl_logOddScore=-713.282082503265;eFDR=0.0263157894736842	chr14	12341891	12345865	Fezf2_54713_NM_080433	210	Fezf2	54713	NM_80433
chr14	rtracklayer	sequence_feature	12344431	12344850	.	+	.	count=2651;fpk=6311.90476190476;logOddScore=742.181971203255;pval=0;pvalAdj=0;ctl_count=62;ctl_fpk=147.619047619048;ctl_logOddScore=-714.095208595595;eFDR=0.0263157894736842	chr14	12341891	12345865	Fezf2_54713_NM_080433	420	Fezf2	54713	NM_80433
chr14	rtracklayer	sequence_feature	14120611	14120820	.	+	.	count=1464;fpk=6971.42857142857;logOddScore=718.27658635338;pval=0;pvalAdj=0;ctl_count=94;ctl_fpk=447.619047619048;ctl_logOddScore=-709.155512424669;eFDR=0.0263157894736842	chr14	14112184	14120904	Psmd6_66413_NM_025550	210	Psmd6	66413	NM_25550
chr14	rtracklayer	sequence_feature	18330901	18331110	.	+	.	count=1168;fpk=5561.90476190476;logOddScore=747.208495545592;pval=0;pvalAdj=0;ctl_count=126;ctl_fpk=600;ctl_logOddScore=-706.903206794829;eFDR=0.0263157894736842	chr14	18282728	18331844	Ube2e1_22194_NM_009455	210	Ube2e1	22194	NM_9455
chr14	rtracklayer	sequence_feature	19811821	19812240	.	+	.	count=2266;fpk=5395.2380952381;logOddScore=733.569632581339;pval=0;pvalAdj=0;ctl_count=112;ctl_fpk=266.666666666667;ctl_logOddScore=-711.986336798449;eFDR=0.0263157894736842	chr14	19811401	19823823	2700060E02Rik_68045_NM_026528	420	2700060E02Rik	68045	NM_26528
chr14	rtracklayer	sequence_feature	19874401	19875450	.	+	.	count=6094;fpk=5803.80952380952;logOddScore=740.526310030357;pval=0;pvalAdj=0;ctl_count=776;ctl_fpk=739.047619047619;ctl_logOddScore=-704.951118070639;eFDR=0.0263157894736842	chr14	19872558	19976693	Gng2_14702_NM_001285911	1050	Gng2	14702	NM_1285911
chr14	rtracklayer	sequence_feature	19874401	19875450	.	+	.	count=6094;fpk=5803.80952380952;logOddScore=740.526310030357;pval=0;pvalAdj=0;ctl_count=776;ctl_fpk=739.047619047619;ctl_logOddScore=-704.951118070639;eFDR=0.0263157894736842	chr14	19872558	19977249	Gng2_14702_NM_010315	1050	Gng2	14702	NM_10315
chr14	rtracklayer	sequence_feature	19874401	19875450	.	+	.	count=6094;fpk=5803.80952380952;logOddScore=740.526310030357;pval=0;pvalAdj=0;ctl_count=776;ctl_fpk=739.047619047619;ctl_logOddScore=-704.951118070639;eFDR=0.0263157894736842	chr14	19872558	19977249	Gng2_14702_NM_001285909	1050	Gng2	14702	NM_1285909
chr14	rtracklayer	sequence_feature	19874401	19875450	.	+	.	count=6094;fpk=5803.80952380952;logOddScore=740.526310030357;pval=0;pvalAdj=0;ctl_count=776;ctl_fpk=739.047619047619;ctl_logOddScore=-704.951118070639;eFDR=0.0263157894736842	chr14	19872558	19977249	Gng2_14702_NM_001285910	1050	Gng2	14702	NM_1285910
chr14	rtracklayer	sequence_feature	19874401	19875450	.	+	.	count=6094;fpk=5803.80952380952;logOddScore=740.526310030357;pval=0;pvalAdj=0;ctl_count=776;ctl_fpk=739.047619047619;ctl_logOddScore=-704.951118070639;eFDR=0.0263157894736842	chr14	19872558	19977249	Gng2_14702_NM_001285908	1050	Gng2	14702	NM_1285908
chr14	rtracklayer	sequence_feature	19874401	19875450	.	+	.	count=6094;fpk=5803.80952380952;logOddScore=740.526310030357;pval=0;pvalAdj=0;ctl_count=776;ctl_fpk=739.047619047619;ctl_logOddScore=-704.951118070639;eFDR=0.0263157894736842	chr14	19872558	19977249	Gng2_14702_NM_001038637	1050	Gng2	14702	NM_1038637
chr14	rtracklayer	sequence_feature	24493276	24493500	.	-	.	count=3378;fpk=15013.3333333333;logOddScore=675.087075349879;pval=0;pvalAdj=0;ctl_count=288;ctl_fpk=1280;ctl_logOddScore=-617.4144712621;eFDR=0.909090909090909	chr14	24490680	24496146	Rps24_20088_NM_207635	225	Rps24	20088	NM_207635
chr14	rtracklayer	sequence_feature	24493276	24493500	.	-	.	count=3378;fpk=15013.3333333333;logOddScore=675.087075349879;pval=0;pvalAdj=0;ctl_count=288;ctl_fpk=1280;ctl_logOddScore=-617.4144712621;eFDR=0.909090909090909	chr14	24490680	24496146	Rps24_20088_NM_207634	225	Rps24	20088	NM_207634
chr14	rtracklayer	sequence_feature	24493276	24493500	.	-	.	count=3378;fpk=15013.3333333333;logOddScore=675.087075349879;pval=0;pvalAdj=0;ctl_count=288;ctl_fpk=1280;ctl_logOddScore=-617.4144712621;eFDR=0.909090909090909	chr14	24490680	24496146	Rps24_20088_NM_011297	225	Rps24	20088	NM_11297
chr14	rtracklayer	sequence_feature	25924081	25924290	.	+	.	count=1208;fpk=5752.38095238095;logOddScore=749.317787135978;pval=0;pvalAdj=0;ctl_count=92;ctl_fpk=438.095238095238;ctl_logOddScore=-709.29917365599;eFDR=0.0263157894736842	chr14	25923996	25927656	Tmem254b_n/a_NM_001270495	210	Tmem254b	n/a	NM_1270495
chr14	rtracklayer	sequence_feature	25924081	25924290	.	+	.	count=1208;fpk=5752.38095238095;logOddScore=749.317787135978;pval=0;pvalAdj=0;ctl_count=92;ctl_fpk=438.095238095238;ctl_logOddScore=-709.29917365599;eFDR=0.0263157894736842	chr14	25923297	25927250	Tmem254a_66039_NM_025311	210	Tmem254a	66039	NM_25311
chr14	rtracklayer	sequence_feature	25924081	25924290	.	+	.	count=1208;fpk=5752.38095238095;logOddScore=749.317787135978;pval=0;pvalAdj=0;ctl_count=92;ctl_fpk=438.095238095238;ctl_logOddScore=-709.29917365599;eFDR=0.0263157894736842	chr14	25923297	25927672	Tmem254a_66039_NM_026679	210	Tmem254a	66039	NM_26679
chr14	rtracklayer	sequence_feature	25924081	25924290	.	+	.	count=1208;fpk=5752.38095238095;logOddScore=749.317787135978;pval=0;pvalAdj=0;ctl_count=92;ctl_fpk=438.095238095238;ctl_logOddScore=-709.29917365599;eFDR=0.0263157894736842	chr14	25923996	25927161	Tmem254b_n/a_NM_001270496	210	Tmem254b	n/a	NM_1270496
chr14	rtracklayer	sequence_feature	25924081	25924290	.	+	.	count=1208;fpk=5752.38095238095;logOddScore=749.317787135978;pval=0;pvalAdj=0;ctl_count=92;ctl_fpk=438.095238095238;ctl_logOddScore=-709.29917365599;eFDR=0.0263157894736842	chr14	25923997	25927672	Tmem254c_n/a_NM_001270498	210	Tmem254c	n/a	NM_1270498
chr14	rtracklayer	sequence_feature	25924081	25924290	.	+	.	count=1208;fpk=5752.38095238095;logOddScore=749.317787135978;pval=0;pvalAdj=0;ctl_count=92;ctl_fpk=438.095238095238;ctl_logOddScore=-709.29917365599;eFDR=0.0263157894736842	chr14	25923997	25927239	Tmem254c_n/a_NM_001270499	210	Tmem254c	n/a	NM_1270499
chr14	rtracklayer	sequence_feature	30549151	30549375	.	-	.	count=4773;fpk=21213.3333333333;logOddScore=452.351006716276;pval=0;pvalAdj=0;ctl_count=733;ctl_fpk=3257.77777777778;ctl_logOddScore=-464.221832299887;eFDR=0.909090909090909	chr14	30549130	30574726	Tkt_21881_NM_009388	225	Tkt	21881	NM_9388
chr14	rtracklayer	sequence_feature	31435951	31436160	.	+	.	count=1414;fpk=6733.33333333333;logOddScore=728.957462501378;pval=0;pvalAdj=0;ctl_count=81;ctl_fpk=385.714285714286;ctl_logOddScore=-710.097507413379;eFDR=0.0263157894736842	chr14	31373963	31436033	Sh3bp5_24056_NM_011894	83	Sh3bp5	24056	NM_11894
chr14	rtracklayer	sequence_feature	33446911	33447120	.	+	.	count=1377;fpk=6557.14285714286;logOddScore=717.609431314444;pval=0;pvalAdj=0;ctl_count=341;ctl_fpk=1623.80952380952;ctl_logOddScore=-692.651593858261;eFDR=0.0263157894736842	chr14	33377898	33447158	Mapk8_26419_NM_016700	210	Mapk8	26419	NM_16700
chr14	rtracklayer	sequence_feature	33446911	33447120	.	+	.	count=1377;fpk=6557.14285714286;logOddScore=717.609431314444;pval=0;pvalAdj=0;ctl_count=341;ctl_fpk=1623.80952380952;ctl_logOddScore=-692.651593858261;eFDR=0.0263157894736842	chr14	33377898	33447158	Mapk8_26419_NM_001310454	210	Mapk8	26419	NM_1310454
chr14	rtracklayer	sequence_feature	33446911	33447120	.	+	.	count=1377;fpk=6557.14285714286;logOddScore=717.609431314444;pval=0;pvalAdj=0;ctl_count=341;ctl_fpk=1623.80952380952;ctl_logOddScore=-692.651593858261;eFDR=0.0263157894736842	chr14	33377898	33447158	Mapk8_26419_NM_001310453	210	Mapk8	26419	NM_1310453
chr14	rtracklayer	sequence_feature	39472021	39472440	.	+	.	count=2177;fpk=5183.33333333333;logOddScore=745.278996978837;pval=0;pvalAdj=0;ctl_count=110;ctl_fpk=261.904761904762;ctl_logOddScore=-712.062578094493;eFDR=0.0263157894736842	chr14	39472428	39476255	LOC432842_432842_NR_131973	12	LOC432842	432842	NR_131973
chr14	rtracklayer	sequence_feature	39472021	39472440	.	+	.	count=2177;fpk=5183.33333333333;logOddScore=745.278996978837;pval=0;pvalAdj=0;ctl_count=110;ctl_fpk=261.904761904762;ctl_logOddScore=-712.062578094493;eFDR=0.0263157894736842	chr14	38368950	39473088	Nrg3_18183_NM_008734	420	Nrg3	18183	NM_8734
chr14	rtracklayer	sequence_feature	39472021	39472440	.	+	.	count=2177;fpk=5183.33333333333;logOddScore=745.278996978837;pval=0;pvalAdj=0;ctl_count=110;ctl_fpk=261.904761904762;ctl_logOddScore=-712.062578094493;eFDR=0.0263157894736842	chr14	38368950	39473088	Nrg3_18183_NM_001190188	420	Nrg3	18183	NM_1190188
chr14	rtracklayer	sequence_feature	39472021	39472440	.	+	.	count=2177;fpk=5183.33333333333;logOddScore=745.278996978837;pval=0;pvalAdj=0;ctl_count=110;ctl_fpk=261.904761904762;ctl_logOddScore=-712.062578094493;eFDR=0.0263157894736842	chr14	38368950	39473088	Nrg3_18183_NM_001190187	420	Nrg3	18183	NM_1190187
chr14	rtracklayer	sequence_feature	46084726	46084950	.	-	.	count=3748;fpk=16657.7777777778;logOddScore=688.506626092799;pval=0;pvalAdj=0;ctl_count=330;ctl_fpk=1466.66666666667;ctl_logOddScore=-603.302792260526;eFDR=0.909090909090909	chr14	46084026	46084957	Gm1821_218963_NR_002875	225	Gm1821	218963	NR_2875
chr14	rtracklayer	sequence_feature	52084201	52084410	.	+	.	count=995;fpk=4738.09523809524;logOddScore=739.130893002953;pval=0;pvalAdj=0;ctl_count=35;ctl_fpk=166.666666666667;ctl_logOddScore=-713.71338935475;eFDR=0.0263157894736842	chr14	52073379	52104028	Hnrnpc_15381_NM_001170982	210	Hnrnpc	15381	NM_1170982
chr14	rtracklayer	sequence_feature	52084201	52084410	.	+	.	count=995;fpk=4738.09523809524;logOddScore=739.130893002953;pval=0;pvalAdj=0;ctl_count=35;ctl_fpk=166.666666666667;ctl_logOddScore=-713.71338935475;eFDR=0.0263157894736842	chr14	52073379	52104028	Hnrnpc_15381_NM_001170981	210	Hnrnpc	15381	NM_1170981
chr14	rtracklayer	sequence_feature	52084201	52084410	.	+	.	count=995;fpk=4738.09523809524;logOddScore=739.130893002953;pval=0;pvalAdj=0;ctl_count=35;ctl_fpk=166.666666666667;ctl_logOddScore=-713.71338935475;eFDR=0.0263157894736842	chr14	52073379	52104028	Hnrnpc_15381_NM_001170983	210	Hnrnpc	15381	NM_1170983
chr14	rtracklayer	sequence_feature	52084201	52084410	.	+	.	count=995;fpk=4738.09523809524;logOddScore=739.130893002953;pval=0;pvalAdj=0;ctl_count=35;ctl_fpk=166.666666666667;ctl_logOddScore=-713.71338935475;eFDR=0.0263157894736842	chr14	52073379	52104028	Hnrnpc_15381_NM_001170984	210	Hnrnpc	15381	NM_1170984
chr14	rtracklayer	sequence_feature	52084201	52084410	.	+	.	count=995;fpk=4738.09523809524;logOddScore=739.130893002953;pval=0;pvalAdj=0;ctl_count=35;ctl_fpk=166.666666666667;ctl_logOddScore=-713.71338935475;eFDR=0.0263157894736842	chr14	52073379	52104028	Hnrnpc_15381_NM_016884	210	Hnrnpc	15381	NM_16884
chr14	rtracklayer	sequence_feature	54235441	54235650	.	+	.	count=1254;fpk=5971.42857142857;logOddScore=747.818676888385;pval=0;pvalAdj=0;ctl_count=86;ctl_fpk=409.52380952381;ctl_logOddScore=-709.732803047334;eFDR=0.0263157894736842	chr14	54235484	54253929	Dad1_13135_NM_001113358	166	Dad1	13135	NM_1113358
chr14	rtracklayer	sequence_feature	54253711	54253920	.	+	.	count=1393;fpk=6633.33333333333;logOddScore=719.841177330701;pval=0;pvalAdj=0;ctl_count=268;ctl_fpk=1276.19047619048;ctl_logOddScore=-697.402520766921;eFDR=0.0263157894736842	chr14	54235484	54253929	Dad1_13135_NM_001113358	210	Dad1	13135	NM_1113358
chr14	rtracklayer	sequence_feature	54253711	54253920	.	+	.	count=1393;fpk=6633.33333333333;logOddScore=719.841177330701;pval=0;pvalAdj=0;ctl_count=268;ctl_fpk=1276.19047619048;ctl_logOddScore=-697.402520766921;eFDR=0.0263157894736842	chr14	54239660	54253929	Dad1_13135_NM_010015	210	Dad1	13135	NM_10015
chr14	rtracklayer	sequence_feature	55062421	55062630	.	+	.	count=884;fpk=4209.52380952381;logOddScore=713.831028010957;pval=0;pvalAdj=0;ctl_count=40;ctl_fpk=190.47619047619;ctl_logOddScore=-713.282082503265;eFDR=0.0263157894736842	chr14	55061658	55092048	Zfhx2_239102_NM_001039198	210	Zfhx2	239102	NM_1039198
chr14	rtracklayer	sequence_feature	55107151	55107360	.	+	.	count=1164;fpk=5542.85714285714;logOddScore=747.650419290424;pval=0;pvalAdj=0;ctl_count=119;ctl_fpk=566.666666666667;ctl_logOddScore=-707.389621855752;eFDR=0.0263157894736842	chr14	55106825	55116935	Jph4_319984_NM_177049	210	Jph4	319984	NM_177049
chr14	rtracklayer	sequence_feature	55107571	55108200	.	+	.	count=3345;fpk=5309.52380952381;logOddScore=755.62184065252;pval=0;pvalAdj=0;ctl_count=209;ctl_fpk=331.746031746032;ctl_logOddScore=-710.968278652614;eFDR=0.0263157894736842	chr14	55106825	55116935	Jph4_319984_NM_177049	630	Jph4	319984	NM_177049
chr14	rtracklayer	sequence_feature	55109251	55109460	.	+	.	count=1083;fpk=5157.14285714286;logOddScore=743.780020440358;pval=0;pvalAdj=0;ctl_count=119;ctl_fpk=566.666666666667;ctl_logOddScore=-707.389621855752;eFDR=0.0263157894736842	chr14	55106825	55116935	Jph4_319984_NM_177049	210	Jph4	319984	NM_177049
chr14	rtracklayer	sequence_feature	56777911	56778120	.	+	.	count=975;fpk=4642.85714285714;logOddScore=733.629743804065;pval=0;pvalAdj=0;ctl_count=59;ctl_fpk=280.952380952381;ctl_logOddScore=-711.750498373052;eFDR=0.0263157894736842	chr14	56722448	56778316	Pspc1_66645_NM_025682	210	Pspc1	66645	NM_25682
chr14	rtracklayer	sequence_feature	57999061	57999270	.	+	.	count=1007;fpk=4795.2380952381;logOddScore=737.01029688315;pval=0;pvalAdj=0;ctl_count=87;ctl_fpk=414.285714285714;ctl_logOddScore=-709.660241263724;eFDR=0.0263157894736842	chr14	57916279	57999262	Micu2_68514_NM_028643	202	Micu2	68514	NM_28643
chr14	rtracklayer	sequence_feature	61439701	61439910	.	+	.	count=992;fpk=4723.80952380952;logOddScore=735.824871776594;pval=0;pvalAdj=0;ctl_count=70;ctl_fpk=333.333333333333;ctl_logOddScore=-710.912689380946;eFDR=0.0263157894736842	chr14	61365185	61439947	Kpna3_16648_NM_008466	210	Kpna3	16648	NM_8466
chr14	rtracklayer	sequence_feature	63152251	63152460	.	+	.	count=1201;fpk=5719.04761904762;logOddScore=752.865253029797;pval=0;pvalAdj=0;ctl_count=47;ctl_fpk=223.809523809524;ctl_logOddScore=-712.701464929127;eFDR=0.0263157894736842	chr14	63145150	63179578	Fdft1_14137_NM_010191	210	Fdft1	14137	NM_10191
chr14	rtracklayer	sequence_feature	63156451	63156660	.	+	.	count=1503;fpk=7157.14285714286;logOddScore=713.816938408316;pval=0;pvalAdj=0;ctl_count=38;ctl_fpk=180.952380952381;ctl_logOddScore=-713.452689661729;eFDR=0.0263157894736842	chr14	63145150	63179578	Fdft1_14137_NM_010191	210	Fdft1	14137	NM_10191
chr14	rtracklayer	sequence_feature	64123081	64123290	.	+	.	count=1084;fpk=5161.90476190476;logOddScore=748.773055845287;pval=0;pvalAdj=0;ctl_count=52;ctl_fpk=247.619047619048;ctl_logOddScore=-712.299484718931;eFDR=0.0263157894736842	chr14	64122620	64455903	Msra_110265_NM_026322	210	Msra	110265	NM_26322
chr14	rtracklayer	sequence_feature	64123081	64123290	.	+	.	count=1084;fpk=5161.90476190476;logOddScore=748.773055845287;pval=0;pvalAdj=0;ctl_count=52;ctl_fpk=247.619047619048;ctl_logOddScore=-712.299484718931;eFDR=0.0263157894736842	chr14	64122620	64416956	Msra_110265_NM_001253716	210	Msra	110265	NM_1253716
chr14	rtracklayer	sequence_feature	64123081	64123290	.	+	.	count=1084;fpk=5161.90476190476;logOddScore=748.773055845287;pval=0;pvalAdj=0;ctl_count=52;ctl_fpk=247.619047619048;ctl_logOddScore=-712.299484718931;eFDR=0.0263157894736842	chr14	64122620	64441026	Msra_110265_NM_001253715	210	Msra	110265	NM_1253715
chr14	rtracklayer	sequence_feature	64123081	64123290	.	+	.	count=1084;fpk=5161.90476190476;logOddScore=748.773055845287;pval=0;pvalAdj=0;ctl_count=52;ctl_fpk=247.619047619048;ctl_logOddScore=-712.299484718931;eFDR=0.0263157894736842	chr14	64122620	64441026	Msra_110265_NM_001253714	210	Msra	110265	NM_1253714
chr14	rtracklayer	sequence_feature	64123081	64123290	.	+	.	count=1084;fpk=5161.90476190476;logOddScore=748.773055845287;pval=0;pvalAdj=0;ctl_count=52;ctl_fpk=247.619047619048;ctl_logOddScore=-712.299484718931;eFDR=0.0263157894736842	chr14	64122620	64441040	Msra_110265_NM_001253712	210	Msra	110265	NM_1253712
chr14	rtracklayer	sequence_feature	66357901	66358125	.	-	.	count=3415;fpk=15177.7777777778;logOddScore=765.511591852145;pval=0;pvalAdj=0;ctl_count=35;ctl_fpk=155.555555555556;ctl_logOddScore=-703.399861707856;eFDR=0.909090909090909	chr14	66344295	66361680	Stmn4_56471_NM_019675	225	Stmn4	56471	NM_19675
chr14	rtracklayer	sequence_feature	66357901	66358125	.	-	.	count=3415;fpk=15177.7777777778;logOddScore=765.511591852145;pval=0;pvalAdj=0;ctl_count=35;ctl_fpk=155.555555555556;ctl_logOddScore=-703.399861707856;eFDR=0.909090909090909	chr14	66344295	66361680	Stmn4_56471_NM_001310523	225	Stmn4	56471	NM_1310523
chr14	rtracklayer	sequence_feature	66357901	66358125	.	-	.	count=3415;fpk=15177.7777777778;logOddScore=765.511591852145;pval=0;pvalAdj=0;ctl_count=35;ctl_fpk=155.555555555556;ctl_logOddScore=-703.399861707856;eFDR=0.909090909090909	chr14	66344295	66361680	Stmn4_56471_NM_001310522	225	Stmn4	56471	NM_1310522
chr14	rtracklayer	sequence_feature	66361501	66361725	.	-	.	count=3536;fpk=15715.5555555556;logOddScore=780.223309827397;pval=0;pvalAdj=0;ctl_count=27;ctl_fpk=120;ctl_logOddScore=-706.265067128523;eFDR=0.909090909090909	chr14	66344295	66361680	Stmn4_56471_NM_019675	180	Stmn4	56471	NM_19675
chr14	rtracklayer	sequence_feature	66361501	66361725	.	-	.	count=3536;fpk=15715.5555555556;logOddScore=780.223309827397;pval=0;pvalAdj=0;ctl_count=27;ctl_fpk=120;ctl_logOddScore=-706.265067128523;eFDR=0.909090909090909	chr14	66344295	66361680	Stmn4_56471_NM_001310523	180	Stmn4	56471	NM_1310523
chr14	rtracklayer	sequence_feature	66361501	66361725	.	-	.	count=3536;fpk=15715.5555555556;logOddScore=780.223309827397;pval=0;pvalAdj=0;ctl_count=27;ctl_fpk=120;ctl_logOddScore=-706.265067128523;eFDR=0.909090909090909	chr14	66344295	66361680	Stmn4_56471_NM_001310522	180	Stmn4	56471	NM_1310522
chr14	rtracklayer	sequence_feature	66806881	66807090	.	+	.	count=985;fpk=4690.47619047619;logOddScore=715.250293875918;pval=0;pvalAdj=0;ctl_count=358;ctl_fpk=1704.7619047619;ctl_logOddScore=-691.551961239096;eFDR=0.0263157894736842	chr14	66802863	66868600	Dpysl2_12934_NM_009955	210	Dpysl2	12934	NM_9955
chr14	rtracklayer	sequence_feature	67008691	67008900	.	+	.	count=1255;fpk=5976.19047619048;logOddScore=749.013080212341;pval=0;pvalAdj=0;ctl_count=69;ctl_fpk=328.571428571429;ctl_logOddScore=-710.987810621345;eFDR=0.0263157894736842	chr14	66985239	67008877	Bnip3l_12177_NM_009761	187	Bnip3l	12177	NM_9761
chr14	rtracklayer	sequence_feature	67015831	67016250	.	+	.	count=2029;fpk=4830.95238095238;logOddScore=749.125486601735;pval=0;pvalAdj=0;ctl_count=100;ctl_fpk=238.095238095238;ctl_logOddScore=-712.45917542454;eFDR=0.0263157894736842	chr14	67014055	67072471	Ppp2r2a_71978_NM_028032	420	Ppp2r2a	71978	NM_28032
chr14	rtracklayer	sequence_feature	67015831	67016250	.	+	.	count=2029;fpk=4830.95238095238;logOddScore=749.125486601735;pval=0;pvalAdj=0;ctl_count=100;ctl_fpk=238.095238095238;ctl_logOddScore=-712.45917542454;eFDR=0.0263157894736842	chr14	67014055	67072471	Ppp2r2a_71978_NM_001205188	420	Ppp2r2a	71978	NM_1205188
chr14	rtracklayer	sequence_feature	68084551	68085000	.	-	.	count=7528;fpk=16728.8888888889;logOddScore=732.689351482428;pval=0;pvalAdj=0;ctl_count=377;ctl_fpk=837.777777777778;ctl_logOddScore=-650.923667705945;eFDR=0.909090909090909	chr14	68083883	68087737	Nefl_18039_NM_010910	450	Nefl	18039	NM_10910
chr14	rtracklayer	sequence_feature	68086576	68086800	.	-	.	count=4172;fpk=18542.2222222222;logOddScore=754.074410532764;pval=0;pvalAdj=0;ctl_count=102;ctl_fpk=453.333333333333;ctl_logOddScore=-680.240288975012;eFDR=0.909090909090909	chr14	68083883	68087737	Nefl_18039_NM_010910	225	Nefl	18039	NM_10910
chr14	rtracklayer	sequence_feature	68120431	68120640	.	+	.	count=1048;fpk=4990.47619047619;logOddScore=746.882369154786;pval=0;pvalAdj=0;ctl_count=32;ctl_fpk=152.380952380952;ctl_logOddScore=-713.980753067905;eFDR=0.0263157894736842	chr14	68119544	68125004	Nefm_18040_NM_008691	210	Nefm	18040	NM_8691
chr14	rtracklayer	sequence_feature	69705091	69705300	.	+	.	count=1151;fpk=5480.95238095238;logOddScore=755.173758940349;pval=0;pvalAdj=0;ctl_count=20;ctl_fpk=95.2380952380952;ctl_logOddScore=-715.15094990662;eFDR=0.0263157894736842	chr14	69697303	69707584	R3hcc1_71843_NM_001146012	210	R3hcc1	71843	NM_1146012
chr14	rtracklayer	sequence_feature	69705091	69705300	.	+	.	count=1151;fpk=5480.95238095238;logOddScore=755.173758940349;pval=0;pvalAdj=0;ctl_count=20;ctl_fpk=95.2380952380952;ctl_logOddScore=-715.15094990662;eFDR=0.0263157894736842	chr14	69697303	69707493	R3hcc1_71843_NM_001301652	210	R3hcc1	71843	NM_1301652
chr14	rtracklayer	sequence_feature	69705091	69705300	.	+	.	count=1151;fpk=5480.95238095238;logOddScore=755.173758940349;pval=0;pvalAdj=0;ctl_count=20;ctl_fpk=95.2380952380952;ctl_logOddScore=-715.15094990662;eFDR=0.0263157894736842	chr14	69697303	69714809	R3hcc1_71843_NM_001301651	210	R3hcc1	71843	NM_1301651
chr14	rtracklayer	sequence_feature	73362661	73362870	.	+	.	count=1017;fpk=4842.85714285714;logOddScore=738.440775436484;pval=0;pvalAdj=0;ctl_count=88;ctl_fpk=419.047619047619;ctl_logOddScore=-709.587799080511;eFDR=0.0263157894736842	chr14	73362231	73385271	Itm2b_16432_NM_008410	210	Itm2b	16432	NM_8410
chr14	rtracklayer	sequence_feature	73364551	73364760	.	+	.	count=1072;fpk=5104.7619047619;logOddScore=748.782523884323;pval=0;pvalAdj=0;ctl_count=39;ctl_fpk=185.714285714286;ctl_logOddScore=-713.367088820354;eFDR=0.0263157894736842	chr14	73362231	73385271	Itm2b_16432_NM_008410	210	Itm2b	16432	NM_8410
chr14	rtracklayer	sequence_feature	73368331	73368540	.	+	.	count=1177;fpk=5604.7619047619;logOddScore=753.30377179818;pval=0;pvalAdj=0;ctl_count=44;ctl_fpk=209.52380952381;ctl_logOddScore=-712.947446497207;eFDR=0.0263157894736842	chr14	73362231	73385271	Itm2b_16432_NM_008410	210	Itm2b	16432	NM_8410
chr14	rtracklayer	sequence_feature	76507426	76507650	.	-	.	count=3947;fpk=17542.2222222222;logOddScore=690.936649190081;pval=0;pvalAdj=0;ctl_count=323;ctl_fpk=1435.55555555556;ctl_logOddScore=-605.653788008744;eFDR=0.909090909090909	chr14	76504509	76507765	Tsc22d1_21807_NM_009366	225	Tsc22d1	21807	NM_9366
chr14	rtracklayer	sequence_feature	76507426	76507650	.	-	.	count=3947;fpk=17542.2222222222;logOddScore=690.936649190081;pval=0;pvalAdj=0;ctl_count=323;ctl_fpk=1435.55555555556;ctl_logOddScore=-605.653788008744;eFDR=0.909090909090909	chr14	76504225	76507765	Tsc22d1_21807_NM_001310647	225	Tsc22d1	21807	NM_1310647
chr14	rtracklayer	sequence_feature	76507426	76507650	.	-	.	count=3947;fpk=17542.2222222222;logOddScore=690.936649190081;pval=0;pvalAdj=0;ctl_count=323;ctl_fpk=1435.55555555556;ctl_logOddScore=-605.653788008744;eFDR=0.909090909090909	chr14	76415820	76507765	Tsc22d1_21807_NM_207652	225	Tsc22d1	21807	NM_207652
chr14	rtracklayer	sequence_feature	76507426	76507650	.	-	.	count=3947;fpk=17542.2222222222;logOddScore=690.936649190081;pval=0;pvalAdj=0;ctl_count=323;ctl_fpk=1435.55555555556;ctl_logOddScore=-605.653788008744;eFDR=0.909090909090909	chr14	76488435	76507765	Tsc22d1_21807_NM_001177751	225	Tsc22d1	21807	NM_1177751
chr14	rtracklayer	sequence_feature	76507426	76507650	.	-	.	count=3947;fpk=17542.2222222222;logOddScore=690.936649190081;pval=0;pvalAdj=0;ctl_count=323;ctl_fpk=1435.55555555556;ctl_logOddScore=-605.653788008744;eFDR=0.909090909090909	chr14	76414960	76507765	Tsc22d1_21807_NM_001310646	225	Tsc22d1	21807	NM_1310646
chr14	rtracklayer	sequence_feature	103155781	103156200	.	+	.	count=2197;fpk=5230.95238095238;logOddScore=755.515040716634;pval=0;pvalAdj=0;ctl_count=118;ctl_fpk=280.952380952381;ctl_logOddScore=-711.780723687952;eFDR=0.0263157894736842	chr14	103113410	103346800	Mycbp2_105689_NM_207215	420	Mycbp2	105689	NM_207215
chr14	rtracklayer	sequence_feature	103156411	103156620	.	+	.	count=1172;fpk=5580.95238095238;logOddScore=752.24224661849;pval=0;pvalAdj=0;ctl_count=57;ctl_fpk=271.428571428571;ctl_logOddScore=-711.905906222308;eFDR=0.0263157894736842	chr14	103113410	103346800	Mycbp2_105689_NM_207215	210	Mycbp2	105689	NM_207215
chr14	rtracklayer	sequence_feature	104481676	104481900	.	-	.	count=3465;fpk=15400;logOddScore=783.415248491168;pval=0;pvalAdj=0;ctl_count=3;ctl_fpk=13.3333333333333;ctl_logOddScore=-715.91668303033;eFDR=0.909090909090909	chr14	104477533	104522666	Rnf219_72486_NM_026047	225	Rnf219	72486	NM_26047
chr15	rtracklayer	sequence_feature	3275491	3275695	.	-	.	count=1721;fpk=8395.12195121951;logOddScore=753.948796765626;pval=0;pvalAdj=0;ctl_count=47;ctl_fpk=229.268292682927;ctl_logOddScore=-714.550751512957;eFDR=0.0645161290322581	chr15	3270810	3280508	Sepp1_20363_NM_001042614	205	Sepp1	20363	NM_1042614
chr15	rtracklayer	sequence_feature	3275491	3275695	.	-	.	count=1721;fpk=8395.12195121951;logOddScore=753.948796765626;pval=0;pvalAdj=0;ctl_count=47;ctl_fpk=229.268292682927;ctl_logOddScore=-714.550751512957;eFDR=0.0645161290322581	chr15	3270766	3280508	Sepp1_20363_NM_001042613	205	Sepp1	20363	NM_1042613
chr15	rtracklayer	sequence_feature	3275491	3275695	.	-	.	count=1721;fpk=8395.12195121951;logOddScore=753.948796765626;pval=0;pvalAdj=0;ctl_count=47;ctl_fpk=229.268292682927;ctl_logOddScore=-714.550751512957;eFDR=0.0645161290322581	chr15	3270976	3280508	Sepp1_20363_NM_009155	205	Sepp1	20363	NM_9155
chr15	rtracklayer	sequence_feature	3280206	3280410	.	-	.	count=2052;fpk=10009.756097561;logOddScore=765.381174114141;pval=0;pvalAdj=0;ctl_count=68;ctl_fpk=331.707317073171;ctl_logOddScore=-708.396418532264;eFDR=0.0645161290322581	chr15	3270810	3280508	Sepp1_20363_NM_001042614	205	Sepp1	20363	NM_1042614
chr15	rtracklayer	sequence_feature	3280206	3280410	.	-	.	count=2052;fpk=10009.756097561;logOddScore=765.381174114141;pval=0;pvalAdj=0;ctl_count=68;ctl_fpk=331.707317073171;ctl_logOddScore=-708.396418532264;eFDR=0.0645161290322581	chr15	3270766	3280508	Sepp1_20363_NM_001042613	205	Sepp1	20363	NM_1042613
chr15	rtracklayer	sequence_feature	3280206	3280410	.	-	.	count=2052;fpk=10009.756097561;logOddScore=765.381174114141;pval=0;pvalAdj=0;ctl_count=68;ctl_fpk=331.707317073171;ctl_logOddScore=-708.396418532264;eFDR=0.0645161290322581	chr15	3270976	3280508	Sepp1_20363_NM_009155	205	Sepp1	20363	NM_9155
chr15	rtracklayer	sequence_feature	12146251	12146455	.	-	.	count=1532;fpk=7473.17073170732;logOddScore=606.744183210181;pval=0;pvalAdj=0;ctl_count=128;ctl_fpk=624.390243902439;ctl_logOddScore=-604.33429377405;eFDR=0.0645161290322581	chr15	12117850	12185449	Zfr_22763_NM_011767	205	Zfr	22763	NM_11767
chr15	rtracklayer	sequence_feature	30669436	30669640	.	-	.	count=1954;fpk=9531.70731707317;logOddScore=700.07848261594;pval=0;pvalAdj=0;ctl_count=110;ctl_fpk=536.585365853659;ctl_logOddScore=-642.531113826628;eFDR=0.0645161290322581	chr15	30172592	31029343	Ctnnd2_18163_NM_008729	205	Ctnnd2	18163	NM_8729
chr15	rtracklayer	sequence_feature	31224371	31224575	.	-	.	count=1659;fpk=8092.68292682927;logOddScore=760.627866973899;pval=0;pvalAdj=0;ctl_count=73;ctl_fpk=356.09756097561;ctl_logOddScore=-731.033367546706;eFDR=0.0645161290322581	chr15	31224384	31274338	Dap_223453_NM_146057	191	Dap	223453	NM_146057
chr15	rtracklayer	sequence_feature	43527446	43527650	.	-	.	count=2109;fpk=10287.8048780488;logOddScore=769.101661061315;pval=0;pvalAdj=0;ctl_count=48;ctl_fpk=234.146341463415;ctl_logOddScore=-714.527258417863;eFDR=0.0645161290322581	chr15	43477228	43527777	Emc2_66736_NM_025736	205	Emc2	66736	NM_25736
chr15	rtracklayer	sequence_feature	61989541	61989745	.	-	.	count=2426;fpk=11834.1463414634;logOddScore=729.890930169326;pval=0;pvalAdj=0;ctl_count=44;ctl_fpk=214.634146341463;ctl_logOddScore=-714.623878341134;eFDR=0.0645161290322581	chr15	61985340	61990361	Myc_17869_NM_001177354	205	Myc	17869	NM_1177354
chr15	rtracklayer	sequence_feature	61989541	61989745	.	-	.	count=2426;fpk=11834.1463414634;logOddScore=729.890930169326;pval=0;pvalAdj=0;ctl_count=44;ctl_fpk=214.634146341463;ctl_logOddScore=-714.623878341134;eFDR=0.0645161290322581	chr15	61985340	61990361	Myc_17869_NM_001177353	205	Myc	17869	NM_1177353
chr15	rtracklayer	sequence_feature	61989541	61989745	.	-	.	count=2426;fpk=11834.1463414634;logOddScore=729.890930169326;pval=0;pvalAdj=0;ctl_count=44;ctl_fpk=214.634146341463;ctl_logOddScore=-714.623878341134;eFDR=0.0645161290322581	chr15	61985340	61990361	Myc_17869_NM_001177352	205	Myc	17869	NM_1177352
chr15	rtracklayer	sequence_feature	61989541	61989745	.	-	.	count=2426;fpk=11834.1463414634;logOddScore=729.890930169326;pval=0;pvalAdj=0;ctl_count=44;ctl_fpk=214.634146341463;ctl_logOddScore=-714.623878341134;eFDR=0.0645161290322581	chr15	61985340	61990361	Myc_17869_NM_010849	205	Myc	17869	NM_10849
chr15	rtracklayer	sequence_feature	76247906	76248110	.	-	.	count=1922;fpk=9375.60975609756;logOddScore=601.0613355758;pval=0;pvalAdj=0;ctl_count=159;ctl_fpk=775.609756097561;ctl_logOddScore=-544.343210551129;eFDR=0.0645161290322581	chr15	76246806	76249904	Grina_66168_NM_023168	205	Grina	66168	NM_23168
chr15	rtracklayer	sequence_feature	76249341	76249545	.	-	.	count=1616;fpk=7882.92682926829;logOddScore=675.130054117852;pval=0;pvalAdj=0;ctl_count=105;ctl_fpk=512.19512195122;ctl_logOddScore=-653.647154742282;eFDR=0.0645161290322581	chr15	76246806	76249904	Grina_66168_NM_023168	205	Grina	66168	NM_23168
chr15	rtracklayer	sequence_feature	76904316	76904520	.	-	.	count=1833;fpk=8941.46341463415;logOddScore=156.701894449231;pval=5.61926038809153e-28;pvalAdj=5.9498051168028e-28;ctl_count=578;ctl_fpk=2819.51219512195;ctl_logOddScore=-105.016755771657;eFDR=0.0588235294117647	chr15	76904070	76906318	Rpl8_26961_NM_012053	205	Rpl8	26961	NM_12053
chr15	rtracklayer	sequence_feature	76904931	76905135	.	-	.	count=2355;fpk=11487.8048780488;logOddScore=310.92846373798;pval=4.05205322019233e-106;pvalAdj=4.42042169475527e-106;ctl_count=347;ctl_fpk=1692.68292682927;ctl_logOddScore=-283.218381166533;eFDR=0.0606060606060606	chr15	76904070	76906318	Rpl8_26961_NM_012053	205	Rpl8	26961	NM_12053
chr15	rtracklayer	sequence_feature	79076906	79077110	.	-	.	count=1802;fpk=8790.24390243902;logOddScore=695.913017932344;pval=0;pvalAdj=0;ctl_count=108;ctl_fpk=526.829268292683;ctl_logOddScore=-646.949548248947;eFDR=0.0645161290322581	chr15	79075222	79094400	Eif3l_223691_NM_145139	205	Eif3l	223691	NM_145139
chr15	rtracklayer	sequence_feature	79089616	79089820	.	-	.	count=1536;fpk=7492.68292682927;logOddScore=603.671603794114;pval=0;pvalAdj=0;ctl_count=130;ctl_fpk=634.146341463415;ctl_logOddScore=-600.254065540059;eFDR=0.0645161290322581	chr15	79075222	79094400	Eif3l_223691_NM_145139	205	Eif3l	223691	NM_145139
chr15	rtracklayer	sequence_feature	79667306	79667510	.	-	.	count=2514;fpk=12263.4146341463;logOddScore=711.45321137069;pval=0;pvalAdj=0;ctl_count=56;ctl_fpk=273.170731707317;ctl_logOddScore=-714.352825000858;eFDR=0.0645161290322581	chr15	79659226	79667660	Cby1_73739_NM_028634	205	Cby1	73739	NM_28634
chr15	rtracklayer	sequence_feature	80256886	80257090	.	-	.	count=2183;fpk=10648.7804878049;logOddScore=763.820148036365;pval=0;pvalAdj=0;ctl_count=46;ctl_fpk=224.390243902439;ctl_logOddScore=-714.574673103058;eFDR=0.0645161290322581	chr15	80255183	80257545	Atf4_11911_NM_009716	205	Atf4	11911	NM_9716
chr15	rtracklayer	sequence_feature	80256886	80257090	.	-	.	count=2183;fpk=10648.7804878049;logOddScore=763.820148036365;pval=0;pvalAdj=0;ctl_count=46;ctl_fpk=224.390243902439;ctl_logOddScore=-714.574673103058;eFDR=0.0645161290322581	chr15	80255183	80257545	Atf4_11911_NM_001287180	205	Atf4	11911	NM_1287180
chr15	rtracklayer	sequence_feature	81914721	81914925	.	-	.	count=2184;fpk=10653.6585365854;logOddScore=564.995648976851;pval=0;pvalAdj=0;ctl_count=175;ctl_fpk=853.658536585366;ctl_logOddScore=-515.838842388424;eFDR=0.0645161290322581	chr15	81872462	81915137	Aco2_11429_NM_080633	205	Aco2	11429	NM_80633
chr15	rtracklayer	sequence_feature	81950391	81950595	.	-	.	count=1834;fpk=8946.34146341463;logOddScore=532.399964019868;pval=0;pvalAdj=0;ctl_count=196;ctl_fpk=956.09756097561;ctl_logOddScore=-480.635499069818;eFDR=0.0645161290322581	chr15	81936758	81950941	Csdc2_105859_NM_145473	205	Csdc2	105859	NM_145473
chr15	rtracklayer	sequence_feature	81950801	81951005	.	-	.	count=1568;fpk=7648.78048780488;logOddScore=667.015778687147;pval=0;pvalAdj=0;ctl_count=104;ctl_fpk=507.317073170732;ctl_logOddScore=-655.898698931043;eFDR=0.0645161290322581	chr15	81936758	81950941	Csdc2_105859_NM_145473	141	Csdc2	105859	NM_145473
chr15	rtracklayer	sequence_feature	82293356	82293560	.	-	.	count=1598;fpk=7795.12195121951;logOddScore=706.239751170181;pval=0;pvalAdj=0;ctl_count=90;ctl_fpk=439.024390243902;ctl_logOddScore=-688.479841773086;eFDR=0.0645161290322581	chr15	82274934	82294442	42616_24050_NM_011889	205	42616	24050	NM_11889
chr15	rtracklayer	sequence_feature	85336376	85336580	.	-	.	count=2023;fpk=9868.29268292683;logOddScore=401.908624244705;pval=1.49289740527746e-176;pvalAdj=1.67950958093715e-176;ctl_count=293;ctl_fpk=1429.26829268293;ctl_logOddScore=-344.278660122258;eFDR=0.0625	chr15	85336380	85463836	Atxn10_54138_NM_016843	200	Atxn10	54138	NM_16843
chr15	rtracklayer	sequence_feature	85393366	85393570	.	-	.	count=2236;fpk=10907.3170731707;logOddScore=646.236581598645;pval=0;pvalAdj=0;ctl_count=129;ctl_fpk=629.268292682927;ctl_logOddScore=-602.290290260866;eFDR=0.0645161290322581	chr15	85336380	85463836	Atxn10_54138_NM_016843	205	Atxn10	54138	NM_16843
chr15	rtracklayer	sequence_feature	85463066	85463270	.	-	.	count=1665;fpk=8121.9512195122;logOddScore=736.211991573709;pval=0;pvalAdj=0;ctl_count=83;ctl_fpk=404.878048780488;ctl_logOddScore=-705.57208671968;eFDR=0.0645161290322581	chr15	85336380	85463836	Atxn10_54138_NM_016843	205	Atxn10	54138	NM_16843
chr15	rtracklayer	sequence_feature	97791151	97791355	.	-	.	count=1976;fpk=9639.0243902439;logOddScore=615.136931370624;pval=0;pvalAdj=0;ctl_count=152;ctl_fpk=741.463414634146;ctl_logOddScore=-557.312585247939;eFDR=0.0645161290322581	chr15	97784364	97792692	Slc48a1_67739_NM_026353	205	Slc48a1	67739	NM_26353
chr15	rtracklayer	sequence_feature	98644361	98644565	.	-	.	count=1967;fpk=9595.12195121951;logOddScore=668.253268194105;pval=0;pvalAdj=0;ctl_count=125;ctl_fpk=609.756097560976;ctl_logOddScore=-610.513591778922;eFDR=0.0645161290322581	chr15	98632327	98644536	Cacnb3_12297_NM_001044741	176	Cacnb3	12297	NM_1044741
chr15	rtracklayer	sequence_feature	98644361	98644565	.	-	.	count=1967;fpk=9595.12195121951;logOddScore=668.253268194105;pval=0;pvalAdj=0;ctl_count=125;ctl_fpk=609.756097560976;ctl_logOddScore=-610.513591778922;eFDR=0.0645161290322581	chr15	98634766	98644536	Cacnb3_12297_NM_007581	176	Cacnb3	12297	NM_7581
chr15	rtracklayer	sequence_feature	98644361	98644565	.	-	.	count=1967;fpk=9595.12195121951;logOddScore=668.253268194105;pval=0;pvalAdj=0;ctl_count=125;ctl_fpk=609.756097560976;ctl_logOddScore=-610.513591778922;eFDR=0.0645161290322581	chr15	98634766	98644536	Cacnb3_12297_NM_001286226	176	Cacnb3	12297	NM_1286226
chr15	rtracklayer	sequence_feature	99037346	99037550	.	-	.	count=1795;fpk=8756.09756097561;logOddScore=128.059065019007;pval=3.67537256144816e-19;pvalAdj=3.78038320606097e-19;ctl_count=629;ctl_fpk=3068.29268292683;ctl_logOddScore=-79.7811609934618;eFDR=0.0571428571428571	chr15	99029890	99038105	Tuba1c_22146_NM_009448	205	Tuba1c	22146	NM_9448
chr15	rtracklayer	sequence_feature	99409626	99409830	.	-	.	count=2206;fpk=10760.9756097561;logOddScore=757.657968216475;pval=0;pvalAdj=0;ctl_count=81;ctl_fpk=395.121951219512;ctl_logOddScore=-710.562502009682;eFDR=0.0645161290322581	chr15	99392946	99410049	Tmbim6_110213_NM_026669	205	Tmbim6	110213	NM_26669
chr15	rtracklayer	sequence_feature	99409626	99409830	.	-	.	count=2206;fpk=10760.9756097561;logOddScore=757.657968216475;pval=0;pvalAdj=0;ctl_count=81;ctl_fpk=395.121951219512;ctl_logOddScore=-710.562502009682;eFDR=0.0645161290322581	chr15	99392946	99410049	Tmbim6_110213_NM_001171034	205	Tmbim6	110213	NM_1171034
chr15	rtracklayer	sequence_feature	99409626	99409830	.	-	.	count=2206;fpk=10760.9756097561;logOddScore=757.657968216475;pval=0;pvalAdj=0;ctl_count=81;ctl_fpk=395.121951219512;ctl_logOddScore=-710.562502009682;eFDR=0.0645161290322581	chr15	99392946	99410049	Tmbim6_110213_NM_001171036	205	Tmbim6	110213	NM_1171036
chr15	rtracklayer	sequence_feature	99409626	99409830	.	-	.	count=2206;fpk=10760.9756097561;logOddScore=757.657968216475;pval=0;pvalAdj=0;ctl_count=81;ctl_fpk=395.121951219512;ctl_logOddScore=-710.562502009682;eFDR=0.0645161290322581	chr15	99393218	99410049	Tmbim6_110213_NM_001171035	205	Tmbim6	110213	NM_1171035
chr15	rtracklayer	sequence_feature	102328621	102328825	.	-	.	count=2304;fpk=11239.0243902439;logOddScore=749.742734958167;pval=0;pvalAdj=0;ctl_count=56;ctl_fpk=273.170731707317;ctl_logOddScore=-714.352825000858;eFDR=0.0645161290322581	chr15	102326115	102331489	Pfdn5_56612_NM_027044	205	Pfdn5	56612	NM_27044
chr15	rtracklayer	sequence_feature	102478681	102478885	.	-	.	count=1765;fpk=8609.75609756098;logOddScore=740.775752261318;pval=0;pvalAdj=0;ctl_count=87;ctl_fpk=424.390243902439;ctl_logOddScore=-695.735482043843;eFDR=0.0645161290322581	chr15	102470631	102500059	Pcbp2_18521_NM_011042	205	Pcbp2	18521	NM_11042
chr15	rtracklayer	sequence_feature	102478681	102478885	.	-	.	count=1765;fpk=8609.75609756098;logOddScore=740.775752261318;pval=0;pvalAdj=0;ctl_count=87;ctl_fpk=424.390243902439;ctl_logOddScore=-695.735482043843;eFDR=0.0645161290322581	chr15	102470631	102500059	Pcbp2_18521_NM_001174073	205	Pcbp2	18521	NM_1174073
chr15	rtracklayer	sequence_feature	102478681	102478885	.	-	.	count=1765;fpk=8609.75609756098;logOddScore=740.775752261318;pval=0;pvalAdj=0;ctl_count=87;ctl_fpk=424.390243902439;ctl_logOddScore=-695.735482043843;eFDR=0.0645161290322581	chr15	102470631	102500059	Pcbp2_18521_NM_001103166	205	Pcbp2	18521	NM_1103166
chr15	rtracklayer	sequence_feature	102478681	102478885	.	-	.	count=1765;fpk=8609.75609756098;logOddScore=740.775752261318;pval=0;pvalAdj=0;ctl_count=87;ctl_fpk=424.390243902439;ctl_logOddScore=-695.735482043843;eFDR=0.0645161290322581	chr15	102470631	102500059	Pcbp2_18521_NM_001103165	205	Pcbp2	18521	NM_1103165
chr15	rtracklayer	sequence_feature	102483191	102483395	.	-	.	count=2359;fpk=11507.3170731707;logOddScore=645.928189740006;pval=0;pvalAdj=0;ctl_count=121;ctl_fpk=590.243902439024;ctl_logOddScore=-618.865371904118;eFDR=0.0645161290322581	chr15	102470631	102500059	Pcbp2_18521_NM_011042	205	Pcbp2	18521	NM_11042
chr15	rtracklayer	sequence_feature	102483191	102483395	.	-	.	count=2359;fpk=11507.3170731707;logOddScore=645.928189740006;pval=0;pvalAdj=0;ctl_count=121;ctl_fpk=590.243902439024;ctl_logOddScore=-618.865371904118;eFDR=0.0645161290322581	chr15	102470631	102500059	Pcbp2_18521_NM_001174073	205	Pcbp2	18521	NM_1174073
chr15	rtracklayer	sequence_feature	102483191	102483395	.	-	.	count=2359;fpk=11507.3170731707;logOddScore=645.928189740006;pval=0;pvalAdj=0;ctl_count=121;ctl_fpk=590.243902439024;ctl_logOddScore=-618.865371904118;eFDR=0.0645161290322581	chr15	102470631	102500059	Pcbp2_18521_NM_001103166	205	Pcbp2	18521	NM_1103166
chr15	rtracklayer	sequence_feature	102483191	102483395	.	-	.	count=2359;fpk=11507.3170731707;logOddScore=645.928189740006;pval=0;pvalAdj=0;ctl_count=121;ctl_fpk=590.243902439024;ctl_logOddScore=-618.865371904118;eFDR=0.0645161290322581	chr15	102470631	102500059	Pcbp2_18521_NM_001103165	205	Pcbp2	18521	NM_1103165
chr15	rtracklayer	sequence_feature	102490776	102490980	.	-	.	count=2420;fpk=11804.8780487805;logOddScore=674.55600234391;pval=0;pvalAdj=0;ctl_count=103;ctl_fpk=502.439024390244;ctl_logOddScore=-658.159899959082;eFDR=0.0645161290322581	chr15	102470631	102500059	Pcbp2_18521_NM_011042	205	Pcbp2	18521	NM_11042
chr15	rtracklayer	sequence_feature	102490776	102490980	.	-	.	count=2420;fpk=11804.8780487805;logOddScore=674.55600234391;pval=0;pvalAdj=0;ctl_count=103;ctl_fpk=502.439024390244;ctl_logOddScore=-658.159899959082;eFDR=0.0645161290322581	chr15	102470631	102500059	Pcbp2_18521_NM_001174073	205	Pcbp2	18521	NM_1174073
chr15	rtracklayer	sequence_feature	102490776	102490980	.	-	.	count=2420;fpk=11804.8780487805;logOddScore=674.55600234391;pval=0;pvalAdj=0;ctl_count=103;ctl_fpk=502.439024390244;ctl_logOddScore=-658.159899959082;eFDR=0.0645161290322581	chr15	102470631	102500059	Pcbp2_18521_NM_001103166	205	Pcbp2	18521	NM_1103166
chr15	rtracklayer	sequence_feature	102490776	102490980	.	-	.	count=2420;fpk=11804.8780487805;logOddScore=674.55600234391;pval=0;pvalAdj=0;ctl_count=103;ctl_fpk=502.439024390244;ctl_logOddScore=-658.159899959082;eFDR=0.0645161290322581	chr15	102470631	102500059	Pcbp2_18521_NM_001103165	205	Pcbp2	18521	NM_1103165
chr15	rtracklayer	sequence_feature	103241896	103242100	.	-	.	count=2009;fpk=9800;logOddScore=651.990254729687;pval=0;pvalAdj=0;ctl_count=133;ctl_fpk=648.780487804878;ctl_logOddScore=-594.191468241707;eFDR=0.0645161290322581	chr15	103240396	103244962	Hnrnpa1_15382_NM_010447	205	Hnrnpa1	15382	NM_10447
chr15	rtracklayer	sequence_feature	103241896	103242100	.	-	.	count=2009;fpk=9800;logOddScore=651.990254729687;pval=0;pvalAdj=0;ctl_count=133;ctl_fpk=648.780487804878;ctl_logOddScore=-594.191468241707;eFDR=0.0645161290322581	chr15	103240431	103244584	Gm10052_n/a_NR_002885	205	Gm10052	n/a	NR_2885
chr15	rtracklayer	sequence_feature	103241896	103242100	.	-	.	count=2009;fpk=9800;logOddScore=651.990254729687;pval=0;pvalAdj=0;ctl_count=133;ctl_fpk=648.780487804878;ctl_logOddScore=-594.191468241707;eFDR=0.0645161290322581	chr15	103240453	103244955	Gm5643_434858_NR_002883	205	Gm5643	434858	NR_2883
chr15	rtracklayer	sequence_feature	103241896	103242100	.	-	.	count=2009;fpk=9800;logOddScore=651.990254729687;pval=0;pvalAdj=0;ctl_count=133;ctl_fpk=648.780487804878;ctl_logOddScore=-594.191468241707;eFDR=0.0645161290322581	chr15	103240396	103246698	Hnrnpa1_15382_NR_104427	205	Hnrnpa1	15382	NR_104427
chr15	rtracklayer	sequence_feature	103241896	103242100	.	-	.	count=2009;fpk=9800;logOddScore=651.990254729687;pval=0;pvalAdj=0;ctl_count=133;ctl_fpk=648.780487804878;ctl_logOddScore=-594.191468241707;eFDR=0.0645161290322581	chr15	103240396	103244962	Hnrnpa1_15382_NM_001039129	205	Hnrnpa1	15382	NM_1039129
chr15	rtracklayer	sequence_feature	103243741	103243945	.	-	.	count=2007;fpk=9790.24390243902;logOddScore=775.956893907721;pval=0;pvalAdj=0;ctl_count=78;ctl_fpk=380.487804878049;ctl_logOddScore=-718.141631665389;eFDR=0.0645161290322581	chr15	103240396	103244962	Hnrnpa1_15382_NM_010447	205	Hnrnpa1	15382	NM_10447
chr15	rtracklayer	sequence_feature	103243741	103243945	.	-	.	count=2007;fpk=9790.24390243902;logOddScore=775.956893907721;pval=0;pvalAdj=0;ctl_count=78;ctl_fpk=380.487804878049;ctl_logOddScore=-718.141631665389;eFDR=0.0645161290322581	chr15	103240431	103244584	Gm10052_n/a_NR_002885	205	Gm10052	n/a	NR_2885
chr15	rtracklayer	sequence_feature	103243741	103243945	.	-	.	count=2007;fpk=9790.24390243902;logOddScore=775.956893907721;pval=0;pvalAdj=0;ctl_count=78;ctl_fpk=380.487804878049;ctl_logOddScore=-718.141631665389;eFDR=0.0645161290322581	chr15	103240453	103244955	Gm5643_434858_NR_002883	205	Gm5643	434858	NR_2883
chr15	rtracklayer	sequence_feature	103243741	103243945	.	-	.	count=2007;fpk=9790.24390243902;logOddScore=775.956893907721;pval=0;pvalAdj=0;ctl_count=78;ctl_fpk=380.487804878049;ctl_logOddScore=-718.141631665389;eFDR=0.0645161290322581	chr15	103240396	103246698	Hnrnpa1_15382_NR_104427	205	Hnrnpa1	15382	NR_104427
chr15	rtracklayer	sequence_feature	103243741	103243945	.	-	.	count=2007;fpk=9790.24390243902;logOddScore=775.956893907721;pval=0;pvalAdj=0;ctl_count=78;ctl_fpk=380.487804878049;ctl_logOddScore=-718.141631665389;eFDR=0.0645161290322581	chr15	103240396	103244962	Hnrnpa1_15382_NM_001039129	205	Hnrnpa1	15382	NM_1039129
chr15	rtracklayer	sequence_feature	103828196	103828400	.	-	.	count=1684;fpk=8214.63414634146;logOddScore=719.896449211301;pval=0;pvalAdj=0;ctl_count=91;ctl_fpk=443.90243902439;ctl_logOddScore=-686.083797250197;eFDR=0.0645161290322581	chr15	103751922	103899300	Mucl1_20771_NM_009268	205	Mucl1	20771	NM_9268
chr16	rtracklayer	sequence_feature	3900751	3900960	.	-	.	count=705;fpk=3357.14285714286;logOddScore=747.694075653414;pval=7.30363206458417e-141;pvalAdj=1.94763521722245e-140;ctl_count=26;ctl_fpk=123.809523809524;ctl_logOddScore=-732.566337071066;eFDR=7.30363206458417e-141	chr16	3884618	3904781	Naa60_74763_NM_001290689	210	Naa60	74763	NM_1290689
chr16	rtracklayer	sequence_feature	3900751	3900960	.	-	.	count=705;fpk=3357.14285714286;logOddScore=747.694075653414;pval=7.30363206458417e-141;pvalAdj=1.94763521722245e-140;ctl_count=26;ctl_fpk=123.809523809524;ctl_logOddScore=-732.566337071066;eFDR=7.30363206458417e-141	chr16	3884618	3904781	Naa60_74763_NM_029090	210	Naa60	74763	NM_29090
chr16	rtracklayer	sequence_feature	3902011	3902220	.	-	.	count=482;fpk=2295.2380952381;logOddScore=751.944245848153;pval=6.39669347997286e-143;pvalAdj=2.81454513118806e-142;ctl_count=6;ctl_fpk=28.5714285714286;ctl_logOddScore=-740.083363094692;eFDR=6.39669347997286e-143	chr16	3884618	3904781	Naa60_74763_NM_001290689	210	Naa60	74763	NM_1290689
chr16	rtracklayer	sequence_feature	3902011	3902220	.	-	.	count=482;fpk=2295.2380952381;logOddScore=751.944245848153;pval=6.39669347997286e-143;pvalAdj=2.81454513118806e-142;ctl_count=6;ctl_fpk=28.5714285714286;ctl_logOddScore=-740.083363094692;eFDR=6.39669347997286e-143	chr16	3884618	3904781	Naa60_74763_NM_029090	210	Naa60	74763	NM_29090
chr16	rtracklayer	sequence_feature	3903901	3904320	.	-	.	count=1083;fpk=2578.57142857143;logOddScore=766.234076862054;pval=5.98573888901716e-150;pvalAdj=5.2674502223351e-148;ctl_count=20;ctl_fpk=47.6190476190476;ctl_logOddScore=-738.507872469126;eFDR=5.98573888901716e-150	chr16	3884618	3904781	Naa60_74763_NM_001290689	420	Naa60	74763	NM_1290689
chr16	rtracklayer	sequence_feature	3903901	3904320	.	-	.	count=1083;fpk=2578.57142857143;logOddScore=766.234076862054;pval=5.98573888901716e-150;pvalAdj=5.2674502223351e-148;ctl_count=20;ctl_fpk=47.6190476190476;ctl_logOddScore=-738.507872469126;eFDR=5.98573888901716e-150	chr16	3884618	3904781	Naa60_74763_NM_029090	420	Naa60	74763	NM_29090
chr16	rtracklayer	sequence_feature	4084201	4084600	.	+	.	count=2224;fpk=5560;logOddScore=704.01178077947;pval=0.997908794441427;pvalAdj=1;ctl_count=109;ctl_fpk=272.5;ctl_logOddScore=-704.01178077947;eFDR=0.997908794441427	chr16	4084047	4213404	Crebbp_12914_NM_001025432	400	Crebbp	12914	NM_1025432
chr16	rtracklayer	sequence_feature	4084801	4085000	.	+	.	count=1577;fpk=7885;logOddScore=692.197477781785;pval=0.999999878306948;pvalAdj=1;ctl_count=114;ctl_fpk=570;ctl_logOddScore=-692.197477781785;eFDR=0.999999878306948	chr16	4084047	4213404	Crebbp_12914_NM_001025432	200	Crebbp	12914	NM_1025432
chr16	rtracklayer	sequence_feature	4085401	4085600	.	+	.	count=1088;fpk=5440;logOddScore=702.089303332287;pval=0.99939838525452;pvalAdj=1;ctl_count=64;ctl_fpk=320;ctl_logOddScore=-702.089303332287;eFDR=0.99939838525452	chr16	4084047	4213404	Crebbp_12914_NM_001025432	200	Crebbp	12914	NM_1025432
chr16	rtracklayer	sequence_feature	4085801	4086000	.	+	.	count=1266;fpk=6330;logOddScore=705.753555446446;pval=0.994217993098781;pvalAdj=1;ctl_count=46;ctl_fpk=230;ctl_logOddScore=-705.753555446446;eFDR=0.994217993098781	chr16	4084047	4213404	Crebbp_12914_NM_001025432	200	Crebbp	12914	NM_1025432
chr16	rtracklayer	sequence_feature	4128401	4128600	.	+	.	count=1228;fpk=6140;logOddScore=701.285780383662;pval=0.999656168582844;pvalAdj=1;ctl_count=68;ctl_fpk=340;ctl_logOddScore=-701.285780383662;eFDR=0.999656168582844	chr16	4084047	4213404	Crebbp_12914_NM_001025432	200	Crebbp	12914	NM_1025432
chr16	rtracklayer	sequence_feature	4179801	4180000	.	+	.	count=1070;fpk=5350;logOddScore=691.611276616214;pval=0.999999934261503;pvalAdj=1;ctl_count=117;ctl_fpk=585;ctl_logOddScore=-691.611276616214;eFDR=0.999999934261503	chr16	4084047	4213404	Crebbp_12914_NM_001025432	200	Crebbp	12914	NM_1025432
chr16	rtracklayer	sequence_feature	4764901	4765110	.	-	.	count=522;fpk=2485.71428571429;logOddScore=740.253226692028;pval=2.68771087785948e-137;pvalAdj=4.73037114503269e-137;ctl_count=58;ctl_fpk=276.190476190476;ctl_logOddScore=-721.410956841778;eFDR=2.68771087785948e-137	chr16	4726360	4766249	Hmox2_15369_NM_001136066	210	Hmox2	15369	NM_1136066
chr16	rtracklayer	sequence_feature	4764901	4765110	.	-	.	count=522;fpk=2485.71428571429;logOddScore=740.253226692028;pval=2.68771087785948e-137;pvalAdj=4.73037114503269e-137;ctl_count=58;ctl_fpk=276.190476190476;ctl_logOddScore=-721.410956841778;eFDR=2.68771087785948e-137	chr16	4741612	4766249	Hmox2_15369_NM_010443	210	Hmox2	15369	NM_10443
chr16	rtracklayer	sequence_feature	4875201	4875400	.	+	.	count=1251;fpk=6255;logOddScore=702.492275627428;pval=0.999210366009725;pvalAdj=1;ctl_count=62;ctl_fpk=310;ctl_logOddScore=-702.492275627428;eFDR=0.999210366009725	chr16	4874778	4879851	Ubald1_207740_NM_145359	200	Ubald1	207740	NM_145359
chr16	rtracklayer	sequence_feature	5015201	5015400	.	+	.	count=1359;fpk=6795;logOddScore=702.89612546109;pval=0.998968930065249;pvalAdj=1;ctl_count=60;ctl_fpk=300;ctl_logOddScore=-702.89612546109;eFDR=0.998968930065249	chr16	5013901	5049910	Glyr1_74022_NM_028720	200	Glyr1	74022	NM_28720
chr16	rtracklayer	sequence_feature	5015201	5015400	.	+	.	count=1359;fpk=6795;logOddScore=702.89612546109;pval=0.998968930065249;pvalAdj=1;ctl_count=60;ctl_fpk=300;ctl_logOddScore=-702.89612546109;eFDR=0.998968930065249	chr16	5013901	5049910	Glyr1_74022_NM_001079814	200	Glyr1	74022	NM_1079814
chr16	rtracklayer	sequence_feature	7410901	7411110	.	-	.	count=490;fpk=2333.33333333333;logOddScore=736.315924861106;pval=1.98376552279023e-135;pvalAdj=2.9588367119583e-135;ctl_count=54;ctl_fpk=257.142857142857;ctl_logOddScore=-722.788700637189;eFDR=1.98376552279023e-135	chr16	7069834	7412480	Rbfox1_268859_NM_183188	210	Rbfox1	268859	NM_183188
chr16	rtracklayer	sequence_feature	7410901	7411110	.	-	.	count=490;fpk=2333.33333333333;logOddScore=736.315924861106;pval=1.98376552279023e-135;pvalAdj=2.9588367119583e-135;ctl_count=54;ctl_fpk=257.142857142857;ctl_logOddScore=-722.788700637189;eFDR=1.98376552279023e-135	chr16	5884792	7412480	Rbfox1_268859_NM_021477	210	Rbfox1	268859	NM_21477
chr16	rtracklayer	sequence_feature	8619451	8619870	.	-	.	count=946;fpk=2252.38095238095;logOddScore=749.473387868019;pval=1.00921083823367e-141;pvalAdj=3.17180549159153e-141;ctl_count=53;ctl_fpk=126.190476190476;ctl_logOddScore=-732.390846825763;eFDR=1.00921083823367e-141	chr16	8513428	8621567	Abat_268860_NM_001170978	420	Abat	268860	NM_1170978
chr16	rtracklayer	sequence_feature	8619451	8619870	.	-	.	count=946;fpk=2252.38095238095;logOddScore=749.473387868019;pval=1.00921083823367e-141;pvalAdj=3.17180549159153e-141;ctl_count=53;ctl_fpk=126.190476190476;ctl_logOddScore=-732.390846825763;eFDR=1.00921083823367e-141	chr16	8513428	8621567	Abat_268860_NM_172961	420	Abat	268860	NM_172961
chr16	rtracklayer	sequence_feature	8855911	8856120	.	-	.	count=461;fpk=2195.2380952381;logOddScore=730.37474469093;pval=1.23539820364334e-132;pvalAdj=1.59875061647961e-132;ctl_count=52;ctl_fpk=247.619047619048;ctl_logOddScore=-723.478738384707;eFDR=1.23539820364334e-132	chr16	8830099	8858924	1810013L24Rik_69053_NM_001081400	210	1810013L24Rik	69053	NM_1081400
chr16	rtracklayer	sequence_feature	11073931	11074560	.	-	.	count=1629;fpk=2585.71428571429;logOddScore=729.684290694521;pval=2.59795929097501e-132;pvalAdj=3.22000588177185e-132;ctl_count=213;ctl_fpk=338.095238095238;ctl_logOddScore=-716.991444218024;eFDR=2.59795929097501e-132	chr16	11066297	11074986	Snn_20621_NM_009223	630	Snn	20621	NM_9223
chr16	rtracklayer	sequence_feature	11203001	11203200	.	+	.	count=1039;fpk=5195;logOddScore=701.687154625396;pval=0.999544004894797;pvalAdj=1;ctl_count=66;ctl_fpk=330;ctl_logOddScore=-701.687154625396;eFDR=0.999544004894797	chr16	11193036	11203292	Rsl1d1_66409_NM_025546	200	Rsl1d1	66409	NM_25546
chr16	rtracklayer	sequence_feature	11253801	11254200	.	+	.	count=2316;fpk=5790;logOddScore=696.582404078118;pval=0.999991821226028;pvalAdj=1;ctl_count=184;ctl_fpk=460;ctl_logOddScore=-696.582404078118;eFDR=0.999991821226028	chr16	11216240	11254325	Gspt1_14852_NM_001130008	400	Gspt1	14852	NM_1130008
chr16	rtracklayer	sequence_feature	11253801	11254200	.	+	.	count=2316;fpk=5790;logOddScore=696.582404078118;pval=0.999991821226028;pvalAdj=1;ctl_count=184;ctl_fpk=460;ctl_logOddScore=-696.582404078118;eFDR=0.999991821226028	chr16	11216240	11254325	Gspt1_14852_NM_146066	400	Gspt1	14852	NM_146066
chr16	rtracklayer	sequence_feature	14093941	14094150	.	-	.	count=610;fpk=2904.7619047619;logOddScore=760.009158154019;pval=7.24472925113622e-147;pvalAdj=1.06256029016665e-145;ctl_count=16;ctl_fpk=76.1904761904762;ctl_logOddScore=-736.187365244814;eFDR=7.24472925113622e-147	chr16	13986636	14101494	2900011O08Rik_67254_NM_144518	210	2900011O08Rik	67254	NM_144518
chr16	rtracklayer	sequence_feature	14100871	14101080	.	-	.	count=584;fpk=2780.95238095238;logOddScore=755.599941373529;pval=1.05699495940702e-144;pvalAdj=7.15504280213982e-144;ctl_count=28;ctl_fpk=133.333333333333;ctl_logOddScore=-731.855299176263;eFDR=1.05699495940702e-144	chr16	13986636	14101494	2900011O08Rik_67254_NM_144518	210	2900011O08Rik	67254	NM_144518
chr16	rtracklayer	sequence_feature	17018401	17018610	.	-	.	count=506;fpk=2409.52380952381;logOddScore=705.539395330831;pval=2.83660174996257e-121;pvalAdj=2.90256923251984e-121;ctl_count=153;ctl_fpk=728.571428571429;ctl_logOddScore=-689.111986902501;eFDR=2.83660174996257e-121	chr16	16983381	17039040	Mapk1_26413_NM_001038663	210	Mapk1	26413	NM_1038663
chr16	rtracklayer	sequence_feature	17018401	17018610	.	-	.	count=506;fpk=2409.52380952381;logOddScore=705.539395330831;pval=2.83660174996257e-121;pvalAdj=2.90256923251984e-121;ctl_count=153;ctl_fpk=728.571428571429;ctl_logOddScore=-689.111986902501;eFDR=2.83660174996257e-121	chr16	16983381	17047453	Mapk1_26413_NM_011949	210	Mapk1	26413	NM_11949
chr16	rtracklayer	sequence_feature	17070271	17070480	.	-	.	count=534;fpk=2542.85714285714;logOddScore=724.341539179577;pval=7.92822225182431e-130;pvalAdj=9.18004681790183e-130;ctl_count=109;ctl_fpk=519.047619047619;ctl_logOddScore=-704.007425929697;eFDR=7.92822225182431e-130	chr16	17070138	17086736	Ypel1_106369_NM_001291053	210	Ypel1	106369	NM_1291053
chr16	rtracklayer	sequence_feature	17070271	17070480	.	-	.	count=534;fpk=2542.85714285714;logOddScore=724.341539179577;pval=7.92822225182431e-130;pvalAdj=9.18004681790183e-130;ctl_count=109;ctl_fpk=519.047619047619;ctl_logOddScore=-704.007425929697;eFDR=7.92822225182431e-130	chr16	17070138	17086736	Ypel1_106369_NM_023249	210	Ypel1	106369	NM_23249
chr16	rtracklayer	sequence_feature	17070271	17070480	.	-	.	count=534;fpk=2542.85714285714;logOddScore=724.341539179577;pval=7.92822225182431e-130;pvalAdj=9.18004681790183e-130;ctl_count=109;ctl_fpk=519.047619047619;ctl_logOddScore=-704.007425929697;eFDR=7.92822225182431e-130	chr16	17070138	17086736	Ypel1_106369_NM_001291047	210	Ypel1	106369	NM_1291047
chr16	rtracklayer	sequence_feature	17153601	17154200	.	+	.	count=3956;fpk=6593.33333333333;logOddScore=700.298075468625;pval=0.999832506901673;pvalAdj=1;ctl_count=219;ctl_fpk=365;ctl_logOddScore=-700.298075468625;eFDR=0.999832506901673	chr16	17152014	17201492	Ube2l3_22195_NM_009456	600	Ube2l3	22195	NM_9456
chr16	rtracklayer	sequence_feature	17674401	17674600	.	+	.	count=1399;fpk=6995;logOddScore=690.44051189175;pval=0.999999981496014;pvalAdj=1;ctl_count=123;ctl_fpk=615;ctl_logOddScore=-690.44051189175;eFDR=0.999999981496014	chr16	17651207	17722947	Med15_94112_NM_001040683	200	Med15	94112	NM_1040683
chr16	rtracklayer	sequence_feature	17674401	17674600	.	+	.	count=1399;fpk=6995;logOddScore=690.44051189175;pval=0.999999981496014;pvalAdj=1;ctl_count=123;ctl_fpk=615;ctl_logOddScore=-690.44051189175;eFDR=0.999999981496014	chr16	17651207	17722900	Med15_94112_NM_001285886	200	Med15	94112	NM_1285886
chr16	rtracklayer	sequence_feature	17674401	17674600	.	+	.	count=1399;fpk=6995;logOddScore=690.44051189175;pval=0.999999981496014;pvalAdj=1;ctl_count=123;ctl_fpk=615;ctl_logOddScore=-690.44051189175;eFDR=0.999999981496014	chr16	17651207	17722947	Med15_94112_NM_001285884	200	Med15	94112	NM_1285884
chr16	rtracklayer	sequence_feature	17674401	17674600	.	+	.	count=1399;fpk=6995;logOddScore=690.44051189175;pval=0.999999981496014;pvalAdj=1;ctl_count=123;ctl_fpk=615;ctl_logOddScore=-690.44051189175;eFDR=0.999999981496014	chr16	17651207	17722947	Med15_94112_NM_033609	200	Med15	94112	NM_33609
chr16	rtracklayer	sequence_feature	17703001	17703210	.	-	.	count=482;fpk=2295.2380952381;logOddScore=748.048247998275;pval=4.92782389138312e-141;pvalAdj=1.35515157013036e-140;ctl_count=16;ctl_fpk=76.1904761904762;ctl_logOddScore=-736.187365244814;eFDR=4.92782389138312e-141	chr16	17651207	17722947	Med15_94112_NM_001040683	210	Med15	94112	NM_1040683
chr16	rtracklayer	sequence_feature	17703001	17703210	.	-	.	count=482;fpk=2295.2380952381;logOddScore=748.048247998275;pval=4.92782389138312e-141;pvalAdj=1.35515157013036e-140;ctl_count=16;ctl_fpk=76.1904761904762;ctl_logOddScore=-736.187365244814;eFDR=4.92782389138312e-141	chr16	17651207	17722900	Med15_94112_NM_001285886	210	Med15	94112	NM_1285886
chr16	rtracklayer	sequence_feature	17703001	17703210	.	-	.	count=482;fpk=2295.2380952381;logOddScore=748.048247998275;pval=4.92782389138312e-141;pvalAdj=1.35515157013036e-140;ctl_count=16;ctl_fpk=76.1904761904762;ctl_logOddScore=-736.187365244814;eFDR=4.92782389138312e-141	chr16	17651207	17722947	Med15_94112_NM_001285884	210	Med15	94112	NM_1285884
chr16	rtracklayer	sequence_feature	17703001	17703210	.	-	.	count=482;fpk=2295.2380952381;logOddScore=748.048247998275;pval=4.92782389138312e-141;pvalAdj=1.35515157013036e-140;ctl_count=16;ctl_fpk=76.1904761904762;ctl_logOddScore=-736.187365244814;eFDR=4.92782389138312e-141	chr16	17651207	17722947	Med15_94112_NM_033609	210	Med15	94112	NM_33609
chr16	rtracklayer	sequence_feature	18150931	18151350	.	-	.	count=985;fpk=2345.2380952381;logOddScore=754.198961322022;pval=5.10821988188053e-144;pvalAdj=2.99682233070325e-143;ctl_count=49;ctl_fpk=116.666666666667;ctl_logOddScore=-733.101943899456;eFDR=5.10821988188053e-144	chr16	18127705	18152408	Rtn4r_65079_NM_022982	420	Rtn4r	65079	NM_22982
chr16	rtracklayer	sequence_feature	18151771	18152190	.	-	.	count=1272;fpk=3028.57142857143;logOddScore=751.170648809391;pval=1.51912394692586e-142;pvalAdj=6.07649578770343e-142;ctl_count=81;ctl_fpk=192.857142857143;ctl_logOddScore=-727.475618178161;eFDR=1.51912394692586e-142	chr16	18127705	18152408	Rtn4r_65079_NM_022982	420	Rtn4r	65079	NM_22982
chr16	rtracklayer	sequence_feature	18241601	18241800	.	+	.	count=1252;fpk=6260;logOddScore=705.341474395907;pval=0.995411022951498;pvalAdj=1;ctl_count=48;ctl_fpk=240;ctl_logOddScore=-705.341474395907;eFDR=0.995411022951498	chr16	18239978	18248694	Ranbp1_19385_NM_011239	200	Ranbp1	19385	NM_11239
chr16	rtracklayer	sequence_feature	18624201	18624400	.	+	.	count=1325;fpk=6625;logOddScore=705.135990181772;pval=0.995919478307864;pvalAdj=1;ctl_count=49;ctl_fpk=245;ctl_logOddScore=-705.135990181772;eFDR=0.995919478307864	chr16	18621810	18629938	42618_18951_NM_213614	200	42618	18951	NM_213614
chr16	rtracklayer	sequence_feature	18777781	18777990	.	-	.	count=456;fpk=2171.42857142857;logOddScore=742.134291076145;pval=3.40647577418135e-138;pvalAdj=6.51673626365127e-138;ctl_count=15;ctl_fpk=71.4285714285714;ctl_logOddScore=-736.558512004324;eFDR=3.40647577418135e-138	chr16	18776846	18778262	Cldn5_12741_NM_013805	210	Cldn5	12741	NM_13805
chr16	rtracklayer	sequence_feature	18834901	18835110	.	-	.	count=503;fpk=2395.2380952381;logOddScore=740.088981498207;pval=3.21788336290053e-137;pvalAdj=5.55242619480875e-137;ctl_count=50;ctl_fpk=238.095238095238;ctl_logOddScore=-724.169634097881;eFDR=3.21788336290053e-137	chr16	18812293	18835261	Ufd1l_22230_NM_011672	210	Ufd1l	22230	NM_11672
chr16	rtracklayer	sequence_feature	18834901	18835110	.	-	.	count=503;fpk=2395.2380952381;logOddScore=740.088981498207;pval=3.21788336290053e-137;pvalAdj=5.55242619480875e-137;ctl_count=50;ctl_fpk=238.095238095238;ctl_logOddScore=-724.169634097881;eFDR=3.21788336290053e-137	chr16	18812293	18835261	Ufd1l_22230_NR_028403	210	Ufd1l	22230	NR_28403
chr16	rtracklayer	sequence_feature	20531281	20531490	.	-	.	count=493;fpk=2347.61904761905;logOddScore=734.476771251682;pval=1.46439012293029e-134;pvalAdj=2.14777218029776e-134;ctl_count=61;ctl_fpk=290.47619047619;ctl_logOddScore=-720.379483786505;eFDR=1.46439012293029e-134	chr16	20517063	20532187	Dvl3_13544_NM_007889	210	Dvl3	13544	NM_7889
chr16	rtracklayer	sequence_feature	20531701	20531910	.	-	.	count=548;fpk=2609.52380952381;logOddScore=741.773839848186;pval=5.06329708271026e-138;pvalAdj=9.48021581443623e-138;ctl_count=62;ctl_fpk=295.238095238095;ctl_logOddScore=-720.035978409721;eFDR=5.06329708271026e-138	chr16	20517063	20532187	Dvl3_13544_NM_007889	210	Dvl3	13544	NM_7889
chr16	rtracklayer	sequence_feature	20532121	20532540	.	-	.	count=1304;fpk=3104.7619047619;logOddScore=744.060727892964;pval=4.07868855425489e-139;pvalAdj=8.34708355289374e-139;ctl_count=153;ctl_fpk=364.285714285714;ctl_logOddScore=-715.072129880983;eFDR=4.07868855425489e-139	chr16	20517063	20532187	Dvl3_13544_NM_007889	67	Dvl3	13544	NM_7889
chr16	rtracklayer	sequence_feature	20535481	20535690	.	-	.	count=468;fpk=2228.57142857143;logOddScore=728.003596072938;pval=1.58045572362693e-131;pvalAdj=1.93166810665513e-131;ctl_count=64;ctl_fpk=304.761904761905;ctl_logOddScore=-719.349415873765;eFDR=1.58045572362693e-131	chr16	20535479	20544909	Ap2m1_11773_NM_009679	210	Ap2m1	11773	NM_9679
chr16	rtracklayer	sequence_feature	20535481	20535690	.	-	.	count=468;fpk=2228.57142857143;logOddScore=728.003596072938;pval=1.58045572362693e-131;pvalAdj=1.93166810665513e-131;ctl_count=64;ctl_fpk=304.761904761905;ctl_logOddScore=-719.349415873765;eFDR=1.58045572362693e-131	chr16	20535479	20544909	Ap2m1_11773_NM_001302970	210	Ap2m1	11773	NM_1302970
chr16	rtracklayer	sequence_feature	20539261	20539470	.	-	.	count=692;fpk=3295.2380952381;logOddScore=730.296247190618;pval=1.34440148347762e-132;pvalAdj=1.71459899342074e-132;ctl_count=82;ctl_fpk=390.47619047619;ctl_logOddScore=-713.192362360964;eFDR=1.34440148347762e-132	chr16	20535479	20544909	Ap2m1_11773_NM_009679	210	Ap2m1	11773	NM_9679
chr16	rtracklayer	sequence_feature	20539261	20539470	.	-	.	count=692;fpk=3295.2380952381;logOddScore=730.296247190618;pval=1.34440148347762e-132;pvalAdj=1.71459899342074e-132;ctl_count=82;ctl_fpk=390.47619047619;ctl_logOddScore=-713.192362360964;eFDR=1.34440148347762e-132	chr16	20535479	20544909	Ap2m1_11773_NM_001302970	210	Ap2m1	11773	NM_1302970
chr16	rtracklayer	sequence_feature	20540941	20541150	.	-	.	count=514;fpk=2447.61904761905;logOddScore=750.26278916042;pval=4.1858755109812e-142;pvalAdj=1.41675786525518e-141;ctl_count=26;ctl_fpk=123.809523809524;ctl_logOddScore=-732.566337071066;eFDR=4.1858755109812e-142	chr16	20535479	20544909	Ap2m1_11773_NM_009679	210	Ap2m1	11773	NM_9679
chr16	rtracklayer	sequence_feature	20540941	20541150	.	-	.	count=514;fpk=2447.61904761905;logOddScore=750.26278916042;pval=4.1858755109812e-142;pvalAdj=1.41675786525518e-141;ctl_count=26;ctl_fpk=123.809523809524;ctl_logOddScore=-732.566337071066;eFDR=4.1858755109812e-142	chr16	20535479	20544909	Ap2m1_11773_NM_001302970	210	Ap2m1	11773	NM_1302970
chr16	rtracklayer	sequence_feature	20543881	20544090	.	-	.	count=613;fpk=2919.04761904762;logOddScore=738.65857359212;pval=1.540108162924e-136;pvalAdj=2.50980589513541e-136;ctl_count=77;ctl_fpk=366.666666666667;ctl_logOddScore=-714.899210292509;eFDR=1.540108162924e-136	chr16	20535479	20544909	Ap2m1_11773_NM_009679	210	Ap2m1	11773	NM_9679
chr16	rtracklayer	sequence_feature	20543881	20544090	.	-	.	count=613;fpk=2919.04761904762;logOddScore=738.65857359212;pval=1.540108162924e-136;pvalAdj=2.50980589513541e-136;ctl_count=77;ctl_fpk=366.666666666667;ctl_logOddScore=-714.899210292509;eFDR=1.540108162924e-136	chr16	20535479	20544909	Ap2m1_11773_NM_001302970	210	Ap2m1	11773	NM_1302970
chr16	rtracklayer	sequence_feature	20619801	20620000	.	+	.	count=1582;fpk=7910;logOddScore=686.939573840187;pval=0.999999999690916;pvalAdj=1;ctl_count=141;ctl_fpk=705;ctl_logOddScore=-686.939573840187;eFDR=0.999999999690916	chr16	20619214	20621278	Camk2n2_73047_NM_028420	200	Camk2n2	73047	NM_28420
chr16	rtracklayer	sequence_feature	20619801	20620000	.	+	.	count=1582;fpk=7910;logOddScore=686.939573840187;pval=0.999999999690916;pvalAdj=1;ctl_count=141;ctl_fpk=705;ctl_logOddScore=-686.939573840187;eFDR=0.999999999690916	chr16	20611600	20645915	Ece2_107522_NM_177941	200	Ece2	107522	NM_177941
chr16	rtracklayer	sequence_feature	20619801	20620000	.	+	.	count=1582;fpk=7910;logOddScore=686.939573840187;pval=0.999999999690916;pvalAdj=1;ctl_count=141;ctl_fpk=705;ctl_logOddScore=-686.939573840187;eFDR=0.999999999690916	chr16	20611600	20645915	Ece2_107522_NM_177940	200	Ece2	107522	NM_177940
chr16	rtracklayer	sequence_feature	20675341	20675550	.	-	.	count=556;fpk=2647.61904761905;logOddScore=745.859350718551;pval=5.58585913722662e-140;pvalAdj=1.26039898481011e-139;ctl_count=52;ctl_fpk=247.619047619048;ctl_logOddScore=-723.478738384707;eFDR=5.58585913722662e-140	chr16	20672726	20692883	Eif4g1_208643_NM_145941	210	Eif4g1	208643	NM_145941
chr16	rtracklayer	sequence_feature	20675341	20675550	.	-	.	count=556;fpk=2647.61904761905;logOddScore=745.859350718551;pval=5.58585913722662e-140;pvalAdj=1.26039898481011e-139;ctl_count=52;ctl_fpk=247.619047619048;ctl_logOddScore=-723.478738384707;eFDR=5.58585913722662e-140	chr16	20672726	20692883	Eif4g1_208643_NM_001304432	210	Eif4g1	208643	NM_1304432
chr16	rtracklayer	sequence_feature	20679331	20679750	.	-	.	count=1003;fpk=2388.09523809524;logOddScore=745.951765172289;pval=5.0425846989398e-140;pvalAdj=1.16775645659659e-139;ctl_count=99;ctl_fpk=235.714285714286;ctl_logOddScore=-724.344903834491;eFDR=5.0425846989398e-140	chr16	20672726	20692883	Eif4g1_208643_NM_145941	420	Eif4g1	208643	NM_145941
chr16	rtracklayer	sequence_feature	20679331	20679750	.	-	.	count=1003;fpk=2388.09523809524;logOddScore=745.951765172289;pval=5.0425846989398e-140;pvalAdj=1.16775645659659e-139;ctl_count=99;ctl_fpk=235.714285714286;ctl_logOddScore=-724.344903834491;eFDR=5.0425846989398e-140	chr16	20672726	20692883	Eif4g1_208643_NM_001304432	420	Eif4g1	208643	NM_1304432
chr16	rtracklayer	sequence_feature	20681221	20681430	.	-	.	count=527;fpk=2509.52380952381;logOddScore=748.183866125942;pval=4.23831604136186e-141;pvalAdj=1.20313487625756e-140;ctl_count=37;ctl_fpk=176.190476190476;ctl_logOddScore=-728.687184087426;eFDR=4.23831604136186e-141	chr16	20672726	20692883	Eif4g1_208643_NM_145941	210	Eif4g1	208643	NM_145941
chr16	rtracklayer	sequence_feature	20681221	20681430	.	-	.	count=527;fpk=2509.52380952381;logOddScore=748.183866125942;pval=4.23831604136186e-141;pvalAdj=1.20313487625756e-140;ctl_count=37;ctl_fpk=176.190476190476;ctl_logOddScore=-728.687184087426;eFDR=4.23831604136186e-141	chr16	20672726	20692883	Eif4g1_208643_NM_001304432	210	Eif4g1	208643	NM_1304432
chr16	rtracklayer	sequence_feature	20683531	20683740	.	-	.	count=465;fpk=2214.28571428571;logOddScore=732.774928092816;pval=9.25730544517971e-134;pvalAdj=1.29308393519971e-133;ctl_count=48;ctl_fpk=228.571428571429;ctl_logOddScore=-724.861457544076;eFDR=9.25730544517971e-134	chr16	20672726	20692883	Eif4g1_208643_NM_145941	210	Eif4g1	208643	NM_145941
chr16	rtracklayer	sequence_feature	20683531	20683740	.	-	.	count=465;fpk=2214.28571428571;logOddScore=732.774928092816;pval=9.25730544517971e-134;pvalAdj=1.29308393519971e-133;ctl_count=48;ctl_fpk=228.571428571429;ctl_logOddScore=-724.861457544076;eFDR=9.25730544517971e-134	chr16	20672726	20692883	Eif4g1_208643_NM_001304432	210	Eif4g1	208643	NM_1304432
chr16	rtracklayer	sequence_feature	22857871	22858080	.	-	.	count=617;fpk=2938.09523809524;logOddScore=752.340770591942;pval=4.10411708245789e-143;pvalAdj=2.00645724031274e-142;ctl_count=37;ctl_fpk=176.190476190476;ctl_logOddScore=-728.687184087426;eFDR=4.10411708245789e-143	chr16	22857844	22872465	Dnajb11_67838_NM_001190805	210	Dnajb11	67838	NM_1190805
chr16	rtracklayer	sequence_feature	22857871	22858080	.	-	.	count=617;fpk=2938.09523809524;logOddScore=752.340770591942;pval=4.10411708245789e-143;pvalAdj=2.00645724031274e-142;ctl_count=37;ctl_fpk=176.190476190476;ctl_logOddScore=-728.687184087426;eFDR=4.10411708245789e-143	chr16	22857844	22879634	Dnajb11_67838_NM_026400	210	Dnajb11	67838	NM_26400
chr16	rtracklayer	sequence_feature	22857871	22858080	.	-	.	count=617;fpk=2938.09523809524;logOddScore=752.340770591942;pval=4.10411708245789e-143;pvalAdj=2.00645724031274e-142;ctl_count=37;ctl_fpk=176.190476190476;ctl_logOddScore=-728.687184087426;eFDR=4.10411708245789e-143	chr16	22857844	22872465	Dnajb11_67838_NM_001190804	210	Dnajb11	67838	NM_1190804
chr16	rtracklayer	sequence_feature	22871941	22872150	.	-	.	count=593;fpk=2823.80952380952;logOddScore=756.464549328189;pval=3.99029058793738e-145;pvalAdj=3.1922324703499e-144;ctl_count=26;ctl_fpk=123.809523809524;ctl_logOddScore=-732.566337071066;eFDR=3.99029058793738e-145	chr16	22857844	22872465	Dnajb11_67838_NM_001190805	210	Dnajb11	67838	NM_1190805
chr16	rtracklayer	sequence_feature	22871941	22872150	.	-	.	count=593;fpk=2823.80952380952;logOddScore=756.464549328189;pval=3.99029058793738e-145;pvalAdj=3.1922324703499e-144;ctl_count=26;ctl_fpk=123.809523809524;ctl_logOddScore=-732.566337071066;eFDR=3.99029058793738e-145	chr16	22857844	22879634	Dnajb11_67838_NM_026400	210	Dnajb11	67838	NM_26400
chr16	rtracklayer	sequence_feature	22871941	22872150	.	-	.	count=593;fpk=2823.80952380952;logOddScore=756.464549328189;pval=3.99029058793738e-145;pvalAdj=3.1922324703499e-144;ctl_count=26;ctl_fpk=123.809523809524;ctl_logOddScore=-732.566337071066;eFDR=3.99029058793738e-145	chr16	22857844	22872465	Dnajb11_67838_NM_001190804	210	Dnajb11	67838	NM_1190804
chr16	rtracklayer	sequence_feature	23110711	23110920	.	-	.	count=575;fpk=2738.09523809524;logOddScore=59.4976844817091;pval=0.999999706274335;pvalAdj=0.999999706274335;ctl_count=50303;ctl_fpk=239538.095238095;ctl_logOddScore=-36.0436533891172;eFDR=0.999999706274335	chr16	23107467	23114132	Eif4a2_13682_NM_001123038	210	Eif4a2	13682	NM_1123038
chr16	rtracklayer	sequence_feature	23110711	23110920	.	-	.	count=575;fpk=2738.09523809524;logOddScore=59.4976844817091;pval=0.999999706274335;pvalAdj=0.999999706274335;ctl_count=50303;ctl_fpk=239538.095238095;ctl_logOddScore=-36.0436533891172;eFDR=0.999999706274335	chr16	23107467	23114132	Eif4a2_13682_NM_001123037	210	Eif4a2	13682	NM_1123037
chr16	rtracklayer	sequence_feature	23110711	23110920	.	-	.	count=575;fpk=2738.09523809524;logOddScore=59.4976844817091;pval=0.999999706274335;pvalAdj=0.999999706274335;ctl_count=50303;ctl_fpk=239538.095238095;ctl_logOddScore=-36.0436533891172;eFDR=0.999999706274335	chr16	23107467	23114132	Eif4a2_13682_NM_013506	210	Eif4a2	13682	NM_13506
chr16	rtracklayer	sequence_feature	23110711	23110920	.	-	.	count=575;fpk=2738.09523809524;logOddScore=59.4976844817091;pval=0.999999706274335;pvalAdj=0.999999706274335;ctl_count=50303;ctl_fpk=239538.095238095;ctl_logOddScore=-36.0436533891172;eFDR=0.999999706274335	chr16	23110769	23110933	Snora81_100217420_NR_034048	151	Snora81	100217420	NR_34048
chr16	rtracklayer	sequence_feature	23110711	23110920	.	-	.	count=575;fpk=2738.09523809524;logOddScore=59.4976844817091;pval=0.999999706274335;pvalAdj=0.999999706274335;ctl_count=50303;ctl_fpk=239538.095238095;ctl_logOddScore=-36.0436533891172;eFDR=0.999999706274335	chr16	23107467	23114132	Eif4a2_13682_NR_110335	210	Eif4a2	13682	NR_110335
chr16	rtracklayer	sequence_feature	24530311	24530520	.	-	.	count=720;fpk=3428.57142857143;logOddScore=750.627943620835;pval=2.78494821269097e-142;pvalAdj=1.02114767798669e-141;ctl_count=11;ctl_fpk=52.3809523809524;ctl_logOddScore=-738.07360147365;eFDR=2.78494821269097e-142	chr16	24529313	24534472	Morf4l1-ps1_624582_NR_038091	210	Morf4l1-ps1	624582	NR_38091
chr16	rtracklayer	sequence_feature	24530311	24530520	.	-	.	count=720;fpk=3428.57142857143;logOddScore=750.627943620835;pval=2.78494821269097e-142;pvalAdj=1.02114767798669e-141;ctl_count=11;ctl_fpk=52.3809523809524;ctl_logOddScore=-738.07360147365;eFDR=2.78494821269097e-142	chr16	24393349	24992578	Lpp_210126_NM_178665	210	Lpp	210126	NM_178665
chr16	rtracklayer	sequence_feature	24530311	24530520	.	-	.	count=720;fpk=3428.57142857143;logOddScore=750.627943620835;pval=2.78494821269097e-142;pvalAdj=1.02114767798669e-141;ctl_count=11;ctl_fpk=52.3809523809524;ctl_logOddScore=-738.07360147365;eFDR=2.78494821269097e-142	chr16	24448090	24992578	Lpp_210126_NM_001145952	210	Lpp	210126	NM_1145952
chr16	rtracklayer	sequence_feature	24530731	24530940	.	-	.	count=475;fpk=2261.90476190476;logOddScore=751.282959775263;pval=1.33995169572736e-142;pvalAdj=5.61503567733372e-142;ctl_count=4;ctl_fpk=19.047619047619;ctl_logOddScore=-740.974336018582;eFDR=1.33995169572736e-142	chr16	24529313	24534472	Morf4l1-ps1_624582_NR_038091	210	Morf4l1-ps1	624582	NR_38091
chr16	rtracklayer	sequence_feature	24530731	24530940	.	-	.	count=475;fpk=2261.90476190476;logOddScore=751.282959775263;pval=1.33995169572736e-142;pvalAdj=5.61503567733372e-142;ctl_count=4;ctl_fpk=19.047619047619;ctl_logOddScore=-740.974336018582;eFDR=1.33995169572736e-142	chr16	24393349	24992578	Lpp_210126_NM_178665	210	Lpp	210126	NM_178665
chr16	rtracklayer	sequence_feature	24530731	24530940	.	-	.	count=475;fpk=2261.90476190476;logOddScore=751.282959775263;pval=1.33995169572736e-142;pvalAdj=5.61503567733372e-142;ctl_count=4;ctl_fpk=19.047619047619;ctl_logOddScore=-740.974336018582;eFDR=1.33995169572736e-142	chr16	24448090	24992578	Lpp_210126_NM_001145952	210	Lpp	210126	NM_1145952
chr16	rtracklayer	sequence_feature	24761731	24761940	.	-	.	count=450;fpk=2142.85714285714;logOddScore=737.918979564766;pval=3.45513106487682e-136;pvalAdj=5.33423743349404e-136;ctl_count=22;ctl_fpk=104.761904761905;ctl_logOddScore=-733.999243404423;eFDR=3.45513106487682e-136	chr16	24393349	24992578	Lpp_210126_NM_178665	210	Lpp	210126	NM_178665
chr16	rtracklayer	sequence_feature	24761731	24761940	.	-	.	count=450;fpk=2142.85714285714;logOddScore=737.918979564766;pval=3.45513106487682e-136;pvalAdj=5.33423743349404e-136;ctl_count=22;ctl_fpk=104.761904761905;ctl_logOddScore=-733.999243404423;eFDR=3.45513106487682e-136	chr16	24448090	24992578	Lpp_210126_NM_001145952	210	Lpp	210126	NM_1145952
chr16	rtracklayer	sequence_feature	24761731	24761940	.	-	.	count=450;fpk=2142.85714285714;logOddScore=737.918979564766;pval=3.45513106487682e-136;pvalAdj=5.33423743349404e-136;ctl_count=22;ctl_fpk=104.761904761905;ctl_logOddScore=-733.999243404423;eFDR=3.45513106487682e-136	chr16	24721854	24992578	Lpp_210126_NM_001145954	210	Lpp	210126	NM_1145954
chr16	rtracklayer	sequence_feature	31428811	31429020	.	-	.	count=703;fpk=3347.61904761905;logOddScore=715.385313210281;pval=1.02449565073054e-125;pvalAdj=1.08621225619624e-125;ctl_count=121;ctl_fpk=576.190476190476;ctl_logOddScore=-699.93806703159;eFDR=1.02449565073054e-125	chr16	31428752	31458901	Bdh1_71911_NM_001122683	210	Bdh1	71911	NM_1122683
chr16	rtracklayer	sequence_feature	31428811	31429020	.	-	.	count=703;fpk=3347.61904761905;logOddScore=715.385313210281;pval=1.02449565073054e-125;pvalAdj=1.08621225619624e-125;ctl_count=121;ctl_fpk=576.190476190476;ctl_logOddScore=-699.93806703159;eFDR=1.02449565073054e-125	chr16	31422296	31458901	Bdh1_71911_NM_175177	210	Bdh1	71911	NM_175177
chr16	rtracklayer	sequence_feature	31456951	31457160	.	-	.	count=717;fpk=3414.28571428571;logOddScore=740.756443662013;pval=1.54770845956226e-137;pvalAdj=2.83746550919748e-137;ctl_count=40;ctl_fpk=190.47619047619;ctl_logOddScore=-727.639770074752;eFDR=1.54770845956226e-137	chr16	31428752	31458901	Bdh1_71911_NM_001122683	210	Bdh1	71911	NM_1122683
chr16	rtracklayer	sequence_feature	31456951	31457160	.	-	.	count=717;fpk=3414.28571428571;logOddScore=740.756443662013;pval=1.54770845956226e-137;pvalAdj=2.83746550919748e-137;ctl_count=40;ctl_fpk=190.47619047619;ctl_logOddScore=-727.639770074752;eFDR=1.54770845956226e-137	chr16	31422296	31458901	Bdh1_71911_NM_175177	210	Bdh1	71911	NM_175177
chr16	rtracklayer	sequence_feature	31948561	31948770	.	-	.	count=469;fpk=2233.33333333333;logOddScore=731.340827366622;pval=4.35953632330449e-133;pvalAdj=5.81271509773932e-133;ctl_count=55;ctl_fpk=261.904761904762;ctl_logOddScore=-722.443983803102;eFDR=4.35953632330449e-133	chr16	31948545	31958472	Ncbp2_68092_NM_026554	210	Ncbp2	68092	NM_26554
chr16	rtracklayer	sequence_feature	32099761	32100180	.	-	.	count=1224;fpk=2914.28571428571;logOddScore=743.081681342497;pval=1.20053469891599e-138;pvalAdj=2.40106939783197e-138;ctl_count=48;ctl_fpk=114.285714285714;ctl_logOddScore=-733.282790237745;eFDR=1.20053469891599e-138	chr16	32099801	32108054	Cep19_66994_NM_025892	379	Cep19	66994	NM_25892
chr16	rtracklayer	sequence_feature	32103961	32104170	.	-	.	count=506;fpk=2409.52380952381;logOddScore=755.283984040929;pval=1.50841373638735e-144;pvalAdj=9.48145777157761e-144;ctl_count=9;ctl_fpk=42.8571428571429;ctl_logOddScore=-738.8565756126;eFDR=1.50841373638735e-144	chr16	32099801	32108054	Cep19_66994_NM_025892	210	Cep19	66994	NM_25892
chr16	rtracklayer	sequence_feature	32950261	32950470	.	-	.	count=768;fpk=3657.14285714286;logOddScore=701.542436668416;pval=1.71001552375951e-119;pvalAdj=1.72967087460732e-119;ctl_count=123;ctl_fpk=585.714285714286;ctl_logOddScore=-699.260430459299;eFDR=1.71001552375951e-119	chr16	32914099	33016029	Lrch3_70144_NM_001310673	210	Lrch3	70144	NM_1310673
chr16	rtracklayer	sequence_feature	32950261	32950470	.	-	.	count=768;fpk=3657.14285714286;logOddScore=701.542436668416;pval=1.71001552375951e-119;pvalAdj=1.72967087460732e-119;ctl_count=123;ctl_fpk=585.714285714286;ctl_logOddScore=-699.260430459299;eFDR=1.71001552375951e-119	chr16	32914099	33016029	Lrch3_70144_NM_001310672	210	Lrch3	70144	NM_1310672
chr16	rtracklayer	sequence_feature	32950261	32950470	.	-	.	count=768;fpk=3657.14285714286;logOddScore=701.542436668416;pval=1.71001552375951e-119;pvalAdj=1.72967087460732e-119;ctl_count=123;ctl_fpk=585.714285714286;ctl_logOddScore=-699.260430459299;eFDR=1.71001552375951e-119	chr16	32914099	33016029	Lrch3_70144_NM_001310674	210	Lrch3	70144	NM_1310674
chr16	rtracklayer	sequence_feature	32950261	32950470	.	-	.	count=768;fpk=3657.14285714286;logOddScore=701.542436668416;pval=1.71001552375951e-119;pvalAdj=1.72967087460732e-119;ctl_count=123;ctl_fpk=585.714285714286;ctl_logOddScore=-699.260430459299;eFDR=1.71001552375951e-119	chr16	32914099	33016029	Lrch3_70144_NM_001081255	210	Lrch3	70144	NM_1081255
chr16	rtracklayer	sequence_feature	33057361	33057570	.	-	.	count=551;fpk=2623.80952380952;logOddScore=746.507760510053;pval=2.72368111853222e-140;pvalAdj=6.47794428191446e-140;ctl_count=49;ctl_fpk=233.333333333333;ctl_logOddScore=-724.515425164633;eFDR=2.72368111853222e-140	chr16	33056513	33060188	Rpl35a_57808_NM_021338	210	Rpl35a	57808	NM_21338
chr16	rtracklayer	sequence_feature	33057361	33057570	.	-	.	count=551;fpk=2623.80952380952;logOddScore=746.507760510053;pval=2.72368111853222e-140;pvalAdj=6.47794428191446e-140;ctl_count=49;ctl_fpk=233.333333333333;ctl_logOddScore=-724.515425164633;eFDR=2.72368111853222e-140	chr16	33056452	33060188	Rpl35a_57808_NM_001130485	210	Rpl35a	57808	NM_1130485
chr16	rtracklayer	sequence_feature	33057361	33057570	.	-	.	count=551;fpk=2623.80952380952;logOddScore=746.507760510053;pval=2.72368111853222e-140;pvalAdj=6.47794428191446e-140;ctl_count=49;ctl_fpk=233.333333333333;ctl_logOddScore=-724.515425164633;eFDR=2.72368111853222e-140	chr16	33056481	33060188	Rpl35a_57808_NM_001130484	210	Rpl35a	57808	NM_1130484
chr16	rtracklayer	sequence_feature	33496261	33496890	.	-	.	count=1656;fpk=2628.57142857143;logOddScore=738.336840762837;pval=2.1890679416755e-136;pvalAdj=3.50250870668079e-136;ctl_count=124;ctl_fpk=196.825396825397;ctl_logOddScore=-727.207380276056;eFDR=2.1890679416755e-136	chr16	33380774	33503903	Zfp148_22661_NM_011749	630	Zfp148	22661	NM_11749
chr16	rtracklayer	sequence_feature	33726421	33727260	.	-	.	count=2205;fpk=2625;logOddScore=762.615252382348;pval=3.74365163116166e-148;pvalAdj=1.09813781180742e-146;ctl_count=94;ctl_fpk=111.904761904762;ctl_logOddScore=-733.491891082459;eFDR=3.74365163116166e-148	chr16	33684465	33768195	Heg1_77446_NM_175256	840	Heg1	77446	NM_175256
chr16	rtracklayer	sequence_feature	37834021	37834440	.	-	.	count=1390;fpk=3309.52380952381;logOddScore=744.87475382631;pval=1.65990044572898e-139;pvalAdj=3.47788664819406e-139;ctl_count=47;ctl_fpk=111.904761904762;ctl_logOddScore=-733.500095567411;eFDR=1.65990044572898e-139	chr16	37777054	37836516	Fstl1_14314_NM_008047	420	Fstl1	14314	NM_8047
chr16	rtracklayer	sequence_feature	37835071	37836120	.	-	.	count=2502;fpk=2382.85714285714;logOddScore=758.319052190536;pval=4.91419290018022e-146;pvalAdj=4.32448975215859e-145;ctl_count=34;ctl_fpk=32.3809523809524;ctl_logOddScore=-739.891885301358;eFDR=4.91419290018022e-146	chr16	37777054	37836516	Fstl1_14314_NM_008047	1050	Fstl1	14314	NM_8047
chr16	rtracklayer	sequence_feature	37883161	37883370	.	-	.	count=455;fpk=2166.66666666667;logOddScore=710.670609905113;pval=1.40544918032786e-123;pvalAdj=1.47237533177204e-123;ctl_count=105;ctl_fpk=500;ctl_logOddScore=-705.365376703855;eFDR=1.40544918032786e-123	chr16	37868399	37888857	Lrrc58_320184_NM_177093	210	Lrrc58	320184	NM_177093
chr16	rtracklayer	sequence_feature	38089801	38090220	.	-	.	count=957;fpk=2278.57142857143;logOddScore=730.802896341345;pval=7.78792958176515e-133;pvalAdj=1.02289224357512e-132;ctl_count=167;ctl_fpk=397.619047619048;ctl_logOddScore=-712.685374721584;eFDR=7.78792958176515e-133	chr16	38089000	38246079	Gsk3b_56637_NM_019827	420	Gsk3b	56637	NM_19827
chr16	rtracklayer	sequence_feature	38220001	38220210	.	-	.	count=667;fpk=3176.19047619048;logOddScore=727.627472597473;pval=2.36561428112999e-131;pvalAdj=2.85169940738958e-131;ctl_count=99;ctl_fpk=471.428571428571;ctl_logOddScore=-707.403908458255;eFDR=2.36561428112999e-131	chr16	38089000	38246079	Gsk3b_56637_NM_019827	210	Gsk3b	56637	NM_19827
chr16	rtracklayer	sequence_feature	41533381	41533590	.	-	.	count=462;fpk=2200;logOddScore=734.096919455338;pval=2.21111778053684e-134;pvalAdj=3.18980925716791e-134;ctl_count=42;ctl_fpk=200;ctl_logOddScore=-726.943334767868;eFDR=2.21111778053684e-134	chr16	41533341	42146213	Lsamp_268890_NM_175548	210	Lsamp	268890	NM_175548
chr16	rtracklayer	sequence_feature	43577101	43577310	.	-	.	count=676;fpk=3219.04761904762;logOddScore=738.897753762295;pval=1.18568697677785e-136;pvalAdj=1.96868781049907e-136;ctl_count=63;ctl_fpk=300;ctl_logOddScore=-719.69262401882;eFDR=1.18568697677785e-136	chr16	43247283	43619123	Zbtb20_56490_NM_019778	210	Zbtb20	56490	NM_19778
chr16	rtracklayer	sequence_feature	43577101	43577310	.	-	.	count=676;fpk=3219.04761904762;logOddScore=738.897753762295;pval=1.18568697677785e-136;pvalAdj=1.96868781049907e-136;ctl_count=63;ctl_fpk=300;ctl_logOddScore=-719.69262401882;eFDR=1.18568697677785e-136	chr16	43247283	43619123	Zbtb20_56490_NM_181058	210	Zbtb20	56490	NM_181058
chr16	rtracklayer	sequence_feature	43577101	43577310	.	-	.	count=676;fpk=3219.04761904762;logOddScore=738.897753762295;pval=1.18568697677785e-136;pvalAdj=1.96868781049907e-136;ctl_count=63;ctl_fpk=300;ctl_logOddScore=-719.69262401882;eFDR=1.18568697677785e-136	chr16	42907644	43619123	Zbtb20_56490_NM_001285805	210	Zbtb20	56490	NM_1285805
chr16	rtracklayer	sequence_feature	43609651	43609860	.	-	.	count=453;fpk=2157.14285714286;logOddScore=738.038385699287;pval=3.03278196833519e-136;pvalAdj=4.7658002359553e-136;ctl_count=24;ctl_fpk=114.285714285714;ctl_logOddScore=-733.280783163327;eFDR=3.03278196833519e-136	chr16	43247283	43619123	Zbtb20_56490_NM_019778	210	Zbtb20	56490	NM_19778
chr16	rtracklayer	sequence_feature	43609651	43609860	.	-	.	count=453;fpk=2157.14285714286;logOddScore=738.038385699287;pval=3.03278196833519e-136;pvalAdj=4.7658002359553e-136;ctl_count=24;ctl_fpk=114.285714285714;ctl_logOddScore=-733.280783163327;eFDR=3.03278196833519e-136	chr16	43247283	43619123	Zbtb20_56490_NM_181058	210	Zbtb20	56490	NM_181058
chr16	rtracklayer	sequence_feature	43609651	43609860	.	-	.	count=453;fpk=2157.14285714286;logOddScore=738.038385699287;pval=3.03278196833519e-136;pvalAdj=4.7658002359553e-136;ctl_count=24;ctl_fpk=114.285714285714;ctl_logOddScore=-733.280783163327;eFDR=3.03278196833519e-136	chr16	42907644	43619123	Zbtb20_56490_NM_001285805	210	Zbtb20	56490	NM_1285805
chr16	rtracklayer	sequence_feature	43610281	43610700	.	-	.	count=1211;fpk=2883.33333333333;logOddScore=750.433137968154;pval=3.46132206216673e-142;pvalAdj=1.21838536588269e-141;ctl_count=71;ctl_fpk=169.047619047619;ctl_logOddScore=-729.219293464932;eFDR=3.46132206216673e-142	chr16	43247283	43619123	Zbtb20_56490_NM_019778	420	Zbtb20	56490	NM_19778
chr16	rtracklayer	sequence_feature	43610281	43610700	.	-	.	count=1211;fpk=2883.33333333333;logOddScore=750.433137968154;pval=3.46132206216673e-142;pvalAdj=1.21838536588269e-141;ctl_count=71;ctl_fpk=169.047619047619;ctl_logOddScore=-729.219293464932;eFDR=3.46132206216673e-142	chr16	43247283	43619123	Zbtb20_56490_NM_181058	420	Zbtb20	56490	NM_181058
chr16	rtracklayer	sequence_feature	43610281	43610700	.	-	.	count=1211;fpk=2883.33333333333;logOddScore=750.433137968154;pval=3.46132206216673e-142;pvalAdj=1.21838536588269e-141;ctl_count=71;ctl_fpk=169.047619047619;ctl_logOddScore=-729.219293464932;eFDR=3.46132206216673e-142	chr16	42907644	43619123	Zbtb20_56490_NM_001285805	420	Zbtb20	56490	NM_1285805
chr16	rtracklayer	sequence_feature	44139901	44140110	.	-	.	count=749;fpk=3566.66666666667;logOddScore=717.518260115853;pval=1.09012272844313e-126;pvalAdj=1.16988780613409e-126;ctl_count=89;ctl_fpk=423.809523809524;ctl_logOddScore=-710.806357292694;eFDR=1.09012272844313e-126	chr16	44139808	44163364	Naa50_72117_NM_028108	210	Naa50	72117	NM_28108
chr16	rtracklayer	sequence_feature	45382601	45382800	.	+	.	count=1371;fpk=6855;logOddScore=699.886454919783;pval=0.999877155189753;pvalAdj=1;ctl_count=75;ctl_fpk=375;ctl_logOddScore=-699.886454919783;eFDR=0.999877155189753	chr16	45382134	45409053	Cd200_17470_NM_010818	200	Cd200	17470	NM_10818
chr16	rtracklayer	sequence_feature	45397001	45397200	.	+	.	count=1186;fpk=5930;logOddScore=704.930856856531;pval=0.996376171238623;pvalAdj=1;ctl_count=50;ctl_fpk=250;ctl_logOddScore=-704.930856856531;eFDR=0.996376171238623	chr16	45382134	45409053	Cd200_17470_NM_010818	200	Cd200	17470	NM_10818
chr16	rtracklayer	sequence_feature	49699231	49699650	.	-	.	count=1409;fpk=3354.7619047619;logOddScore=749.607028633106;pval=8.69591379440908e-142;pvalAdj=2.83422375521481e-141;ctl_count=31;ctl_fpk=73.8095238095238;ctl_logOddScore=-736.427909508511;eFDR=8.69591379440908e-142	chr16	49699293	49765126	Ift57_73916_NM_028680	357	Ift57	73916	NM_28680
chr16	rtracklayer	sequence_feature	49759291	49759500	.	-	.	count=631;fpk=3004.7619047619;logOddScore=758.901184687029;pval=2.54301024808709e-146;pvalAdj=3.19692716902377e-145;ctl_count=17;ctl_fpk=80.9523809523809;ctl_logOddScore=-735.818338550691;eFDR=2.54301024808709e-146	chr16	49699293	49765126	Ift57_73916_NM_028680	210	Ift57	73916	NM_28680
chr16	rtracklayer	sequence_feature	56690601	56691000	.	+	.	count=2564;fpk=6410;logOddScore=703.411572403584;pval=0.998562731617724;pvalAdj=1;ctl_count=115;ctl_fpk=287.5;ctl_logOddScore=-703.411572403584;eFDR=0.998562731617724	chr16	56690328	56717450	Tfg_21787_NM_001252443	400	Tfg	21787	NM_1252443
chr16	rtracklayer	sequence_feature	56690601	56691000	.	+	.	count=2564;fpk=6410;logOddScore=703.411572403584;pval=0.998562731617724;pvalAdj=1;ctl_count=115;ctl_fpk=287.5;ctl_logOddScore=-703.411572403584;eFDR=0.998562731617724	chr16	56690328	56717450	Tfg_21787_NM_019678	400	Tfg	21787	NM_19678
chr16	rtracklayer	sequence_feature	56697401	56697600	.	+	.	count=1243;fpk=6215;logOddScore=705.341474395907;pval=0.995411022951498;pvalAdj=1;ctl_count=48;ctl_fpk=240;ctl_logOddScore=-705.341474395907;eFDR=0.995411022951498	chr16	56690328	56717450	Tfg_21787_NM_001252443	200	Tfg	21787	NM_1252443
chr16	rtracklayer	sequence_feature	56697401	56697600	.	+	.	count=1243;fpk=6215;logOddScore=705.341474395907;pval=0.995411022951498;pvalAdj=1;ctl_count=48;ctl_fpk=240;ctl_logOddScore=-705.341474395907;eFDR=0.995411022951498	chr16	56690328	56717450	Tfg_21787_NM_019678	200	Tfg	21787	NM_19678
chr16	rtracklayer	sequence_feature	56712601	56712800	.	+	.	count=1140;fpk=5700;logOddScore=704.726060543899;pval=0.9967858180697;pvalAdj=1;ctl_count=51;ctl_fpk=255;ctl_logOddScore=-704.726060543899;eFDR=0.9967858180697	chr16	56690328	56717450	Tfg_21787_NM_001252443	200	Tfg	21787	NM_1252443
chr16	rtracklayer	sequence_feature	56712601	56712800	.	+	.	count=1140;fpk=5700;logOddScore=704.726060543899;pval=0.9967858180697;pvalAdj=1;ctl_count=51;ctl_fpk=255;ctl_logOddScore=-704.726060543899;eFDR=0.9967858180697	chr16	56690328	56717450	Tfg_21787_NM_019678	200	Tfg	21787	NM_19678
chr16	rtracklayer	sequence_feature	56717201	56717400	.	+	.	count=1442;fpk=7210;logOddScore=702.89612546109;pval=0.998968930065249;pvalAdj=1;ctl_count=60;ctl_fpk=300;ctl_logOddScore=-702.89612546109;eFDR=0.998968930065249	chr16	56690328	56717450	Tfg_21787_NM_001252443	200	Tfg	21787	NM_1252443
chr16	rtracklayer	sequence_feature	56717201	56717400	.	+	.	count=1442;fpk=7210;logOddScore=702.89612546109;pval=0.998968930065249;pvalAdj=1;ctl_count=60;ctl_fpk=300;ctl_logOddScore=-702.89612546109;eFDR=0.998968930065249	chr16	56690328	56717450	Tfg_21787_NM_019678	200	Tfg	21787	NM_19678
chr16	rtracklayer	sequence_feature	57122101	57122310	.	-	.	count=686;fpk=3266.66666666667;logOddScore=727.379625900264;pval=3.08533283067279e-131;pvalAdj=3.66904444728656e-131;ctl_count=93;ctl_fpk=442.857142857143;ctl_logOddScore=-709.444581070664;eFDR=3.08533283067279e-131	chr16	57121713	57154530	Tomm70a_28185_NM_138599	210	Tomm70a	28185	NM_138599
chr16	rtracklayer	sequence_feature	65562401	65562600	.	+	.	count=1435;fpk=7175;logOddScore=699.090237748464;pval=0.999933713197586;pvalAdj=1;ctl_count=79;ctl_fpk=395;ctl_logOddScore=-699.090237748464;eFDR=0.999933713197586	chr16	65539132	65562697	Chmp2b_68942_NM_026879	200	Chmp2b	68942	NM_26879
chr16	rtracklayer	sequence_feature	67620401	67620600	.	+	.	count=1075;fpk=5375;logOddScore=683.25912063876;pval=0.999999999997433;pvalAdj=1;ctl_count=160;ctl_fpk=800;ctl_logOddScore=-683.25912063876;eFDR=0.999999999997433	chr16	66655420	67620908	Cadm2_239857_NM_178721	200	Cadm2	239857	NM_178721
chr16	rtracklayer	sequence_feature	67620401	67620600	.	+	.	count=1075;fpk=5375;logOddScore=683.25912063876;pval=0.999999999997433;pvalAdj=1;ctl_count=160;ctl_fpk=800;ctl_logOddScore=-683.25912063876;eFDR=0.999999999997433	chr16	66655420	67620908	Cadm2_239857_NM_001145977	200	Cadm2	239857	NM_1145977
chr16	rtracklayer	sequence_feature	72933211	72933420	.	-	.	count=576;fpk=2742.85714285714;logOddScore=726.821903887361;pval=5.6066168551696e-131;pvalAdj=6.57843044339899e-131;ctl_count=111;ctl_fpk=528.571428571429;ctl_logOddScore=-703.328748201088;eFDR=5.6066168551696e-131	chr16	72663148	73046100	Robo1_19876_NM_019413	210	Robo1	19876	NM_19413
chr16	rtracklayer	sequence_feature	72970171	72970380	.	-	.	count=528;fpk=2514.28571428571;logOddScore=747.610439420883;pval=8.01451036205155e-141;pvalAdj=2.0150768910301e-140;ctl_count=39;ctl_fpk=185.714285714286;ctl_logOddScore=-727.988521223802;eFDR=8.01451036205155e-141	chr16	72663148	73046100	Robo1_19876_NM_019413	210	Robo1	19876	NM_19413
chr16	rtracklayer	sequence_feature	72972271	72972690	.	-	.	count=1235;fpk=2940.47619047619;logOddScore=746.962895672797;pval=1.64434120042188e-140;pvalAdj=4.01950071214238e-140;ctl_count=72;ctl_fpk=171.428571428571;ctl_logOddScore=-729.077450810511;eFDR=1.64434120042188e-140	chr16	72663148	73046100	Robo1_19876_NM_019413	420	Robo1	19876	NM_19413
chr16	rtracklayer	sequence_feature	73004401	73004610	.	-	.	count=545;fpk=2595.2380952381;logOddScore=752.261290318223;pval=4.48603508691518e-143;pvalAdj=2.07774256657124e-142;ctl_count=31;ctl_fpk=147.619047619048;ctl_logOddScore=-730.794142821016;eFDR=4.48603508691518e-143	chr16	72663148	73046100	Robo1_19876_NM_019413	210	Robo1	19876	NM_19413
chr16	rtracklayer	sequence_feature	73024351	73024560	.	-	.	count=667;fpk=3176.19047619048;logOddScore=748.561216642226;pval=2.78591654001623e-141;pvalAdj=8.45381570763547e-141;ctl_count=38;ctl_fpk=180.952380952381;ctl_logOddScore=-728.337652503008;eFDR=2.78591654001623e-141	chr16	72663148	73046100	Robo1_19876_NM_019413	210	Robo1	19876	NM_19413
chr16	rtracklayer	sequence_feature	73933601	73933800	.	+	.	count=1231;fpk=6155;logOddScore=691.611276616214;pval=0.999999934261503;pvalAdj=1;ctl_count=117;ctl_fpk=585;ctl_logOddScore=-691.611276616214;eFDR=0.999999934261503	chr16	73892305	74410912	Robo2_268902_NM_175549	200	Robo2	268902	NM_175549
chr16	rtracklayer	sequence_feature	78339451	78339660	.	-	.	count=484;fpk=2304.7619047619;logOddScore=723.773507472533;pval=1.45185452511967e-129;pvalAdj=1.65926231442248e-129;ctl_count=87;ctl_fpk=414.285714285714;ctl_logOddScore=-711.487679621979;eFDR=1.45185452511967e-129	chr16	78301670	78359785	Cxadr_13052_NM_009988	210	Cxadr	13052	NM_9988
chr16	rtracklayer	sequence_feature	78339451	78339660	.	-	.	count=484;fpk=2304.7619047619;logOddScore=723.773507472533;pval=1.45185452511967e-129;pvalAdj=1.65926231442248e-129;ctl_count=87;ctl_fpk=414.285714285714;ctl_logOddScore=-711.487679621979;eFDR=1.45185452511967e-129	chr16	78301670	78340759	Cxadr_13052_NM_001025192	210	Cxadr	13052	NM_1025192
chr16	rtracklayer	sequence_feature	81434851	81435060	.	-	.	count=597;fpk=2842.85714285714;logOddScore=755.778329973929;pval=8.64640076036175e-145;pvalAdj=6.34069389093195e-144;ctl_count=28;ctl_fpk=133.333333333333;ctl_logOddScore=-731.855299176263;eFDR=8.64640076036175e-145	chr16	81200696	81597805	Ncam2_17968_NM_010954	210	Ncam2	17968	NM_10954
chr16	rtracklayer	sequence_feature	81434851	81435060	.	-	.	count=597;fpk=2842.85714285714;logOddScore=755.778329973929;pval=8.64640076036175e-145;pvalAdj=6.34069389093195e-144;ctl_count=28;ctl_fpk=133.333333333333;ctl_logOddScore=-731.855299176263;eFDR=8.64640076036175e-145	chr16	81200696	81624287	Ncam2_17968_NM_001113208	210	Ncam2	17968	NM_1113208
chr16	rtracklayer	sequence_feature	84954401	84954600	.	+	.	count=1416;fpk=7080;logOddScore=688.688076506127;pval=0.999999997475194;pvalAdj=1;ctl_count=132;ctl_fpk=660;ctl_logOddScore=-688.688076506127;eFDR=0.999999997475194	chr16	84954435	85173707	App_11820_NM_001198823	165	App	11820	NM_1198823
chr16	rtracklayer	sequence_feature	84954401	84954600	.	+	.	count=1416;fpk=7080;logOddScore=688.688076506127;pval=0.999999997475194;pvalAdj=1;ctl_count=132;ctl_fpk=660;ctl_logOddScore=-688.688076506127;eFDR=0.999999997475194	chr16	84954435	85173707	App_11820_NM_001198824	165	App	11820	NM_1198824
chr16	rtracklayer	sequence_feature	84954401	84954600	.	+	.	count=1416;fpk=7080;logOddScore=688.688076506127;pval=0.999999997475194;pvalAdj=1;ctl_count=132;ctl_fpk=660;ctl_logOddScore=-688.688076506127;eFDR=0.999999997475194	chr16	84954435	85173707	App_11820_NM_001198826	165	App	11820	NM_1198826
chr16	rtracklayer	sequence_feature	84954401	84954600	.	+	.	count=1416;fpk=7080;logOddScore=688.688076506127;pval=0.999999997475194;pvalAdj=1;ctl_count=132;ctl_fpk=660;ctl_logOddScore=-688.688076506127;eFDR=0.999999997475194	chr16	84954435	85173707	App_11820_NM_001198825	165	App	11820	NM_1198825
chr16	rtracklayer	sequence_feature	84954401	84954600	.	+	.	count=1416;fpk=7080;logOddScore=688.688076506127;pval=0.999999997475194;pvalAdj=1;ctl_count=132;ctl_fpk=660;ctl_logOddScore=-688.688076506127;eFDR=0.999999997475194	chr16	84954435	85173707	App_11820_NM_007471	165	App	11820	NM_7471
chr16	rtracklayer	sequence_feature	85120401	85120600	.	+	.	count=1241;fpk=6205;logOddScore=693.567609605332;pval=0.999999511313889;pvalAdj=1;ctl_count=107;ctl_fpk=535;ctl_logOddScore=-693.567609605332;eFDR=0.999999511313889	chr16	84954435	85173707	App_11820_NM_001198823	200	App	11820	NM_1198823
chr16	rtracklayer	sequence_feature	85120401	85120600	.	+	.	count=1241;fpk=6205;logOddScore=693.567609605332;pval=0.999999511313889;pvalAdj=1;ctl_count=107;ctl_fpk=535;ctl_logOddScore=-693.567609605332;eFDR=0.999999511313889	chr16	84954435	85173707	App_11820_NM_001198824	200	App	11820	NM_1198824
chr16	rtracklayer	sequence_feature	85120401	85120600	.	+	.	count=1241;fpk=6205;logOddScore=693.567609605332;pval=0.999999511313889;pvalAdj=1;ctl_count=107;ctl_fpk=535;ctl_logOddScore=-693.567609605332;eFDR=0.999999511313889	chr16	84954435	85173707	App_11820_NM_001198826	200	App	11820	NM_1198826
chr16	rtracklayer	sequence_feature	85120401	85120600	.	+	.	count=1241;fpk=6205;logOddScore=693.567609605332;pval=0.999999511313889;pvalAdj=1;ctl_count=107;ctl_fpk=535;ctl_logOddScore=-693.567609605332;eFDR=0.999999511313889	chr16	84954435	85173707	App_11820_NM_001198825	200	App	11820	NM_1198825
chr16	rtracklayer	sequence_feature	85120401	85120600	.	+	.	count=1241;fpk=6205;logOddScore=693.567609605332;pval=0.999999511313889;pvalAdj=1;ctl_count=107;ctl_fpk=535;ctl_logOddScore=-693.567609605332;eFDR=0.999999511313889	chr16	84954435	85173707	App_11820_NM_007471	200	App	11820	NM_7471
chr16	rtracklayer	sequence_feature	91270621	91270830	.	-	.	count=582;fpk=2771.42857142857;logOddScore=750.983360860618;pval=1.87266385427983e-142;pvalAdj=7.16497474680979e-142;ctl_count=41;ctl_fpk=195.238095238095;ctl_logOddScore=-727.291380365875;eFDR=1.87266385427983e-142	chr16	91269768	91271939	Olig1_50914_NM_016968	210	Olig1	50914	NM_16968
chr16	rtracklayer	sequence_feature	91506661	91506870	.	-	.	count=562;fpk=2676.19047619048;logOddScore=753.22957968095;pval=1.51608970585118e-143;pvalAdj=7.84799377146495e-143;ctl_count=32;ctl_fpk=152.380952380952;ctl_logOddScore=-730.441679130498;eFDR=1.51608970585118e-143	chr16	91485214	91510522	Ifnar1_15975_NM_010508	210	Ifnar1	15975	NM_10508
chr16	rtracklayer	sequence_feature	91562941	91563150	.	-	.	count=711;fpk=3385.71428571429;logOddScore=731.771155827024;pval=2.73960681209818e-133;pvalAdj=3.766959366635e-133;ctl_count=69;ctl_fpk=328.571428571429;ctl_logOddScore=-717.635417596209;eFDR=2.73960681209818e-133	chr16	91547093	91564007	Ifngr2_15980_NM_008338	210	Ifngr2	15980	NM_8338
chr16	rtracklayer	sequence_feature	91563571	91563780	.	-	.	count=662;fpk=3152.38095238095;logOddScore=745.253143755287;pval=1.09245283424692e-139;pvalAdj=2.344776814969e-139;ctl_count=49;ctl_fpk=233.333333333333;ctl_logOddScore=-724.515425164633;eFDR=1.09245283424692e-139	chr16	91547093	91564007	Ifngr2_15980_NM_008338	210	Ifngr2	15980	NM_8338
chr16	rtracklayer	sequence_feature	91657861	91658070	.	-	.	count=532;fpk=2533.33333333333;logOddScore=740.480203660898;pval=2.09553359468146e-137;pvalAdj=3.763407272081e-137;ctl_count=68;ctl_fpk=323.809523809524;ctl_logOddScore=-717.977958368778;eFDR=2.09553359468146e-137	chr16	91647823	91663318	Son_20658_NM_019973	210	Son	20658	NM_19973
chr16	rtracklayer	sequence_feature	91657861	91658070	.	-	.	count=532;fpk=2533.33333333333;logOddScore=740.480203660898;pval=2.09553359468146e-137;pvalAdj=3.763407272081e-137;ctl_count=68;ctl_fpk=323.809523809524;ctl_logOddScore=-717.977958368778;eFDR=2.09553359468146e-137	chr16	91647823	91679192	Son_20658_NM_178880	210	Son	20658	NM_178880
chr16	rtracklayer	sequence_feature	91659751	91660380	.	-	.	count=1704;fpk=2704.7619047619;logOddScore=763.908711067183;pval=8.56160662341244e-149;pvalAdj=3.76710691430147e-147;ctl_count=88;ctl_fpk=139.68253968254;ctl_logOddScore=-731.405833795477;eFDR=8.56160662341244e-149	chr16	91647823	91663318	Son_20658_NM_019973	630	Son	20658	NM_19973
chr16	rtracklayer	sequence_feature	91659751	91660380	.	-	.	count=1704;fpk=2704.7619047619;logOddScore=763.908711067183;pval=8.56160662341244e-149;pvalAdj=3.76710691430147e-147;ctl_count=88;ctl_fpk=139.68253968254;ctl_logOddScore=-731.405833795477;eFDR=8.56160662341244e-149	chr16	91647823	91679192	Son_20658_NM_178880	630	Son	20658	NM_178880
chr16	rtracklayer	sequence_feature	92058331	92058540	.	-	.	count=696;fpk=3314.28571428571;logOddScore=722.226259047312;pval=7.52046858539124e-129;pvalAdj=8.48463122454397e-129;ctl_count=104;ctl_fpk=495.238095238095;ctl_logOddScore=-705.704993919419;eFDR=7.52046858539124e-129	chr16	92058335	92112227	Mrps6_121022_NM_080456	205	Mrps6	121022	NM_80456
chr16	rtracklayer	sequence_feature	92058331	92058540	.	-	.	count=696;fpk=3314.28571428571;logOddScore=722.226259047312;pval=7.52046858539124e-129;pvalAdj=8.48463122454397e-129;ctl_count=104;ctl_fpk=495.238095238095;ctl_logOddScore=-705.704993919419;eFDR=7.52046858539124e-129	chr16	92058321	92087473	Slc5a3_53881_NM_017391	210	Slc5a3	53881	NM_17391
chr16	rtracklayer	sequence_feature	93849211	93849420	.	-	.	count=649;fpk=3090.47619047619;logOddScore=731.684412577689;pval=3.00863000458801e-133;pvalAdj=4.07322216005761e-133;ctl_count=92;ctl_fpk=438.095238095238;ctl_logOddScore=-709.784920521323;eFDR=3.00863000458801e-133	chr16	93832120	93876073	Morc3_338467_NM_001045529	210	Morc3	338467	NM_1045529
chr16	rtracklayer	sequence_feature	94370851	94371060	.	-	.	count=593;fpk=2823.80952380952;logOddScore=719.095893476135;pval=2.06690864054269e-127;pvalAdj=2.24553037491057e-127;ctl_count=135;ctl_fpk=642.857142857143;ctl_logOddScore=-695.197681219012;eFDR=2.06690864054269e-127	chr16	94364451	94371015	Pigp_56176_NM_019543	165	Pigp	56176	NM_19543
chr16	rtracklayer	sequence_feature	94370851	94371060	.	-	.	count=593;fpk=2823.80952380952;logOddScore=719.095893476135;pval=2.06690864054269e-127;pvalAdj=2.24553037491057e-127;ctl_count=135;ctl_fpk=642.857142857143;ctl_logOddScore=-695.197681219012;eFDR=2.06690864054269e-127	chr16	94364451	94371015	Pigp_56176_NM_001159617	165	Pigp	56176	NM_1159617
chr16	rtracklayer	sequence_feature	94370851	94371060	.	-	.	count=593;fpk=2823.80952380952;logOddScore=719.095893476135;pval=2.06690864054269e-127;pvalAdj=2.24553037491057e-127;ctl_count=135;ctl_fpk=642.857142857143;ctl_logOddScore=-695.197681219012;eFDR=2.06690864054269e-127	chr16	94370738	94469221	Ttc3_22129_NM_009441	210	Ttc3	22129	NM_9441
chr16	rtracklayer	sequence_feature	94388281	94388490	.	-	.	count=605;fpk=2880.95238095238;logOddScore=745.648550197793;pval=7.05383078381684e-140;pvalAdj=1.55184277243971e-139;ctl_count=57;ctl_fpk=271.428571428571;ctl_logOddScore=-721.755118491131;eFDR=7.05383078381684e-140	chr16	94370738	94469221	Ttc3_22129_NM_009441	210	Ttc3	22129	NM_9441
chr16	rtracklayer	sequence_feature	94429441	94429650	.	-	.	count=644;fpk=3066.66666666667;logOddScore=737.519069829315;pval=5.34586505571388e-136;pvalAdj=8.1109676707383e-136;ctl_count=76;ctl_fpk=361.904761904762;ctl_logOddScore=-715.24086423577;eFDR=5.34586505571388e-136	chr16	94370738	94469221	Ttc3_22129_NM_009441	210	Ttc3	22129	NM_9441
chr16	rtracklayer	sequence_feature	94431961	94432170	.	-	.	count=445;fpk=2119.04761904762;logOddScore=729.770556269852;pval=2.36766486966642e-132;pvalAdj=2.97649297900921e-132;ctl_count=41;ctl_fpk=195.238095238095;ctl_logOddScore=-727.291380365875;eFDR=2.36766486966642e-132	chr16	94370738	94469221	Ttc3_22129_NM_009441	210	Ttc3	22129	NM_9441
chr16	rtracklayer	sequence_feature	94468711	94469130	.	-	.	count=919;fpk=2188.09523809524;logOddScore=742.948818466616;pval=1.38975870668521e-138;pvalAdj=2.71775035973997e-138;ctl_count=71;ctl_fpk=169.047619047619;ctl_logOddScore=-729.212796164343;eFDR=1.38975870668521e-138	chr16	94370738	94469221	Ttc3_22129_NM_009441	420	Ttc3	22129	NM_9441
chr16	rtracklayer	sequence_feature	94685221	94685430	.	-	.	count=771;fpk=3671.42857142857;logOddScore=720.889385650087;pval=3.10333777756914e-128;pvalAdj=3.41367155532606e-128;ctl_count=64;ctl_fpk=304.761904761905;ctl_logOddScore=-719.349415873765;eFDR=3.10333777756914e-128	chr16	94570906	94695519	Dyrk1a_13548_NM_001113389	210	Dyrk1a	13548	NM_1113389
chr16	rtracklayer	sequence_feature	94685221	94685430	.	-	.	count=771;fpk=3671.42857142857;logOddScore=720.889385650087;pval=3.10333777756914e-128;pvalAdj=3.41367155532606e-128;ctl_count=64;ctl_fpk=304.761904761905;ctl_logOddScore=-719.349415873765;eFDR=3.10333777756914e-128	chr16	94570205	94695519	Dyrk1a_13548_NM_007890	210	Dyrk1a	13548	NM_7890
chr16	rtracklayer	sequence_feature	94691521	94691940	.	-	.	count=929;fpk=2211.90476190476;logOddScore=747.620028611609;pval=7.92962016384013e-141;pvalAdj=2.0150768910301e-140;ctl_count=52;ctl_fpk=123.809523809524;ctl_logOddScore=-732.573224984206;eFDR=7.92962016384013e-141	chr16	94570906	94695519	Dyrk1a_13548_NM_001113389	420	Dyrk1a	13548	NM_1113389
chr16	rtracklayer	sequence_feature	94691521	94691940	.	-	.	count=929;fpk=2211.90476190476;logOddScore=747.620028611609;pval=7.92962016384013e-141;pvalAdj=2.0150768910301e-140;ctl_count=52;ctl_fpk=123.809523809524;ctl_logOddScore=-732.573224984206;eFDR=7.92962016384013e-141	chr16	94570205	94695519	Dyrk1a_13548_NM_007890	420	Dyrk1a	13548	NM_7890
chr16	rtracklayer	sequence_feature	96467701	96467910	.	-	.	count=581;fpk=2766.66666666667;logOddScore=758.385536719832;pval=4.55817509796496e-146;pvalAdj=4.32448975215859e-145;ctl_count=20;ctl_fpk=95.2380952380952;ctl_logOddScore=-734.722432135416;eFDR=4.55817509796496e-146	chr16	96467605	96525793	Pcp4_18546_NM_008791	210	Pcp4	18546	NM_8791
chr16	rtracklayer	sequence_feature	96493741	96493950	.	-	.	count=522;fpk=2485.71428571429;logOddScore=761.490582302403;pval=1.34674272230505e-147;pvalAdj=2.96283398907111e-146;ctl_count=1;ctl_fpk=4.76190476190476;ctl_logOddScore=-742.648312452153;eFDR=1.34674272230505e-147	chr16	96467605	96525793	Pcp4_18546_NM_008791	210	Pcp4	18546	NM_8791
chr16	rtracklayer	sequence_feature	96525661	96525870	.	-	.	count=691;fpk=3290.47619047619;logOddScore=753.804496359128;pval=7.95459456528013e-144;pvalAdj=4.37502701090407e-143;ctl_count=15;ctl_fpk=71.4285714285714;ctl_logOddScore=-736.558512004324;eFDR=7.95459456528013e-144	chr16	96467605	96525793	Pcp4_18546_NM_008791	133	Pcp4	18546	NM_8791
chr16	rtracklayer	sequence_feature	97490611	97491030	.	-	.	count=1019;fpk=2426.19047619048;logOddScore=760.47242158623;pval=4.28259531783268e-147;pvalAdj=7.53736775938552e-146;ctl_count=0;ctl_fpk=0;ctl_logOddScore=-743.746924740821;eFDR=4.28259531783268e-147	chr16	97471085	97504936	Fam3b_52793_NM_020622	420	Fam3b	52793	NM_20622
chr17	rtracklayer	sequence_feature	23819201	23819400	.	-	.	count=2405;fpk=12025;logOddScore=665.365574568328;pval=0;pvalAdj=0;ctl_count=167;ctl_fpk=835;ctl_logOddScore=-616.581846424345;eFDR=0.0769230769230769	chr17	23803186	23824743	Srrm2_75956_NM_175229	200	Srrm2	75956	NM_175229
chr17	rtracklayer	sequence_feature	24720201	24720400	.	-	.	count=2595;fpk=12975;logOddScore=497.61679908261;pval=0;pvalAdj=0;ctl_count=416;ctl_fpk=2080;ctl_logOddScore=-463.927173242886;eFDR=0.0769230769230769	chr17	24720062	24721927	Rps2_16898_NM_008503	200	Rps2	16898	NM_8503
chr17	rtracklayer	sequence_feature	24724231	24724435	.	+	.	count=6856;fpk=33443.9024390244;logOddScore=107.94401553033;pval=7.44183370776248e-47;pvalAdj=8.22518462436906e-47;ctl_count=1597;ctl_fpk=7790.24390243902;ctl_logOddScore=22.663413379647;eFDR=0.263157894736842	chr17	24722066	24724388	Ndufb10_68342_NM_026684	158	Ndufb10	68342	NM_26684
chr17	rtracklayer	sequence_feature	26269401	26269600	.	-	.	count=2889;fpk=14445;logOddScore=636.386184254577;pval=0;pvalAdj=0;ctl_count=108;ctl_fpk=540;ctl_logOddScore=-652.781819817151;eFDR=0.0769230769230769	chr17	26252909	26280730	Luc7l_66978_NM_025881	200	Luc7l	66978	NM_25881
chr17	rtracklayer	sequence_feature	26269401	26269600	.	-	.	count=2889;fpk=14445;logOddScore=636.386184254577;pval=0;pvalAdj=0;ctl_count=108;ctl_fpk=540;ctl_logOddScore=-652.781819817151;eFDR=0.0769230769230769	chr17	26252909	26280730	Luc7l_66978_NR_037905	200	Luc7l	66978	NR_37905
chr17	rtracklayer	sequence_feature	26269401	26269600	.	-	.	count=2889;fpk=14445;logOddScore=636.386184254577;pval=0;pvalAdj=0;ctl_count=108;ctl_fpk=540;ctl_logOddScore=-652.781819817151;eFDR=0.0769230769230769	chr17	26252909	26285506	Luc7l_66978_NM_028190	200	Luc7l	66978	NM_28190
chr17	rtracklayer	sequence_feature	26269401	26269600	.	-	.	count=2889;fpk=14445;logOddScore=636.386184254577;pval=0;pvalAdj=0;ctl_count=108;ctl_fpk=540;ctl_logOddScore=-652.781819817151;eFDR=0.0769230769230769	chr17	26252909	26280730	Luc7l_66978_NR_037906	200	Luc7l	66978	NR_37906
chr17	rtracklayer	sequence_feature	26270201	26270400	.	-	.	count=3180;fpk=15900;logOddScore=557.558339291423;pval=0;pvalAdj=0;ctl_count=121;ctl_fpk=605;ctl_logOddScore=-644.803249138488;eFDR=0.0769230769230769	chr17	26252909	26280730	Luc7l_66978_NM_025881	200	Luc7l	66978	NM_25881
chr17	rtracklayer	sequence_feature	26270201	26270400	.	-	.	count=3180;fpk=15900;logOddScore=557.558339291423;pval=0;pvalAdj=0;ctl_count=121;ctl_fpk=605;ctl_logOddScore=-644.803249138488;eFDR=0.0769230769230769	chr17	26252909	26280730	Luc7l_66978_NR_037905	200	Luc7l	66978	NR_37905
chr17	rtracklayer	sequence_feature	26270201	26270400	.	-	.	count=3180;fpk=15900;logOddScore=557.558339291423;pval=0;pvalAdj=0;ctl_count=121;ctl_fpk=605;ctl_logOddScore=-644.803249138488;eFDR=0.0769230769230769	chr17	26252909	26285506	Luc7l_66978_NM_028190	200	Luc7l	66978	NM_28190
chr17	rtracklayer	sequence_feature	26270201	26270400	.	-	.	count=3180;fpk=15900;logOddScore=557.558339291423;pval=0;pvalAdj=0;ctl_count=121;ctl_fpk=605;ctl_logOddScore=-644.803249138488;eFDR=0.0769230769230769	chr17	26252909	26280730	Luc7l_66978_NR_037906	200	Luc7l	66978	NR_37906
chr17	rtracklayer	sequence_feature	30005201	30005400	.	-	.	count=2340;fpk=11700;logOddScore=707.679849356238;pval=0;pvalAdj=0;ctl_count=101;ctl_fpk=505;ctl_logOddScore=-657.07873239262;eFDR=0.0769230769230769	chr17	30005086	30210020	Zfand3_21769_NM_148926	200	Zfand3	21769	NM_148926
chr17	rtracklayer	sequence_feature	31520201	31520400	.	-	.	count=2730;fpk=13650;logOddScore=209.463644739088;pval=1.17121808880053e-123;pvalAdj=1.25487652371485e-123;ctl_count=855;ctl_fpk=4275;ctl_logOddScore=-194.905776161516;eFDR=0.142857142857143	chr17	31520114	31531325	Ndufv3_78330_NM_030087	200	Ndufv3	78330	NM_30087
chr17	rtracklayer	sequence_feature	31520201	31520400	.	-	.	count=2730;fpk=13650;logOddScore=209.463644739088;pval=1.17121808880053e-123;pvalAdj=1.25487652371485e-123;ctl_count=855;ctl_fpk=4275;ctl_logOddScore=-194.905776161516;eFDR=0.142857142857143	chr17	31520114	31531325	Ndufv3_78330_NM_001083891	200	Ndufv3	78330	NM_1083891
chr17	rtracklayer	sequence_feature	31521601	31521800	.	-	.	count=2523;fpk=12615;logOddScore=679.135461217315;pval=0;pvalAdj=0;ctl_count=132;ctl_fpk=660;ctl_logOddScore=-638.053348866105;eFDR=0.0769230769230769	chr17	31520114	31531325	Ndufv3_78330_NM_030087	200	Ndufv3	78330	NM_30087
chr17	rtracklayer	sequence_feature	31521601	31521800	.	-	.	count=2523;fpk=12615;logOddScore=679.135461217315;pval=0;pvalAdj=0;ctl_count=132;ctl_fpk=660;ctl_logOddScore=-638.053348866105;eFDR=0.0769230769230769	chr17	31520114	31531325	Ndufv3_78330_NM_001083891	200	Ndufv3	78330	NM_1083891
chr17	rtracklayer	sequence_feature	33746691	33747100	.	+	.	count=15124;fpk=36887.8048780488;logOddScore=783.002842088899;pval=0;pvalAdj=0;ctl_count=385;ctl_fpk=939.024390243902;ctl_logOddScore=-676.274163006013;eFDR=0.277777777777778	chr17	33742483	33760486	Rab11b_19326_NM_008997	410	Rab11b	19326	NM_8997
chr17	rtracklayer	sequence_feature	34612401	34612600	.	-	.	count=2337;fpk=11685;logOddScore=713.860602290321;pval=0;pvalAdj=0;ctl_count=91;ctl_fpk=455;ctl_logOddScore=-663.218292851466;eFDR=0.0769230769230769	chr17	34609013	34613449	Agpat1_55979_NM_018862	200	Agpat1	55979	NM_18862
chr17	rtracklayer	sequence_feature	34612401	34612600	.	-	.	count=2337;fpk=11685;logOddScore=713.860602290321;pval=0;pvalAdj=0;ctl_count=91;ctl_fpk=455;ctl_logOddScore=-663.218292851466;eFDR=0.0769230769230769	chr17	34605860	34613449	Agpat1_55979_NM_001163379	200	Agpat1	55979	NM_1163379
chr17	rtracklayer	sequence_feature	34629601	34629800	.	-	.	count=2749;fpk=13745;logOddScore=670.863468368744;pval=0;pvalAdj=0;ctl_count=97;ctl_fpk=485;ctl_logOddScore=-659.534387562002;eFDR=0.0769230769230769	chr17	34629685	34632260	Prrt1_260297_NM_030890	115	Prrt1	260297	NM_30890
chr17	rtracklayer	sequence_feature	34632201	34632600	.	-	.	count=6205;fpk=15512.5;logOddScore=601.006248104608;pval=0;pvalAdj=0;ctl_count=120;ctl_fpk=300;ctl_logOddScore=-682.263740759934;eFDR=0.0769230769230769	chr17	34629685	34632260	Prrt1_260297_NM_030890	60	Prrt1	260297	NM_30890
chr17	rtracklayer	sequence_feature	35835846	35836050	.	+	.	count=7430;fpk=36243.9024390244;logOddScore=656.238861988461;pval=0;pvalAdj=0;ctl_count=977;ctl_fpk=4765.85365853659;ctl_logOddScore=-540.834374326554;eFDR=0.277777777777778	chr17	35833919	35838301	Tubb5_22154_NM_011655	205	Tubb5	22154	NM_11655
chr17	rtracklayer	sequence_feature	35897141	35897345	.	+	.	count=6585;fpk=32121.9512195122;logOddScore=763.567082479666;pval=0;pvalAdj=0;ctl_count=384;ctl_fpk=1873.17073170732;ctl_logOddScore=-639.449774701444;eFDR=0.277777777777778	chr17	35892676	35897378	2310061I04Rik_69662_NM_001033630	205	2310061I04Rik	69662	NM_1033630
chr17	rtracklayer	sequence_feature	35900011	35900215	.	+	.	count=6428;fpk=31356.0975609756;logOddScore=809.846264321648;pval=0;pvalAdj=0;ctl_count=103;ctl_fpk=502.439024390244;ctl_logOddScore=-693.734224786743;eFDR=0.277777777777778	chr17	35899831	35910068	Atat1_73242_NM_028476	205	Atat1	73242	NM_28476
chr17	rtracklayer	sequence_feature	35900011	35900215	.	+	.	count=6428;fpk=31356.0975609756;logOddScore=809.846264321648;pval=0;pvalAdj=0;ctl_count=103;ctl_fpk=502.439024390244;ctl_logOddScore=-693.734224786743;eFDR=0.277777777777778	chr17	35899831	35910068	Atat1_73242_NM_001142745	205	Atat1	73242	NM_1142745
chr17	rtracklayer	sequence_feature	35900011	35900215	.	+	.	count=6428;fpk=31356.0975609756;logOddScore=809.846264321648;pval=0;pvalAdj=0;ctl_count=103;ctl_fpk=502.439024390244;ctl_logOddScore=-693.734224786743;eFDR=0.277777777777778	chr17	35897597	35910068	Atat1_73242_NM_001142744	205	Atat1	73242	NM_1142744
chr17	rtracklayer	sequence_feature	39845801	39846000	.	-	.	count=2798;fpk=13990;logOddScore=14.0199222050313;pval=0.0860998375815522;pvalAdj=0.0860998375815522;ctl_count=8507;ctl_fpk=42535;ctl_logOddScore=-11.6130131311323;eFDR=0.133333333333333	chr17	39842996	39848829	Rn45s_n/a_NR_046233	200	Rn45s	n/a	NR_46233
chr17	rtracklayer	sequence_feature	45568426	45568630	.	+	.	count=6464;fpk=31531.7073170732;logOddScore=796.925291075109;pval=0;pvalAdj=0;ctl_count=180;ctl_fpk=878.048780487805;ctl_logOddScore=-678.695922308869;eFDR=0.277777777777778	chr17	45567777	45573261	Hsp90ab1_15516_NM_008302	205	Hsp90ab1	15516	NM_8302
chr17	rtracklayer	sequence_feature	45569246	45569450	.	+	.	count=6527;fpk=31839.0243902439;logOddScore=810.743287491303;pval=0;pvalAdj=0;ctl_count=126;ctl_fpk=614.634146341463;ctl_logOddScore=-689.213530054473;eFDR=0.277777777777778	chr17	45567777	45573261	Hsp90ab1_15516_NM_008302	205	Hsp90ab1	15516	NM_8302
chr17	rtracklayer	sequence_feature	45571296	45571500	.	+	.	count=6359;fpk=31019.512195122;logOddScore=748.349113374795;pval=0;pvalAdj=0;ctl_count=398;ctl_fpk=1941.46341463415;ctl_logOddScore=-636.769784641329;eFDR=0.277777777777778	chr17	45567777	45573261	Hsp90ab1_15516_NM_008302	205	Hsp90ab1	15516	NM_8302
chr17	rtracklayer	sequence_feature	45571706	45571910	.	+	.	count=6284;fpk=30653.6585365854;logOddScore=760.9170218935;pval=0;pvalAdj=0;ctl_count=303;ctl_fpk=1478.0487804878;ctl_logOddScore=-654.979990527505;eFDR=0.277777777777778	chr17	45567777	45573261	Hsp90ab1_15516_NM_008302	205	Hsp90ab1	15516	NM_8302
chr17	rtracklayer	sequence_feature	46681601	46681800	.	-	.	count=2553;fpk=12765;logOddScore=660.960915920538;pval=0;pvalAdj=0;ctl_count=157;ctl_fpk=785;ctl_logOddScore=-622.715847747945;eFDR=0.0769230769230769	chr17	46681120	46683126	Mea1_17256_NM_010787	200	Mea1	17256	NM_10787
chr17	rtracklayer	sequence_feature	46681601	46681800	.	-	.	count=2553;fpk=12765;logOddScore=660.960915920538;pval=0;pvalAdj=0;ctl_count=157;ctl_fpk=785;ctl_logOddScore=-622.715847747945;eFDR=0.0769230769230769	chr17	46680782	46683126	Mea1_17256_NM_001277311	200	Mea1	17256	NM_1277311
chr17	rtracklayer	sequence_feature	46681601	46681800	.	-	.	count=2553;fpk=12765;logOddScore=660.960915920538;pval=0;pvalAdj=0;ctl_count=157;ctl_fpk=785;ctl_logOddScore=-622.715847747945;eFDR=0.0769230769230769	chr17	46680452	46683126	Mea1_17256_NM_001277310	200	Mea1	17256	NM_1277310
chr17	rtracklayer	sequence_feature	46681601	46681800	.	-	.	count=2553;fpk=12765;logOddScore=660.960915920538;pval=0;pvalAdj=0;ctl_count=157;ctl_fpk=785;ctl_logOddScore=-622.715847747945;eFDR=0.0769230769230769	chr17	46680985	46683126	Mea1_17256_NM_001277309	200	Mea1	17256	NM_1277309
chr17	rtracklayer	sequence_feature	46681601	46681800	.	-	.	count=2553;fpk=12765;logOddScore=660.960915920538;pval=0;pvalAdj=0;ctl_count=157;ctl_fpk=785;ctl_logOddScore=-622.715847747945;eFDR=0.0769230769230769	chr17	46681179	46683126	Mea1_17256_NM_001277312	200	Mea1	17256	NM_1277312
chr17	rtracklayer	sequence_feature	46681601	46681800	.	-	.	count=2553;fpk=12765;logOddScore=660.960915920538;pval=0;pvalAdj=0;ctl_count=157;ctl_fpk=785;ctl_logOddScore=-622.715847747945;eFDR=0.0769230769230769	chr17	46680985	46683126	Mea1_17256_NR_102392	200	Mea1	17256	NR_102392
chr17	rtracklayer	sequence_feature	57044326	57044735	.	+	.	count=13407;fpk=32700;logOddScore=730.475288113715;pval=0;pvalAdj=0;ctl_count=437;ctl_fpk=1065.85365853659;ctl_logOddScore=-671.249008519572;eFDR=0.277777777777778	chr17	57043710	57059863	Slc25a23_66972_NM_025877	410	Slc25a23	66972	NM_25877
chr17	rtracklayer	sequence_feature	57045146	57045555	.	+	.	count=11207;fpk=27334.1463414634;logOddScore=709.888832421465;pval=0;pvalAdj=0;ctl_count=309;ctl_fpk=753.658536585366;ctl_logOddScore=-683.651928920191;eFDR=0.277777777777778	chr17	57043710	57059863	Slc25a23_66972_NM_025877	410	Slc25a23	66972	NM_25877
chr17	rtracklayer	sequence_feature	70761201	70761400	.	-	.	count=2742;fpk=13710;logOddScore=593.546252468589;pval=0;pvalAdj=0;ctl_count=225;ctl_fpk=1125;ctl_logOddScore=-581.012507429575;eFDR=0.0769230769230769	chr17	70424791	70816729	Dlgap1_224997_NM_027712	200	Dlgap1	224997	NM_27712
chr17	rtracklayer	sequence_feature	70761201	70761400	.	-	.	count=2742;fpk=13710;logOddScore=593.546252468589;pval=0;pvalAdj=0;ctl_count=225;ctl_fpk=1125;ctl_logOddScore=-581.012507429575;eFDR=0.0769230769230769	chr17	70522109	70821413	Dlgap1_224997_NM_001128180	200	Dlgap1	224997	NM_1128180
chr17	rtracklayer	sequence_feature	70761201	70761400	.	-	.	count=2742;fpk=13710;logOddScore=593.546252468589;pval=0;pvalAdj=0;ctl_count=225;ctl_fpk=1125;ctl_logOddScore=-581.012507429575;eFDR=0.0769230769230769	chr17	70424791	70821413	Dlgap1_224997_NM_177639	200	Dlgap1	224997	NM_177639
chr17	rtracklayer	sequence_feature	70761201	70761400	.	-	.	count=2742;fpk=13710;logOddScore=593.546252468589;pval=0;pvalAdj=0;ctl_count=225;ctl_fpk=1125;ctl_logOddScore=-581.012507429575;eFDR=0.0769230769230769	chr17	70561746	70816729	Dlgap1_224997_NM_001128181	200	Dlgap1	224997	NM_1128181
chr17	rtracklayer	sequence_feature	70974076	70974280	.	+	.	count=7099;fpk=34629.2682926829;logOddScore=768.28485672909;pval=0;pvalAdj=0;ctl_count=384;ctl_fpk=1873.17073170732;ctl_logOddScore=-639.449774701444;eFDR=0.277777777777778	chr17	70973962	70990516	Myl12b_67938_NM_023402	205	Myl12b	67938	NM_23402
chr17	rtracklayer	sequence_feature	70975306	70975510	.	+	.	count=6149;fpk=29995.1219512195;logOddScore=777.033604907906;pval=0;pvalAdj=0;ctl_count=157;ctl_fpk=765.853658536585;ctl_logOddScore=-683.163089661999;eFDR=0.277777777777778	chr17	70973962	70990516	Myl12b_67938_NM_023402	205	Myl12b	67938	NM_23402
chr17	rtracklayer	sequence_feature	70976946	70977150	.	+	.	count=6992;fpk=34107.3170731707;logOddScore=775.867827228255;pval=0;pvalAdj=0;ctl_count=353;ctl_fpk=1721.9512195122;ctl_logOddScore=-645.388071970097;eFDR=0.277777777777778	chr17	70973962	70990516	Myl12b_67938_NM_023402	205	Myl12b	67938	NM_23402
chr17	rtracklayer	sequence_feature	78851201	78851405	.	+	.	count=5895;fpk=28756.0975609756;logOddScore=598.200553213149;pval=0;pvalAdj=0;ctl_count=983;ctl_fpk=4795.12195121951;ctl_logOddScore=-533.88703681631;eFDR=0.277777777777778	chr17	78850504	78852544	Gm6548_625054_NR_003363	205	Gm6548	625054	NR_3363
chr17	rtracklayer	sequence_feature	81648221	81648425	.	+	.	count=5847;fpk=28521.9512195122;logOddScore=688.533169459107;pval=0;pvalAdj=0;ctl_count=429;ctl_fpk=2092.68292682927;ctl_logOddScore=-630.839063277505;eFDR=0.277777777777778	chr17	81373104	81738387	Slc8a1_20541_NM_001112798	205	Slc8a1	20541	NM_1112798
chr17	rtracklayer	sequence_feature	81648221	81648425	.	+	.	count=5847;fpk=28521.9512195122;logOddScore=688.533169459107;pval=0;pvalAdj=0;ctl_count=429;ctl_fpk=2092.68292682927;ctl_logOddScore=-630.839063277505;eFDR=0.277777777777778	chr17	81373104	81738387	Slc8a1_20541_NM_001286684	205	Slc8a1	20541	NM_1286684
chr17	rtracklayer	sequence_feature	81648221	81648425	.	+	.	count=5847;fpk=28521.9512195122;logOddScore=688.533169459107;pval=0;pvalAdj=0;ctl_count=429;ctl_fpk=2092.68292682927;ctl_logOddScore=-630.839063277505;eFDR=0.277777777777778	chr17	81373104	81738387	Slc8a1_20541_NM_011406	205	Slc8a1	20541	NM_11406
chr17	rtracklayer	sequence_feature	81648221	81648425	.	+	.	count=5847;fpk=28521.9512195122;logOddScore=688.533169459107;pval=0;pvalAdj=0;ctl_count=429;ctl_fpk=2092.68292682927;ctl_logOddScore=-630.839063277505;eFDR=0.277777777777778	chr17	81373104	81738387	Slc8a1_20541_NR_104580	205	Slc8a1	20541	NR_104580
chr17	rtracklayer	sequence_feature	83514131	83514335	.	+	.	count=6567;fpk=32034.1463414634;logOddScore=684.210186361334;pval=0;pvalAdj=0;ctl_count=796;ctl_fpk=3882.92682926829;ctl_logOddScore=-560.849921737347;eFDR=0.277777777777778	chr17	83501916	83514333	Cox7a2l_20463_NM_001159529	203	Cox7a2l	20463	NM_1159529
chr17	rtracklayer	sequence_feature	83514131	83514335	.	+	.	count=6567;fpk=32034.1463414634;logOddScore=684.210186361334;pval=0;pvalAdj=0;ctl_count=796;ctl_fpk=3882.92682926829;ctl_logOddScore=-560.849921737347;eFDR=0.277777777777778	chr17	83501916	83514333	Cox7a2l_20463_NM_009187	203	Cox7a2l	20463	NM_9187
chr18	rtracklayer	sequence_feature	5705001	5705200	.	-	.	count=1786;fpk=8930;logOddScore=714.144456584585;pval=0;pvalAdj=0;ctl_count=86;ctl_fpk=430;ctl_logOddScore=-695.199241790397;eFDR=0.125	chr18	5591859	5775468	Zeb1_21417_NM_011546	200	Zeb1	21417	NM_11546
chr18	rtracklayer	sequence_feature	10482781	10482990	.	+	.	count=2260;fpk=10761.9047619048;logOddScore=58.680676122437;pval=0;pvalAdj=0;ctl_count=0;ctl_fpk=0;ctl_logOddScore=0;eFDR=0	chr18	10325178	10562941	Greb1l_381157_NM_001083628	210	Greb1l	381157	NM_1083628
chr18	rtracklayer	sequence_feature	15011201	15011400	.	-	.	count=1473;fpk=7365;logOddScore=736.311326810431;pval=0;pvalAdj=0;ctl_count=87;ctl_fpk=435;ctl_logOddScore=-694.966736308044;eFDR=0.125	chr18	14968684	15063582	Kctd1_106931_NM_001142731	200	Kctd1	106931	NM_1142731
chr18	rtracklayer	sequence_feature	15011201	15011400	.	-	.	count=1473;fpk=7365;logOddScore=736.311326810431;pval=0;pvalAdj=0;ctl_count=87;ctl_fpk=435;ctl_logOddScore=-694.966736308044;eFDR=0.125	chr18	14988994	15047987	4933424G05Rik_74456_NR_045372	200	4933424G05Rik	74456	NR_45372
chr18	rtracklayer	sequence_feature	15011201	15011400	.	-	.	count=1473;fpk=7365;logOddScore=736.311326810431;pval=0;pvalAdj=0;ctl_count=87;ctl_fpk=435;ctl_logOddScore=-694.966736308044;eFDR=0.125	chr18	14968684	15151446	Kctd1_106931_NM_134112	200	Kctd1	106931	NM_134112
chr18	rtracklayer	sequence_feature	16808611	16808820	.	+	.	count=1800;fpk=8571.42857142857;logOddScore=27.3170779638722;pval=0;pvalAdj=0;ctl_count=131;ctl_fpk=623.809523809524;ctl_logOddScore=0;eFDR=0	chr18	16588876	16809246	Cdh2_12558_NM_007664	210	Cdh2	12558	NM_7664
chr18	rtracklayer	sequence_feature	23883601	23883800	.	-	.	count=1579;fpk=7895;logOddScore=732.877048133388;pval=0;pvalAdj=0;ctl_count=98;ctl_fpk=490;ctl_logOddScore=-692.415891292554;eFDR=0.125	chr18	23753724	23893861	Mapre2_212307_NM_001162941	200	Mapre2	212307	NM_1162941
chr18	rtracklayer	sequence_feature	23883601	23883800	.	-	.	count=1579;fpk=7895;logOddScore=732.877048133388;pval=0;pvalAdj=0;ctl_count=98;ctl_fpk=490;ctl_logOddScore=-692.415891292554;eFDR=0.125	chr18	23752332	23893861	Mapre2_212307_NM_001162942	200	Mapre2	212307	NM_1162942
chr18	rtracklayer	sequence_feature	23883601	23883800	.	-	.	count=1579;fpk=7895;logOddScore=732.877048133388;pval=0;pvalAdj=0;ctl_count=98;ctl_fpk=490;ctl_logOddScore=-692.415891292554;eFDR=0.125	chr18	23803969	23893861	Mapre2_212307_NM_153058	200	Mapre2	212307	NM_153058
chr18	rtracklayer	sequence_feature	23891201	23891400	.	-	.	count=1180;fpk=5900;logOddScore=695.900139168667;pval=0;pvalAdj=0;ctl_count=95;ctl_fpk=475;ctl_logOddScore=-693.110433383018;eFDR=0.125	chr18	23753724	23893861	Mapre2_212307_NM_001162941	200	Mapre2	212307	NM_1162941
chr18	rtracklayer	sequence_feature	23891201	23891400	.	-	.	count=1180;fpk=5900;logOddScore=695.900139168667;pval=0;pvalAdj=0;ctl_count=95;ctl_fpk=475;ctl_logOddScore=-693.110433383018;eFDR=0.125	chr18	23752332	23893861	Mapre2_212307_NM_001162942	200	Mapre2	212307	NM_1162942
chr18	rtracklayer	sequence_feature	23891201	23891400	.	-	.	count=1180;fpk=5900;logOddScore=695.900139168667;pval=0;pvalAdj=0;ctl_count=95;ctl_fpk=475;ctl_logOddScore=-693.110433383018;eFDR=0.125	chr18	23803969	23893861	Mapre2_212307_NM_153058	200	Mapre2	212307	NM_153058
chr18	rtracklayer	sequence_feature	25478251	25478670	.	+	.	count=4020;fpk=9571.42857142857;logOddScore=22.8687861264689;pval=0;pvalAdj=0;ctl_count=314;ctl_fpk=747.619047619048;ctl_logOddScore=0;eFDR=0	chr18	25477619	25753983	Celf4_108013_NM_001146293	420	Celf4	108013	NM_1146293
chr18	rtracklayer	sequence_feature	25478251	25478670	.	+	.	count=4020;fpk=9571.42857142857;logOddScore=22.8687861264689;pval=0;pvalAdj=0;ctl_count=314;ctl_fpk=747.619047619048;ctl_logOddScore=0;eFDR=0	chr18	25477619	25753983	Celf4_108013_NM_001146292	420	Celf4	108013	NM_1146292
chr18	rtracklayer	sequence_feature	25478251	25478670	.	+	.	count=4020;fpk=9571.42857142857;logOddScore=22.8687861264689;pval=0;pvalAdj=0;ctl_count=314;ctl_fpk=747.619047619048;ctl_logOddScore=0;eFDR=0	chr18	25477619	25753983	Celf4_108013_NM_133195	420	Celf4	108013	NM_133195
chr18	rtracklayer	sequence_feature	25478251	25478670	.	+	.	count=4020;fpk=9571.42857142857;logOddScore=22.8687861264689;pval=0;pvalAdj=0;ctl_count=314;ctl_fpk=747.619047619048;ctl_logOddScore=0;eFDR=0	chr18	25477619	25753983	Celf4_108013_NM_001174074	420	Celf4	108013	NM_1174074
chr18	rtracklayer	sequence_feature	25478251	25478670	.	+	.	count=4020;fpk=9571.42857142857;logOddScore=22.8687861264689;pval=0;pvalAdj=0;ctl_count=314;ctl_fpk=747.619047619048;ctl_logOddScore=0;eFDR=0	chr18	25477619	25753983	Celf4_108013_NM_001146294	420	Celf4	108013	NM_1146294
chr18	rtracklayer	sequence_feature	25479301	25479510	.	+	.	count=1823;fpk=8680.95238095238;logOddScore=31.3711043400008;pval=0;pvalAdj=0;ctl_count=103;ctl_fpk=490.47619047619;ctl_logOddScore=0;eFDR=0	chr18	25477619	25753983	Celf4_108013_NM_001146293	210	Celf4	108013	NM_1146293
chr18	rtracklayer	sequence_feature	25479301	25479510	.	+	.	count=1823;fpk=8680.95238095238;logOddScore=31.3711043400008;pval=0;pvalAdj=0;ctl_count=103;ctl_fpk=490.47619047619;ctl_logOddScore=0;eFDR=0	chr18	25477619	25753983	Celf4_108013_NM_001146292	210	Celf4	108013	NM_1146292
chr18	rtracklayer	sequence_feature	25479301	25479510	.	+	.	count=1823;fpk=8680.95238095238;logOddScore=31.3711043400008;pval=0;pvalAdj=0;ctl_count=103;ctl_fpk=490.47619047619;ctl_logOddScore=0;eFDR=0	chr18	25477619	25753983	Celf4_108013_NM_133195	210	Celf4	108013	NM_133195
chr18	rtracklayer	sequence_feature	25479301	25479510	.	+	.	count=1823;fpk=8680.95238095238;logOddScore=31.3711043400008;pval=0;pvalAdj=0;ctl_count=103;ctl_fpk=490.47619047619;ctl_logOddScore=0;eFDR=0	chr18	25477619	25753983	Celf4_108013_NM_001174074	210	Celf4	108013	NM_1174074
chr18	rtracklayer	sequence_feature	25479301	25479510	.	+	.	count=1823;fpk=8680.95238095238;logOddScore=31.3711043400008;pval=0;pvalAdj=0;ctl_count=103;ctl_fpk=490.47619047619;ctl_logOddScore=0;eFDR=0	chr18	25477619	25753983	Celf4_108013_NM_001146294	210	Celf4	108013	NM_1146294
chr18	rtracklayer	sequence_feature	33437041	33437460	.	+	.	count=3596;fpk=8561.90476190476;logOddScore=18.3914899748834;pval=0;pvalAdj=0;ctl_count=241;ctl_fpk=573.809523809524;ctl_logOddScore=0;eFDR=0	chr18	33437018	33463634	Nrep_27528_NM_053078	420	Nrep	27528	NM_53078
chr18	rtracklayer	sequence_feature	33437041	33437460	.	+	.	count=3596;fpk=8561.90476190476;logOddScore=18.3914899748834;pval=0;pvalAdj=0;ctl_count=241;ctl_fpk=573.809523809524;ctl_logOddScore=0;eFDR=0	chr18	33437018	33463699	Nrep_27528_NM_001109989	420	Nrep	27528	NM_1109989
chr18	rtracklayer	sequence_feature	33437041	33437460	.	+	.	count=3596;fpk=8561.90476190476;logOddScore=18.3914899748834;pval=0;pvalAdj=0;ctl_count=241;ctl_fpk=573.809523809524;ctl_logOddScore=0;eFDR=0	chr18	33437018	33464029	Nrep_27528_NM_001109988	420	Nrep	27528	NM_1109988
chr18	rtracklayer	sequence_feature	33437041	33437460	.	+	.	count=3596;fpk=8561.90476190476;logOddScore=18.3914899748834;pval=0;pvalAdj=0;ctl_count=241;ctl_fpk=573.809523809524;ctl_logOddScore=0;eFDR=0	chr18	33437018	33463634	Nrep_27528_NM_001267717	420	Nrep	27528	NM_1267717
chr18	rtracklayer	sequence_feature	34312401	34312600	.	-	.	count=1468;fpk=7340;logOddScore=731.310959878236;pval=0;pvalAdj=0;ctl_count=108;ctl_fpk=540;ctl_logOddScore=-690.106110825113;eFDR=0.125	chr18	34220983	34322190	Apc_11789_NM_007462	200	Apc	11789	NM_7462
chr18	rtracklayer	sequence_feature	34313201	34313800	.	-	.	count=4530;fpk=7550;logOddScore=727.091603997826;pval=0;pvalAdj=0;ctl_count=265;ctl_fpk=441.666666666667;ctl_logOddScore=-694.662172560218;eFDR=0.125	chr18	34220983	34322190	Apc_11789_NM_007462	600	Apc	11789	NM_7462
chr18	rtracklayer	sequence_feature	34314601	34315400	.	-	.	count=6015;fpk=7518.75;logOddScore=727.428035283627;pval=0;pvalAdj=0;ctl_count=380;ctl_fpk=475;ctl_logOddScore=-693.159262896356;eFDR=0.125	chr18	34220983	34322190	Apc_11789_NM_007462	800	Apc	11789	NM_7462
chr18	rtracklayer	sequence_feature	34316001	34316200	.	-	.	count=1558;fpk=7790;logOddScore=736.872623095295;pval=0;pvalAdj=0;ctl_count=84;ctl_fpk=420;ctl_logOddScore=-695.664591275244;eFDR=0.125	chr18	34220983	34322190	Apc_11789_NM_007462	200	Apc	11789	NM_7462
chr18	rtracklayer	sequence_feature	34316801	34317000	.	-	.	count=1581;fpk=7905;logOddScore=732.791526782504;pval=0;pvalAdj=0;ctl_count=98;ctl_fpk=490;ctl_logOddScore=-692.415891292554;eFDR=0.125	chr18	34220983	34322190	Apc_11789_NM_007462	200	Apc	11789	NM_7462
chr18	rtracklayer	sequence_feature	34317401	34317600	.	-	.	count=1337;fpk=6685;logOddScore=727.281574997176;pval=0;pvalAdj=0;ctl_count=83;ctl_fpk=415;ctl_logOddScore=-695.897440667314;eFDR=0.125	chr18	34220983	34322190	Apc_11789_NM_007462	200	Apc	11789	NM_7462
chr18	rtracklayer	sequence_feature	34318201	34318400	.	-	.	count=1316;fpk=6580;logOddScore=725.260181404095;pval=0;pvalAdj=0;ctl_count=80;ctl_fpk=400;ctl_logOddScore=-696.596721873588;eFDR=0.125	chr18	34220983	34322190	Apc_11789_NM_007462	200	Apc	11789	NM_7462
chr18	rtracklayer	sequence_feature	34847001	34847200	.	-	.	count=1308;fpk=6540;logOddScore=724.837498505647;pval=0;pvalAdj=0;ctl_count=77;ctl_fpk=385;ctl_logOddScore=-697.297168073386;eFDR=0.125	chr18	34840588	34847463	Reep2_225362_NM_001204914	200	Reep2	225362	NM_1204914
chr18	rtracklayer	sequence_feature	34847001	34847200	.	-	.	count=1308;fpk=6540;logOddScore=724.837498505647;pval=0;pvalAdj=0;ctl_count=77;ctl_fpk=385;ctl_logOddScore=-697.297168073386;eFDR=0.125	chr18	34840588	34847463	Reep2_225362_NM_144865	200	Reep2	225362	NM_144865
chr18	rtracklayer	sequence_feature	35572401	35572600	.	-	.	count=1205;fpk=6025;logOddScore=677.289355068569;pval=0;pvalAdj=0;ctl_count=202;ctl_fpk=1010;ctl_logOddScore=-668.632123161658;eFDR=0.125	chr18	35562157	35592045	Matr3_17184_NM_010771	200	Matr3	17184	NM_10771
chr18	rtracklayer	sequence_feature	35584601	35584800	.	-	.	count=1374;fpk=6870;logOddScore=727.573700631836;pval=0;pvalAdj=0;ctl_count=99;ctl_fpk=495;ctl_logOddScore=-692.184552137832;eFDR=0.125	chr18	35562157	35592045	Matr3_17184_NM_010771	200	Matr3	17184	NM_10771
chr18	rtracklayer	sequence_feature	35610801	35611000	.	-	.	count=1516;fpk=7580;logOddScore=743.155752864274;pval=0;pvalAdj=0;ctl_count=60;ctl_fpk=300;ctl_logOddScore=-701.293571222338;eFDR=0.125	chr18	35598666	35617185	Paip2_67869_NM_026420	200	Paip2	67869	NM_26420
chr18	rtracklayer	sequence_feature	35616401	35616800	.	-	.	count=2332;fpk=5830;logOddScore=713.815968561977;pval=0;pvalAdj=0;ctl_count=59;ctl_fpk=147.5;ctl_logOddScore=-708.683493653432;eFDR=0.125	chr18	35614603	35627227	Slc23a1_20522_NM_011397	400	Slc23a1	20522	NM_11397
chr18	rtracklayer	sequence_feature	35616401	35616800	.	-	.	count=2332;fpk=5830;logOddScore=713.815968561977;pval=0;pvalAdj=0;ctl_count=59;ctl_fpk=147.5;ctl_logOddScore=-708.683493653432;eFDR=0.125	chr18	35598666	35617185	Paip2_67869_NM_026420	400	Paip2	67869	NM_26420
chr18	rtracklayer	sequence_feature	36287801	36288000	.	-	.	count=1749;fpk=8745;logOddScore=733.411385935282;pval=0;pvalAdj=0;ctl_count=29;ctl_fpk=145;ctl_logOddScore=-708.806123624853;eFDR=0.125	chr18	36281161	36288244	Pura_19290_NM_008989	200	Pura	19290	NM_8989
chr18	rtracklayer	sequence_feature	36610001	36610400	.	-	.	count=3134;fpk=7835;logOddScore=740.322407707627;pval=0;pvalAdj=0;ctl_count=117;ctl_fpk=292.5;ctl_logOddScore=-701.708934695921;eFDR=0.125	chr18	36560602	36658908	Ankhd1_108857_NM_175375	400	Ankhd1	108857	NM_175375
chr18	rtracklayer	sequence_feature	36753401	36753600	.	-	.	count=1506;fpk=7530;logOddScore=752.706620852201;pval=0;pvalAdj=0;ctl_count=21;ctl_fpk=105;ctl_logOddScore=-710.856360042495;eFDR=0.125	chr18	36744655	36757639	Ik_24010_NM_011879	200	Ik	24010	NM_11879
chr18	rtracklayer	sequence_feature	38419001	38419200	.	-	.	count=1251;fpk=6255;logOddScore=636.200748832876;pval=0;pvalAdj=0;ctl_count=426;ctl_fpk=2130;ctl_logOddScore=-618.078346208921;eFDR=0.125	chr18	38418974	38464406	Ndfip1_65113_NM_022996	200	Ndfip1	65113	NM_22996
chr18	rtracklayer	sequence_feature	43324051	43324260	.	+	.	count=2387;fpk=11366.6666666667;logOddScore=50.5558225209215;pval=0;pvalAdj=0;ctl_count=358;ctl_fpk=1704.7619047619;ctl_logOddScore=0;eFDR=0	chr18	43320978	43373272	Dpysl3_22240_NM_001136086	210	Dpysl3	22240	NM_1136086
chr18	rtracklayer	sequence_feature	43324051	43324260	.	+	.	count=2387;fpk=11366.6666666667;logOddScore=50.5558225209215;pval=0;pvalAdj=0;ctl_count=358;ctl_fpk=1704.7619047619;ctl_logOddScore=0;eFDR=0	chr18	43320978	43438286	Dpysl3_22240_NM_001291455	210	Dpysl3	22240	NM_1291455
chr18	rtracklayer	sequence_feature	43324051	43324260	.	+	.	count=2387;fpk=11366.6666666667;logOddScore=50.5558225209215;pval=0;pvalAdj=0;ctl_count=358;ctl_fpk=1704.7619047619;ctl_logOddScore=0;eFDR=0	chr18	43320978	43393377	Dpysl3_22240_NM_009468	210	Dpysl3	22240	NM_9468
chr18	rtracklayer	sequence_feature	46741381	46741590	.	+	.	count=1695;fpk=8071.42857142857;logOddScore=5.1304571932551;pval=0;pvalAdj=0;ctl_count=263;ctl_fpk=1252.38095238095;ctl_logOddScore=0;eFDR=0	chr18	46732416	46741579	Atg12_67526_NM_026217	199	Atg12	67526	NM_26217
chr18	rtracklayer	sequence_feature	56575801	56576000	.	-	.	count=1261;fpk=6305;logOddScore=732.428554260717;pval=0;pvalAdj=0;ctl_count=15;ctl_fpk=75;ctl_logOddScore=-712.471687954272;eFDR=0.125	chr18	56562568	56587712	Phax_56698_NM_001162989	200	Phax	56698	NM_1162989
chr18	rtracklayer	sequence_feature	56575801	56576000	.	-	.	count=1261;fpk=6305;logOddScore=732.428554260717;pval=0;pvalAdj=0;ctl_count=15;ctl_fpk=75;ctl_logOddScore=-712.471687954272;eFDR=0.125	chr18	56572870	56587712	Phax_56698_NM_019996	200	Phax	56698	NM_19996
chr18	rtracklayer	sequence_feature	56587001	56587200	.	-	.	count=1412;fpk=7060;logOddScore=743.597102235355;pval=0;pvalAdj=0;ctl_count=44;ctl_fpk=220;ctl_logOddScore=-705.117235160668;eFDR=0.125	chr18	56562568	56587712	Phax_56698_NM_001162989	200	Phax	56698	NM_1162989
chr18	rtracklayer	sequence_feature	56587001	56587200	.	-	.	count=1412;fpk=7060;logOddScore=743.597102235355;pval=0;pvalAdj=0;ctl_count=44;ctl_fpk=220;ctl_logOddScore=-705.117235160668;eFDR=0.125	chr18	56572870	56587712	Phax_56698_NM_019996	200	Phax	56698	NM_19996
chr18	rtracklayer	sequence_feature	61258891	61259100	.	+	.	count=1682;fpk=8009.52380952381;logOddScore=1.95184448544114;pval=0;pvalAdj=0;ctl_count=0;ctl_fpk=0;ctl_logOddScore=0;eFDR=0	chr18	61220498	61289718	Pde6a_225600_NM_146086	210	Pde6a	225600	NM_146086
chr18	rtracklayer	sequence_feature	61555401	61555600	.	-	.	count=1827;fpk=9135;logOddScore=677.931067822367;pval=0;pvalAdj=0;ctl_count=213;ctl_fpk=1065;ctl_logOddScore=-666.135989529591;eFDR=0.125	chr18	61555581	61588299	Csnk1a1_93687_NM_146087	19	Csnk1a1	93687	NM_146087
chr18	rtracklayer	sequence_feature	63691951	63692160	.	+	.	count=1706;fpk=8123.80952380952;logOddScore=7.74436080163014;pval=0;pvalAdj=0;ctl_count=54;ctl_fpk=257.142857142857;ctl_logOddScore=0;eFDR=0	chr18	63662800	63692359	Txnl1_53382_NM_016792	210	Txnl1	53382	NM_16792
chr18	rtracklayer	sequence_feature	65624401	65624600	.	-	.	count=1525;fpk=7625;logOddScore=741.22384969376;pval=0;pvalAdj=0;ctl_count=68;ctl_fpk=340;ctl_logOddScore=-699.406481115818;eFDR=0.125	chr18	65580229	65689436	Zfp532_328977_NM_207255	200	Zfp532	328977	NM_207255
chr18	rtracklayer	sequence_feature	67205401	67205600	.	-	.	count=1600;fpk=8000;logOddScore=743.592958090939;pval=0;pvalAdj=0;ctl_count=48;ctl_fpk=240;ctl_logOddScore=-704.153487307155;eFDR=0.125	chr18	67205358	67207887	Chmp1b_67064_NM_024190	200	Chmp1b	67064	NM_24190
chr18	rtracklayer	sequence_feature	67205401	67205600	.	-	.	count=1600;fpk=8000;logOddScore=743.592958090939;pval=0;pvalAdj=0;ctl_count=48;ctl_fpk=240;ctl_logOddScore=-704.153487307155;eFDR=0.125	chr18	67133559	67226791	Gnal_14680_NM_010307	200	Gnal	14680	NM_10307
chr18	rtracklayer	sequence_feature	67205401	67205600	.	-	.	count=1600;fpk=8000;logOddScore=743.592958090939;pval=0;pvalAdj=0;ctl_count=48;ctl_fpk=240;ctl_logOddScore=-704.153487307155;eFDR=0.125	chr18	67088297	67226791	Gnal_14680_NM_177137	200	Gnal	14680	NM_177137
chr18	rtracklayer	sequence_feature	73662541	73662750	.	+	.	count=2270;fpk=10809.5238095238;logOddScore=58.2849269894459;pval=0;pvalAdj=0;ctl_count=189;ctl_fpk=900;ctl_logOddScore=0;eFDR=0	chr18	73639012	73703741	Smad4_17128_NM_008540	210	Smad4	17128	NM_8540
chr18	rtracklayer	sequence_feature	75521461	75521670	.	+	.	count=2210;fpk=10523.8095238095;logOddScore=60.0167845520527;pval=0;pvalAdj=0;ctl_count=183;ctl_fpk=871.428571428571;ctl_logOddScore=0;eFDR=0	chr18	75514644	75522806	Gm10532_100038353_NR_045879	210	Gm10532	100038353	NR_45879
chr18	rtracklayer	sequence_feature	75521461	75521670	.	+	.	count=2210;fpk=10523.8095238095;logOddScore=60.0167845520527;pval=0;pvalAdj=0;ctl_count=183;ctl_fpk=871.428571428571;ctl_logOddScore=0;eFDR=0	chr18	75431220	75697696	Ctif_269037_NM_201354	210	Ctif	269037	NM_201354
chr18	rtracklayer	sequence_feature	77097401	77097600	.	-	.	count=1743;fpk=8715;logOddScore=690.906716781493;pval=0;pvalAdj=0;ctl_count=216;ctl_fpk=1080;ctl_logOddScore=-665.455619547936;eFDR=0.125	chr18	77065679	77155708	Pias2_17344_NM_001164168	200	Pias2	17344	NM_1164168
chr18	rtracklayer	sequence_feature	77097401	77097600	.	-	.	count=1743;fpk=8715;logOddScore=690.906716781493;pval=0;pvalAdj=0;ctl_count=216;ctl_fpk=1080;ctl_logOddScore=-665.455619547936;eFDR=0.125	chr18	77065207	77155708	Pias2_17344_NM_001164167	200	Pias2	17344	NM_1164167
chr18	rtracklayer	sequence_feature	77097401	77097600	.	-	.	count=1743;fpk=8715;logOddScore=690.906716781493;pval=0;pvalAdj=0;ctl_count=216;ctl_fpk=1080;ctl_logOddScore=-665.455619547936;eFDR=0.125	chr18	77065679	77146939	Pias2_17344_NM_001164170	200	Pias2	17344	NM_1164170
chr18	rtracklayer	sequence_feature	77097401	77097600	.	-	.	count=1743;fpk=8715;logOddScore=690.906716781493;pval=0;pvalAdj=0;ctl_count=216;ctl_fpk=1080;ctl_logOddScore=-665.455619547936;eFDR=0.125	chr18	77065207	77146939	Pias2_17344_NM_001164169	200	Pias2	17344	NM_1164169
chr18	rtracklayer	sequence_feature	77097401	77097600	.	-	.	count=1743;fpk=8715;logOddScore=690.906716781493;pval=0;pvalAdj=0;ctl_count=216;ctl_fpk=1080;ctl_logOddScore=-665.455619547936;eFDR=0.125	chr18	77065207	77155708	Pias2_17344_NM_008602	200	Pias2	17344	NM_8602
chr18	rtracklayer	sequence_feature	79086631	79087050	.	+	.	count=3905;fpk=9297.61904761905;logOddScore=40.5107792907429;pval=0;pvalAdj=0;ctl_count=273;ctl_fpk=650;ctl_logOddScore=0;eFDR=0	chr18	78750377	79109391	Setbp1_240427_NM_053099	420	Setbp1	240427	NM_53099
chr18	rtracklayer	sequence_feature	82523911	82524120	.	+	.	count=2299;fpk=10947.619047619;logOddScore=56.8982625646431;pval=0;pvalAdj=0;ctl_count=17;ctl_fpk=80.9523809523809;ctl_logOddScore=0;eFDR=0	chr18	82475122	82558703	Mbp_17196_NM_001025245	210	Mbp	17196	NM_1025245
chr18	rtracklayer	sequence_feature	82523911	82524120	.	+	.	count=2299;fpk=10947.619047619;logOddScore=56.8982625646431;pval=0;pvalAdj=0;ctl_count=17;ctl_fpk=80.9523809523809;ctl_logOddScore=0;eFDR=0	chr18	82475122	82585637	Mbp_17196_NM_010777	210	Mbp	17196	NM_10777
chr18	rtracklayer	sequence_feature	86498801	86499000	.	-	.	count=1230;fpk=6150;logOddScore=718.88805746665;pval=0;pvalAdj=0;ctl_count=45;ctl_fpk=225;ctl_logOddScore=-704.875703099027;eFDR=0.125	chr18	86394951	86501897	Neto1_246317_NM_144946	200	Neto1	246317	NM_144946
chr19	rtracklayer	sequence_feature	3908801	3909000	.	+	.	count=1901;fpk=9505;logOddScore=591.781889641184;pval=0;pvalAdj=0;ctl_count=212;ctl_fpk=1060;ctl_logOddScore=-574.571010452188;eFDR=0.4	chr19	3908862	3912774	Ndufs8_225887_NM_001271444	138	Ndufs8	225887	NM_1271444
chr19	rtracklayer	sequence_feature	3908801	3909000	.	+	.	count=1901;fpk=9505;logOddScore=591.781889641184;pval=0;pvalAdj=0;ctl_count=212;ctl_fpk=1060;ctl_logOddScore=-574.571010452188;eFDR=0.4	chr19	3908862	3912774	Ndufs8_225887_NM_001271443	138	Ndufs8	225887	NM_1271443
chr19	rtracklayer	sequence_feature	3908801	3909000	.	+	.	count=1901;fpk=9505;logOddScore=591.781889641184;pval=0;pvalAdj=0;ctl_count=212;ctl_fpk=1060;ctl_logOddScore=-574.571010452188;eFDR=0.4	chr19	3908862	3912774	Ndufs8_225887_NM_144870	138	Ndufs8	225887	NM_144870
chr19	rtracklayer	sequence_feature	3910801	3911000	.	+	.	count=1892;fpk=9460;logOddScore=698.540375282612;pval=0;pvalAdj=0;ctl_count=129;ctl_fpk=645;ctl_logOddScore=-680.021820780811;eFDR=0.4	chr19	3908862	3912774	Ndufs8_225887_NM_001271444	200	Ndufs8	225887	NM_1271444
chr19	rtracklayer	sequence_feature	3910801	3911000	.	+	.	count=1892;fpk=9460;logOddScore=698.540375282612;pval=0;pvalAdj=0;ctl_count=129;ctl_fpk=645;ctl_logOddScore=-680.021820780811;eFDR=0.4	chr19	3908862	3912774	Ndufs8_225887_NM_001271443	200	Ndufs8	225887	NM_1271443
chr19	rtracklayer	sequence_feature	3910801	3911000	.	+	.	count=1892;fpk=9460;logOddScore=698.540375282612;pval=0;pvalAdj=0;ctl_count=129;ctl_fpk=645;ctl_logOddScore=-680.021820780811;eFDR=0.4	chr19	3908862	3912774	Ndufs8_225887_NM_144870	200	Ndufs8	225887	NM_144870
chr19	rtracklayer	sequence_feature	4792601	4792800	.	+	.	count=1277;fpk=6385;logOddScore=495.482383281656;pval=0;pvalAdj=0;ctl_count=255;ctl_fpk=1275;ctl_logOddScore=-496.469896515154;eFDR=0.4	chr19	4784292	4793901	Rbm4_19653_NM_009032	200	Rbm4	19653	NM_9032
chr19	rtracklayer	sequence_feature	4792601	4792800	.	+	.	count=1277;fpk=6385;logOddScore=495.482383281656;pval=0;pvalAdj=0;ctl_count=255;ctl_fpk=1275;ctl_logOddScore=-496.469896515154;eFDR=0.4	chr19	4784292	4794009	Rbm4_19653_NM_001290124	200	Rbm4	19653	NM_1290124
chr19	rtracklayer	sequence_feature	4792601	4792800	.	+	.	count=1277;fpk=6385;logOddScore=495.482383281656;pval=0;pvalAdj=0;ctl_count=255;ctl_fpk=1275;ctl_logOddScore=-496.469896515154;eFDR=0.4	chr19	4784292	4794009	Rbm4_19653_NM_001290123	200	Rbm4	19653	NM_1290123
chr19	rtracklayer	sequence_feature	4792601	4792800	.	+	.	count=1277;fpk=6385;logOddScore=495.482383281656;pval=0;pvalAdj=0;ctl_count=255;ctl_fpk=1275;ctl_logOddScore=-496.469896515154;eFDR=0.4	chr19	4784292	4794009	Rbm4_19653_NM_001290122	200	Rbm4	19653	NM_1290122
chr19	rtracklayer	sequence_feature	4792601	4792800	.	+	.	count=1277;fpk=6385;logOddScore=495.482383281656;pval=0;pvalAdj=0;ctl_count=255;ctl_fpk=1275;ctl_logOddScore=-496.469896515154;eFDR=0.4	chr19	4784292	4793901	Rbm4_19653_NM_001290125	200	Rbm4	19653	NM_1290125
chr19	rtracklayer	sequence_feature	4792601	4792800	.	+	.	count=1277;fpk=6385;logOddScore=495.482383281656;pval=0;pvalAdj=0;ctl_count=255;ctl_fpk=1275;ctl_logOddScore=-496.469896515154;eFDR=0.4	chr19	4784292	4811634	Gm21992_102902673_NM_001290127	200	Gm21992	102902673	NM_1290127
chr19	rtracklayer	sequence_feature	4792601	4792800	.	+	.	count=1277;fpk=6385;logOddScore=495.482383281656;pval=0;pvalAdj=0;ctl_count=255;ctl_fpk=1275;ctl_logOddScore=-496.469896515154;eFDR=0.4	chr19	4784292	4811634	Gm21992_102902673_NM_001290128	200	Gm21992	102902673	NM_1290128
chr19	rtracklayer	sequence_feature	4793801	4794000	.	+	.	count=1869;fpk=9345;logOddScore=611.659194954081;pval=0;pvalAdj=0;ctl_count=204;ctl_fpk=1020;ctl_logOddScore=-589.983135483202;eFDR=0.4	chr19	4784292	4793901	Rbm4_19653_NM_009032	101	Rbm4	19653	NM_9032
chr19	rtracklayer	sequence_feature	4793801	4794000	.	+	.	count=1869;fpk=9345;logOddScore=611.659194954081;pval=0;pvalAdj=0;ctl_count=204;ctl_fpk=1020;ctl_logOddScore=-589.983135483202;eFDR=0.4	chr19	4784292	4794009	Rbm4_19653_NM_001290124	200	Rbm4	19653	NM_1290124
chr19	rtracklayer	sequence_feature	4793801	4794000	.	+	.	count=1869;fpk=9345;logOddScore=611.659194954081;pval=0;pvalAdj=0;ctl_count=204;ctl_fpk=1020;ctl_logOddScore=-589.983135483202;eFDR=0.4	chr19	4784292	4794009	Rbm4_19653_NM_001290123	200	Rbm4	19653	NM_1290123
chr19	rtracklayer	sequence_feature	4793801	4794000	.	+	.	count=1869;fpk=9345;logOddScore=611.659194954081;pval=0;pvalAdj=0;ctl_count=204;ctl_fpk=1020;ctl_logOddScore=-589.983135483202;eFDR=0.4	chr19	4784292	4794009	Rbm4_19653_NM_001290122	200	Rbm4	19653	NM_1290122
chr19	rtracklayer	sequence_feature	4793801	4794000	.	+	.	count=1869;fpk=9345;logOddScore=611.659194954081;pval=0;pvalAdj=0;ctl_count=204;ctl_fpk=1020;ctl_logOddScore=-589.983135483202;eFDR=0.4	chr19	4784292	4793901	Rbm4_19653_NM_001290125	101	Rbm4	19653	NM_1290125
chr19	rtracklayer	sequence_feature	4793801	4794000	.	+	.	count=1869;fpk=9345;logOddScore=611.659194954081;pval=0;pvalAdj=0;ctl_count=204;ctl_fpk=1020;ctl_logOddScore=-589.983135483202;eFDR=0.4	chr19	4784292	4811634	Gm21992_102902673_NM_001290127	200	Gm21992	102902673	NM_1290127
chr19	rtracklayer	sequence_feature	4793801	4794000	.	+	.	count=1869;fpk=9345;logOddScore=611.659194954081;pval=0;pvalAdj=0;ctl_count=204;ctl_fpk=1020;ctl_logOddScore=-589.983135483202;eFDR=0.4	chr19	4784292	4811634	Gm21992_102902673_NM_001290128	200	Gm21992	102902673	NM_1290128
chr19	rtracklayer	sequence_feature	5092801	5093000	.	+	.	count=1510;fpk=7550;logOddScore=704.200645089056;pval=0;pvalAdj=0;ctl_count=133;ctl_fpk=665;ctl_logOddScore=-670.373807692005;eFDR=0.4	chr19	5088537	5092879	Yif1a_68090_NM_026553	79	Yif1a	68090	NM_26553
chr19	rtracklayer	sequence_feature	5092801	5093000	.	+	.	count=1510;fpk=7550;logOddScore=704.200645089056;pval=0;pvalAdj=0;ctl_count=133;ctl_fpk=665;ctl_logOddScore=-670.373807692005;eFDR=0.4	chr19	5092867	5098521	Cnih2_12794_NM_009920	133	Cnih2	12794	NM_9920
chr19	rtracklayer	sequence_feature	5092801	5093000	.	+	.	count=1510;fpk=7550;logOddScore=704.200645089056;pval=0;pvalAdj=0;ctl_count=133;ctl_fpk=665;ctl_logOddScore=-670.373807692005;eFDR=0.4	chr19	5092867	5098521	Cnih2_12794_NM_001302333	133	Cnih2	12794	NM_1302333
chr19	rtracklayer	sequence_feature	5093601	5093800	.	+	.	count=1603;fpk=8015;logOddScore=722.245000167049;pval=0;pvalAdj=0;ctl_count=112;ctl_fpk=560;ctl_logOddScore=-684.462976819759;eFDR=0.4	chr19	5092867	5098521	Cnih2_12794_NM_009920	200	Cnih2	12794	NM_9920
chr19	rtracklayer	sequence_feature	5093601	5093800	.	+	.	count=1603;fpk=8015;logOddScore=722.245000167049;pval=0;pvalAdj=0;ctl_count=112;ctl_fpk=560;ctl_logOddScore=-684.462976819759;eFDR=0.4	chr19	5092867	5098521	Cnih2_12794_NM_001302333	200	Cnih2	12794	NM_1302333
chr19	rtracklayer	sequence_feature	5295201	5295400	.	+	.	count=1300;fpk=6500;logOddScore=598.036665902271;pval=0;pvalAdj=0;ctl_count=202;ctl_fpk=1010;ctl_logOddScore=-593.883121754421;eFDR=0.4	chr19	5273920	5295455	Sf3b2_319322_NM_030109	200	Sf3b2	319322	NM_30109
chr19	rtracklayer	sequence_feature	5422801	5423000	.	+	.	count=1682;fpk=8410;logOddScore=675.181531682005;pval=0;pvalAdj=0;ctl_count=180;ctl_fpk=900;ctl_logOddScore=-638.093624304477;eFDR=0.4	chr19	5406814	5422847	4930481A15Rik_74931_NR_015545	47	4930481A15Rik	74931	NR_15545
chr19	rtracklayer	sequence_feature	5422801	5423000	.	+	.	count=1682;fpk=8410;logOddScore=675.181531682005;pval=0;pvalAdj=0;ctl_count=180;ctl_fpk=900;ctl_logOddScore=-638.093624304477;eFDR=0.4	chr19	5406814	5422847	4930481A15Rik_74931_NR_027938	47	4930481A15Rik	74931	NR_27938
chr19	rtracklayer	sequence_feature	5422801	5423000	.	+	.	count=1682;fpk=8410;logOddScore=675.181531682005;pval=0;pvalAdj=0;ctl_count=180;ctl_fpk=900;ctl_logOddScore=-638.093624304477;eFDR=0.4	chr19	5422803	5424979	Drap1_66556_NM_024176	197	Drap1	66556	NM_24176
chr19	rtracklayer	sequence_feature	5422801	5423000	.	+	.	count=1682;fpk=8410;logOddScore=675.181531682005;pval=0;pvalAdj=0;ctl_count=180;ctl_fpk=900;ctl_logOddScore=-638.093624304477;eFDR=0.4	chr19	5422803	5424979	Drap1_66556_NM_001291080	197	Drap1	66556	NM_1291080
chr19	rtracklayer	sequence_feature	5801001	5801200	.	+	.	count=1980;fpk=9900;logOddScore=458.377106351314;pval=3.31441693984829e-270;pvalAdj=3.31441693984829e-270;ctl_count=280;ctl_fpk=1400;ctl_logOddScore=-454.350692056429;eFDR=0.37037037037037	chr19	5795689	5802671	Malat1_72289_NR_002847	200	Malat1	72289	NR_2847
chr19	rtracklayer	sequence_feature	5801601	5801800	.	+	.	count=1393;fpk=6965;logOddScore=526.19036938759;pval=0;pvalAdj=0;ctl_count=250;ctl_fpk=1250;ctl_logOddScore=-505.168499758459;eFDR=0.4	chr19	5795689	5802671	Malat1_72289_NR_002847	200	Malat1	72289	NR_2847
chr19	rtracklayer	sequence_feature	5802001	5802200	.	+	.	count=1620;fpk=8100;logOddScore=541.36082908873;pval=0;pvalAdj=0;ctl_count=251;ctl_fpk=1255;ctl_logOddScore=-503.421163386494;eFDR=0.4	chr19	5795689	5802671	Malat1_72289_NR_002847	200	Malat1	72289	NR_2847
chr19	rtracklayer	sequence_feature	6517001	6517200	.	-	.	count=4941;fpk=24705;logOddScore=517.595796722299;pval=0;pvalAdj=0;ctl_count=402;ctl_fpk=2010;ctl_logOddScore=-446.977817455336;eFDR=0.888888888888889	chr19	6418737	6533217	Nrxn2_18190_NM_020253	200	Nrxn2	18190	NM_20253
chr19	rtracklayer	sequence_feature	6517001	6517200	.	-	.	count=4941;fpk=24705;logOddScore=517.595796722299;pval=0;pvalAdj=0;ctl_count=402;ctl_fpk=2010;ctl_logOddScore=-446.977817455336;eFDR=0.888888888888889	chr19	6418737	6533217	Nrxn2_18190_NM_001205235	200	Nrxn2	18190	NM_1205235
chr19	rtracklayer	sequence_feature	6517001	6517200	.	-	.	count=4941;fpk=24705;logOddScore=517.595796722299;pval=0;pvalAdj=0;ctl_count=402;ctl_fpk=2010;ctl_logOddScore=-446.977817455336;eFDR=0.888888888888889	chr19	6418737	6533217	Nrxn2_18190_NM_001205234	200	Nrxn2	18190	NM_1205234
chr19	rtracklayer	sequence_feature	6531801	6532000	.	-	.	count=5431;fpk=27155;logOddScore=520.49114378039;pval=0;pvalAdj=0;ctl_count=381;ctl_fpk=1905;ctl_logOddScore=-478.318504837992;eFDR=0.888888888888889	chr19	6418737	6533217	Nrxn2_18190_NM_020253	200	Nrxn2	18190	NM_20253
chr19	rtracklayer	sequence_feature	6531801	6532000	.	-	.	count=5431;fpk=27155;logOddScore=520.49114378039;pval=0;pvalAdj=0;ctl_count=381;ctl_fpk=1905;ctl_logOddScore=-478.318504837992;eFDR=0.888888888888889	chr19	6418737	6533217	Nrxn2_18190_NM_001205235	200	Nrxn2	18190	NM_1205235
chr19	rtracklayer	sequence_feature	6531801	6532000	.	-	.	count=5431;fpk=27155;logOddScore=520.49114378039;pval=0;pvalAdj=0;ctl_count=381;ctl_fpk=1905;ctl_logOddScore=-478.318504837992;eFDR=0.888888888888889	chr19	6418737	6533217	Nrxn2_18190_NM_001205234	200	Nrxn2	18190	NM_1205234
chr19	rtracklayer	sequence_feature	6982401	6982600	.	+	.	count=1479;fpk=7395;logOddScore=729.775729008598;pval=0;pvalAdj=0;ctl_count=59;ctl_fpk=295;ctl_logOddScore=-698.468458563368;eFDR=0.4	chr19	6982471	6987651	Vegfb_22340_NM_011697	129	Vegfb	22340	NM_11697
chr19	rtracklayer	sequence_feature	6982401	6982600	.	+	.	count=1479;fpk=7395;logOddScore=729.775729008598;pval=0;pvalAdj=0;ctl_count=59;ctl_fpk=295;ctl_logOddScore=-698.468458563368;eFDR=0.4	chr19	6982471	6987651	Vegfb_22340_NM_001185164	129	Vegfb	22340	NM_1185164
chr19	rtracklayer	sequence_feature	7020801	7021000	.	+	.	count=1520;fpk=7600;logOddScore=732.440622742268;pval=0;pvalAdj=0;ctl_count=61;ctl_fpk=305;ctl_logOddScore=-697.932671029813;eFDR=0.4	chr19	7020695	7040026	Stip1_20867_NM_016737	200	Stip1	20867	NM_16737
chr19	rtracklayer	sequence_feature	7029001	7029200	.	+	.	count=1644;fpk=8220;logOddScore=735.271017624816;pval=0;pvalAdj=0;ctl_count=63;ctl_fpk=315;ctl_logOddScore=-697.397738723259;eFDR=0.4	chr19	7020695	7040026	Stip1_20867_NM_016737	200	Stip1	20867	NM_16737
chr19	rtracklayer	sequence_feature	7198601	7199000	.	+	.	count=2816;fpk=7040;logOddScore=728.991136176944;pval=0;pvalAdj=0;ctl_count=107;ctl_fpk=267.5;ctl_logOddScore=-699.959518930766;eFDR=0.4	chr19	7198205	7206284	Otub1_107260_NM_134150	400	Otub1	107260	NM_134150
chr19	rtracklayer	sequence_feature	7483001	7483200	.	+	.	count=1310;fpk=6550;logOddScore=458.977927675281;pval=6.55867706348691e-271;pvalAdj=6.81093387362102e-271;ctl_count=281;ctl_fpk=1405;ctl_logOddScore=-452.711654137315;eFDR=0.384615384615385	chr19	7425894	7483291	Rtn3_20168_NM_001271487	200	Rtn3	20168	NM_1271487
chr19	rtracklayer	sequence_feature	7483001	7483200	.	+	.	count=1310;fpk=6550;logOddScore=458.977927675281;pval=6.55867706348691e-271;pvalAdj=6.81093387362102e-271;ctl_count=281;ctl_fpk=1405;ctl_logOddScore=-452.711654137315;eFDR=0.384615384615385	chr19	7425894	7483291	Rtn3_20168_NM_001271486	200	Rtn3	20168	NM_1271486
chr19	rtracklayer	sequence_feature	7483001	7483200	.	+	.	count=1310;fpk=6550;logOddScore=458.977927675281;pval=6.55867706348691e-271;pvalAdj=6.81093387362102e-271;ctl_count=281;ctl_fpk=1405;ctl_logOddScore=-452.711654137315;eFDR=0.384615384615385	chr19	7425894	7483291	Rtn3_20168_NM_001003934	200	Rtn3	20168	NM_1003934
chr19	rtracklayer	sequence_feature	7483001	7483200	.	+	.	count=1310;fpk=6550;logOddScore=458.977927675281;pval=6.55867706348691e-271;pvalAdj=6.81093387362102e-271;ctl_count=281;ctl_fpk=1405;ctl_logOddScore=-452.711654137315;eFDR=0.384615384615385	chr19	7425894	7483291	Rtn3_20168_NM_053076	200	Rtn3	20168	NM_53076
chr19	rtracklayer	sequence_feature	7483001	7483200	.	+	.	count=1310;fpk=6550;logOddScore=458.977927675281;pval=6.55867706348691e-271;pvalAdj=6.81093387362102e-271;ctl_count=281;ctl_fpk=1405;ctl_logOddScore=-452.711654137315;eFDR=0.384615384615385	chr19	7425894	7483291	Rtn3_20168_NM_001003933	200	Rtn3	20168	NM_1003933
chr19	rtracklayer	sequence_feature	7960401	7960600	.	+	.	count=1801;fpk=9005;logOddScore=730.865500124944;pval=0;pvalAdj=0;ctl_count=48;ctl_fpk=240;ctl_logOddScore=-701.433561341182;eFDR=0.4	chr19	7864388	7966027	Slc22a27_171405_NM_134256	200	Slc22a27	171405	NM_134256
chr19	rtracklayer	sequence_feature	9982601	9982800	.	-	.	count=4831;fpk=24155;logOddScore=578.240028074951;pval=0;pvalAdj=0;ctl_count=362;ctl_fpk=1810;ctl_logOddScore=-507.388153353149;eFDR=0.888888888888889	chr19	9982645	9985111	Fth1_14319_NM_010239	155	Fth1	14319	NM_10239
chr19	rtracklayer	sequence_feature	9982601	9982800	.	-	.	count=4831;fpk=24155;logOddScore=578.240028074951;pval=0;pvalAdj=0;ctl_count=362;ctl_fpk=1810;ctl_logOddScore=-507.388153353149;eFDR=0.888888888888889	chr19	9980599	9985111	Fth1_14319_NR_073181	200	Fth1	14319	NR_73181
chr19	rtracklayer	sequence_feature	9985001	9985200	.	-	.	count=5036;fpk=25180;logOddScore=590.465287540963;pval=0;pvalAdj=0;ctl_count=347;ctl_fpk=1735;ctl_logOddScore=-521.86911314546;eFDR=0.888888888888889	chr19	9982645	9985111	Fth1_14319_NM_010239	111	Fth1	14319	NM_10239
chr19	rtracklayer	sequence_feature	9985001	9985200	.	-	.	count=5036;fpk=25180;logOddScore=590.465287540963;pval=0;pvalAdj=0;ctl_count=347;ctl_fpk=1735;ctl_logOddScore=-521.86911314546;eFDR=0.888888888888889	chr19	9980599	9985111	Fth1_14319_NR_073181	111	Fth1	14319	NR_73181
chr19	rtracklayer	sequence_feature	9985001	9985200	.	-	.	count=5036;fpk=25180;logOddScore=590.465287540963;pval=0;pvalAdj=0;ctl_count=347;ctl_fpk=1735;ctl_logOddScore=-521.86911314546;eFDR=0.888888888888889	chr19	9985171	10001633	Best1_24115_NM_011913	29	Best1	24115	NM_11913
chr19	rtracklayer	sequence_feature	16164601	16164800	.	+	.	count=1347;fpk=6735;logOddScore=497.899011200839;pval=0;pvalAdj=0;ctl_count=262;ctl_fpk=1310;ctl_logOddScore=-484.449402671398;eFDR=0.4	chr19	16164097	16170458	E030024N20Rik_595139_NR_033228	200	E030024N20Rik	595139	NR_33228
chr19	rtracklayer	sequence_feature	16164601	16164800	.	+	.	count=1347;fpk=6735;logOddScore=497.899011200839;pval=0;pvalAdj=0;ctl_count=262;ctl_fpk=1310;ctl_logOddScore=-484.449402671398;eFDR=0.4	chr19	16132830	16387453	Gnaq_14682_NM_008139	200	Gnaq	14682	NM_8139
chr19	rtracklayer	sequence_feature	22441201	22441400	.	-	.	count=4843;fpk=24215;logOddScore=752.305523085909;pval=0;pvalAdj=0;ctl_count=134;ctl_fpk=670;ctl_logOddScore=-681.434823444682;eFDR=0.888888888888889	chr19	22139116	22989882	Trpm3_226025_NM_001035240	200	Trpm3	226025	NM_1035240
chr19	rtracklayer	sequence_feature	22441201	22441400	.	-	.	count=4843;fpk=24215;logOddScore=752.305523085909;pval=0;pvalAdj=0;ctl_count=134;ctl_fpk=670;ctl_logOddScore=-681.434823444682;eFDR=0.888888888888889	chr19	22139116	22989882	Trpm3_226025_NM_001035239	200	Trpm3	226025	NM_1035239
chr19	rtracklayer	sequence_feature	22441201	22441400	.	-	.	count=4843;fpk=24215;logOddScore=752.305523085909;pval=0;pvalAdj=0;ctl_count=134;ctl_fpk=670;ctl_logOddScore=-681.434823444682;eFDR=0.888888888888889	chr19	22139116	22989882	Trpm3_226025_NM_001035242	200	Trpm3	226025	NM_1035242
chr19	rtracklayer	sequence_feature	22441201	22441400	.	-	.	count=4843;fpk=24215;logOddScore=752.305523085909;pval=0;pvalAdj=0;ctl_count=134;ctl_fpk=670;ctl_logOddScore=-681.434823444682;eFDR=0.888888888888889	chr19	22139116	22989882	Trpm3_226025_NM_001035241	200	Trpm3	226025	NM_1035241
chr19	rtracklayer	sequence_feature	22441201	22441400	.	-	.	count=4843;fpk=24215;logOddScore=752.305523085909;pval=0;pvalAdj=0;ctl_count=134;ctl_fpk=670;ctl_logOddScore=-681.434823444682;eFDR=0.888888888888889	chr19	22139116	22989882	Trpm3_226025_NM_001035243	200	Trpm3	226025	NM_1035243
chr19	rtracklayer	sequence_feature	28531001	28531400	.	+	.	count=3261;fpk=8152.5;logOddScore=746.621551924149;pval=0;pvalAdj=0;ctl_count=67;ctl_fpk=167.5;ctl_logOddScore=-705.521788145535;eFDR=0.4	chr19	28258850	28680077	Glis3_226075_NM_175459	400	Glis3	226075	NM_175459
chr19	rtracklayer	sequence_feature	28531001	28531400	.	+	.	count=3261;fpk=8152.5;logOddScore=746.621551924149;pval=0;pvalAdj=0;ctl_count=67;ctl_fpk=167.5;ctl_logOddScore=-705.521788145535;eFDR=0.4	chr19	28258850	28680077	Glis3_226075_NM_001305671	400	Glis3	226075	NM_1305671
chr19	rtracklayer	sequence_feature	46330601	46330800	.	+	.	count=1330;fpk=6650;logOddScore=709.814936253252;pval=0;pvalAdj=0;ctl_count=55;ctl_fpk=275;ctl_logOddScore=-699.542841188033;eFDR=0.4	chr19	46329811	46338660	Cuedc2_67116_NM_001164295	200	Cuedc2	67116	NM_1164295
chr19	rtracklayer	sequence_feature	46330601	46330800	.	+	.	count=1330;fpk=6650;logOddScore=709.814936253252;pval=0;pvalAdj=0;ctl_count=55;ctl_fpk=275;ctl_logOddScore=-699.542841188033;eFDR=0.4	chr19	46329811	46338660	Cuedc2_67116_NM_001164294	200	Cuedc2	67116	NM_1164294
chr19	rtracklayer	sequence_feature	46330601	46330800	.	+	.	count=1330;fpk=6650;logOddScore=709.814936253252;pval=0;pvalAdj=0;ctl_count=55;ctl_fpk=275;ctl_logOddScore=-699.542841188033;eFDR=0.4	chr19	46329811	46338660	Cuedc2_67116_NM_001164293	200	Cuedc2	67116	NM_1164293
chr19	rtracklayer	sequence_feature	46330601	46330800	.	+	.	count=1330;fpk=6650;logOddScore=709.814936253252;pval=0;pvalAdj=0;ctl_count=55;ctl_fpk=275;ctl_logOddScore=-699.542841188033;eFDR=0.4	chr19	46329811	46338660	Cuedc2_67116_NM_001164292	200	Cuedc2	67116	NM_1164292
chr19	rtracklayer	sequence_feature	46330601	46330800	.	+	.	count=1330;fpk=6650;logOddScore=709.814936253252;pval=0;pvalAdj=0;ctl_count=55;ctl_fpk=275;ctl_logOddScore=-699.542841188033;eFDR=0.4	chr19	46329811	46338660	Cuedc2_67116_NM_001164291	200	Cuedc2	67116	NM_1164291
chr19	rtracklayer	sequence_feature	46330601	46330800	.	+	.	count=1330;fpk=6650;logOddScore=709.814936253252;pval=0;pvalAdj=0;ctl_count=55;ctl_fpk=275;ctl_logOddScore=-699.542841188033;eFDR=0.4	chr19	46329811	46338660	Cuedc2_67116_NM_024192	200	Cuedc2	67116	NM_24192
chr19	rtracklayer	sequence_feature	46330601	46330800	.	+	.	count=1330;fpk=6650;logOddScore=709.814936253252;pval=0;pvalAdj=0;ctl_count=55;ctl_fpk=275;ctl_logOddScore=-699.542841188033;eFDR=0.4	chr19	46329811	46338660	Cuedc2_67116_NM_001164290	200	Cuedc2	67116	NM_1164290
chr19	rtracklayer	sequence_feature	46377001	46377200	.	+	.	count=1672;fpk=8360;logOddScore=722.099288655146;pval=0;pvalAdj=0;ctl_count=111;ctl_fpk=555;ctl_logOddScore=-684.724743832883;eFDR=0.4	chr19	46376813	46395735	Actr1a_54130_NM_016860	200	Actr1a	54130	NM_16860
chr19	rtracklayer	sequence_feature	46531201	46531400	.	+	.	count=1551;fpk=7755;logOddScore=738.745973300635;pval=0;pvalAdj=0;ctl_count=44;ctl_fpk=220;ctl_logOddScore=-702.521299138273;eFDR=0.4	chr19	46531108	46573085	Arl3_56350_NM_019718	200	Arl3	56350	NM_19718
chr19	rtracklayer	sequence_feature	46542401	46542600	.	+	.	count=1505;fpk=7525;logOddScore=736.25537905918;pval=0;pvalAdj=0;ctl_count=43;ctl_fpk=215;ctl_logOddScore=-702.794215743651;eFDR=0.4	chr19	46531108	46573085	Arl3_56350_NM_019718	200	Arl3	56350	NM_19718
chr19	rtracklayer	sequence_feature	47023601	47023800	.	-	.	count=4877;fpk=24385;logOddScore=761.740742589423;pval=0;pvalAdj=0;ctl_count=128;ctl_fpk=640;ctl_logOddScore=-682.905192792586;eFDR=0.888888888888889	chr19	47014697	47024346	Ina_226180_NM_146100	200	Ina	226180	NM_146100
chr19	rtracklayer	sequence_feature	47735001	47735200	.	-	.	count=4894;fpk=24470;logOddScore=760.767410968553;pval=0;pvalAdj=0;ctl_count=100;ctl_fpk=500;ctl_logOddScore=-689.79360698782;eFDR=0.888888888888889	chr19	47731755	47735588	Sfr1_67788_NM_026377	200	Sfr1	67788	NM_26377
chr19	rtracklayer	sequence_feature	60766401	60766800	.	+	.	count=2965;fpk=7412.5;logOddScore=735.372298303338;pval=0;pvalAdj=0;ctl_count=98;ctl_fpk=245;ctl_logOddScore=-701.187093328895;eFDR=0.4	chr19	60761115	60790693	Eif3a_13669_NM_010123	400	Eif3a	13669	NM_10123
chr1_GL456221_random	rtracklayer	sequence_feature	116601	116820	.	+	.	count=25;fpk=113.636363636364;logOddScore=29.5785527339283;pval=0.0861227815184291;pvalAdj=0.0861227815184291;ctl_count=8;ctl_fpk=36.3636363636364;ctl_logOddScore=-28.4182259074852;eFDR=0.166666666666667	chr1_GL456221_random	111571	163011	Csprs_114564_NM_033616	220	Csprs	114564	NM_33616
chr1_GL456221_random	rtracklayer	sequence_feature	125181	125620	.	+	.	count=59;fpk=134.090909090909;logOddScore=33.2338960324279;pval=0.0372568959547139;pvalAdj=0.0447082751456566;ctl_count=15;ctl_fpk=34.0909090909091;ctl_logOddScore=-29.6353161377717;eFDR=0.2	chr1_GL456221_random	111571	163011	Csprs_114564_NM_033616	440	Csprs	114564	NM_33616
chr1_GL456221_random	rtracklayer	sequence_feature	156861	157080	.	+	.	count=26;fpk=118.181818181818;logOddScore=42.8292789067016;pval=0.00197695855420061;pvalAdj=0.00296543783130092;ctl_count=2;ctl_fpk=9.09090909090909;ctl_logOddScore=-41.2903935970922;eFDR=0.25	chr1_GL456221_random	111571	163011	Csprs_114564_NM_033616	220	Csprs	114564	NM_33616
chr2	rtracklayer	sequence_feature	13574251	13574475	.	-	.	count=4594;fpk=20417.7777777778;logOddScore=712.410834356721;pval=0;pvalAdj=0;ctl_count=245;ctl_fpk=1088.88888888889;ctl_logOddScore=-643.050882618593;eFDR=0.478260869565217	chr2	13574310	13582826	Vim_22352_NM_011701	165	Vim	22352	NM_11701
chr2	rtracklayer	sequence_feature	26911351	26911575	.	-	.	count=4103;fpk=18235.5555555556;logOddScore=673.55609674201;pval=0;pvalAdj=0;ctl_count=261;ctl_fpk=1160;ctl_logOddScore=-638.411466630065;eFDR=0.478260869565217	chr2	26910806	26913311	Rpl7a_27176_NM_013721	225	Rpl7a	27176	NM_13721
chr2	rtracklayer	sequence_feature	26912026	26912250	.	-	.	count=5064;fpk=22506.6666666667;logOddScore=771.020320479051;pval=0;pvalAdj=0;ctl_count=1;ctl_fpk=4.44444444444444;ctl_logOddScore=-717.170900689802;eFDR=0.478260869565217	chr2	26910806	26913311	Rpl7a_27176_NM_013721	225	Rpl7a	27176	NM_13721
chr2	rtracklayer	sequence_feature	28229176	28229400	.	-	.	count=4335;fpk=19266.6666666667;logOddScore=711.882912597593;pval=0;pvalAdj=0;ctl_count=208;ctl_fpk=924.444444444444;ctl_logOddScore=-653.79282256699;eFDR=0.478260869565217	chr2	28205688	28230736	Olfm1_56177_NM_019498	225	Olfm1	56177	NM_19498
chr2	rtracklayer	sequence_feature	28229176	28229400	.	-	.	count=4335;fpk=19266.6666666667;logOddScore=711.882912597593;pval=0;pvalAdj=0;ctl_count=208;ctl_fpk=924.444444444444;ctl_logOddScore=-653.79282256699;eFDR=0.478260869565217	chr2	28193092	28230736	Olfm1_56177_NM_001038613	225	Olfm1	56177	NM_1038613
chr2	rtracklayer	sequence_feature	28229626	28229850	.	-	.	count=4436;fpk=19715.5555555556;logOddScore=718.612737597459;pval=0;pvalAdj=0;ctl_count=206;ctl_fpk=915.555555555556;ctl_logOddScore=-654.374087337917;eFDR=0.478260869565217	chr2	28205688	28230736	Olfm1_56177_NM_019498	225	Olfm1	56177	NM_19498
chr2	rtracklayer	sequence_feature	28229626	28229850	.	-	.	count=4436;fpk=19715.5555555556;logOddScore=718.612737597459;pval=0;pvalAdj=0;ctl_count=206;ctl_fpk=915.555555555556;ctl_logOddScore=-654.374087337917;eFDR=0.478260869565217	chr2	28193092	28230736	Olfm1_56177_NM_001038613	225	Olfm1	56177	NM_1038613
chr2	rtracklayer	sequence_feature	30066751	30066975	.	-	.	count=4970;fpk=22088.8888888889;logOddScore=736.44203899629;pval=0;pvalAdj=0;ctl_count=132;ctl_fpk=586.666666666667;ctl_logOddScore=-675.947658053935;eFDR=0.478260869565217	chr2	30066473	30072577	Set_56086_NM_001204875	225	Set	56086	NM_1204875
chr2	rtracklayer	sequence_feature	30066751	30066975	.	-	.	count=4970;fpk=22088.8888888889;logOddScore=736.44203899629;pval=0;pvalAdj=0;ctl_count=132;ctl_fpk=586.666666666667;ctl_logOddScore=-675.947658053935;eFDR=0.478260869565217	chr2	30061995	30072577	Set_56086_NM_023871	225	Set	56086	NM_23871
chr2	rtracklayer	sequence_feature	34565176	34565400	.	-	.	count=5462;fpk=24275.5555555556;logOddScore=608.588831465886;pval=0;pvalAdj=0;ctl_count=389;ctl_fpk=1728.88888888889;ctl_logOddScore=-601.377788517296;eFDR=0.478260869565217	chr2	34406850	34624958	Mapkap1_227743_NM_001290626	225	Mapkap1	227743	NM_1290626
chr2	rtracklayer	sequence_feature	34565176	34565400	.	-	.	count=5462;fpk=24275.5555555556;logOddScore=608.588831465886;pval=0;pvalAdj=0;ctl_count=389;ctl_fpk=1728.88888888889;ctl_logOddScore=-601.377788517296;eFDR=0.478260869565217	chr2	34406770	34624958	Mapkap1_227743_NM_001290625	225	Mapkap1	227743	NM_1290625
chr2	rtracklayer	sequence_feature	34565176	34565400	.	-	.	count=5462;fpk=24275.5555555556;logOddScore=608.588831465886;pval=0;pvalAdj=0;ctl_count=389;ctl_fpk=1728.88888888889;ctl_logOddScore=-601.377788517296;eFDR=0.478260869565217	chr2	34406850	34624958	Mapkap1_227743_NM_177345	225	Mapkap1	227743	NM_177345
chr2	rtracklayer	sequence_feature	34775776	34776000	.	-	.	count=4199;fpk=18662.2222222222;logOddScore=732.089488145358;pval=0;pvalAdj=0;ctl_count=98;ctl_fpk=435.555555555556;ctl_logOddScore=-685.930973966536;eFDR=0.478260869565217	chr2	34772089	34776529	Hspa5_14828_NM_001163434	225	Hspa5	14828	NM_1163434
chr2	rtracklayer	sequence_feature	34775776	34776000	.	-	.	count=4199;fpk=18662.2222222222;logOddScore=732.089488145358;pval=0;pvalAdj=0;ctl_count=98;ctl_fpk=435.555555555556;ctl_logOddScore=-685.930973966536;eFDR=0.478260869565217	chr2	34772089	34776529	Hspa5_14828_NM_022310	225	Hspa5	14828	NM_22310
chr2	rtracklayer	sequence_feature	49308976	49309200	.	-	.	count=4075;fpk=18111.1111111111;logOddScore=700.744988570164;pval=0;pvalAdj=0;ctl_count=155;ctl_fpk=688.888888888889;ctl_logOddScore=-669.225367840374;eFDR=0.478260869565217	chr2	48949507	49317069	Mbd5_109241_NM_029924	225	Mbd5	109241	NM_29924
chr2	rtracklayer	sequence_feature	49308976	49309200	.	-	.	count=4075;fpk=18111.1111111111;logOddScore=700.744988570164;pval=0;pvalAdj=0;ctl_count=155;ctl_fpk=688.888888888889;ctl_logOddScore=-669.225367840374;eFDR=0.478260869565217	chr2	49245899	49317069	Mbd5_109241_NM_001290656	225	Mbd5	109241	NM_1290656
chr2	rtracklayer	sequence_feature	83644651	83644875	.	-	.	count=4384;fpk=19484.4444444444;logOddScore=725.33412205045;pval=0;pvalAdj=0;ctl_count=173;ctl_fpk=768.888888888889;ctl_logOddScore=-663.976517929081;eFDR=0.478260869565217	chr2	83644577	83664616	Zc3h15_69082_NM_026934	225	Zc3h15	69082	NM_26934
chr2	rtracklayer	sequence_feature	93200176	93200400	.	-	.	count=5500;fpk=24444.4444444444;logOddScore=684.821288379557;pval=0;pvalAdj=0;ctl_count=106;ctl_fpk=471.111111111111;ctl_logOddScore=-683.575564758468;eFDR=0.478260869565217	chr2	93187583	93201757	Trp53i11_277414_NM_001025246	225	Trp53i11	277414	NM_1025246
chr2	rtracklayer	sequence_feature	125673301	125673525	.	-	.	count=4340;fpk=19288.8888888889;logOddScore=714.5665810703;pval=0;pvalAdj=0;ctl_count=200;ctl_fpk=888.888888888889;ctl_logOddScore=-656.118318644114;eFDR=0.478260869565217	chr2	125673099	125675642	Eid1_58521_NM_025613	225	Eid1	58521	NM_25613
chr2	rtracklayer	sequence_feature	125673301	125673525	.	-	.	count=4340;fpk=19288.8888888889;logOddScore=714.5665810703;pval=0;pvalAdj=0;ctl_count=200;ctl_fpk=888.888888888889;ctl_logOddScore=-656.118318644114;eFDR=0.478260869565217	chr2	125627446	125724148	Shc4_271849_NM_199022	225	Shc4	271849	NM_199022
chr2	rtracklayer	sequence_feature	136713376	136713600	.	-	.	count=4431;fpk=19693.3333333333;logOddScore=659.877087400675;pval=0;pvalAdj=0;ctl_count=408;ctl_fpk=1813.33333333333;ctl_logOddScore=-595.889411550183;eFDR=0.478260869565217	chr2	136713449	136782428	Snap25_20614_NM_001291056	151	Snap25	20614	NM_1291056
chr2	rtracklayer	sequence_feature	136713376	136713600	.	-	.	count=4431;fpk=19693.3333333333;logOddScore=659.877087400675;pval=0;pvalAdj=0;ctl_count=408;ctl_fpk=1813.33333333333;ctl_logOddScore=-595.889411550183;eFDR=0.478260869565217	chr2	136713449	136782428	Snap25_20614_NM_011428	151	Snap25	20614	NM_11428
chr2	rtracklayer	sequence_feature	136777276	136777500	.	-	.	count=4296;fpk=19093.3333333333;logOddScore=750.81512455937;pval=0;pvalAdj=0;ctl_count=65;ctl_fpk=288.888888888889;ctl_logOddScore=-695.7131861246;eFDR=0.478260869565217	chr2	136713449	136782428	Snap25_20614_NM_001291056	225	Snap25	20614	NM_1291056
chr2	rtracklayer	sequence_feature	136777276	136777500	.	-	.	count=4296;fpk=19093.3333333333;logOddScore=750.81512455937;pval=0;pvalAdj=0;ctl_count=65;ctl_fpk=288.888888888889;ctl_logOddScore=-695.7131861246;eFDR=0.478260869565217	chr2	136713449	136782428	Snap25_20614_NM_011428	225	Snap25	20614	NM_11428
chr2	rtracklayer	sequence_feature	136781551	136781775	.	-	.	count=5260;fpk=23377.7777777778;logOddScore=705.236978308718;pval=0;pvalAdj=0;ctl_count=150;ctl_fpk=666.666666666667;ctl_logOddScore=-670.685113146064;eFDR=0.478260869565217	chr2	136713449	136782428	Snap25_20614_NM_001291056	225	Snap25	20614	NM_1291056
chr2	rtracklayer	sequence_feature	136781551	136781775	.	-	.	count=5260;fpk=23377.7777777778;logOddScore=705.236978308718;pval=0;pvalAdj=0;ctl_count=150;ctl_fpk=666.666666666667;ctl_logOddScore=-670.685113146064;eFDR=0.478260869565217	chr2	136713449	136782428	Snap25_20614_NM_011428	225	Snap25	20614	NM_11428
chr2	rtracklayer	sequence_feature	154657126	154657350	.	-	.	count=4713;fpk=20946.6666666667;logOddScore=740.089375830852;pval=0;pvalAdj=0;ctl_count=151;ctl_fpk=671.111111111111;ctl_logOddScore=-670.393098091417;eFDR=0.478260869565217	chr2	154657025	154694783	Chmp4b_75608_NM_029362	225	Chmp4b	75608	NM_29362
chr2	rtracklayer	sequence_feature	155247751	155247975	.	-	.	count=5160;fpk=22933.3333333333;logOddScore=631.088549671169;pval=0;pvalAdj=0;ctl_count=443;ctl_fpk=1968.88888888889;ctl_logOddScore=-585.783473041817;eFDR=0.478260869565217	chr2	155236532	155250277	Dynlrb1_67068_NM_025947	225	Dynlrb1	67068	NM_25947
chr2	rtracklayer	sequence_feature	155247751	155247975	.	-	.	count=5160;fpk=22933.3333333333;logOddScore=631.088549671169;pval=0;pvalAdj=0;ctl_count=443;ctl_fpk=1968.88888888889;ctl_logOddScore=-585.783473041817;eFDR=0.478260869565217	chr2	155236532	155250277	Dynlrb1_67068_NR_111891	225	Dynlrb1	67068	NR_111891
chr2	rtracklayer	sequence_feature	155247751	155247975	.	-	.	count=5160;fpk=22933.3333333333;logOddScore=631.088549671169;pval=0;pvalAdj=0;ctl_count=443;ctl_fpk=1968.88888888889;ctl_logOddScore=-585.783473041817;eFDR=0.478260869565217	chr2	155236607	155250277	Dynlrb1_67068_NM_001291108	225	Dynlrb1	67068	NM_1291108
chr2	rtracklayer	sequence_feature	155247751	155247975	.	-	.	count=5160;fpk=22933.3333333333;logOddScore=631.088549671169;pval=0;pvalAdj=0;ctl_count=443;ctl_fpk=1968.88888888889;ctl_logOddScore=-585.783473041817;eFDR=0.478260869565217	chr2	155236607	155250277	Dynlrb1_67068_NR_111890	225	Dynlrb1	67068	NR_111890
chr2	rtracklayer	sequence_feature	155276551	155276775	.	-	.	count=5551;fpk=24671.1111111111;logOddScore=206.978257504;pval=2.132758759687e-230;pvalAdj=2.132758759687e-230;ctl_count=1010;ctl_fpk=4488.88888888889;ctl_logOddScore=-214.14029763364;eFDR=0.458333333333333	chr2	155276363	155278073	Map1lc3a_66734_NR_046364	225	Map1lc3a	66734	NR_46364
chr2	rtracklayer	sequence_feature	155276551	155276775	.	-	.	count=5551;fpk=24671.1111111111;logOddScore=206.978257504;pval=2.132758759687e-230;pvalAdj=2.132758759687e-230;ctl_count=1010;ctl_fpk=4488.88888888889;ctl_logOddScore=-214.14029763364;eFDR=0.458333333333333	chr2	155276363	155278073	Map1lc3a_66734_NM_025735	225	Map1lc3a	66734	NM_25735
chr2	rtracklayer	sequence_feature	156746026	156746250	.	-	.	count=4656;fpk=20693.3333333333;logOddScore=707.158605690599;pval=0;pvalAdj=0;ctl_count=265;ctl_fpk=1177.77777777778;ctl_logOddScore=-637.252074945899;eFDR=0.478260869565217	chr2	156720964	156764363	Dlgap4_228836_NM_001042488	225	Dlgap4	228836	NM_1042488
chr2	rtracklayer	sequence_feature	156746026	156746250	.	-	.	count=4656;fpk=20693.3333333333;logOddScore=707.158605690599;pval=0;pvalAdj=0;ctl_count=265;ctl_fpk=1177.77777777778;ctl_logOddScore=-637.252074945899;eFDR=0.478260869565217	chr2	156613696	156764363	Dlgap4_228836_NM_146128	225	Dlgap4	228836	NM_146128
chr2	rtracklayer	sequence_feature	156746026	156746250	.	-	.	count=4656;fpk=20693.3333333333;logOddScore=707.158605690599;pval=0;pvalAdj=0;ctl_count=265;ctl_fpk=1177.77777777778;ctl_logOddScore=-637.252074945899;eFDR=0.478260869565217	chr2	156613696	156764363	Dlgap4_228836_NM_001277187	225	Dlgap4	228836	NM_1277187
chr2	rtracklayer	sequence_feature	156746026	156746250	.	-	.	count=4656;fpk=20693.3333333333;logOddScore=707.158605690599;pval=0;pvalAdj=0;ctl_count=265;ctl_fpk=1177.77777777778;ctl_logOddScore=-637.252074945899;eFDR=0.478260869565217	chr2	156613696	156764363	Dlgap4_228836_NM_001277186	225	Dlgap4	228836	NM_1277186
chr2	rtracklayer	sequence_feature	156746026	156746250	.	-	.	count=4656;fpk=20693.3333333333;logOddScore=707.158605690599;pval=0;pvalAdj=0;ctl_count=265;ctl_fpk=1177.77777777778;ctl_logOddScore=-637.252074945899;eFDR=0.478260869565217	chr2	156721278	156764363	Dlgap4_228836_NM_001042487	225	Dlgap4	228836	NM_1042487
chr2	rtracklayer	sequence_feature	157561426	157561650	.	-	.	count=4211;fpk=18715.5555555556;logOddScore=686.953973347116;pval=0;pvalAdj=0;ctl_count=257;ctl_fpk=1142.22222222222;ctl_logOddScore=-639.571037484661;eFDR=0.478260869565217	chr2	157560077	157562525	Nnat_18111_NM_010923	225	Nnat	18111	NM_10923
chr2	rtracklayer	sequence_feature	157561426	157561650	.	-	.	count=4211;fpk=18715.5555555556;logOddScore=686.953973347116;pval=0;pvalAdj=0;ctl_count=257;ctl_fpk=1142.22222222222;ctl_logOddScore=-639.571037484661;eFDR=0.478260869565217	chr2	157560077	157562525	Nnat_18111_NM_180960	225	Nnat	18111	NM_180960
chr2	rtracklayer	sequence_feature	157561426	157561650	.	-	.	count=4211;fpk=18715.5555555556;logOddScore=686.953973347116;pval=0;pvalAdj=0;ctl_count=257;ctl_fpk=1142.22222222222;ctl_logOddScore=-639.571037484661;eFDR=0.478260869565217	chr2	157560077	157562525	Nnat_18111_NM_001291129	225	Nnat	18111	NM_1291129
chr2	rtracklayer	sequence_feature	157561426	157561650	.	-	.	count=4211;fpk=18715.5555555556;logOddScore=686.953973347116;pval=0;pvalAdj=0;ctl_count=257;ctl_fpk=1142.22222222222;ctl_logOddScore=-639.571037484661;eFDR=0.478260869565217	chr2	157560077	157562525	Nnat_18111_NM_001291128	225	Nnat	18111	NM_1291128
chr2	rtracklayer	sequence_feature	157561426	157561650	.	-	.	count=4211;fpk=18715.5555555556;logOddScore=686.953973347116;pval=0;pvalAdj=0;ctl_count=257;ctl_fpk=1142.22222222222;ctl_logOddScore=-639.571037484661;eFDR=0.478260869565217	chr2	157560077	157562525	Nnat_18111_NM_001291130	225	Nnat	18111	NM_1291130
chr2	rtracklayer	sequence_feature	157561426	157561650	.	-	.	count=4211;fpk=18715.5555555556;logOddScore=686.953973347116;pval=0;pvalAdj=0;ctl_count=257;ctl_fpk=1142.22222222222;ctl_logOddScore=-639.571037484661;eFDR=0.478260869565217	chr2	157556361	157566361	Blcap_53619_NM_016916	225	Blcap	53619	NM_16916
chr2	rtracklayer	sequence_feature	164011726	164011950	.	-	.	count=5130;fpk=22800;logOddScore=665.440152657398;pval=0;pvalAdj=0;ctl_count=334;ctl_fpk=1484.44444444444;ctl_logOddScore=-617.276177916966;eFDR=0.478260869565217	chr2	163995196	164018587	Ywhab_54401_NM_018753	225	Ywhab	54401	NM_18753
chr2	rtracklayer	sequence_feature	174330001	174330225	.	-	.	count=4624;fpk=20551.1111111111;logOddScore=711.61670039042;pval=0;pvalAdj=0;ctl_count=249;ctl_fpk=1106.66666666667;ctl_logOddScore=-641.890739448691;eFDR=0.478260869565217	chr2	174327913	174346742	Gnas_14683_NR_003258	225	Gnas	14683	NR_3258
chr2	rtracklayer	sequence_feature	174330001	174330225	.	-	.	count=4624;fpk=20551.1111111111;logOddScore=711.61670039042;pval=0;pvalAdj=0;ctl_count=249;ctl_fpk=1106.66666666667;ctl_logOddScore=-641.890739448691;eFDR=0.478260869565217	chr2	174330088	174346742	Gnas_14683_NM_001077510	137	Gnas	14683	NM_1077510
chr2	rtracklayer	sequence_feature	174330001	174330225	.	-	.	count=4624;fpk=20551.1111111111;logOddScore=711.61670039042;pval=0;pvalAdj=0;ctl_count=249;ctl_fpk=1106.66666666667;ctl_logOddScore=-641.890739448691;eFDR=0.478260869565217	chr2	174330069	174346742	Gnas_14683_NM_201616	156	Gnas	14683	NM_201616
chr2	rtracklayer	sequence_feature	174330001	174330225	.	-	.	count=4624;fpk=20551.1111111111;logOddScore=711.61670039042;pval=0;pvalAdj=0;ctl_count=249;ctl_fpk=1106.66666666667;ctl_logOddScore=-641.890739448691;eFDR=0.478260869565217	chr2	174327767	174346742	Gnas_14683_NM_001310083	225	Gnas	14683	NM_1310083
chr2	rtracklayer	sequence_feature	174330001	174330225	.	-	.	count=4624;fpk=20551.1111111111;logOddScore=711.61670039042;pval=0;pvalAdj=0;ctl_count=249;ctl_fpk=1106.66666666667;ctl_logOddScore=-641.890739448691;eFDR=0.478260869565217	chr2	174297858	174346742	Gnas_14683_NM_001077507	225	Gnas	14683	NM_1077507
chr2	rtracklayer	sequence_feature	174330001	174330225	.	-	.	count=4624;fpk=20551.1111111111;logOddScore=711.61670039042;pval=0;pvalAdj=0;ctl_count=249;ctl_fpk=1106.66666666667;ctl_logOddScore=-641.890739448691;eFDR=0.478260869565217	chr2	174297858	174346742	Gnas_14683_NM_010309	225	Gnas	14683	NM_10309
chr2	rtracklayer	sequence_feature	174330001	174330225	.	-	.	count=4624;fpk=20551.1111111111;logOddScore=711.61670039042;pval=0;pvalAdj=0;ctl_count=249;ctl_fpk=1106.66666666667;ctl_logOddScore=-641.890739448691;eFDR=0.478260869565217	chr2	174284319	174346742	Gnas_14683_NM_022000	225	Gnas	14683	NM_22000
chr2	rtracklayer	sequence_feature	174330001	174330225	.	-	.	count=4624;fpk=20551.1111111111;logOddScore=711.61670039042;pval=0;pvalAdj=0;ctl_count=249;ctl_fpk=1106.66666666667;ctl_logOddScore=-641.890739448691;eFDR=0.478260869565217	chr2	174297858	174346742	Gnas_14683_NM_201618	225	Gnas	14683	NM_201618
chr2	rtracklayer	sequence_feature	174330001	174330225	.	-	.	count=4624;fpk=20551.1111111111;logOddScore=711.61670039042;pval=0;pvalAdj=0;ctl_count=249;ctl_fpk=1106.66666666667;ctl_logOddScore=-641.890739448691;eFDR=0.478260869565217	chr2	174297858	174346742	Gnas_14683_NM_001310085	225	Gnas	14683	NM_1310085
chr2	rtracklayer	sequence_feature	174330001	174330225	.	-	.	count=4624;fpk=20551.1111111111;logOddScore=711.61670039042;pval=0;pvalAdj=0;ctl_count=249;ctl_fpk=1106.66666666667;ctl_logOddScore=-641.890739448691;eFDR=0.478260869565217	chr2	174284319	174338090	Gnas_14683_NM_019690	225	Gnas	14683	NM_19690
chr2	rtracklayer	sequence_feature	174345301	174345525	.	-	.	count=4817;fpk=21408.8888888889;logOddScore=756.75959990255;pval=0;pvalAdj=0;ctl_count=87;ctl_fpk=386.666666666667;ctl_logOddScore=-689.178161272772;eFDR=0.478260869565217	chr2	174327913	174346742	Gnas_14683_NR_003258	225	Gnas	14683	NR_3258
chr2	rtracklayer	sequence_feature	174345301	174345525	.	-	.	count=4817;fpk=21408.8888888889;logOddScore=756.75959990255;pval=0;pvalAdj=0;ctl_count=87;ctl_fpk=386.666666666667;ctl_logOddScore=-689.178161272772;eFDR=0.478260869565217	chr2	174330088	174346742	Gnas_14683_NM_001077510	225	Gnas	14683	NM_1077510
chr2	rtracklayer	sequence_feature	174345301	174345525	.	-	.	count=4817;fpk=21408.8888888889;logOddScore=756.75959990255;pval=0;pvalAdj=0;ctl_count=87;ctl_fpk=386.666666666667;ctl_logOddScore=-689.178161272772;eFDR=0.478260869565217	chr2	174330069	174346742	Gnas_14683_NM_201616	225	Gnas	14683	NM_201616
chr2	rtracklayer	sequence_feature	174345301	174345525	.	-	.	count=4817;fpk=21408.8888888889;logOddScore=756.75959990255;pval=0;pvalAdj=0;ctl_count=87;ctl_fpk=386.666666666667;ctl_logOddScore=-689.178161272772;eFDR=0.478260869565217	chr2	174327767	174346742	Gnas_14683_NM_001310083	225	Gnas	14683	NM_1310083
chr2	rtracklayer	sequence_feature	174345301	174345525	.	-	.	count=4817;fpk=21408.8888888889;logOddScore=756.75959990255;pval=0;pvalAdj=0;ctl_count=87;ctl_fpk=386.666666666667;ctl_logOddScore=-689.178161272772;eFDR=0.478260869565217	chr2	174297858	174346742	Gnas_14683_NM_001077507	225	Gnas	14683	NM_1077507
chr2	rtracklayer	sequence_feature	174345301	174345525	.	-	.	count=4817;fpk=21408.8888888889;logOddScore=756.75959990255;pval=0;pvalAdj=0;ctl_count=87;ctl_fpk=386.666666666667;ctl_logOddScore=-689.178161272772;eFDR=0.478260869565217	chr2	174297858	174346742	Gnas_14683_NM_010309	225	Gnas	14683	NM_10309
chr2	rtracklayer	sequence_feature	174345301	174345525	.	-	.	count=4817;fpk=21408.8888888889;logOddScore=756.75959990255;pval=0;pvalAdj=0;ctl_count=87;ctl_fpk=386.666666666667;ctl_logOddScore=-689.178161272772;eFDR=0.478260869565217	chr2	174284319	174346742	Gnas_14683_NM_022000	225	Gnas	14683	NM_22000
chr2	rtracklayer	sequence_feature	174345301	174345525	.	-	.	count=4817;fpk=21408.8888888889;logOddScore=756.75959990255;pval=0;pvalAdj=0;ctl_count=87;ctl_fpk=386.666666666667;ctl_logOddScore=-689.178161272772;eFDR=0.478260869565217	chr2	174297858	174346742	Gnas_14683_NM_201618	225	Gnas	14683	NM_201618
chr2	rtracklayer	sequence_feature	174345301	174345525	.	-	.	count=4817;fpk=21408.8888888889;logOddScore=756.75959990255;pval=0;pvalAdj=0;ctl_count=87;ctl_fpk=386.666666666667;ctl_logOddScore=-689.178161272772;eFDR=0.478260869565217	chr2	174297858	174346742	Gnas_14683_NM_001310085	225	Gnas	14683	NM_1310085
chr2	rtracklayer	sequence_feature	181155241	181155450	.	+	.	count=16994;fpk=80923.8095238095;logOddScore=988.501380885325;pval=0;pvalAdj=0;ctl_count=1120;ctl_fpk=5333.33333333333;ctl_logOddScore=-689.623868880441;eFDR=0	chr2	181147691	181157015	Eef1a2_13628_NM_007906	210	Eef1a2	13628	NM_7906
chr4	rtracklayer	sequence_feature	9449886	9450295	.	-	.	count=3867;fpk=9431.70731707317;logOddScore=731.82492049736;pval=0;pvalAdj=0;ctl_count=95;ctl_fpk=231.707317073171;ctl_logOddScore=-702.853371689122;eFDR=0.0681818181818182	chr4	9449084	9669344	Asph_65973_NM_001290367	410	Asph	65973	NM_1290367
chr4	rtracklayer	sequence_feature	9449886	9450295	.	-	.	count=3867;fpk=9431.70731707317;logOddScore=731.82492049736;pval=0;pvalAdj=0;ctl_count=95;ctl_fpk=231.707317073171;ctl_logOddScore=-702.853371689122;eFDR=0.0681818181818182	chr4	9449084	9669162	Asph_65973_NM_023066	410	Asph	65973	NM_23066
chr4	rtracklayer	sequence_feature	9449886	9450295	.	-	.	count=3867;fpk=9431.70731707317;logOddScore=731.82492049736;pval=0;pvalAdj=0;ctl_count=95;ctl_fpk=231.707317073171;ctl_logOddScore=-702.853371689122;eFDR=0.0681818181818182	chr4	9449084	9669162	Asph_65973_NM_001177849	410	Asph	65973	NM_1177849
chr4	rtracklayer	sequence_feature	9449886	9450295	.	-	.	count=3867;fpk=9431.70731707317;logOddScore=731.82492049736;pval=0;pvalAdj=0;ctl_count=95;ctl_fpk=231.707317073171;ctl_logOddScore=-702.853371689122;eFDR=0.0681818181818182	chr4	9269316	9451691	Clvs1_74438_NM_028940	410	Clvs1	74438	NM_28940
chr4	rtracklayer	sequence_feature	13846726	13846930	.	-	.	count=1729;fpk=8434.14634146341;logOddScore=717.111245893364;pval=0;pvalAdj=0;ctl_count=160;ctl_fpk=780.487804878049;ctl_logOddScore=-668.205214381262;eFDR=0.0681818181818182	chr4	13784781	13895055	Runx1t1_12395_NM_009822	205	Runx1t1	12395	NM_9822
chr4	rtracklayer	sequence_feature	13846726	13846930	.	-	.	count=1729;fpk=8434.14634146341;logOddScore=717.111245893364;pval=0;pvalAdj=0;ctl_count=160;ctl_fpk=780.487804878049;ctl_logOddScore=-668.205214381262;eFDR=0.0681818181818182	chr4	13751296	13895055	Runx1t1_12395_NM_001111027	205	Runx1t1	12395	NM_1111027
chr4	rtracklayer	sequence_feature	13846726	13846930	.	-	.	count=1729;fpk=8434.14634146341;logOddScore=717.111245893364;pval=0;pvalAdj=0;ctl_count=160;ctl_fpk=780.487804878049;ctl_logOddScore=-668.205214381262;eFDR=0.0681818181818182	chr4	13743301	13895055	Runx1t1_12395_NM_001111026	205	Runx1t1	12395	NM_1111026
chr4	rtracklayer	sequence_feature	15881351	15881555	.	-	.	count=1441;fpk=7029.26829268293;logOddScore=710.444495079175;pval=0;pvalAdj=0;ctl_count=68;ctl_fpk=331.707317073171;ctl_logOddScore=-696.375028837504;eFDR=0.0681818181818182	chr4	15881263	15906709	Calb1_12307_NM_009788	205	Calb1	12307	NM_9788
chr4	rtracklayer	sequence_feature	34551111	34551315	.	-	.	count=1784;fpk=8702.43902439024;logOddScore=743.631081104027;pval=0;pvalAdj=0;ctl_count=77;ctl_fpk=375.609756097561;ctl_logOddScore=-693.587854187575;eFDR=0.0681818181818182	chr4	34550614	34566908	Akirin2_433693_NM_001007589	205	Akirin2	433693	NM_1007589
chr4	rtracklayer	sequence_feature	40723661	40723865	.	-	.	count=1630;fpk=7951.21951219512;logOddScore=755.969172709281;pval=0;pvalAdj=0;ctl_count=15;ctl_fpk=73.1707317073171;ctl_logOddScore=-713.389811976701;eFDR=0.0681818181818182	chr4	40722929	40734965	Dnaja1_15502_NM_001164672	205	Dnaja1	15502	NM_1164672
chr4	rtracklayer	sequence_feature	40723661	40723865	.	-	.	count=1630;fpk=7951.21951219512;logOddScore=755.969172709281;pval=0;pvalAdj=0;ctl_count=15;ctl_fpk=73.1707317073171;ctl_logOddScore=-713.389811976701;eFDR=0.0681818181818182	chr4	40722921	40734965	Dnaja1_15502_NM_001164671	205	Dnaja1	15502	NM_1164671
chr4	rtracklayer	sequence_feature	40723661	40723865	.	-	.	count=1630;fpk=7951.21951219512;logOddScore=755.969172709281;pval=0;pvalAdj=0;ctl_count=15;ctl_fpk=73.1707317073171;ctl_logOddScore=-713.389811976701;eFDR=0.0681818181818182	chr4	40722467	40734965	Dnaja1_15502_NM_008298	205	Dnaja1	15502	NM_8298
chr4	rtracklayer	sequence_feature	43415721	43415925	.	-	.	count=1750;fpk=8536.58536585366;logOddScore=713.186824714291;pval=0;pvalAdj=0;ctl_count=175;ctl_fpk=853.658536585366;ctl_logOddScore=-663.650971066864;eFDR=0.0681818181818182	chr4	43406501	43427092	Rusc2_100213_NM_199057	205	Rusc2	100213	NM_199057
chr4	rtracklayer	sequence_feature	43415721	43415925	.	-	.	count=1750;fpk=8536.58536585366;logOddScore=713.186824714291;pval=0;pvalAdj=0;ctl_count=175;ctl_fpk=853.658536585366;ctl_logOddScore=-663.650971066864;eFDR=0.0681818181818182	chr4	43381981	43427092	Rusc2_100213_NM_001037709	205	Rusc2	100213	NM_1037709
chr4	rtracklayer	sequence_feature	44012681	44012885	.	-	.	count=2040;fpk=9951.21951219512;logOddScore=699.847945974432;pval=0;pvalAdj=0;ctl_count=170;ctl_fpk=829.268292682927;ctl_logOddScore=-665.168367500728;eFDR=0.0681818181818182	chr4	44012642	44032846	Clta_12757_NM_001080384	205	Clta	12757	NM_1080384
chr4	rtracklayer	sequence_feature	44012681	44012885	.	-	.	count=2040;fpk=9951.21951219512;logOddScore=699.847945974432;pval=0;pvalAdj=0;ctl_count=170;ctl_fpk=829.268292682927;ctl_logOddScore=-665.168367500728;eFDR=0.0681818181818182	chr4	44012642	44032846	Clta_12757_NM_001080386	205	Clta	12757	NM_1080386
chr4	rtracklayer	sequence_feature	44012681	44012885	.	-	.	count=2040;fpk=9951.21951219512;logOddScore=699.847945974432;pval=0;pvalAdj=0;ctl_count=170;ctl_fpk=829.268292682927;ctl_logOddScore=-665.168367500728;eFDR=0.0681818181818182	chr4	44012642	44032846	Clta_12757_NM_001080385	205	Clta	12757	NM_1080385
chr4	rtracklayer	sequence_feature	44012681	44012885	.	-	.	count=2040;fpk=9951.21951219512;logOddScore=699.847945974432;pval=0;pvalAdj=0;ctl_count=170;ctl_fpk=829.268292682927;ctl_logOddScore=-665.168367500728;eFDR=0.0681818181818182	chr4	44012642	44032846	Clta_12757_NM_016760	205	Clta	12757	NM_16760
chr4	rtracklayer	sequence_feature	44012681	44012885	.	-	.	count=2040;fpk=9951.21951219512;logOddScore=699.847945974432;pval=0;pvalAdj=0;ctl_count=170;ctl_fpk=829.268292682927;ctl_logOddScore=-665.168367500728;eFDR=0.0681818181818182	chr4	44012649	44032848	Clta_12757_NM_001290470	205	Clta	12757	NM_1290470
chr4	rtracklayer	sequence_feature	48051386	48051590	.	-	.	count=1804;fpk=8800;logOddScore=743.328977166765;pval=0;pvalAdj=0;ctl_count=78;ctl_fpk=380.487804878049;ctl_logOddScore=-693.278870405707;eFDR=0.0681818181818182	chr4	48045304	48086446	Nr4a3_18124_NM_015743	205	Nr4a3	18124	NM_15743
chr4	rtracklayer	sequence_feature	48051386	48051590	.	-	.	count=1804;fpk=8800;logOddScore=743.328977166765;pval=0;pvalAdj=0;ctl_count=78;ctl_fpk=380.487804878049;ctl_logOddScore=-693.278870405707;eFDR=0.0681818181818182	chr4	48051245	48056739	Nr4a3_18124_NM_001307989	205	Nr4a3	18124	NM_1307989
chr4	rtracklayer	sequence_feature	49059371	49059575	.	-	.	count=1446;fpk=7053.65853658537;logOddScore=677.253481048707;pval=0;pvalAdj=0;ctl_count=180;ctl_fpk=878.048780487805;ctl_logOddScore=-662.134207766137;eFDR=0.0681818181818182	chr4	49059461	49340261	Plppr1_272031_NM_178756	114	Plppr1	272031	NM_178756
chr4	rtracklayer	sequence_feature	55009496	55009700	.	-	.	count=1682;fpk=8204.87804878049;logOddScore=728.824078708173;pval=0;pvalAdj=0;ctl_count=114;ctl_fpk=556.09756097561;ctl_logOddScore=-682.221292967327;eFDR=0.0681818181818182	chr4	54947944	55083563	Zfp462_242466_NM_172867	205	Zfp462	242466	NM_172867
chr4	rtracklayer	sequence_feature	55350206	55350410	.	-	.	count=2229;fpk=10873.1707317073;logOddScore=683.153252893846;pval=0;pvalAdj=0;ctl_count=122;ctl_fpk=595.121951219512;ctl_logOddScore=-679.776840214375;eFDR=0.0681818181818182	chr4	55350041	55392237	Rad23b_19359_NM_009011	205	Rad23b	19359	NM_9011
chr4	rtracklayer	sequence_feature	62689616	62689820	.	-	.	count=1981;fpk=9663.41463414634;logOddScore=749.143837398258;pval=0;pvalAdj=0;ctl_count=31;ctl_fpk=151.219512195122;ctl_logOddScore=-708.045597547738;eFDR=0.0681818181818182	chr4	62673973	62703019	Rgs3_50780_NM_001310706	205	Rgs3	50780	NM_1310706
chr4	rtracklayer	sequence_feature	62689616	62689820	.	-	.	count=1981;fpk=9663.41463414634;logOddScore=749.143837398258;pval=0;pvalAdj=0;ctl_count=31;ctl_fpk=151.219512195122;ctl_logOddScore=-708.045597547738;eFDR=0.0681818181818182	chr4	62619671	62703019	Rgs3_50780_NM_134257	205	Rgs3	50780	NM_134257
chr4	rtracklayer	sequence_feature	107048336	107048540	.	-	.	count=1726;fpk=8419.51219512195;logOddScore=753.000700125026;pval=0;pvalAdj=0;ctl_count=43;ctl_fpk=209.756097560976;ctl_logOddScore=-704.204597391572;eFDR=0.0681818181818182	chr4	106911469	107049694	Ssbp3_72475_NM_023672	205	Ssbp3	72475	NM_23672
chr4	rtracklayer	sequence_feature	107048336	107048540	.	-	.	count=1726;fpk=8419.51219512195;logOddScore=753.000700125026;pval=0;pvalAdj=0;ctl_count=43;ctl_fpk=209.756097560976;ctl_logOddScore=-704.204597391572;eFDR=0.0681818181818182	chr4	106911469	107049694	Ssbp3_72475_NM_198438	205	Ssbp3	72475	NM_198438
chr4	rtracklayer	sequence_feature	108940691	108941100	.	-	.	count=3720;fpk=9073.17073170732;logOddScore=747.099071220395;pval=0;pvalAdj=0;ctl_count=139;ctl_fpk=339.024390243902;ctl_logOddScore=-695.915476818967;eFDR=0.0681818181818182	chr4	108879069	108943324	Rab3b_69908_NM_023537	410	Rab3b	69908	NM_23537
chr4	rtracklayer	sequence_feature	119619961	119620165	.	-	.	count=1725;fpk=8414.63414634146;logOddScore=747.934222051313;pval=0;pvalAdj=0;ctl_count=59;ctl_fpk=287.80487804878;ctl_logOddScore=-699.175876357375;eFDR=0.0681818181818182	chr4	119539660	119629119	Foxj3_230700_NM_001290696	205	Foxj3	230700	NM_1290696
chr4	rtracklayer	sequence_feature	119619961	119620165	.	-	.	count=1725;fpk=8414.63414634146;logOddScore=747.934222051313;pval=0;pvalAdj=0;ctl_count=59;ctl_fpk=287.80487804878;ctl_logOddScore=-699.175876357375;eFDR=0.0681818181818182	chr4	119539660	119629119	Foxj3_230700_NM_172699	205	Foxj3	230700	NM_172699
chr4	rtracklayer	sequence_feature	127194916	127195120	.	-	.	count=1684;fpk=8214.63414634146;logOddScore=700.679568883509;pval=0;pvalAdj=0;ctl_count=207;ctl_fpk=1009.75609756098;ctl_logOddScore=-653.953269680844;eFDR=0.0681818181818182	chr4	127169203	127237022	Dlgap3_242667_NM_198618	205	Dlgap3	242667	NM_198618
chr4	rtracklayer	sequence_feature	127194916	127195120	.	-	.	count=1684;fpk=8214.63414634146;logOddScore=700.679568883509;pval=0;pvalAdj=0;ctl_count=207;ctl_fpk=1009.75609756098;ctl_logOddScore=-653.953269680844;eFDR=0.0681818181818182	chr4	127172879	127237022	Dlgap3_242667_NM_001302081	205	Dlgap3	242667	NM_1302081
chr4	rtracklayer	sequence_feature	127236531	127236940	.	-	.	count=2891;fpk=7051.21951219512;logOddScore=696.386917953914;pval=0;pvalAdj=0;ctl_count=280;ctl_fpk=682.926829268293;ctl_logOddScore=-674.289696059492;eFDR=0.0681818181818182	chr4	127169203	127237022	Dlgap3_242667_NM_198618	410	Dlgap3	242667	NM_198618
chr4	rtracklayer	sequence_feature	127236531	127236940	.	-	.	count=2891;fpk=7051.21951219512;logOddScore=696.386917953914;pval=0;pvalAdj=0;ctl_count=280;ctl_fpk=682.926829268293;ctl_logOddScore=-674.289696059492;eFDR=0.0681818181818182	chr4	127172879	127237022	Dlgap3_242667_NM_001302081	410	Dlgap3	242667	NM_1302081
chr4	rtracklayer	sequence_feature	129607766	129607970	.	-	.	count=1859;fpk=9068.29268292683;logOddScore=735.793919799891;pval=0;pvalAdj=0;ctl_count=99;ctl_fpk=482.926829268293;ctl_logOddScore=-686.815418879997;eFDR=0.0681818181818182	chr4	129600706	129607879	Tmem234_76799_NM_029748	114	Tmem234	76799	NM_29748
chr4	rtracklayer	sequence_feature	129839211	129839415	.	-	.	count=1518;fpk=7404.87804878049;logOddScore=710.325353465367;pval=0;pvalAdj=0;ctl_count=115;ctl_fpk=560.975609756098;ctl_logOddScore=-681.915538142317;eFDR=0.0681818181818182	chr4	129820707	129850003	Ptp4a2_19244_NM_001164745	205	Ptp4a2	19244	NM_1164745
chr4	rtracklayer	sequence_feature	129839211	129839415	.	-	.	count=1518;fpk=7404.87804878049;logOddScore=710.325353465367;pval=0;pvalAdj=0;ctl_count=115;ctl_fpk=560.975609756098;ctl_logOddScore=-681.915538142317;eFDR=0.0681818181818182	chr4	129820478	129850003	Ptp4a2_19244_NM_008974	205	Ptp4a2	19244	NM_8974
chr4	rtracklayer	sequence_feature	130312351	130312555	.	-	.	count=1406;fpk=6858.53658536585;logOddScore=705.111023834676;pval=0;pvalAdj=0;ctl_count=60;ctl_fpk=292.682926829268;ctl_logOddScore=-698.863872369092;eFDR=0.0681818181818182	chr4	130308777	130315463	Fabp3_14077_NM_010174	205	Fabp3	14077	NM_10174
chr4	rtracklayer	sequence_feature	130315221	130315425	.	-	.	count=2131;fpk=10395.1219512195;logOddScore=696.19364030068;pval=0;pvalAdj=0;ctl_count=139;ctl_fpk=678.048780487805;ctl_logOddScore=-674.592970636122;eFDR=0.0681818181818182	chr4	130308777	130315463	Fabp3_14077_NM_010174	205	Fabp3	14077	NM_10174
chr4	rtracklayer	sequence_feature	130792666	130792870	.	-	.	count=1409;fpk=6873.17073170732;logOddScore=603.591817114269;pval=0;pvalAdj=0;ctl_count=397;ctl_fpk=1936.58536585366;ctl_logOddScore=-596.641410363439;eFDR=0.0681818181818182	chr4	130792536	130826318	Sdc3_20970_NM_011520	205	Sdc3	20970	NM_11520
chr4	rtracklayer	sequence_feature	130823211	130823415	.	-	.	count=2170;fpk=10585.3658536585;logOddScore=670.62151748214;pval=0;pvalAdj=0;ctl_count=201;ctl_fpk=980.487804878049;ctl_logOddScore=-655.769980952261;eFDR=0.0681818181818182	chr4	130792536	130826318	Sdc3_20970_NM_011520	205	Sdc3	20970	NM_11520
chr4	rtracklayer	sequence_feature	130823826	130824030	.	-	.	count=1483;fpk=7234.14634146341;logOddScore=698.792724736232;pval=0;pvalAdj=0;ctl_count=133;ctl_fpk=648.780487804878;ctl_logOddScore=-676.421085804994;eFDR=0.0681818181818182	chr4	130792536	130826318	Sdc3_20970_NM_011520	205	Sdc3	20970	NM_11520
chr4	rtracklayer	sequence_feature	130825876	130826080	.	-	.	count=1823;fpk=8892.68292682927;logOddScore=688.091731933555;pval=0;pvalAdj=0;ctl_count=259;ctl_fpk=1263.41463414634;ctl_logOddScore=-638.232331910153;eFDR=0.0681818181818182	chr4	130792536	130826318	Sdc3_20970_NM_011520	205	Sdc3	20970	NM_11520
chr4	rtracklayer	sequence_feature	131900486	131900690	.	-	.	count=1976;fpk=9639.0243902439;logOddScore=751.901989585973;pval=0;pvalAdj=0;ctl_count=24;ctl_fpk=117.073170731707;ctl_logOddScore=-710.336320015948;eFDR=0.0681818181818182	chr4	131873638	131901725	Srsf4_57317_NM_020587	205	Srsf4	57317	NM_20587
chr4	rtracklayer	sequence_feature	131900486	131900690	.	-	.	count=1976;fpk=9639.0243902439;logOddScore=751.901989585973;pval=0;pvalAdj=0;ctl_count=24;ctl_fpk=117.073170731707;ctl_logOddScore=-710.336320015948;eFDR=0.0681818181818182	chr4	131899477	131920029	Gm12992_545681_NR_102393	205	Gm12992	545681	NR_102393
chr4	rtracklayer	sequence_feature	132553616	132553820	.	-	.	count=1567;fpk=7643.90243902439;logOddScore=743.279163161951;pval=0;pvalAdj=0;ctl_count=32;ctl_fpk=156.09756097561;ctl_logOddScore=-707.722058357556;eFDR=0.0681818181818182	chr4	132535558	132553742	Dnajc8_68598_NM_172400	127	Dnajc8	68598	NM_172400
chr4	rtracklayer	sequence_feature	134473236	134473440	.	-	.	count=1914;fpk=9336.58536585366;logOddScore=753.745408948039;pval=0;pvalAdj=0;ctl_count=33;ctl_fpk=160.975609756098;ctl_logOddScore=-707.399272259631;eFDR=0.0681818181818182	chr4	134468319	134473843	Stmn1_16765_NM_019641	205	Stmn1	16765	NM_19641
chr4	rtracklayer	sequence_feature	136332381	136332585	.	-	.	count=1547;fpk=7546.34146341463;logOddScore=739.898447162182;pval=0;pvalAdj=0;ctl_count=34;ctl_fpk=165.853658536585;ctl_logOddScore=-707.077194436707;eFDR=0.0681818181818182	chr4	136310941	136345979	Hnrnpr_74326_NM_001277123	205	Hnrnpr	74326	NM_1277123
chr4	rtracklayer	sequence_feature	136332381	136332585	.	-	.	count=1547;fpk=7546.34146341463;logOddScore=739.898447162182;pval=0;pvalAdj=0;ctl_count=34;ctl_fpk=165.853658536585;ctl_logOddScore=-707.077194436707;eFDR=0.0681818181818182	chr4	136310941	136345979	Hnrnpr_74326_NM_028871	205	Hnrnpr	74326	NM_28871
chr4	rtracklayer	sequence_feature	136332381	136332585	.	-	.	count=1547;fpk=7546.34146341463;logOddScore=739.898447162182;pval=0;pvalAdj=0;ctl_count=34;ctl_fpk=165.853658536585;ctl_logOddScore=-707.077194436707;eFDR=0.0681818181818182	chr4	136310941	136345979	Hnrnpr_74326_NM_001277122	205	Hnrnpr	74326	NM_1277122
chr4	rtracklayer	sequence_feature	136332381	136332585	.	-	.	count=1547;fpk=7546.34146341463;logOddScore=739.898447162182;pval=0;pvalAdj=0;ctl_count=34;ctl_fpk=165.853658536585;ctl_logOddScore=-707.077194436707;eFDR=0.0681818181818182	chr4	136310941	136345979	Hnrnpr_74326_NM_001277121	205	Hnrnpr	74326	NM_1277121
chr4	rtracklayer	sequence_feature	136336276	136336480	.	-	.	count=1779;fpk=8678.0487804878;logOddScore=755.803147276692;pval=0;pvalAdj=0;ctl_count=38;ctl_fpk=185.365853658537;ctl_logOddScore=-705.795196774804;eFDR=0.0681818181818182	chr4	136310941	136345979	Hnrnpr_74326_NM_001277123	205	Hnrnpr	74326	NM_1277123
chr4	rtracklayer	sequence_feature	136336276	136336480	.	-	.	count=1779;fpk=8678.0487804878;logOddScore=755.803147276692;pval=0;pvalAdj=0;ctl_count=38;ctl_fpk=185.365853658537;ctl_logOddScore=-705.795196774804;eFDR=0.0681818181818182	chr4	136310941	136345979	Hnrnpr_74326_NM_028871	205	Hnrnpr	74326	NM_28871
chr4	rtracklayer	sequence_feature	136336276	136336480	.	-	.	count=1779;fpk=8678.0487804878;logOddScore=755.803147276692;pval=0;pvalAdj=0;ctl_count=38;ctl_fpk=185.365853658537;ctl_logOddScore=-705.795196774804;eFDR=0.0681818181818182	chr4	136310941	136345979	Hnrnpr_74326_NM_001277122	205	Hnrnpr	74326	NM_1277122
chr4	rtracklayer	sequence_feature	136336276	136336480	.	-	.	count=1779;fpk=8678.0487804878;logOddScore=755.803147276692;pval=0;pvalAdj=0;ctl_count=38;ctl_fpk=185.365853658537;ctl_logOddScore=-705.795196774804;eFDR=0.0681818181818182	chr4	136310941	136345979	Hnrnpr_74326_NM_001277121	205	Hnrnpr	74326	NM_1277121
chr4	rtracklayer	sequence_feature	136339556	136339760	.	-	.	count=1759;fpk=8580.48780487805;logOddScore=753.619254372119;pval=0;pvalAdj=0;ctl_count=44;ctl_fpk=214.634146341463;ctl_logOddScore=-703.887815701093;eFDR=0.0681818181818182	chr4	136310941	136345979	Hnrnpr_74326_NM_001277123	205	Hnrnpr	74326	NM_1277123
chr4	rtracklayer	sequence_feature	136339556	136339760	.	-	.	count=1759;fpk=8580.48780487805;logOddScore=753.619254372119;pval=0;pvalAdj=0;ctl_count=44;ctl_fpk=214.634146341463;ctl_logOddScore=-703.887815701093;eFDR=0.0681818181818182	chr4	136310941	136345979	Hnrnpr_74326_NM_028871	205	Hnrnpr	74326	NM_28871
chr4	rtracklayer	sequence_feature	136339556	136339760	.	-	.	count=1759;fpk=8580.48780487805;logOddScore=753.619254372119;pval=0;pvalAdj=0;ctl_count=44;ctl_fpk=214.634146341463;ctl_logOddScore=-703.887815701093;eFDR=0.0681818181818182	chr4	136310941	136345979	Hnrnpr_74326_NM_001277122	205	Hnrnpr	74326	NM_1277122
chr4	rtracklayer	sequence_feature	136339556	136339760	.	-	.	count=1759;fpk=8580.48780487805;logOddScore=753.619254372119;pval=0;pvalAdj=0;ctl_count=44;ctl_fpk=214.634146341463;ctl_logOddScore=-703.887815701093;eFDR=0.0681818181818182	chr4	136310941	136345979	Hnrnpr_74326_NM_001277121	205	Hnrnpr	74326	NM_1277121
chr4	rtracklayer	sequence_feature	138126336	138126540	.	-	.	count=1916;fpk=9346.34146341463;logOddScore=741.356413546131;pval=0;pvalAdj=0;ctl_count=72;ctl_fpk=351.219512195122;ctl_logOddScore=-695.134802636128;eFDR=0.0681818181818182	chr4	137993455	138207079	Eif4g3_230861_NM_172703	205	Eif4g3	230861	NM_172703
chr4	rtracklayer	sequence_feature	138126336	138126540	.	-	.	count=1916;fpk=9346.34146341463;logOddScore=741.356413546131;pval=0;pvalAdj=0;ctl_count=72;ctl_fpk=351.219512195122;ctl_logOddScore=-695.134802636128;eFDR=0.0681818181818182	chr4	137993455	138207079	Eif4g3_230861_NM_001256198	205	Eif4g3	230861	NM_1256198
chr4	rtracklayer	sequence_feature	138126336	138126540	.	-	.	count=1916;fpk=9346.34146341463;logOddScore=741.356413546131;pval=0;pvalAdj=0;ctl_count=72;ctl_fpk=351.219512195122;ctl_logOddScore=-695.134802636128;eFDR=0.0681818181818182	chr4	137993455	138207079	Eif4g3_230861_NM_001256195	205	Eif4g3	230861	NM_1256195
chr4	rtracklayer	sequence_feature	138241546	138241750	.	-	.	count=1503;fpk=7331.70731707317;logOddScore=733.964212673778;pval=0;pvalAdj=0;ctl_count=31;ctl_fpk=151.219512195122;ctl_logOddScore=-708.045597547738;eFDR=0.0681818181818182	chr4	138217126	138244682	Hp1bp3_15441_NM_001122897	205	Hp1bp3	15441	NM_1122897
chr4	rtracklayer	sequence_feature	138241546	138241750	.	-	.	count=1503;fpk=7331.70731707317;logOddScore=733.964212673778;pval=0;pvalAdj=0;ctl_count=31;ctl_fpk=151.219512195122;ctl_logOddScore=-708.045597547738;eFDR=0.0681818181818182	chr4	138216611	138244682	Hp1bp3_15441_NM_001122896	205	Hp1bp3	15441	NM_1122896
chr4	rtracklayer	sequence_feature	138241546	138241750	.	-	.	count=1503;fpk=7331.70731707317;logOddScore=733.964212673778;pval=0;pvalAdj=0;ctl_count=31;ctl_fpk=151.219512195122;ctl_logOddScore=-708.045597547738;eFDR=0.0681818181818182	chr4	138216611	138244682	Hp1bp3_15441_NM_010470	205	Hp1bp3	15441	NM_10470
chr4	rtracklayer	sequence_feature	138241546	138241750	.	-	.	count=1503;fpk=7331.70731707317;logOddScore=733.964212673778;pval=0;pvalAdj=0;ctl_count=31;ctl_fpk=151.219512195122;ctl_logOddScore=-708.045597547738;eFDR=0.0681818181818182	chr4	138216611	138244682	Hp1bp3_15441_NM_001285479	205	Hp1bp3	15441	NM_1285479
chr4	rtracklayer	sequence_feature	138241546	138241750	.	-	.	count=1503;fpk=7331.70731707317;logOddScore=733.964212673778;pval=0;pvalAdj=0;ctl_count=31;ctl_fpk=151.219512195122;ctl_logOddScore=-708.045597547738;eFDR=0.0681818181818182	chr4	138216611	138244682	Hp1bp3_15441_NM_001285480	205	Hp1bp3	15441	NM_1285480
chr4	rtracklayer	sequence_feature	138241546	138241750	.	-	.	count=1503;fpk=7331.70731707317;logOddScore=733.964212673778;pval=0;pvalAdj=0;ctl_count=31;ctl_fpk=151.219512195122;ctl_logOddScore=-708.045597547738;eFDR=0.0681818181818182	chr4	138216611	138244682	Hp1bp3_15441_NM_001285478	205	Hp1bp3	15441	NM_1285478
chr4	rtracklayer	sequence_feature	138241546	138241750	.	-	.	count=1503;fpk=7331.70731707317;logOddScore=733.964212673778;pval=0;pvalAdj=0;ctl_count=31;ctl_fpk=151.219512195122;ctl_logOddScore=-708.045597547738;eFDR=0.0681818181818182	chr4	138216611	138244682	Hp1bp3_15441_NM_001285481	205	Hp1bp3	15441	NM_1285481
chr4	rtracklayer	sequence_feature	139291351	139291555	.	-	.	count=1704;fpk=8312.19512195122;logOddScore=742.970921081667;pval=0;pvalAdj=0;ctl_count=72;ctl_fpk=351.219512195122;ctl_logOddScore=-695.134802636128;eFDR=0.0681818181818182	chr4	139194110	139291820	Capzb_12345_NM_001271405	205	Capzb	12345	NM_1271405
chr4	rtracklayer	sequence_feature	139291351	139291555	.	-	.	count=1704;fpk=8312.19512195122;logOddScore=742.970921081667;pval=0;pvalAdj=0;ctl_count=72;ctl_fpk=351.219512195122;ctl_logOddScore=-695.134802636128;eFDR=0.0681818181818182	chr4	139192898	139291820	Capzb_12345_NM_009798	205	Capzb	12345	NM_9798
chr4	rtracklayer	sequence_feature	139291351	139291555	.	-	.	count=1704;fpk=8312.19512195122;logOddScore=742.970921081667;pval=0;pvalAdj=0;ctl_count=72;ctl_fpk=351.219512195122;ctl_logOddScore=-695.134802636128;eFDR=0.0681818181818182	chr4	139192898	139291820	Capzb_12345_NM_001037761	205	Capzb	12345	NM_1037761
chr4	rtracklayer	sequence_feature	150614936	150615140	.	-	.	count=1604;fpk=7824.39024390244;logOddScore=729.859020769907;pval=0;pvalAdj=0;ctl_count=89;ctl_fpk=434.146341463415;ctl_logOddScore=-689.887797640139;eFDR=0.0681818181818182	chr4	150281915	150621966	Rere_68703_NM_001085492	205	Rere	68703	NM_1085492
chr4	rtracklayer	sequence_feature	152222956	152223160	.	-	.	count=1498;fpk=7307.31707317073;logOddScore=720.810729261861;pval=0;pvalAdj=0;ctl_count=70;ctl_fpk=341.463414634146;ctl_logOddScore=-695.754599781689;eFDR=0.0681818181818182	chr4	152178099	152271855	Acot7_70025_NM_133348	205	Acot7	70025	NM_133348
chr4	rtracklayer	sequence_feature	152222956	152223160	.	-	.	count=1498;fpk=7307.31707317073;logOddScore=720.810729261861;pval=0;pvalAdj=0;ctl_count=70;ctl_fpk=341.463414634146;ctl_logOddScore=-695.754599781689;eFDR=0.0681818181818182	chr4	152199843	152271855	Acot7_70025_NM_001146058	205	Acot7	70025	NM_1146058
chr4	rtracklayer	sequence_feature	152222956	152223160	.	-	.	count=1498;fpk=7307.31707317073;logOddScore=720.810729261861;pval=0;pvalAdj=0;ctl_count=70;ctl_fpk=341.463414634146;ctl_logOddScore=-695.754599781689;eFDR=0.0681818181818182	chr4	152186133	152271855	Acot7_70025_NM_001146057	205	Acot7	70025	NM_1146057
chr4	rtracklayer	sequence_feature	152260881	152261085	.	-	.	count=1721;fpk=8395.12195121951;logOddScore=730.823030985722;pval=0;pvalAdj=0;ctl_count=114;ctl_fpk=556.09756097561;ctl_logOddScore=-682.221292967327;eFDR=0.0681818181818182	chr4	152178099	152271855	Acot7_70025_NM_133348	205	Acot7	70025	NM_133348
chr4	rtracklayer	sequence_feature	152260881	152261085	.	-	.	count=1721;fpk=8395.12195121951;logOddScore=730.823030985722;pval=0;pvalAdj=0;ctl_count=114;ctl_fpk=556.09756097561;ctl_logOddScore=-682.221292967327;eFDR=0.0681818181818182	chr4	152199843	152271855	Acot7_70025_NM_001146058	205	Acot7	70025	NM_1146058
chr4	rtracklayer	sequence_feature	152260881	152261085	.	-	.	count=1721;fpk=8395.12195121951;logOddScore=730.823030985722;pval=0;pvalAdj=0;ctl_count=114;ctl_fpk=556.09756097561;ctl_logOddScore=-682.221292967327;eFDR=0.0681818181818182	chr4	152186133	152271855	Acot7_70025_NM_001146057	205	Acot7	70025	NM_1146057
chr4	rtracklayer	sequence_feature	155803691	155803895	.	-	.	count=1702;fpk=8302.43902439024;logOddScore=602.585311082255;pval=0;pvalAdj=0;ctl_count=536;ctl_fpk=2614.63414634146;ctl_logOddScore=-554.849963314449;eFDR=0.0681818181818182	chr4	155803617	155808829	Mrpl20_66448_NM_025570	205	Mrpl20	66448	NM_25570
chr4_GL456350_random	rtracklayer	sequence_feature	80606	81310	.	-	.	count=370;fpk=524.822695035461;logOddScore=7.66815690653134;pval=1.65062116008066e-06;pvalAdj=1.65062116008066e-06;ctl_count=81;ctl_fpk=114.893617021277;ctl_logOddScore=3.85505580254871;eFDR=1.65062116008066e-06	chr4_GL456350_random	60800	84642	4933409K07Rik_108816_NR_033123	705	4933409K07Rik	108816	NR_33123
chr4_GL456350_random	rtracklayer	sequence_feature	81781	83660	.	-	.	count=1227;fpk=652.659574468085;logOddScore=19.2466280950584;pval=4.81118299794003e-08;pvalAdj=9.62236599588005e-08;ctl_count=153;ctl_fpk=81.3829787234042;ctl_logOddScore=-1.07731936167572;eFDR=4.81118299794003e-08	chr4_GL456350_random	60800	84642	4933409K07Rik_108816_NR_033123	1880	4933409K07Rik	108816	NR_33123
chr4_JH584292_random	rtracklayer	sequence_feature	3151	3675	.	-	.	count=2;fpk=3.80952380952381;logOddScore=10.3026280048697;pval=0.114639463915107;pvalAdj=0.171959195872661;ctl_count=1;ctl_fpk=1.9047619047619;ctl_logOddScore=-3.11481787839921;eFDR=0.25	chr4_JH584292_random	3535	11935	Vmn2r122_22308_NM_009492	140	Vmn2r122	22308	NM_9492
chr4_JH584292_random	rtracklayer	sequence_feature	3151	3675	.	-	.	count=2;fpk=3.80952380952381;logOddScore=10.3026280048697;pval=0.114639463915107;pvalAdj=0.171959195872661;ctl_count=1;ctl_fpk=1.9047619047619;ctl_logOddScore=-3.11481787839921;eFDR=0.25	chr4_JH584292_random	3535	11935	Vmn2r122_22308_NM_009488	140	Vmn2r122	22308	NM_9488
chr4_JH584292_random	rtracklayer	sequence_feature	7351	7875	.	-	.	count=2;fpk=3.80952380952381;logOddScore=12.6053455726285;pval=0.0600837207142064;pvalAdj=0.155973311611269;ctl_count=0;ctl_fpk=0;ctl_logOddScore=-5.42720766586967;eFDR=0.0600837207142064	chr4_JH584292_random	3535	11935	Vmn2r122_22308_NM_009492	525	Vmn2r122	22308	NM_9492
chr4_JH584292_random	rtracklayer	sequence_feature	7351	7875	.	-	.	count=2;fpk=3.80952380952381;logOddScore=12.6053455726285;pval=0.0600837207142064;pvalAdj=0.155973311611269;ctl_count=0;ctl_fpk=0;ctl_logOddScore=-5.42720766586967;eFDR=0.0600837207142064	chr4_JH584292_random	3535	11935	Vmn2r122_22308_NM_009488	525	Vmn2r122	22308	NM_9488
chr4_JH584292_random	rtracklayer	sequence_feature	11026	11550	.	-	.	count=3;fpk=5.71428571428571;logOddScore=11.7196982812064;pval=0.0779866558056343;pvalAdj=0.155973311611269;ctl_count=2;ctl_fpk=3.80952380952381;ctl_logOddScore=-0.329505985758166;eFDR=0.333333333333333	chr4_JH584292_random	3535	11935	Vmn2r122_22308_NM_009492	525	Vmn2r122	22308	NM_9492
chr4_JH584292_random	rtracklayer	sequence_feature	11026	11550	.	-	.	count=3;fpk=5.71428571428571;logOddScore=11.7196982812064;pval=0.0779866558056343;pvalAdj=0.155973311611269;ctl_count=2;ctl_fpk=3.80952380952381;ctl_logOddScore=-0.329505985758166;eFDR=0.333333333333333	chr4_JH584292_random	3535	11935	Vmn2r122_22308_NM_009488	525	Vmn2r122	22308	NM_9488
chr4_JH584293_random	rtracklayer	sequence_feature	18481	18690	.	+	.	count=166;fpk=790.47619047619;logOddScore=11.5082848326918;pval=3.16502805716146e-34;pvalAdj=6.33005611432293e-34;ctl_count=22;ctl_fpk=104.761904761905;ctl_logOddScore=0.84826613563834;eFDR=3.16502805716146e-34	chr4_JH584293_random	16835	22237	Gm13306_100039863_NM_001199962	210	Gm13306	100039863	NM_1199962
chr4_JH584293_random	rtracklayer	sequence_feature	18481	18690	.	+	.	count=166;fpk=790.47619047619;logOddScore=11.5082848326918;pval=3.16502805716146e-34;pvalAdj=6.33005611432293e-34;ctl_count=22;ctl_fpk=104.761904761905;ctl_logOddScore=0.84826613563834;eFDR=3.16502805716146e-34	chr4_JH584293_random	16835	22237	Ccl27b_100040048_NM_001199961	210	Ccl27b	100040048	NM_1199961
chr4_JH584293_random	rtracklayer	sequence_feature	18481	18690	.	+	.	count=166;fpk=790.47619047619;logOddScore=11.5082848326918;pval=3.16502805716146e-34;pvalAdj=6.33005611432293e-34;ctl_count=22;ctl_fpk=104.761904761905;ctl_logOddScore=0.84826613563834;eFDR=3.16502805716146e-34	chr4_JH584293_random	16835	18932	Ccl27b_100040048_NM_001199960	210	Ccl27b	100040048	NM_1199960
chr4_JH584293_random	rtracklayer	sequence_feature	18481	18690	.	+	.	count=166;fpk=790.47619047619;logOddScore=11.5082848326918;pval=3.16502805716146e-34;pvalAdj=6.33005611432293e-34;ctl_count=22;ctl_fpk=104.761904761905;ctl_logOddScore=0.84826613563834;eFDR=3.16502805716146e-34	chr4_JH584293_random	16835	18932	Gm13306_100039863_NM_001199963	210	Gm13306	100039863	NM_1199963
chr4_JH584293_random	rtracklayer	sequence_feature	18481	18690	.	+	.	count=166;fpk=790.47619047619;logOddScore=11.5082848326918;pval=3.16502805716146e-34;pvalAdj=6.33005611432293e-34;ctl_count=22;ctl_fpk=104.761904761905;ctl_logOddScore=0.84826613563834;eFDR=3.16502805716146e-34	chr4_JH584293_random	16835	18932	LOC100861978_n/a_NM_001267703	210	LOC100861978	n/a	NM_1267703
chr4_JH584293_random	rtracklayer	sequence_feature	18481	18690	.	+	.	count=166;fpk=790.47619047619;logOddScore=11.5082848326918;pval=3.16502805716146e-34;pvalAdj=6.33005611432293e-34;ctl_count=22;ctl_fpk=104.761904761905;ctl_logOddScore=0.84826613563834;eFDR=3.16502805716146e-34	chr4_JH584293_random	16835	22237	LOC100861978_n/a_NM_001267702	210	LOC100861978	n/a	NM_1267702
chr4_JH584293_random	rtracklayer	sequence_feature	18481	18690	.	+	.	count=166;fpk=790.47619047619;logOddScore=11.5082848326918;pval=3.16502805716146e-34;pvalAdj=6.33005611432293e-34;ctl_count=22;ctl_fpk=104.761904761905;ctl_logOddScore=0.84826613563834;eFDR=3.16502805716146e-34	chr4_JH584293_random	16835	18932	Gm2506_100039939_NM_001199966	210	Gm2506	100039939	NM_1199966
chr5	rtracklayer	sequence_feature	3769421	3769710	.	+	.	count=3406;fpk=11744.8275862069;logOddScore=703.403959964984;pval=0;pvalAdj=0;ctl_count=338;ctl_fpk=1165.51724137931;ctl_logOddScore=-640.849213256704;eFDR=0.875	chr5	3689998	3772787	Ankib1_70797_NM_001289529	290	Ankib1	70797	NM_1289529
chr5	rtracklayer	sequence_feature	3769421	3769710	.	+	.	count=3406;fpk=11744.8275862069;logOddScore=703.403959964984;pval=0;pvalAdj=0;ctl_count=338;ctl_fpk=1165.51724137931;ctl_logOddScore=-640.849213256704;eFDR=0.875	chr5	3689998	3803124	Ankib1_70797_NM_001003909	290	Ankib1	70797	NM_1003909
chr5	rtracklayer	sequence_feature	3769421	3769710	.	+	.	count=3406;fpk=11744.8275862069;logOddScore=703.403959964984;pval=0;pvalAdj=0;ctl_count=338;ctl_fpk=1165.51724137931;ctl_logOddScore=-640.849213256704;eFDR=0.875	chr5	3689998	3803124	Ankib1_70797_NM_001289528	290	Ankib1	70797	NM_1289528
chr5	rtracklayer	sequence_feature	3769421	3769710	.	+	.	count=3406;fpk=11744.8275862069;logOddScore=703.403959964984;pval=0;pvalAdj=0;ctl_count=338;ctl_fpk=1165.51724137931;ctl_logOddScore=-640.849213256704;eFDR=0.875	chr5	3689998	3803124	Ankib1_70797_NM_001289527	290	Ankib1	70797	NM_1289527
chr5	rtracklayer	sequence_feature	14521791	14521995	.	-	.	count=6034;fpk=29434.1463414634;logOddScore=837.967227321838;pval=0;pvalAdj=0;ctl_count=124;ctl_fpk=604.878048780488;ctl_logOddScore=-688.978735696757;eFDR=0.454545454545455	chr5	14514917	14863459	Pclo_26875_NM_011995	205	Pclo	26875	NM_11995
chr5	rtracklayer	sequence_feature	14521791	14521995	.	-	.	count=6034;fpk=29434.1463414634;logOddScore=837.967227321838;pval=0;pvalAdj=0;ctl_count=124;ctl_fpk=604.878048780488;ctl_logOddScore=-688.978735696757;eFDR=0.454545454545455	chr5	14514917	14796042	Pclo_26875_NM_001110796	205	Pclo	26875	NM_1110796
chr5	rtracklayer	sequence_feature	29736071	29736275	.	-	.	count=5358;fpk=26136.5853658537;logOddScore=774.636441771998;pval=0;pvalAdj=0;ctl_count=284;ctl_fpk=1385.36585365854;ctl_logOddScore=-655.3569680908;eFDR=0.454545454545455	chr5	29735897	29757968	Dnajb6_23950_NM_001037941	205	Dnajb6	23950	NM_1037941
chr5	rtracklayer	sequence_feature	29736071	29736275	.	-	.	count=5358;fpk=26136.5853658537;logOddScore=774.636441771998;pval=0;pvalAdj=0;ctl_count=284;ctl_fpk=1385.36585365854;ctl_logOddScore=-655.3569680908;eFDR=0.454545454545455	chr5	29735897	29767101	Dnajb6_23950_NM_001127367	205	Dnajb6	23950	NM_1127367
chr5	rtracklayer	sequence_feature	29736071	29736275	.	-	.	count=5358;fpk=26136.5853658537;logOddScore=774.636441771998;pval=0;pvalAdj=0;ctl_count=284;ctl_fpk=1385.36585365854;ctl_logOddScore=-655.3569680908;eFDR=0.454545454545455	chr5	29735897	29786478	Dnajb6_23950_NM_001037940	205	Dnajb6	23950	NM_1037940
chr5	rtracklayer	sequence_feature	29736071	29736275	.	-	.	count=5358;fpk=26136.5853658537;logOddScore=774.636441771998;pval=0;pvalAdj=0;ctl_count=284;ctl_fpk=1385.36585365854;ctl_logOddScore=-655.3569680908;eFDR=0.454545454545455	chr5	29735897	29767101	Dnajb6_23950_NM_011847	205	Dnajb6	23950	NM_11847
chr5	rtracklayer	sequence_feature	33026526	33026730	.	-	.	count=5054;fpk=24653.6585365854;logOddScore=758.891548877889;pval=0;pvalAdj=0;ctl_count=175;ctl_fpk=853.658536585366;ctl_logOddScore=-678.196939287055;eFDR=0.454545454545455	chr5	33018815	33027966	Ywhah_22629_NM_011738	205	Ywhah	22629	NM_11738
chr5	rtracklayer	sequence_feature	33026936	33027755	.	-	.	count=20678;fpk=25217.0731707317;logOddScore=723.000060158266;pval=0;pvalAdj=0;ctl_count=1284;ctl_fpk=1565.85365853659;ctl_logOddScore=-647.66475560009;eFDR=0.454545454545455	chr5	33018815	33027966	Ywhah_22629_NM_011738	820	Ywhah	22629	NM_11738
chr5	rtracklayer	sequence_feature	35105371	35105660	.	+	.	count=2805;fpk=9672.41379310345;logOddScore=696.431449472482;pval=0;pvalAdj=0;ctl_count=61;ctl_fpk=210.344827586207;ctl_logOddScore=-699.345491476411;eFDR=0.875	chr5	35091505	35105697	Lrpap1_16976_NM_013587	290	Lrpap1	16976	NM_13587
chr5	rtracklayer	sequence_feature	37286426	37286630	.	-	.	count=6085;fpk=29682.9268292683;logOddScore=790.094549809363;pval=0;pvalAdj=0;ctl_count=349;ctl_fpk=1702.43902439024;ctl_logOddScore=-641.803521264468;eFDR=0.454545454545455	chr5	37245763	37292163	Crmp1_12933_NM_007765	205	Crmp1	12933	NM_7765
chr5	rtracklayer	sequence_feature	37286426	37286630	.	-	.	count=6085;fpk=29682.9268292683;logOddScore=790.094549809363;pval=0;pvalAdj=0;ctl_count=349;ctl_fpk=1702.43902439024;ctl_logOddScore=-641.803521264468;eFDR=0.454545454545455	chr5	37242057	37292163	Crmp1_12933_NM_001136058	205	Crmp1	12933	NM_1136058
chr5	rtracklayer	sequence_feature	37291551	37291755	.	-	.	count=6751;fpk=32931.7073170732;logOddScore=718.083906872178;pval=0;pvalAdj=0;ctl_count=484;ctl_fpk=2360.9756097561;ctl_logOddScore=-613.735646096577;eFDR=0.454545454545455	chr5	37245763	37292163	Crmp1_12933_NM_007765	205	Crmp1	12933	NM_7765
chr5	rtracklayer	sequence_feature	37291551	37291755	.	-	.	count=6751;fpk=32931.7073170732;logOddScore=718.083906872178;pval=0;pvalAdj=0;ctl_count=484;ctl_fpk=2360.9756097561;ctl_logOddScore=-613.735646096577;eFDR=0.454545454545455	chr5	37242057	37292163	Crmp1_12933_NM_001136058	205	Crmp1	12933	NM_1136058
chr5	rtracklayer	sequence_feature	76232591	76233170	.	+	.	count=6785;fpk=11698.275862069;logOddScore=480.803018072117;pval=0;pvalAdj=0;ctl_count=910;ctl_fpk=1568.96551724138;ctl_logOddScore=-457.561691282325;eFDR=0.875	chr5	76206228	76469519	Mir1191_n/a_NR_035422	580	Mir1191	n/a	NR_35422
chr5	rtracklayer	sequence_feature	76232591	76233170	.	+	.	count=6785;fpk=11698.275862069;logOddScore=480.803018072117;pval=0;pvalAdj=0;ctl_count=910;ctl_fpk=1568.96551724138;ctl_logOddScore=-457.561691282325;eFDR=0.875	chr5	76209867	76304792	Clock_12753_NM_001289826	580	Clock	12753	NM_1289826
chr5	rtracklayer	sequence_feature	76232591	76233170	.	+	.	count=6785;fpk=11698.275862069;logOddScore=480.803018072117;pval=0;pvalAdj=0;ctl_count=910;ctl_fpk=1568.96551724138;ctl_logOddScore=-457.561691282325;eFDR=0.875	chr5	76209867	76304548	Clock_12753_NM_007715	580	Clock	12753	NM_7715
chr5	rtracklayer	sequence_feature	76232591	76233170	.	+	.	count=6785;fpk=11698.275862069;logOddScore=480.803018072117;pval=0;pvalAdj=0;ctl_count=910;ctl_fpk=1568.96551724138;ctl_logOddScore=-457.561691282325;eFDR=0.875	chr5	76209867	76303502	Clock_12753_NM_001305222	580	Clock	12753	NM_1305222
chr5	rtracklayer	sequence_feature	99978371	99978660	.	+	.	count=3168;fpk=10924.1379310345;logOddScore=735.154814491616;pval=0;pvalAdj=0;ctl_count=116;ctl_fpk=400;ctl_logOddScore=-684.970858996748;eFDR=0.875	chr5	99955934	99978938	Hnrnpd_11991_NM_007516	290	Hnrnpd	11991	NM_7516
chr5	rtracklayer	sequence_feature	99978371	99978660	.	+	.	count=3168;fpk=10924.1379310345;logOddScore=735.154814491616;pval=0;pvalAdj=0;ctl_count=116;ctl_fpk=400;ctl_logOddScore=-684.970858996748;eFDR=0.875	chr5	99955934	99978938	Hnrnpd_11991_NM_001077267	290	Hnrnpd	11991	NM_1077267
chr5	rtracklayer	sequence_feature	99978371	99978660	.	+	.	count=3168;fpk=10924.1379310345;logOddScore=735.154814491616;pval=0;pvalAdj=0;ctl_count=116;ctl_fpk=400;ctl_logOddScore=-684.970858996748;eFDR=0.875	chr5	99955934	99978938	Hnrnpd_11991_NM_001077266	290	Hnrnpd	11991	NM_1077266
chr5	rtracklayer	sequence_feature	99978371	99978660	.	+	.	count=3168;fpk=10924.1379310345;logOddScore=735.154814491616;pval=0;pvalAdj=0;ctl_count=116;ctl_fpk=400;ctl_logOddScore=-684.970858996748;eFDR=0.875	chr5	99955934	99978938	Hnrnpd_11991_NM_001077265	290	Hnrnpd	11991	NM_1077265
chr5	rtracklayer	sequence_feature	100038691	100038980	.	+	.	count=3731;fpk=12865.5172413793;logOddScore=691.382761569449;pval=0;pvalAdj=0;ctl_count=299;ctl_fpk=1031.03448275862;ctl_logOddScore=-637.99872262909;eFDR=0.875	chr5	100033578	100039222	Hnrnpdl_50926_NM_016690	290	Hnrnpdl	50926	NM_16690
chr5	rtracklayer	sequence_feature	104092311	104092600	.	+	.	count=3308;fpk=11406.8965517241;logOddScore=757.259231281853;pval=0;pvalAdj=0;ctl_count=67;ctl_fpk=231.034482758621;ctl_logOddScore=-697.760339695466;eFDR=0.875	chr5	104079108	104114088	Sparcl1_13602_NM_010097	290	Sparcl1	13602	NM_10097
chr5	rtracklayer	sequence_feature	104113191	104113770	.	+	.	count=7423;fpk=12798.275862069;logOddScore=709.792163044676;pval=0;pvalAdj=0;ctl_count=497;ctl_fpk=856.896551724138;ctl_logOddScore=-650.913111512195;eFDR=0.875	chr5	104079108	104114088	Sparcl1_13602_NM_010097	580	Sparcl1	13602	NM_10097
chr5	rtracklayer	sequence_feature	107907901	107908105	.	-	.	count=5719;fpk=27897.5609756098;logOddScore=825.722151295974;pval=0;pvalAdj=0;ctl_count=160;ctl_fpk=780.487804878049;ctl_logOddScore=-681.358604377836;eFDR=0.454545454545455	chr5	107908041	107987077	Fam69a_67266_NM_026062	64	Fam69a	67266	NM_26062
chr5	rtracklayer	sequence_feature	107907901	107908105	.	-	.	count=5719;fpk=27897.5609756098;logOddScore=825.722151295974;pval=0;pvalAdj=0;ctl_count=160;ctl_fpk=780.487804878049;ctl_logOddScore=-681.358604377836;eFDR=0.454545454545455	chr5	107900527	107909005	Rpl5_100503670_NM_016980	205	Rpl5	100503670	NM_16980
chr5	rtracklayer	sequence_feature	110118511	110118800	.	+	.	count=3415;fpk=11775.8620689655;logOddScore=763.367642285564;pval=0;pvalAdj=0;ctl_count=56;ctl_fpk=193.103448275862;ctl_logOddScore=-700.67171346032;eFDR=0.875	chr5	110110091	110129794	Zfp605_675812_NM_001163996	290	Zfp605	675812	NM_1163996
chr5	rtracklayer	sequence_feature	115272101	115272680	.	+	.	count=6755;fpk=11646.5517241379;logOddScore=694.193162677361;pval=0;pvalAdj=0;ctl_count=463;ctl_fpk=798.275862068965;ctl_logOddScore=-655.26691264049;eFDR=0.875	chr5	115241769	115272895	Rnf10_50849_NM_016698	580	Rnf10	50849	NM_16698
chr5	rtracklayer	sequence_feature	115272101	115272680	.	+	.	count=6755;fpk=11646.5517241379;logOddScore=694.193162677361;pval=0;pvalAdj=0;ctl_count=463;ctl_fpk=798.275862068965;ctl_logOddScore=-655.26691264049;eFDR=0.875	chr5	115241769	115272895	Rnf10_50849_NM_001302449	580	Rnf10	50849	NM_1302449
chr5	rtracklayer	sequence_feature	115272101	115272680	.	+	.	count=6755;fpk=11646.5517241379;logOddScore=694.193162677361;pval=0;pvalAdj=0;ctl_count=463;ctl_fpk=798.275862068965;ctl_logOddScore=-655.26691264049;eFDR=0.875	chr5	115241769	115272895	Rnf10_50849_NM_001302448	580	Rnf10	50849	NM_1302448
chr5	rtracklayer	sequence_feature	115298491	115298780	.	+	.	count=3027;fpk=10437.9310344828;logOddScore=221.084593802143;pval=4.2205694607112e-156;pvalAdj=4.68952162301245e-156;ctl_count=674;ctl_fpk=2324.13793103448;ctl_logOddScore=-186.408039984742;eFDR=0.777777777777778	chr5	115297109	115300990	Dynll1_56455_NM_019682	290	Dynll1	56455	NM_19682
chr5	rtracklayer	sequence_feature	121206661	121206865	.	-	.	count=7101;fpk=34639.0243902439;logOddScore=716.970345942445;pval=0;pvalAdj=0;ctl_count=261;ctl_fpk=1273.17073170732;ctl_logOddScore=-660.162110586895;eFDR=0.454545454545455	chr5	121204500	121209241	Rpl6_19988_NM_011290	205	Rpl6	19988	NM_11290
chr5	rtracklayer	sequence_feature	127955056	127955260	.	-	.	count=4552;fpk=22204.8780487805;logOddScore=610.486372660618;pval=0;pvalAdj=0;ctl_count=399;ctl_fpk=1946.34146341463;ctl_logOddScore=-631.397696057486;eFDR=0.454545454545455	chr5	127783490	128433077	Tmem132d_243274_NM_172885	205	Tmem132d	243274	NM_172885
chr5	rtracklayer	sequence_feature	131439891	131440180	.	+	.	count=3276;fpk=11296.5517241379;logOddScore=723.27376157662;pval=0;pvalAdj=0;ctl_count=192;ctl_fpk=662.068965517241;ctl_logOddScore=-665.383714822426;eFDR=0.875	chr5	131437681	132542343	Auts2_319974_NM_177047	290	Auts2	319974	NM_177047
chr5	rtracklayer	sequence_feature	131476721	131477010	.	+	.	count=3230;fpk=11137.9310344828;logOddScore=740.011555707558;pval=0;pvalAdj=0;ctl_count=116;ctl_fpk=400;ctl_logOddScore=-684.970858996748;eFDR=0.875	chr5	131437681	132542343	Auts2_319974_NM_177047	290	Auts2	319974	NM_177047
chr5	rtracklayer	sequence_feature	135909371	135909660	.	+	.	count=3807;fpk=13127.5862068966;logOddScore=654.230784659468;pval=0;pvalAdj=0;ctl_count=358;ctl_fpk=1234.48275862069;ctl_logOddScore=-607.070860855297;eFDR=0.875	chr5	135908378	135934641	Ywhag_22628_NM_018871	290	Ywhag	22628	NM_18871
chr5	rtracklayer	sequence_feature	135910821	135911110	.	+	.	count=2838;fpk=9786.20689655172;logOddScore=637.136084719159;pval=0;pvalAdj=0;ctl_count=317;ctl_fpk=1093.10344827586;ctl_logOddScore=-633.403453520864;eFDR=0.875	chr5	135908378	135934641	Ywhag_22628_NM_018871	290	Ywhag	22628	NM_18871
chr5	rtracklayer	sequence_feature	135934311	135934600	.	+	.	count=4068;fpk=14027.5862068966;logOddScore=224.914518513599;pval=1.7334625876286e-161;pvalAdj=2.0393677501513e-161;ctl_count=652;ctl_fpk=2248.27586206897;ctl_logOddScore=-210.213233131052;eFDR=0.823529411764706	chr5	135908378	135934641	Ywhag_22628_NM_018871	290	Ywhag	22628	NM_18871
chr5	rtracklayer	sequence_feature	136982371	136982660	.	+	.	count=3062;fpk=10558.6206896552;logOddScore=718.912276441995;pval=0;pvalAdj=0;ctl_count=136;ctl_fpk=468.965517241379;ctl_logOddScore=-679.797328559885;eFDR=0.875	chr5	136982193	136986904	Znhit1_70103_NM_001310748	290	Znhit1	70103	NM_1310748
chr5	rtracklayer	sequence_feature	136982371	136982660	.	+	.	count=3062;fpk=10558.6206896552;logOddScore=718.912276441995;pval=0;pvalAdj=0;ctl_count=136;ctl_fpk=468.965517241379;ctl_logOddScore=-679.797328559885;eFDR=0.875	chr5	136982193	136986904	Znhit1_70103_NM_001310747	290	Znhit1	70103	NM_1310747
chr5	rtracklayer	sequence_feature	136982371	136982660	.	+	.	count=3062;fpk=10558.6206896552;logOddScore=718.912276441995;pval=0;pvalAdj=0;ctl_count=136;ctl_fpk=468.965517241379;ctl_logOddScore=-679.797328559885;eFDR=0.875	chr5	136982193	136987959	Znhit1_70103_NM_027318	290	Znhit1	70103	NM_27318
chr5	rtracklayer	sequence_feature	137600361	137600650	.	+	.	count=3323;fpk=11458.6206896552;logOddScore=737.10747190838;pval=0;pvalAdj=0;ctl_count=147;ctl_fpk=506.896551724138;ctl_logOddScore=-676.958863971594;eFDR=0.875	chr5	137596646	137601059	Mospd3_68929_NM_030037	290	Mospd3	68929	NM_30037
chr5	rtracklayer	sequence_feature	137600361	137600650	.	+	.	count=3323;fpk=11458.6206896552;logOddScore=737.10747190838;pval=0;pvalAdj=0;ctl_count=147;ctl_fpk=506.896551724138;ctl_logOddScore=-676.958863971594;eFDR=0.875	chr5	137596646	137600708	Mospd3_68929_NM_001254762	290	Mospd3	68929	NM_1254762
chr5	rtracklayer	sequence_feature	142903591	142904170	.	+	.	count=6994;fpk=12058.6206896552;logOddScore=62.8109893567281;pval=2.96968938242731e-14;pvalAdj=3.12598882360769e-14;ctl_count=1742;ctl_fpk=3003.44827586207;ctl_logOddScore=8.81593514745197;eFDR=0.789473684210526	chr5	142903114	142906754	Actb_11461_NM_007393	580	Actb	11461	NM_7393
chr5	rtracklayer	sequence_feature	145129631	145130210	.	+	.	count=6376;fpk=10993.1034482759;logOddScore=761.298285329178;pval=0;pvalAdj=0;ctl_count=96;ctl_fpk=165.51724137931;ctl_logOddScore=-702.807476759132;eFDR=0.875	chr5	145128769	145140089	Pdap1_231887_NM_001033313	580	Pdap1	231887	NM_1033313
chr5_JH584297_random	rtracklayer	sequence_feature	108361	108780	.	-	.	count=2;fpk=4.76190476190476;logOddScore=6.85422881873703;pval=0.105151628764495;pvalAdj=0.411843879327605;ctl_count=0;ctl_fpk=0;ctl_logOddScore=-6.32638161792356;eFDR=0.583333333333333	chr5_JH584297_random	107878	119953	Gm3139_100041102_NM_001243937	420	Gm3139	100041102	NM_1243937
chr5_JH584297_random	rtracklayer	sequence_feature	108361	108780	.	-	.	count=2;fpk=4.76190476190476;logOddScore=6.85422881873703;pval=0.105151628764495;pvalAdj=0.411843879327605;ctl_count=0;ctl_fpk=0;ctl_logOddScore=-6.32638161792356;eFDR=0.583333333333333	chr5_JH584297_random	107878	119953	Gm3139_100041102_NM_001243938	420	Gm3139	100041102	NM_1243938
chr5_JH584298_random	rtracklayer	sequence_feature	81691	82320	.	-	.	count=15;fpk=23.8095238095238;logOddScore=2.16905693821885;pval=0.0473413396861176;pvalAdj=0.143534803286816;ctl_count=0;ctl_fpk=0;ctl_logOddScore=0;eFDR=0.0473413396861176	chr5_JH584298_random	82183	94919	Gm16513_100041253_NM_001200055	137	Gm16513	100041253	NM_1200055
chr5_JH584298_random	rtracklayer	sequence_feature	81691	82320	.	-	.	count=15;fpk=23.8095238095238;logOddScore=2.16905693821885;pval=0.0473413396861176;pvalAdj=0.143534803286816;ctl_count=0;ctl_fpk=0;ctl_logOddScore=0;eFDR=0.0473413396861176	chr5_JH584298_random	82194	94066	Gm16367_545762_NM_001031622	126	Gm16367	545762	NM_1031622
chr5_JH584298_random	rtracklayer	sequence_feature	81951	82225	.	+	.	count=5;fpk=18.1818181818182;logOddScore=172.163186678726;pval=0.437589709545204;pvalAdj=0.614640062441863;ctl_count=5;ctl_fpk=18.1818181818182;ctl_logOddScore=-171.385722479072;eFDR=0.437589709545204	chr5_JH584298_random	82183	94919	Gm16513_100041253_NM_001200055	42	Gm16513	100041253	NM_1200055
chr5_JH584298_random	rtracklayer	sequence_feature	81951	82225	.	+	.	count=5;fpk=18.1818181818182;logOddScore=172.163186678726;pval=0.437589709545204;pvalAdj=0.614640062441863;ctl_count=5;ctl_fpk=18.1818181818182;ctl_logOddScore=-171.385722479072;eFDR=0.437589709545204	chr5_JH584298_random	82194	94066	Gm16367_545762_NM_001031622	31	Gm16367	545762	NM_1031622
chr5_JH584298_random	rtracklayer	sequence_feature	82531	82740	.	-	.	count=7;fpk=33.3333333333333;logOddScore=2.23741498640912;pval=0.0446895727554577;pvalAdj=0.143534803286816;ctl_count=0;ctl_fpk=0;ctl_logOddScore=0;eFDR=0.0446895727554577	chr5_JH584298_random	82183	94919	Gm16513_100041253_NM_001200055	210	Gm16513	100041253	NM_1200055
chr5_JH584298_random	rtracklayer	sequence_feature	82531	82740	.	-	.	count=7;fpk=33.3333333333333;logOddScore=2.23741498640912;pval=0.0446895727554577;pvalAdj=0.143534803286816;ctl_count=0;ctl_fpk=0;ctl_logOddScore=0;eFDR=0.0446895727554577	chr5_JH584298_random	82194	94066	Gm16367_545762_NM_001031622	210	Gm16367	545762	NM_1031622
chr5_JH584298_random	rtracklayer	sequence_feature	82951	83370	.	-	.	count=9;fpk=21.4285714285714;logOddScore=1.65492108229305;pval=0.0715312217881391;pvalAdj=0.143534803286816;ctl_count=0;ctl_fpk=0;ctl_logOddScore=0;eFDR=0.0715312217881391	chr5_JH584298_random	82183	94919	Gm16513_100041253_NM_001200055	420	Gm16513	100041253	NM_1200055
chr5_JH584298_random	rtracklayer	sequence_feature	82951	83370	.	-	.	count=9;fpk=21.4285714285714;logOddScore=1.65492108229305;pval=0.0715312217881391;pvalAdj=0.143534803286816;ctl_count=0;ctl_fpk=0;ctl_logOddScore=0;eFDR=0.0715312217881391	chr5_JH584298_random	82194	94066	Gm16367_545762_NM_001031622	420	Gm16367	545762	NM_1031622
chr5_JH584298_random	rtracklayer	sequence_feature	83326	84425	.	+	.	count=24;fpk=21.8181818181818;logOddScore=174.13281490498;pval=0.420162154997472;pvalAdj=0.614640062441863;ctl_count=21;ctl_fpk=19.0909090909091;ctl_logOddScore=-171.594434219811;eFDR=0.420162154997472	chr5_JH584298_random	82183	94919	Gm16513_100041253_NM_001200055	1100	Gm16513	100041253	NM_1200055
chr5_JH584298_random	rtracklayer	sequence_feature	83326	84425	.	+	.	count=24;fpk=21.8181818181818;logOddScore=174.13281490498;pval=0.420162154997472;pvalAdj=0.614640062441863;ctl_count=21;ctl_fpk=19.0909090909091;ctl_logOddScore=-171.594434219811;eFDR=0.420162154997472	chr5_JH584298_random	82194	94066	Gm16367_545762_NM_001031622	1100	Gm16367	545762	NM_1031622
chr5_JH584298_random	rtracklayer	sequence_feature	83581	83790	.	-	.	count=4;fpk=19.047619047619;logOddScore=0.814453118484623;pval=0.129964542530469;pvalAdj=0.150772495609124;ctl_count=0;ctl_fpk=0;ctl_logOddScore=0;eFDR=0.129964542530469	chr5_JH584298_random	82183	94919	Gm16513_100041253_NM_001200055	210	Gm16513	100041253	NM_1200055
chr5_JH584298_random	rtracklayer	sequence_feature	83581	83790	.	-	.	count=4;fpk=19.047619047619;logOddScore=0.814453118484623;pval=0.129964542530469;pvalAdj=0.150772495609124;ctl_count=0;ctl_fpk=0;ctl_logOddScore=0;eFDR=0.129964542530469	chr5_JH584298_random	82194	94066	Gm16367_545762_NM_001031622	210	Gm16367	545762	NM_1031622
chr5_JH584298_random	rtracklayer	sequence_feature	84001	84420	.	-	.	count=14;fpk=33.3333333333333;logOddScore=2.02251286391211;pval=0.0534508122554851;pvalAdj=0.143534803286816;ctl_count=0;ctl_fpk=0;ctl_logOddScore=0;eFDR=0.0534508122554851	chr5_JH584298_random	82183	94919	Gm16513_100041253_NM_001200055	420	Gm16513	100041253	NM_1200055
chr5_JH584298_random	rtracklayer	sequence_feature	84001	84420	.	-	.	count=14;fpk=33.3333333333333;logOddScore=2.02251286391211;pval=0.0534508122554851;pvalAdj=0.143534803286816;ctl_count=0;ctl_fpk=0;ctl_logOddScore=0;eFDR=0.0534508122554851	chr5_JH584298_random	82194	94066	Gm16367_545762_NM_001031622	420	Gm16367	545762	NM_1031622
chr5_JH584298_random	rtracklayer	sequence_feature	84631	84840	.	-	.	count=5;fpk=23.8095238095238;logOddScore=1.34281187068119;pval=0.0902864284294732;pvalAdj=0.143534803286816;ctl_count=0;ctl_fpk=0;ctl_logOddScore=0;eFDR=0.0902864284294732	chr5_JH584298_random	82183	94919	Gm16513_100041253_NM_001200055	210	Gm16513	100041253	NM_1200055
chr5_JH584298_random	rtracklayer	sequence_feature	84631	84840	.	-	.	count=5;fpk=23.8095238095238;logOddScore=1.34281187068119;pval=0.0902864284294732;pvalAdj=0.143534803286816;ctl_count=0;ctl_fpk=0;ctl_logOddScore=0;eFDR=0.0902864284294732	chr5_JH584298_random	82194	94066	Gm16367_545762_NM_001031622	210	Gm16367	545762	NM_1031622
chr5_JH584298_random	rtracklayer	sequence_feature	84976	85250	.	+	.	count=7;fpk=25.4545454545455;logOddScore=170.219613622889;pval=0.454906402244071;pvalAdj=0.614640062441863;ctl_count=6;ctl_fpk=21.8181818181818;ctl_logOddScore=-167.913196504497;eFDR=0.454906402244071	chr5_JH584298_random	82183	94919	Gm16513_100041253_NM_001200055	275	Gm16513	100041253	NM_1200055
chr5_JH584298_random	rtracklayer	sequence_feature	84976	85250	.	+	.	count=7;fpk=25.4545454545455;logOddScore=170.219613622889;pval=0.454906402244071;pvalAdj=0.614640062441863;ctl_count=6;ctl_fpk=21.8181818181818;ctl_logOddScore=-167.913196504497;eFDR=0.454906402244071	chr5_JH584298_random	82194	94066	Gm16367_545762_NM_001031622	275	Gm16367	545762	NM_1031622
chr5_JH584298_random	rtracklayer	sequence_feature	85051	85470	.	-	.	count=10;fpk=23.8095238095238;logOddScore=2.01935540055803;pval=0.0535890186852544;pvalAdj=0.143534803286816;ctl_count=0;ctl_fpk=0;ctl_logOddScore=0;eFDR=0.0535890186852544	chr5_JH584298_random	82183	94919	Gm16513_100041253_NM_001200055	420	Gm16513	100041253	NM_1200055
chr5_JH584298_random	rtracklayer	sequence_feature	85051	85470	.	-	.	count=10;fpk=23.8095238095238;logOddScore=2.01935540055803;pval=0.0535890186852544;pvalAdj=0.143534803286816;ctl_count=0;ctl_fpk=0;ctl_logOddScore=0;eFDR=0.0535890186852544	chr5_JH584298_random	82194	94066	Gm16367_545762_NM_001031622	420	Gm16367	545762	NM_1031622
chr5_JH584298_random	rtracklayer	sequence_feature	85681	85890	.	-	.	count=6;fpk=28.5714285714286;logOddScore=2.18497807649274;pval=0.0467127232311099;pvalAdj=0.143534803286816;ctl_count=0;ctl_fpk=0;ctl_logOddScore=0;eFDR=0.0467127232311099	chr5_JH584298_random	82183	94919	Gm16513_100041253_NM_001200055	210	Gm16513	100041253	NM_1200055
chr5_JH584298_random	rtracklayer	sequence_feature	85681	85890	.	-	.	count=6;fpk=28.5714285714286;logOddScore=2.18497807649274;pval=0.0467127232311099;pvalAdj=0.143534803286816;ctl_count=0;ctl_fpk=0;ctl_logOddScore=0;eFDR=0.0467127232311099	chr5_JH584298_random	82194	94066	Gm16367_545762_NM_001031622	210	Gm16367	545762	NM_1031622
chr5_JH584298_random	rtracklayer	sequence_feature	86351	86900	.	+	.	count=17;fpk=30.9090909090909;logOddScore=188.161504193743;pval=0.302338362459363;pvalAdj=0.614640062441863;ctl_count=4;ctl_fpk=7.27272727272727;ctl_logOddScore=-184.734524071215;eFDR=0.4	chr5_JH584298_random	82183	94919	Gm16513_100041253_NM_001200055	550	Gm16513	100041253	NM_1200055
chr5_JH584298_random	rtracklayer	sequence_feature	86351	86900	.	+	.	count=17;fpk=30.9090909090909;logOddScore=188.161504193743;pval=0.302338362459363;pvalAdj=0.614640062441863;ctl_count=4;ctl_fpk=7.27272727272727;ctl_logOddScore=-184.734524071215;eFDR=0.4	chr5_JH584298_random	82194	94066	Gm16367_545762_NM_001031622	550	Gm16367	545762	NM_1031622
chr5_JH584298_random	rtracklayer	sequence_feature	87151	87360	.	-	.	count=4;fpk=19.047619047619;logOddScore=1.03017236707629;pval=0.11250911830213;pvalAdj=0.150772495609124;ctl_count=0;ctl_fpk=0;ctl_logOddScore=0;eFDR=0.11250911830213	chr5_JH584298_random	82183	94919	Gm16513_100041253_NM_001200055	210	Gm16513	100041253	NM_1200055
chr5_JH584298_random	rtracklayer	sequence_feature	87151	87360	.	-	.	count=4;fpk=19.047619047619;logOddScore=1.03017236707629;pval=0.11250911830213;pvalAdj=0.150772495609124;ctl_count=0;ctl_fpk=0;ctl_logOddScore=0;eFDR=0.11250911830213	chr5_JH584298_random	82194	94066	Gm16367_545762_NM_001031622	210	Gm16367	545762	NM_1031622
chr5_JH584298_random	rtracklayer	sequence_feature	87451	87725	.	+	.	count=5;fpk=18.1818181818182;logOddScore=179.880457533909;pval=0.370310464863472;pvalAdj=0.614640062441863;ctl_count=3;ctl_fpk=10.9090909090909;ctl_logOddScore=-179.004571659404;eFDR=0.370310464863472	chr5_JH584298_random	82183	94919	Gm16513_100041253_NM_001200055	275	Gm16513	100041253	NM_1200055
chr5_JH584298_random	rtracklayer	sequence_feature	87451	87725	.	+	.	count=5;fpk=18.1818181818182;logOddScore=179.880457533909;pval=0.370310464863472;pvalAdj=0.614640062441863;ctl_count=3;ctl_fpk=10.9090909090909;ctl_logOddScore=-179.004571659404;eFDR=0.370310464863472	chr5_JH584298_random	82194	94066	Gm16367_545762_NM_001031622	275	Gm16367	545762	NM_1031622
chr5_JH584298_random	rtracklayer	sequence_feature	87571	87990	.	-	.	count=8;fpk=19.047619047619;logOddScore=1.2261758990233;pval=0.0981615946194178;pvalAdj=0.147534626971257;ctl_count=0;ctl_fpk=0;ctl_logOddScore=0;eFDR=0.0981615946194178	chr5_JH584298_random	82183	94919	Gm16513_100041253_NM_001200055	420	Gm16513	100041253	NM_1200055
chr5_JH584298_random	rtracklayer	sequence_feature	87571	87990	.	-	.	count=8;fpk=19.047619047619;logOddScore=1.2261758990233;pval=0.0981615946194178;pvalAdj=0.147534626971257;ctl_count=0;ctl_fpk=0;ctl_logOddScore=0;eFDR=0.0981615946194178	chr5_JH584298_random	82194	94066	Gm16367_545762_NM_001031622	420	Gm16367	545762	NM_1031622
chr5_JH584298_random	rtracklayer	sequence_feature	89041	89460	.	-	.	count=14;fpk=33.3333333333333;logOddScore=2.8603571749446;pval=0.0256390515071824;pvalAdj=0.143534803286816;ctl_count=0;ctl_fpk=0;ctl_logOddScore=0;eFDR=0.0256390515071824	chr5_JH584298_random	82183	94919	Gm16513_100041253_NM_001200055	420	Gm16513	100041253	NM_1200055
chr5_JH584298_random	rtracklayer	sequence_feature	89041	89460	.	-	.	count=14;fpk=33.3333333333333;logOddScore=2.8603571749446;pval=0.0256390515071824;pvalAdj=0.143534803286816;ctl_count=0;ctl_fpk=0;ctl_logOddScore=0;eFDR=0.0256390515071824	chr5_JH584298_random	82194	94066	Gm16367_545762_NM_001031622	420	Gm16367	545762	NM_1031622
chr5_JH584298_random	rtracklayer	sequence_feature	90476	90750	.	+	.	count=5;fpk=18.1818181818182;logOddScore=148.446871211778;pval=0.647093556361148;pvalAdj=0.672304993621972;ctl_count=13;ctl_fpk=47.2727272727273;ctl_logOddScore=-147.315772870243;eFDR=0.647093556361148	chr5_JH584298_random	82183	94919	Gm16513_100041253_NM_001200055	275	Gm16513	100041253	NM_1200055
chr5_JH584298_random	rtracklayer	sequence_feature	90476	90750	.	+	.	count=5;fpk=18.1818181818182;logOddScore=148.446871211778;pval=0.647093556361148;pvalAdj=0.672304993621972;ctl_count=13;ctl_fpk=47.2727272727273;ctl_logOddScore=-147.315772870243;eFDR=0.647093556361148	chr5_JH584298_random	82194	94066	Gm16367_545762_NM_001031622	275	Gm16367	545762	NM_1031622
chr5_JH584298_random	rtracklayer	sequence_feature	90511	90930	.	-	.	count=6;fpk=14.2857142857143;logOddScore=0.418497461844898;pval=0.166682332856135;pvalAdj=0.169585306008341;ctl_count=0;ctl_fpk=0;ctl_logOddScore=0;eFDR=0.166682332856135	chr5_JH584298_random	82183	94919	Gm16513_100041253_NM_001200055	420	Gm16513	100041253	NM_1200055
chr5_JH584298_random	rtracklayer	sequence_feature	90511	90930	.	-	.	count=6;fpk=14.2857142857143;logOddScore=0.418497461844898;pval=0.166682332856135;pvalAdj=0.169585306008341;ctl_count=0;ctl_fpk=0;ctl_logOddScore=0;eFDR=0.166682332856135	chr5_JH584298_random	82194	94066	Gm16367_545762_NM_001031622	420	Gm16367	545762	NM_1031622
chr5_JH584298_random	rtracklayer	sequence_feature	91141	92610	.	-	.	count=26;fpk=17.687074829932;logOddScore=1.26854147101421;pval=0.0952448601265329;pvalAdj=0.147513380927679;ctl_count=0;ctl_fpk=0;ctl_logOddScore=0;eFDR=0.0952448601265329	chr5_JH584298_random	82183	94919	Gm16513_100041253_NM_001200055	1470	Gm16513	100041253	NM_1200055
chr5_JH584298_random	rtracklayer	sequence_feature	91141	92610	.	-	.	count=26;fpk=17.687074829932;logOddScore=1.26854147101421;pval=0.0952448601265329;pvalAdj=0.147513380927679;ctl_count=0;ctl_fpk=0;ctl_logOddScore=0;eFDR=0.0952448601265329	chr5_JH584298_random	82194	94066	Gm16367_545762_NM_001031622	1470	Gm16367	545762	NM_1031622
chr5_JH584298_random	rtracklayer	sequence_feature	92821	93450	.	-	.	count=22;fpk=34.9206349206349;logOddScore=2.67052307873364;pval=0.030546661948061;pvalAdj=0.143534803286816;ctl_count=0;ctl_fpk=0;ctl_logOddScore=0;eFDR=0.030546661948061	chr5_JH584298_random	82183	94919	Gm16513_100041253_NM_001200055	630	Gm16513	100041253	NM_1200055
chr5_JH584298_random	rtracklayer	sequence_feature	92821	93450	.	-	.	count=22;fpk=34.9206349206349;logOddScore=2.67052307873364;pval=0.030546661948061;pvalAdj=0.143534803286816;ctl_count=0;ctl_fpk=0;ctl_logOddScore=0;eFDR=0.030546661948061	chr5_JH584298_random	82194	94066	Gm16367_545762_NM_001031622	630	Gm16367	545762	NM_1031622
chr5_JH584298_random	rtracklayer	sequence_feature	92951	94050	.	+	.	count=30;fpk=27.2727272727273;logOddScore=168.041517909785;pval=0.474413396732399;pvalAdj=0.614640062441863;ctl_count=30;ctl_fpk=27.2727272727273;ctl_logOddScore=-164.148186368729;eFDR=0.474413396732399	chr5_JH584298_random	82183	94919	Gm16513_100041253_NM_001200055	1100	Gm16513	100041253	NM_1200055
chr5_JH584298_random	rtracklayer	sequence_feature	92951	94050	.	+	.	count=30;fpk=27.2727272727273;logOddScore=168.041517909785;pval=0.474413396732399;pvalAdj=0.614640062441863;ctl_count=30;ctl_fpk=27.2727272727273;ctl_logOddScore=-164.148186368729;eFDR=0.474413396732399	chr5_JH584298_random	82194	94066	Gm16367_545762_NM_001031622	1100	Gm16367	545762	NM_1031622
chr5_JH584298_random	rtracklayer	sequence_feature	93661	93870	.	-	.	count=5;fpk=23.8095238095238;logOddScore=1.55596685886087;pval=0.0771226287891338;pvalAdj=0.143534803286816;ctl_count=0;ctl_fpk=0;ctl_logOddScore=0;eFDR=0.0771226287891338	chr5_JH584298_random	82183	94919	Gm16513_100041253_NM_001200055	210	Gm16513	100041253	NM_1200055
chr5_JH584298_random	rtracklayer	sequence_feature	93661	93870	.	-	.	count=5;fpk=23.8095238095238;logOddScore=1.55596685886087;pval=0.0771226287891338;pvalAdj=0.143534803286816;ctl_count=0;ctl_fpk=0;ctl_logOddScore=0;eFDR=0.0771226287891338	chr5_JH584298_random	82194	94066	Gm16367_545762_NM_001031622	210	Gm16367	545762	NM_1031622
chr5_JH584298_random	rtracklayer	sequence_feature	94601	94875	.	+	.	count=7;fpk=25.4545454545455;logOddScore=190.455425475655;pval=0.284545015228956;pvalAdj=0.614640062441863;ctl_count=1;ctl_fpk=3.63636363636364;ctl_logOddScore=-188.155392329493;eFDR=0.666666666666667	chr5_JH584298_random	82183	94919	Gm16513_100041253_NM_001200055	275	Gm16513	100041253	NM_1200055
chr5_JH584298_random	rtracklayer	sequence_feature	94711	95130	.	-	.	count=9;fpk=21.4285714285714;logOddScore=1.63755550851225;pval=0.0724892915863566;pvalAdj=0.143534803286816;ctl_count=0;ctl_fpk=0;ctl_logOddScore=0;eFDR=0.0724892915863566	chr5_JH584298_random	82183	94919	Gm16513_100041253_NM_001200055	209	Gm16513	100041253	NM_1200055
chr5_JH584298_random	rtracklayer	sequence_feature	167371	169050	.	-	.	count=37;fpk=22.0238095238095;logOddScore=1.88739753318253;pval=0.0596223019164348;pvalAdj=0.143534803286816;ctl_count=0;ctl_fpk=0;ctl_logOddScore=0;eFDR=0.0596223019164348	chr5_JH584298_random	167741	172019	A430089I19Rik_331195_NM_177913	1309	A430089I19Rik	331195	NM_177913
chr5_JH584298_random	rtracklayer	sequence_feature	168026	168575	.	+	.	count=12;fpk=21.8181818181818;logOddScore=167.13959753424;pval=0.482511687240723;pvalAdj=0.614640062441863;ctl_count=14;ctl_fpk=25.4545454545455;ctl_logOddScore=-164.611151452209;eFDR=0.482511687240723	chr5_JH584298_random	167741	172019	A430089I19Rik_331195_NM_177913	550	A430089I19Rik	331195	NM_177913
chr5_JH584298_random	rtracklayer	sequence_feature	168851	169125	.	+	.	count=7;fpk=25.4545454545455;logOddScore=177.636187711816;pval=0.389568024621909;pvalAdj=0.614640062441863;ctl_count=4;ctl_fpk=14.5454545454545;ctl_logOddScore=-175.064571589638;eFDR=0.389568024621909	chr5_JH584298_random	167741	172019	A430089I19Rik_331195_NM_177913	275	A430089I19Rik	331195	NM_177913
chr5_JH584298_random	rtracklayer	sequence_feature	169401	170225	.	+	.	count=25;fpk=30.3030303030303;logOddScore=173.009989728779;pval=0.430080171625302;pvalAdj=0.614640062441863;ctl_count=18;ctl_fpk=21.8181818181818;ctl_logOddScore=-168.91877146452;eFDR=0.430080171625302	chr5_JH584298_random	167741	172019	A430089I19Rik_331195_NM_177913	825	A430089I19Rik	331195	NM_177913
chr5_JH584298_random	rtracklayer	sequence_feature	169891	170310	.	-	.	count=7;fpk=16.6666666666667;logOddScore=0.843358364945195;pval=0.127522550721731;pvalAdj=0.150772495609124;ctl_count=0;ctl_fpk=0;ctl_logOddScore=0;eFDR=0.127522550721731	chr5_JH584298_random	167741	172019	A430089I19Rik_331195_NM_177913	420	A430089I19Rik	331195	NM_177913
chr5_JH584298_random	rtracklayer	sequence_feature	171151	171360	.	-	.	count=4;fpk=19.047619047619;logOddScore=0.769059402603938;pval=0.133864511279842;pvalAdj=0.150772495609124;ctl_count=0;ctl_fpk=0;ctl_logOddScore=0;eFDR=0.133864511279842	chr5_JH584298_random	167741	172019	A430089I19Rik_331195_NM_177913	210	A430089I19Rik	331195	NM_177913
chr5_JH584298_random	rtracklayer	sequence_feature	171326	172150	.	+	.	count=22;fpk=26.6666666666667;logOddScore=190.247852421545;pval=0.286134342834824;pvalAdj=0.614640062441863;ctl_count=4;ctl_fpk=4.84848484848485;ctl_logOddScore=-187.188146847229;eFDR=0.533333333333333	chr5_JH584298_random	167741	172019	A430089I19Rik_331195_NM_177913	694	A430089I19Rik	331195	NM_177913
chr6	rtracklayer	sequence_feature	4540601	4541200	.	-	.	count=1915;fpk=3191.66666666667;logOddScore=756.764293900544;pval=1.26169727039133e-153;pvalAdj=7.6250400254085e-153;ctl_count=109;ctl_fpk=181.666666666667;ctl_logOddScore=-731.121787750099;eFDR=1.26169727039133e-153	chr6	4505617	4541543	Col1a2_12843_NM_007743	600	Col1a2	12843	NM_7743
chr6	rtracklayer	sequence_feature	4754201	4754400	.	-	.	count=506;fpk=2530;logOddScore=748.202718103982;pval=3.88200442832444e-149;pvalAdj=8.99331025895162e-149;ctl_count=39;ctl_fpk=195;ctl_logOddScore=-730.425121334005;eFDR=3.88200442832444e-149	chr6	4747305	4760516	Peg10_170676_NM_130877	200	Peg10	170676	NM_130877
chr6	rtracklayer	sequence_feature	4754201	4754400	.	-	.	count=506;fpk=2530;logOddScore=748.202718103982;pval=3.88200442832444e-149;pvalAdj=8.99331025895162e-149;ctl_count=39;ctl_fpk=195;ctl_logOddScore=-730.425121334005;eFDR=3.88200442832444e-149	chr6	4747305	4760516	Peg10_170676_NM_001040611	200	Peg10	170676	NM_1040611
chr6	rtracklayer	sequence_feature	4756001	4756400	.	-	.	count=1384;fpk=3460;logOddScore=750.826020996416;pval=1.66357574059079e-150;pvalAdj=5.13860062093599e-150;ctl_count=99;ctl_fpk=247.5;ctl_logOddScore=-727.754323494117;eFDR=1.66357574059079e-150	chr6	4747305	4760516	Peg10_170676_NM_130877	400	Peg10	170676	NM_130877
chr6	rtracklayer	sequence_feature	4756001	4756400	.	-	.	count=1384;fpk=3460;logOddScore=750.826020996416;pval=1.66357574059079e-150;pvalAdj=5.13860062093599e-150;ctl_count=99;ctl_fpk=247.5;ctl_logOddScore=-727.754323494117;eFDR=1.66357574059079e-150	chr6	4747305	4760516	Peg10_170676_NM_001040611	400	Peg10	170676	NM_1040611
chr6	rtracklayer	sequence_feature	4756801	4757000	.	-	.	count=564;fpk=2820;logOddScore=749.763136737538;pval=5.97149630728071e-150;pvalAdj=1.59622689752311e-149;ctl_count=56;ctl_fpk=280;ctl_logOddScore=-726.081914748609;eFDR=5.97149630728071e-150	chr6	4747305	4760516	Peg10_170676_NM_130877	200	Peg10	170676	NM_130877
chr6	rtracklayer	sequence_feature	4756801	4757000	.	-	.	count=564;fpk=2820;logOddScore=749.763136737538;pval=5.97149630728071e-150;pvalAdj=1.59622689752311e-149;ctl_count=56;ctl_fpk=280;ctl_logOddScore=-726.081914748609;eFDR=5.97149630728071e-150	chr6	4747305	4760516	Peg10_170676_NM_001040611	200	Peg10	170676	NM_1040611
chr6	rtracklayer	sequence_feature	4760001	4760200	.	-	.	count=476;fpk=2380;logOddScore=742.140252339783;pval=5.32526531309698e-146;pvalAdj=8.81204617286286e-146;ctl_count=41;ctl_fpk=205;ctl_logOddScore=-729.909287787015;eFDR=5.32526531309698e-146	chr6	4747305	4760516	Peg10_170676_NM_130877	200	Peg10	170676	NM_130877
chr6	rtracklayer	sequence_feature	4760001	4760200	.	-	.	count=476;fpk=2380;logOddScore=742.140252339783;pval=5.32526531309698e-146;pvalAdj=8.81204617286286e-146;ctl_count=41;ctl_fpk=205;ctl_logOddScore=-729.909287787015;eFDR=5.32526531309698e-146	chr6	4747305	4760516	Peg10_170676_NM_001040611	200	Peg10	170676	NM_1040611
chr6	rtracklayer	sequence_feature	5163801	5164200	.	-	.	count=956;fpk=2390;logOddScore=749.178717576446;pval=1.20455249719222e-149;pvalAdj=3.10060735388368e-149;ctl_count=73;ctl_fpk=182.5;ctl_logOddScore=-731.072905234105;eFDR=1.20455249719222e-149	chr6	4903319	5165661	Ppp1r9a_243725_NM_181595	400	Ppp1r9a	243725	NM_181595
chr6	rtracklayer	sequence_feature	11933601	11933800	.	-	.	count=450;fpk=2250;logOddScore=741.114963686914;pval=1.79300487869696e-145;pvalAdj=2.83213270612361e-145;ctl_count=21;ctl_fpk=105;ctl_logOddScore=-735.177708521338;eFDR=1.79300487869696e-145	chr6	11925880	12081198	Phf14_75725_NM_001168382	200	Phf14	75725	NM_1168382
chr6	rtracklayer	sequence_feature	11933601	11933800	.	-	.	count=450;fpk=2250;logOddScore=741.114963686914;pval=1.79300487869696e-145;pvalAdj=2.83213270612361e-145;ctl_count=21;ctl_fpk=105;ctl_logOddScore=-735.177708521338;eFDR=1.79300487869696e-145	chr6	11925880	12012096	Phf14_75725_NM_029404	200	Phf14	75725	NM_29404
chr6	rtracklayer	sequence_feature	17637001	17637200	.	-	.	count=782;fpk=3910;logOddScore=717.138510972456;pval=2.03073750381359e-133;pvalAdj=2.17132702330837e-133;ctl_count=85;ctl_fpk=425;ctl_logOddScore=-718.803783411833;eFDR=2.03073750381359e-133	chr6	17637097	17666536	Capza2_12343_NM_007604	103	Capza2	12343	NM_7604
chr6	rtracklayer	sequence_feature	17666201	17666800	.	-	.	count=1509;fpk=2515;logOddScore=753.308251536909;pval=8.3324317229668e-152;pvalAdj=3.40649414556584e-151;ctl_count=140;ctl_fpk=233.333333333333;ctl_logOddScore=-728.468082604618;eFDR=8.3324317229668e-152	chr6	17637097	17666536	Capza2_12343_NM_007604	336	Capza2	12343	NM_7604
chr6	rtracklayer	sequence_feature	22875601	22876000	.	-	.	count=1142;fpk=2855;logOddScore=737.924962658191;pval=7.72351058873753e-144;pvalAdj=1.07356797183452e-143;ctl_count=233;ctl_fpk=582.5;ctl_logOddScore=-711.1044977606;eFDR=7.72351058873753e-144	chr6	22875501	23052916	Ptprz1_19283_NM_001311064	400	Ptprz1	19283	NM_1311064
chr6	rtracklayer	sequence_feature	22875601	22876000	.	-	.	count=1142;fpk=2855;logOddScore=737.924962658191;pval=7.72351058873753e-144;pvalAdj=1.07356797183452e-143;ctl_count=233;ctl_fpk=582.5;ctl_logOddScore=-711.1044977606;eFDR=7.72351058873753e-144	chr6	22875501	23052916	Ptprz1_19283_NM_001081306	400	Ptprz1	19283	NM_1081306
chr6	rtracklayer	sequence_feature	22986201	22986400	.	-	.	count=529;fpk=2645;logOddScore=753.88681077111;pval=4.13895084567543e-152;pvalAdj=1.79785677359026e-151;ctl_count=29;ctl_fpk=145;ctl_logOddScore=-733.034442176703;eFDR=4.13895084567543e-152	chr6	22875501	23052916	Ptprz1_19283_NM_001311064	200	Ptprz1	19283	NM_1311064
chr6	rtracklayer	sequence_feature	22986201	22986400	.	-	.	count=529;fpk=2645;logOddScore=753.88681077111;pval=4.13895084567543e-152;pvalAdj=1.79785677359026e-151;ctl_count=29;ctl_fpk=145;ctl_logOddScore=-733.034442176703;eFDR=4.13895084567543e-152	chr6	22875501	23052916	Ptprz1_19283_NM_001081306	200	Ptprz1	19283	NM_1081306
chr6	rtracklayer	sequence_feature	22999201	22999600	.	-	.	count=1074;fpk=2685;logOddScore=732.848455480605;pval=2.94589372082257e-141;pvalAdj=3.48511150941975e-141;ctl_count=139;ctl_fpk=347.5;ctl_logOddScore=-722.81541263867;eFDR=2.94589372082257e-141	chr6	22875501	23052916	Ptprz1_19283_NM_001311064	400	Ptprz1	19283	NM_1311064
chr6	rtracklayer	sequence_feature	22999201	22999600	.	-	.	count=1074;fpk=2685;logOddScore=732.848455480605;pval=2.94589372082257e-141;pvalAdj=3.48511150941975e-141;ctl_count=139;ctl_fpk=347.5;ctl_logOddScore=-722.81541263867;eFDR=2.94589372082257e-141	chr6	22875501	23052916	Ptprz1_19283_NM_001081306	400	Ptprz1	19283	NM_1081306
chr6	rtracklayer	sequence_feature	23000401	23000600	.	-	.	count=462;fpk=2310;logOddScore=741.264524923665;pval=1.50221435696216e-145;pvalAdj=2.40008960480162e-145;ctl_count=32;ctl_fpk=160;ctl_logOddScore=-732.245414178666;eFDR=1.50221435696216e-145	chr6	22875501	23052916	Ptprz1_19283_NM_001311064	200	Ptprz1	19283	NM_1311064
chr6	rtracklayer	sequence_feature	23000401	23000600	.	-	.	count=462;fpk=2310;logOddScore=741.264524923665;pval=1.50221435696216e-145;pvalAdj=2.40008960480162e-145;ctl_count=32;ctl_fpk=160;ctl_logOddScore=-732.245414178666;eFDR=1.50221435696216e-145	chr6	22875501	23052916	Ptprz1_19283_NM_001081306	200	Ptprz1	19283	NM_1081306
chr6	rtracklayer	sequence_feature	23001001	23002200	.	-	.	count=3909;fpk=3257.5;logOddScore=750.381003631956;pval=2.84156787446279e-150;pvalAdj=8.2287069697985e-150;ctl_count=380;ctl_fpk=316.666666666667;ctl_logOddScore=-724.258214472281;eFDR=2.84156787446279e-150	chr6	22875501	23052916	Ptprz1_19283_NM_001311064	1200	Ptprz1	19283	NM_1311064
chr6	rtracklayer	sequence_feature	23001001	23002200	.	-	.	count=3909;fpk=3257.5;logOddScore=750.381003631956;pval=2.84156787446279e-150;pvalAdj=8.2287069697985e-150;ctl_count=380;ctl_fpk=316.666666666667;ctl_logOddScore=-724.258214472281;eFDR=2.84156787446279e-150	chr6	22875501	23052916	Ptprz1_19283_NM_001081306	1200	Ptprz1	19283	NM_1081306
chr6	rtracklayer	sequence_feature	23002401	23002800	.	-	.	count=1459;fpk=3647.5;logOddScore=743.133700400767;pval=1.6389017628225e-146;pvalAdj=2.99746506621483e-146;ctl_count=116;ctl_fpk=290;ctl_logOddScore=-725.575838221977;eFDR=1.6389017628225e-146	chr6	22875501	23052916	Ptprz1_19283_NM_001311064	400	Ptprz1	19283	NM_1311064
chr6	rtracklayer	sequence_feature	23002401	23002800	.	-	.	count=1459;fpk=3647.5;logOddScore=743.133700400767;pval=1.6389017628225e-146;pvalAdj=2.99746506621483e-146;ctl_count=116;ctl_fpk=290;ctl_logOddScore=-725.575838221977;eFDR=1.6389017628225e-146	chr6	22875501	23052916	Ptprz1_19283_NM_001081306	400	Ptprz1	19283	NM_1081306
chr6	rtracklayer	sequence_feature	28480401	28480600	.	-	.	count=447;fpk=2235;logOddScore=709.079995490747;pval=1.73946042374455e-129;pvalAdj=1.80436566343651e-129;ctl_count=145;ctl_fpk=725;ctl_logOddScore=-703.961654912445;eFDR=1.73946042374455e-129	chr6	28480347	28888832	Snd1_56463_NM_019776	200	Snd1	56463	NM_19776
chr6	rtracklayer	sequence_feature	29374601	29374800	.	-	.	count=494;fpk=2470;logOddScore=751.223766837929;pval=1.03055644810693e-150;pvalAdj=3.33133363457821e-150;ctl_count=20;ctl_fpk=100;ctl_logOddScore=-735.451126630185;eFDR=1.03055644810693e-150	chr6	29348105	29376675	Calu_12321_NM_184053	200	Calu	12321	NM_184053
chr6	rtracklayer	sequence_feature	29374601	29374800	.	-	.	count=494;fpk=2470;logOddScore=751.223766837929;pval=1.03055644810693e-150;pvalAdj=3.33133363457821e-150;ctl_count=20;ctl_fpk=100;ctl_logOddScore=-735.451126630185;eFDR=1.03055644810693e-150	chr6	29348105	29376675	Calu_12321_NM_001285412	200	Calu	12321	NM_1285412
chr6	rtracklayer	sequence_feature	29374601	29374800	.	-	.	count=494;fpk=2470;logOddScore=751.223766837929;pval=1.03055644810693e-150;pvalAdj=3.33133363457821e-150;ctl_count=20;ctl_fpk=100;ctl_logOddScore=-735.451126630185;eFDR=1.03055644810693e-150	chr6	29348105	29376675	Calu_12321_NM_007594	200	Calu	12321	NM_7594
chr6	rtracklayer	sequence_feature	29376001	29376200	.	-	.	count=485;fpk=2425;logOddScore=752.400698708402;pval=2.4936381558711e-151;pvalAdj=9.36799199097522e-151;ctl_count=10;ctl_fpk=50;ctl_logOddScore=-738.317579111867;eFDR=2.4936381558711e-151	chr6	29348105	29376675	Calu_12321_NM_184053	200	Calu	12321	NM_184053
chr6	rtracklayer	sequence_feature	29376001	29376200	.	-	.	count=485;fpk=2425;logOddScore=752.400698708402;pval=2.4936381558711e-151;pvalAdj=9.36799199097522e-151;ctl_count=10;ctl_fpk=50;ctl_logOddScore=-738.317579111867;eFDR=2.4936381558711e-151	chr6	29348105	29376675	Calu_12321_NM_001285412	200	Calu	12321	NM_1285412
chr6	rtracklayer	sequence_feature	29376001	29376200	.	-	.	count=485;fpk=2425;logOddScore=752.400698708402;pval=2.4936381558711e-151;pvalAdj=9.36799199097522e-151;ctl_count=10;ctl_fpk=50;ctl_logOddScore=-738.317579111867;eFDR=2.4936381558711e-151	chr6	29348105	29376675	Calu_12321_NM_007594	200	Calu	12321	NM_7594
chr6	rtracklayer	sequence_feature	29406001	29406200	.	-	.	count=582;fpk=2910;logOddScore=758.942572951811;pval=8.87805582091924e-155;pvalAdj=9.49269045467518e-154;ctl_count=23;ctl_fpk=115;ctl_logOddScore=-734.635245155669;eFDR=8.87805582091924e-155	chr6	29398925	29426995	Ccdc136_232664_NM_001201378	200	Ccdc136	232664	NM_1201378
chr6	rtracklayer	sequence_feature	29406001	29406200	.	-	.	count=582;fpk=2910;logOddScore=758.942572951811;pval=8.87805582091924e-155;pvalAdj=9.49269045467518e-154;ctl_count=23;ctl_fpk=115;ctl_logOddScore=-734.635245155669;eFDR=8.87805582091924e-155	chr6	29398925	29426995	Ccdc136_232664_NM_145574	200	Ccdc136	232664	NM_145574
chr6	rtracklayer	sequence_feature	29467801	29468000	.	-	.	count=691;fpk=3455;logOddScore=658.126854842929;pval=5.31356414303524e-106;pvalAdj=5.31356414303524e-106;ctl_count=403;ctl_fpk=2015;ctl_logOddScore=-640.978207441556;eFDR=5.31356414303524e-106	chr6	29467782	29470509	Atp6v1f_66144_NM_025381	200	Atp6v1f	66144	NM_25381
chr6	rtracklayer	sequence_feature	29470201	29470400	.	-	.	count=676;fpk=3380;logOddScore=705.978560205667;pval=5.4712949088638e-128;pvalAdj=5.5919852377358e-128;ctl_count=215;ctl_fpk=1075;ctl_logOddScore=-686.796447252544;eFDR=5.4712949088638e-128	chr6	29467782	29470509	Atp6v1f_66144_NM_025381	200	Atp6v1f	66144	NM_25381
chr6	rtracklayer	sequence_feature	29760801	29761000	.	-	.	count=672;fpk=3360;logOddScore=752.178259553895;pval=3.26136612271102e-151;pvalAdj=1.19297339751798e-150;ctl_count=31;ctl_fpk=155;ctl_logOddScore=-732.507732421839;eFDR=3.26136612271102e-151	chr6	29735496	29761366	Smo_319757_NM_176996	200	Smo	319757	NM_176996
chr6	rtracklayer	sequence_feature	30751201	30751400	.	-	.	count=527;fpk=2635;logOddScore=738.92965910709;pval=2.36656864570309e-144;pvalAdj=3.46266359739715e-144;ctl_count=87;ctl_fpk=435;ctl_logOddScore=-718.305464715326;eFDR=2.36656864570309e-144	chr6	30747553	30896794	Copg2_54160_NM_017478	200	Copg2	54160	NM_17478
chr6	rtracklayer	sequence_feature	30803201	30804000	.	-	.	count=2041;fpk=2551.25;logOddScore=746.220950589422;pval=4.15263746596485e-148;pvalAdj=8.61517325028529e-148;ctl_count=310;ctl_fpk=387.5;ctl_logOddScore=-720.680365924008;eFDR=4.15263746596485e-148	chr6	30747553	30896794	Copg2_54160_NM_017478	800	Copg2	54160	NM_17478
chr6	rtracklayer	sequence_feature	30804401	30804600	.	-	.	count=623;fpk=3115;logOddScore=744.053861183164;pval=5.49174421183379e-147;pvalAdj=1.0178032605932e-146;ctl_count=79;ctl_fpk=395;ctl_logOddScore=-720.30099184546;eFDR=5.49174421183379e-147	chr6	30747553	30896794	Copg2_54160_NM_017478	200	Copg2	54160	NM_17478
chr6	rtracklayer	sequence_feature	30805201	30805400	.	-	.	count=649;fpk=3245;logOddScore=744.83528047062;pval=2.16697146456122e-147;pvalAdj=4.24238075456352e-147;ctl_count=69;ctl_fpk=345;ctl_logOddScore=-722.805086103345;eFDR=2.16697146456122e-147	chr6	30747553	30896794	Copg2_54160_NM_017478	200	Copg2	54160	NM_17478
chr6	rtracklayer	sequence_feature	37908201	37908400	.	-	.	count=501;fpk=2505;logOddScore=748.69888295123;pval=2.14189656830814e-149;pvalAdj=5.133165913704e-149;ctl_count=34;ctl_fpk=170;ctl_logOddScore=-731.722655786201;eFDR=2.14189656830814e-149	chr6	37900486	37968445	Trim24_21848_NM_001272076	200	Trim24	21848	NM_1272076
chr6	rtracklayer	sequence_feature	37908201	37908400	.	-	.	count=501;fpk=2505;logOddScore=748.69888295123;pval=2.14189656830814e-149;pvalAdj=5.133165913704e-149;ctl_count=34;ctl_fpk=170;ctl_logOddScore=-731.722655786201;eFDR=2.14189656830814e-149	chr6	37870810	37968445	Trim24_21848_NM_145076	200	Trim24	21848	NM_145076
chr6	rtracklayer	sequence_feature	37908201	37908400	.	-	.	count=501;fpk=2505;logOddScore=748.69888295123;pval=2.14189656830814e-149;pvalAdj=5.133165913704e-149;ctl_count=34;ctl_fpk=170;ctl_logOddScore=-731.722655786201;eFDR=2.14189656830814e-149	chr6	37870810	37968445	Trim24_21848_NM_001272064	200	Trim24	21848	NM_1272064
chr6	rtracklayer	sequence_feature	37945601	37945800	.	-	.	count=599;fpk=2995;logOddScore=758.769165774951;pval=1.09707455293982e-154;pvalAdj=1.08923830613311e-153;ctl_count=24;ctl_fpk=120;ctl_logOddScore=-734.365871600719;eFDR=1.09707455293982e-154	chr6	37900486	37968445	Trim24_21848_NM_001272076	200	Trim24	21848	NM_1272076
chr6	rtracklayer	sequence_feature	37945601	37945800	.	-	.	count=599;fpk=2995;logOddScore=758.769165774951;pval=1.09707455293982e-154;pvalAdj=1.08923830613311e-153;ctl_count=24;ctl_fpk=120;ctl_logOddScore=-734.365871600719;eFDR=1.09707455293982e-154	chr6	37870810	37968445	Trim24_21848_NM_145076	200	Trim24	21848	NM_145076
chr6	rtracklayer	sequence_feature	37945601	37945800	.	-	.	count=599;fpk=2995;logOddScore=758.769165774951;pval=1.09707455293982e-154;pvalAdj=1.08923830613311e-153;ctl_count=24;ctl_fpk=120;ctl_logOddScore=-734.365871600719;eFDR=1.09707455293982e-154	chr6	37870810	37968445	Trim24_21848_NM_001272064	200	Trim24	21848	NM_1272064
chr6	rtracklayer	sequence_feature	38463601	38464000	.	-	.	count=1000;fpk=2500;logOddScore=750.660746966858;pval=2.02963169448154e-150;pvalAdj=6.13301751158551e-150;ctl_count=102;ctl_fpk=255;ctl_logOddScore=-727.389424695573;eFDR=2.02963169448154e-150	chr6	38433924	38512763	Ubn2_320538_NM_177185	400	Ubn2	320538	NM_177185
chr6	rtracklayer	sequence_feature	38490801	38491200	.	-	.	count=1153;fpk=2882.5;logOddScore=759.851843867655;pval=2.92338793857576e-155;pvalAdj=3.69409930420028e-154;ctl_count=63;ctl_fpk=157.5;ctl_logOddScore=-732.395496467362;eFDR=2.92338793857576e-155	chr6	38433924	38512763	Ubn2_320538_NM_177185	400	Ubn2	320538	NM_177185
chr6	rtracklayer	sequence_feature	38491401	38491600	.	-	.	count=487;fpk=2435;logOddScore=745.415189586756;pval=1.08587237718514e-147;pvalAdj=2.18748203519904e-147;ctl_count=37;ctl_fpk=185;ctl_logOddScore=-730.942675152322;eFDR=1.08587237718514e-147	chr6	38433924	38512763	Ubn2_320538_NM_177185	200	Ubn2	320538	NM_177185
chr6	rtracklayer	sequence_feature	38551601	38551800	.	-	.	count=680;fpk=3400;logOddScore=724.602008776652;pval=4.09301616002462e-137;pvalAdj=4.5153114781224e-137;ctl_count=137;ctl_fpk=685;ctl_logOddScore=-705.931107822595;eFDR=4.09301616002462e-137	chr6	38551443	38607155	Luc7l2_192196_NM_001170849	200	Luc7l2	192196	NM_1170849
chr6	rtracklayer	sequence_feature	38551601	38551800	.	-	.	count=680;fpk=3400;logOddScore=724.602008776652;pval=4.09301616002462e-137;pvalAdj=4.5153114781224e-137;ctl_count=137;ctl_fpk=685;ctl_logOddScore=-705.931107822595;eFDR=4.09301616002462e-137	chr6	38551443	38609470	Luc7l2_192196_NM_001170848	200	Luc7l2	192196	NM_1170848
chr6	rtracklayer	sequence_feature	38551601	38551800	.	-	.	count=680;fpk=3400;logOddScore=724.602008776652;pval=4.09301616002462e-137;pvalAdj=4.5153114781224e-137;ctl_count=137;ctl_fpk=685;ctl_logOddScore=-705.931107822595;eFDR=4.09301616002462e-137	chr6	38551443	38609470	Luc7l2_192196_NM_138680	200	Luc7l2	192196	NM_138680
chr6	rtracklayer	sequence_feature	38551601	38551800	.	-	.	count=680;fpk=3400;logOddScore=724.602008776652;pval=4.09301616002462e-137;pvalAdj=4.5153114781224e-137;ctl_count=137;ctl_fpk=685;ctl_logOddScore=-705.931107822595;eFDR=4.09301616002462e-137	chr6	38551333	38607212	Luc7l2_192196_NM_001311100	200	Luc7l2	192196	NM_1311100
chr6	rtracklayer	sequence_feature	38551601	38551800	.	-	.	count=680;fpk=3400;logOddScore=724.602008776652;pval=4.09301616002462e-137;pvalAdj=4.5153114781224e-137;ctl_count=137;ctl_fpk=685;ctl_logOddScore=-705.931107822595;eFDR=4.09301616002462e-137	chr6	38551333	38609470	Luc7l2_192196_NM_001311099	200	Luc7l2	192196	NM_1311099
chr6	rtracklayer	sequence_feature	42351001	42351200	.	-	.	count=436;fpk=2180;logOddScore=735.245439344888;pval=1.79185620815395e-142;pvalAdj=2.30618530493888e-142;ctl_count=28;ctl_fpk=140;ctl_logOddScore=-733.29893503816;eFDR=1.79185620815395e-142	chr6	42349827	42358562	Zyx_22793_NM_001289618	200	Zyx	22793	NM_1289618
chr6	rtracklayer	sequence_feature	42351001	42351200	.	-	.	count=436;fpk=2180;logOddScore=735.245439344888;pval=1.79185620815395e-142;pvalAdj=2.30618530493888e-142;ctl_count=28;ctl_fpk=140;ctl_logOddScore=-733.29893503816;eFDR=1.79185620815395e-142	chr6	42349827	42358562	Zyx_22793_NM_011777	200	Zyx	22793	NM_11777
chr6	rtracklayer	sequence_feature	42351001	42351200	.	-	.	count=436;fpk=2180;logOddScore=735.245439344888;pval=1.79185620815395e-142;pvalAdj=2.30618530493888e-142;ctl_count=28;ctl_fpk=140;ctl_logOddScore=-733.29893503816;eFDR=1.79185620815395e-142	chr6	42349827	42360213	Zyx_22793_NM_001289617	200	Zyx	22793	NM_1289617
chr6	rtracklayer	sequence_feature	42351001	42351200	.	-	.	count=436;fpk=2180;logOddScore=735.245439344888;pval=1.79185620815395e-142;pvalAdj=2.30618530493888e-142;ctl_count=28;ctl_fpk=140;ctl_logOddScore=-733.29893503816;eFDR=1.79185620815395e-142	chr6	42349827	42358562	Zyx_22793_NM_001289619	200	Zyx	22793	NM_1289619
chr6	rtracklayer	sequence_feature	42351601	42351800	.	-	.	count=722;fpk=3610;logOddScore=742.127830343745;pval=5.40424299541785e-146;pvalAdj=8.83752678074214e-146;ctl_count=40;ctl_fpk=200;ctl_logOddScore=-730.167000449686;eFDR=5.40424299541785e-146	chr6	42349827	42358562	Zyx_22793_NM_001289618	200	Zyx	22793	NM_1289618
chr6	rtracklayer	sequence_feature	42351601	42351800	.	-	.	count=722;fpk=3610;logOddScore=742.127830343745;pval=5.40424299541785e-146;pvalAdj=8.83752678074214e-146;ctl_count=40;ctl_fpk=200;ctl_logOddScore=-730.167000449686;eFDR=5.40424299541785e-146	chr6	42349827	42358562	Zyx_22793_NM_011777	200	Zyx	22793	NM_11777
chr6	rtracklayer	sequence_feature	42351601	42351800	.	-	.	count=722;fpk=3610;logOddScore=742.127830343745;pval=5.40424299541785e-146;pvalAdj=8.83752678074214e-146;ctl_count=40;ctl_fpk=200;ctl_logOddScore=-730.167000449686;eFDR=5.40424299541785e-146	chr6	42349827	42360213	Zyx_22793_NM_001289617	200	Zyx	22793	NM_1289617
chr6	rtracklayer	sequence_feature	42351601	42351800	.	-	.	count=722;fpk=3610;logOddScore=742.127830343745;pval=5.40424299541785e-146;pvalAdj=8.83752678074214e-146;ctl_count=40;ctl_fpk=200;ctl_logOddScore=-730.167000449686;eFDR=5.40424299541785e-146	chr6	42349827	42358562	Zyx_22793_NM_001289619	200	Zyx	22793	NM_1289619
chr6	rtracklayer	sequence_feature	47271201	47271400	.	-	.	count=748;fpk=3740;logOddScore=735.247324434663;pval=1.78790661531285e-142;pvalAdj=2.30618530493888e-142;ctl_count=46;ctl_fpk=230;ctl_logOddScore=-728.626209087278;eFDR=1.78790661531285e-142	chr6	47244395	47301371	Cntnap2_66797_NM_025771	200	Cntnap2	66797	NM_25771
chr6	rtracklayer	sequence_feature	47271201	47271400	.	-	.	count=748;fpk=3740;logOddScore=735.247324434663;pval=1.78790661531285e-142;pvalAdj=2.30618530493888e-142;ctl_count=46;ctl_fpk=230;ctl_logOddScore=-728.626209087278;eFDR=1.78790661531285e-142	chr6	45060060	47301371	Cntnap2_66797_NM_001004357	200	Cntnap2	66797	NM_1004357
chr6	rtracklayer	sequence_feature	47298401	47298800	.	-	.	count=1340;fpk=3350;logOddScore=748.613742902187;pval=2.37208700064884e-149;pvalAdj=5.58847615407099e-149;ctl_count=97;ctl_fpk=242.5;ctl_logOddScore=-727.990513243142;eFDR=2.37208700064884e-149	chr6	47244395	47301371	Cntnap2_66797_NM_025771	400	Cntnap2	66797	NM_25771
chr6	rtracklayer	sequence_feature	47298401	47298800	.	-	.	count=1340;fpk=3350;logOddScore=748.613742902187;pval=2.37208700064884e-149;pvalAdj=5.58847615407099e-149;ctl_count=97;ctl_fpk=242.5;ctl_logOddScore=-727.990513243142;eFDR=2.37208700064884e-149	chr6	45060060	47301371	Cntnap2_66797_NM_001004357	400	Cntnap2	66797	NM_1004357
chr6	rtracklayer	sequence_feature	47525601	47526000	.	-	.	count=1271;fpk=3177.5;logOddScore=761.540050129367;pval=3.69964654631624e-156;pvalAdj=6.42813587422447e-155;ctl_count=69;ctl_fpk=172.5;ctl_logOddScore=-731.604111412588;eFDR=3.69964654631624e-156	chr6	47454323	47526139	Cul1_26965_NM_012042	400	Cul1	26965	NM_12042
chr6	rtracklayer	sequence_feature	48540601	48541000	.	-	.	count=1336;fpk=3340;logOddScore=733.039414472841;pval=2.35799686744607e-141;pvalAdj=2.82553072909487e-141;ctl_count=200;ctl_fpk=500;ctl_logOddScore=-715.076316114083;eFDR=2.35799686744607e-141	chr6	48537568	48541800	Atp6v0e2_76252_NM_133764	400	Atp6v0e2	76252	NM_133764
chr6	rtracklayer	sequence_feature	48541601	48541800	.	-	.	count=699;fpk=3495;logOddScore=743.03217999947;pval=1.84881798296717e-146;pvalAdj=3.33747661860307e-146;ctl_count=52;ctl_fpk=260;ctl_logOddScore=-727.09663788438;eFDR=1.84881798296717e-146	chr6	48537568	48541800	Atp6v0e2_76252_NM_133764	200	Atp6v0e2	76252	NM_133764
chr6	rtracklayer	sequence_feature	49829401	49829600	.	-	.	count=679;fpk=3395;logOddScore=755.933703214964;pval=3.46189547318746e-153;pvalAdj=1.78223507693725e-152;ctl_count=14;ctl_fpk=70;ctl_logOddScore=-737.132869606617;eFDR=3.46189547318746e-153	chr6	49822709	49829505	Npy_109648_NM_023456	105	Npy	109648	NM_23456
chr6	rtracklayer	sequence_feature	50110201	50110400	.	-	.	count=702;fpk=3510;logOddScore=738.011980139675;pval=6.97204041427033e-144;pvalAdj=9.78902644023813e-144;ctl_count=70;ctl_fpk=350;ctl_logOddScore=-722.554116308076;eFDR=6.97204041427033e-144	chr6	50110240	50198598	Mpp6_56524_NM_001164734	160	Mpp6	56524	NM_1164734
chr6	rtracklayer	sequence_feature	50110201	50110400	.	-	.	count=702;fpk=3510;logOddScore=738.011980139675;pval=6.97204041427033e-144;pvalAdj=9.78902644023813e-144;ctl_count=70;ctl_fpk=350;ctl_logOddScore=-722.554116308076;eFDR=6.97204041427033e-144	chr6	50110240	50198598	Mpp6_56524_NM_001164733	160	Mpp6	56524	NM_1164733
chr6	rtracklayer	sequence_feature	50110201	50110400	.	-	.	count=702;fpk=3510;logOddScore=738.011980139675;pval=6.97204041427033e-144;pvalAdj=9.78902644023813e-144;ctl_count=70;ctl_fpk=350;ctl_logOddScore=-722.554116308076;eFDR=6.97204041427033e-144	chr6	50110240	50198598	Mpp6_56524_NM_019939	160	Mpp6	56524	NM_19939
chr6	rtracklayer	sequence_feature	50163401	50163800	.	-	.	count=1041;fpk=2602.5;logOddScore=742.826308944443;pval=2.36051489648155e-146;pvalAdj=4.15331102039159e-146;ctl_count=94;ctl_fpk=235;ctl_logOddScore=-728.370727077589;eFDR=2.36051489648155e-146	chr6	50110240	50198598	Mpp6_56524_NM_001164734	400	Mpp6	56524	NM_1164734
chr6	rtracklayer	sequence_feature	50163401	50163800	.	-	.	count=1041;fpk=2602.5;logOddScore=742.826308944443;pval=2.36051489648155e-146;pvalAdj=4.15331102039159e-146;ctl_count=94;ctl_fpk=235;ctl_logOddScore=-728.370727077589;eFDR=2.36051489648155e-146	chr6	50110240	50198598	Mpp6_56524_NM_001164733	400	Mpp6	56524	NM_1164733
chr6	rtracklayer	sequence_feature	50163401	50163800	.	-	.	count=1041;fpk=2602.5;logOddScore=742.826308944443;pval=2.36051489648155e-146;pvalAdj=4.15331102039159e-146;ctl_count=94;ctl_fpk=235;ctl_logOddScore=-728.370727077589;eFDR=2.36051489648155e-146	chr6	50110240	50198598	Mpp6_56524_NM_019939	400	Mpp6	56524	NM_19939
chr6	rtracklayer	sequence_feature	50178401	50178600	.	-	.	count=481;fpk=2405;logOddScore=749.006364390626;pval=1.48128466767342e-149;pvalAdj=3.67676015726082e-149;ctl_count=19;ctl_fpk=95;ctl_logOddScore=-735.726161292887;eFDR=1.48128466767342e-149	chr6	50110240	50198598	Mpp6_56524_NM_001164734	200	Mpp6	56524	NM_1164734
chr6	rtracklayer	sequence_feature	50178401	50178600	.	-	.	count=481;fpk=2405;logOddScore=749.006364390626;pval=1.48128466767342e-149;pvalAdj=3.67676015726082e-149;ctl_count=19;ctl_fpk=95;ctl_logOddScore=-735.726161292887;eFDR=1.48128466767342e-149	chr6	50110240	50198598	Mpp6_56524_NM_001164733	200	Mpp6	56524	NM_1164733
chr6	rtracklayer	sequence_feature	50178401	50178600	.	-	.	count=481;fpk=2405;logOddScore=749.006364390626;pval=1.48128466767342e-149;pvalAdj=3.67676015726082e-149;ctl_count=19;ctl_fpk=95;ctl_logOddScore=-735.726161292887;eFDR=1.48128466767342e-149	chr6	50110240	50198598	Mpp6_56524_NM_019939	200	Mpp6	56524	NM_19939
chr6	rtracklayer	sequence_feature	51483001	51483400	.	-	.	count=1109;fpk=2772.5;logOddScore=769.607017053477;pval=1.74691954153353e-160;pvalAdj=2.4282181627316e-158;ctl_count=16;ctl_fpk=40;ctl_logOddScore=-739.360658320348;eFDR=1.74691954153353e-160	chr6	51470615	51483704	Cbx3_12417_NM_007624	400	Cbx3	12417	NM_7624
chr6	rtracklayer	sequence_feature	52742001	52742200	.	-	.	count=583;fpk=2915;logOddScore=759.231981778228;pval=6.23517755688215e-155;pvalAdj=7.22241400338849e-154;ctl_count=22;ctl_fpk=110;ctl_logOddScore=-734.905838094991;eFDR=6.23517755688215e-155	chr6	52713728	52766779	Tax1bp1_52440_NM_025816	200	Tax1bp1	52440	NM_25816
chr6	rtracklayer	sequence_feature	52766001	52766200	.	-	.	count=451;fpk=2255;logOddScore=738.713615967413;pval=3.05252373835299e-144;pvalAdj=4.37423504774295e-144;ctl_count=31;ctl_fpk=155;ctl_logOddScore=-732.507732421839;eFDR=3.05252373835299e-144	chr6	52713728	52766779	Tax1bp1_52440_NM_025816	200	Tax1bp1	52440	NM_25816
chr6	rtracklayer	sequence_feature	54220601	54220800	.	-	.	count=449;fpk=2245;logOddScore=735.575746305467;pval=1.21712426126826e-142;pvalAdj=1.62673338765661e-142;ctl_count=41;ctl_fpk=205;ctl_logOddScore=-729.909287787015;eFDR=1.21712426126826e-142	chr6	54039931	54301812	Chn2_69993_NM_001163640	200	Chn2	69993	NM_1163640
chr6	rtracklayer	sequence_feature	54485801	54486000	.	-	.	count=443;fpk=2215;logOddScore=740.842060078678;pval=2.47602760751241e-145;pvalAdj=3.8670543533059e-145;ctl_count=15;ctl_fpk=75;ctl_logOddScore=-736.846194076776;eFDR=2.47602760751241e-145	chr6	54452882	54503768	Wipf3_330319_NM_001167861	200	Wipf3	330319	NM_1167861
chr6	rtracklayer	sequence_feature	54485801	54486000	.	-	.	count=443;fpk=2215;logOddScore=740.842060078678;pval=2.47602760751241e-145;pvalAdj=3.8670543533059e-145;ctl_count=15;ctl_fpk=75;ctl_logOddScore=-736.846194076776;eFDR=2.47602760751241e-145	chr6	54452882	54503768	Wipf3_330319_NM_001167860	200	Wipf3	330319	NM_1167860
chr6	rtracklayer	sequence_feature	55038001	55038200	.	-	.	count=457;fpk=2285;logOddScore=728.823377031782;pval=3.15596892106748e-139;pvalAdj=3.6556640002365e-139;ctl_count=76;ctl_fpk=380;ctl_logOddScore=-721.050982057975;eFDR=3.15596892106748e-139	chr6	55038000	55079504	Gars_353172_NM_180678	200	Gars	353172	NM_180678
chr6	rtracklayer	sequence_feature	55077601	55077800	.	-	.	count=468;fpk=2340;logOddScore=740.097482699956;pval=5.96831174638268e-145;pvalAdj=9.11643222799112e-145;ctl_count=42;ctl_fpk=210;ctl_logOddScore=-729.651964024832;eFDR=5.96831174638268e-145	chr6	55038000	55079504	Gars_353172_NM_180678	200	Gars	353172	NM_180678
chr6	rtracklayer	sequence_feature	67284001	67284200	.	-	.	count=488;fpk=2440;logOddScore=744.316174905035;pval=4.01978257564698e-147;pvalAdj=7.55067267587744e-147;ctl_count=42;ctl_fpk=210;ctl_logOddScore=-729.651964024832;eFDR=4.01978257564698e-147	chr6	67266978	67289302	Serbp1_66870_NM_001113566	200	Serbp1	66870	NM_1113566
chr6	rtracklayer	sequence_feature	67284001	67284200	.	-	.	count=488;fpk=2440;logOddScore=744.316174905035;pval=4.01978257564698e-147;pvalAdj=7.55067267587744e-147;ctl_count=42;ctl_fpk=210;ctl_logOddScore=-729.651964024832;eFDR=4.01978257564698e-147	chr6	67266978	67289302	Serbp1_66870_NM_001113565	200	Serbp1	66870	NM_1113565
chr6	rtracklayer	sequence_feature	67284001	67284200	.	-	.	count=488;fpk=2440;logOddScore=744.316174905035;pval=4.01978257564698e-147;pvalAdj=7.55067267587744e-147;ctl_count=42;ctl_fpk=210;ctl_logOddScore=-729.651964024832;eFDR=4.01978257564698e-147	chr6	67266978	67289302	Serbp1_66870_NM_025814	200	Serbp1	66870	NM_25814
chr6	rtracklayer	sequence_feature	67284001	67284200	.	-	.	count=488;fpk=2440;logOddScore=744.316174905035;pval=4.01978257564698e-147;pvalAdj=7.55067267587744e-147;ctl_count=42;ctl_fpk=210;ctl_logOddScore=-729.651964024832;eFDR=4.01978257564698e-147	chr6	67266978	67289302	Serbp1_66870_NM_001113564	200	Serbp1	66870	NM_1113564
chr6	rtracklayer	sequence_feature	71544001	71544200	.	-	.	count=664;fpk=3320;logOddScore=748.948975940201;pval=1.58685571344749e-149;pvalAdj=3.86970077489828e-149;ctl_count=47;ctl_fpk=235;ctl_logOddScore=-728.370579082144;eFDR=1.58685571344749e-149	chr6	71543853	71581574	Chmp3_66700_NM_025783	200	Chmp3	66700	NM_25783
chr6	rtracklayer	sequence_feature	71809401	71809600	.	-	.	count=512;fpk=2560;logOddScore=728.552888944201;pval=4.31529534849945e-139;pvalAdj=4.95724011108614e-139;ctl_count=121;ctl_fpk=605;ctl_logOddScore=-709.877034950616;eFDR=4.31529534849945e-139	chr6	71707680	71810705	Reep1_52250_NM_178608	200	Reep1	52250	NM_178608
chr6	rtracklayer	sequence_feature	71863201	71863400	.	-	.	count=698;fpk=3490;logOddScore=752.938212627674;pval=1.30307394077756e-151;pvalAdj=5.17506507908804e-151;ctl_count=15;ctl_fpk=75;ctl_logOddScore=-736.846194076776;eFDR=1.30307394077756e-151	chr6	71831319	71875266	Immt_76614_NM_029673	200	Immt	76614	NM_29673
chr6	rtracklayer	sequence_feature	71863201	71863400	.	-	.	count=698;fpk=3490;logOddScore=752.938212627674;pval=1.30307394077756e-151;pvalAdj=5.17506507908804e-151;ctl_count=15;ctl_fpk=75;ctl_logOddScore=-736.846194076776;eFDR=1.30307394077756e-151	chr6	71831319	71875266	Immt_76614_NM_001253689	200	Immt	76614	NM_1253689
chr6	rtracklayer	sequence_feature	71863201	71863400	.	-	.	count=698;fpk=3490;logOddScore=752.938212627674;pval=1.30307394077756e-151;pvalAdj=5.17506507908804e-151;ctl_count=15;ctl_fpk=75;ctl_logOddScore=-736.846194076776;eFDR=1.30307394077756e-151	chr6	71831319	71875266	Immt_76614_NM_001253688	200	Immt	76614	NM_1253688
chr6	rtracklayer	sequence_feature	71863201	71863400	.	-	.	count=698;fpk=3490;logOddScore=752.938212627674;pval=1.30307394077756e-151;pvalAdj=5.17506507908804e-151;ctl_count=15;ctl_fpk=75;ctl_logOddScore=-736.846194076776;eFDR=1.30307394077756e-151	chr6	71831319	71875266	Immt_76614_NM_001253687	200	Immt	76614	NM_1253687
chr6	rtracklayer	sequence_feature	71863201	71863400	.	-	.	count=698;fpk=3490;logOddScore=752.938212627674;pval=1.30307394077756e-151;pvalAdj=5.17506507908804e-151;ctl_count=15;ctl_fpk=75;ctl_logOddScore=-736.846194076776;eFDR=1.30307394077756e-151	chr6	71831319	71875266	Immt_76614_NM_001253686	200	Immt	76614	NM_1253686
chr6	rtracklayer	sequence_feature	71863201	71863400	.	-	.	count=698;fpk=3490;logOddScore=752.938212627674;pval=1.30307394077756e-151;pvalAdj=5.17506507908804e-151;ctl_count=15;ctl_fpk=75;ctl_logOddScore=-736.846194076776;eFDR=1.30307394077756e-151	chr6	71831319	71875266	Immt_76614_NM_001253681	200	Immt	76614	NM_1253681
chr6	rtracklayer	sequence_feature	71874401	71874600	.	-	.	count=541;fpk=2705;logOddScore=756.703419775921;pval=1.35863902420673e-153;pvalAdj=7.86878434853067e-153;ctl_count=23;ctl_fpk=115;ctl_logOddScore=-734.635245155669;eFDR=1.35863902420673e-153	chr6	71831319	71875266	Immt_76614_NM_029673	200	Immt	76614	NM_29673
chr6	rtracklayer	sequence_feature	71874401	71874600	.	-	.	count=541;fpk=2705;logOddScore=756.703419775921;pval=1.35863902420673e-153;pvalAdj=7.86878434853067e-153;ctl_count=23;ctl_fpk=115;ctl_logOddScore=-734.635245155669;eFDR=1.35863902420673e-153	chr6	71831319	71875266	Immt_76614_NM_001253689	200	Immt	76614	NM_1253689
chr6	rtracklayer	sequence_feature	71874401	71874600	.	-	.	count=541;fpk=2705;logOddScore=756.703419775921;pval=1.35863902420673e-153;pvalAdj=7.86878434853067e-153;ctl_count=23;ctl_fpk=115;ctl_logOddScore=-734.635245155669;eFDR=1.35863902420673e-153	chr6	71831319	71875266	Immt_76614_NM_001253688	200	Immt	76614	NM_1253688
chr6	rtracklayer	sequence_feature	71874401	71874600	.	-	.	count=541;fpk=2705;logOddScore=756.703419775921;pval=1.35863902420673e-153;pvalAdj=7.86878434853067e-153;ctl_count=23;ctl_fpk=115;ctl_logOddScore=-734.635245155669;eFDR=1.35863902420673e-153	chr6	71831319	71875266	Immt_76614_NM_001253687	200	Immt	76614	NM_1253687
chr6	rtracklayer	sequence_feature	71874401	71874600	.	-	.	count=541;fpk=2705;logOddScore=756.703419775921;pval=1.35863902420673e-153;pvalAdj=7.86878434853067e-153;ctl_count=23;ctl_fpk=115;ctl_logOddScore=-734.635245155669;eFDR=1.35863902420673e-153	chr6	71831319	71875266	Immt_76614_NM_001253686	200	Immt	76614	NM_1253686
chr6	rtracklayer	sequence_feature	71874401	71874600	.	-	.	count=541;fpk=2705;logOddScore=756.703419775921;pval=1.35863902420673e-153;pvalAdj=7.86878434853067e-153;ctl_count=23;ctl_fpk=115;ctl_logOddScore=-734.635245155669;eFDR=1.35863902420673e-153	chr6	71831319	71875266	Immt_76614_NM_001253681	200	Immt	76614	NM_1253681
chr6	rtracklayer	sequence_feature	71874801	71875200	.	-	.	count=1295;fpk=3237.5;logOddScore=755.667054340805;pval=4.785288161422e-153;pvalAdj=2.37555376584878e-152;ctl_count=78;ctl_fpk=195;ctl_logOddScore=-730.425336477904;eFDR=4.785288161422e-153	chr6	71831319	71875266	Immt_76614_NM_029673	400	Immt	76614	NM_29673
chr6	rtracklayer	sequence_feature	71874801	71875200	.	-	.	count=1295;fpk=3237.5;logOddScore=755.667054340805;pval=4.785288161422e-153;pvalAdj=2.37555376584878e-152;ctl_count=78;ctl_fpk=195;ctl_logOddScore=-730.425336477904;eFDR=4.785288161422e-153	chr6	71831319	71875266	Immt_76614_NM_001253689	400	Immt	76614	NM_1253689
chr6	rtracklayer	sequence_feature	71874801	71875200	.	-	.	count=1295;fpk=3237.5;logOddScore=755.667054340805;pval=4.785288161422e-153;pvalAdj=2.37555376584878e-152;ctl_count=78;ctl_fpk=195;ctl_logOddScore=-730.425336477904;eFDR=4.785288161422e-153	chr6	71831319	71875266	Immt_76614_NM_001253688	400	Immt	76614	NM_1253688
chr6	rtracklayer	sequence_feature	71874801	71875200	.	-	.	count=1295;fpk=3237.5;logOddScore=755.667054340805;pval=4.785288161422e-153;pvalAdj=2.37555376584878e-152;ctl_count=78;ctl_fpk=195;ctl_logOddScore=-730.425336477904;eFDR=4.785288161422e-153	chr6	71831319	71875266	Immt_76614_NM_001253687	400	Immt	76614	NM_1253687
chr6	rtracklayer	sequence_feature	71874801	71875200	.	-	.	count=1295;fpk=3237.5;logOddScore=755.667054340805;pval=4.785288161422e-153;pvalAdj=2.37555376584878e-152;ctl_count=78;ctl_fpk=195;ctl_logOddScore=-730.425336477904;eFDR=4.785288161422e-153	chr6	71831319	71875266	Immt_76614_NM_001253686	400	Immt	76614	NM_1253686
chr6	rtracklayer	sequence_feature	71874801	71875200	.	-	.	count=1295;fpk=3237.5;logOddScore=755.667054340805;pval=4.785288161422e-153;pvalAdj=2.37555376584878e-152;ctl_count=78;ctl_fpk=195;ctl_logOddScore=-730.425336477904;eFDR=4.785288161422e-153	chr6	71831319	71875266	Immt_76614_NM_001253681	400	Immt	76614	NM_1253681
chr6	rtracklayer	sequence_feature	72957401	72957800	.	-	.	count=974;fpk=2435;logOddScore=750.002889745023;pval=4.47686810419488e-150;pvalAdj=1.26996870710834e-149;ctl_count=39;ctl_fpk=97.5;ctl_logOddScore=-735.698332731349;eFDR=4.47686810419488e-150	chr6	72957346	72958483	Tmsb10_19240_NM_025284	400	Tmsb10	19240	NM_25284
chr6	rtracklayer	sequence_feature	72957401	72957800	.	-	.	count=974;fpk=2435;logOddScore=750.002889745023;pval=4.47686810419488e-150;pvalAdj=1.26996870710834e-149;ctl_count=39;ctl_fpk=97.5;ctl_logOddScore=-735.698332731349;eFDR=4.47686810419488e-150	chr6	72957346	72958748	Tmsb10_19240_NM_001190327	400	Tmsb10	19240	NM_1190327
chr6	rtracklayer	sequence_feature	72957401	72957800	.	-	.	count=974;fpk=2435;logOddScore=750.002889745023;pval=4.47686810419488e-150;pvalAdj=1.26996870710834e-149;ctl_count=39;ctl_fpk=97.5;ctl_logOddScore=-735.698332731349;eFDR=4.47686810419488e-150	chr6	72957346	72958232	Tmsb10_19240_NM_001039392	400	Tmsb10	19240	NM_1039392
chr6	rtracklayer	sequence_feature	80021801	80022000	.	-	.	count=497;fpk=2485;logOddScore=749.864456103825;pval=5.28711478751153e-150;pvalAdj=1.4409979518904e-149;ctl_count=27;ctl_fpk=135;ctl_logOddScore=-733.564253626088;eFDR=5.28711478751153e-150	chr6	80019642	80024932	Lrrtm4_243499_NM_178731	200	Lrrtm4	243499	NM_178731
chr6	rtracklayer	sequence_feature	80021801	80022000	.	-	.	count=497;fpk=2485;logOddScore=749.864456103825;pval=5.28711478751153e-150;pvalAdj=1.4409979518904e-149;ctl_count=27;ctl_fpk=135;ctl_logOddScore=-733.564253626088;eFDR=5.28711478751153e-150	chr6	80018876	80024932	Lrrtm4_243499_NM_001282102	200	Lrrtm4	243499	NM_1282102
chr6	rtracklayer	sequence_feature	80021801	80022000	.	-	.	count=497;fpk=2485;logOddScore=749.864456103825;pval=5.28711478751153e-150;pvalAdj=1.4409979518904e-149;ctl_count=27;ctl_fpk=135;ctl_logOddScore=-733.564253626088;eFDR=5.28711478751153e-150	chr6	80018876	80810143	Lrrtm4_243499_NM_001134743	200	Lrrtm4	243499	NM_1134743
chr6	rtracklayer	sequence_feature	83189601	83189800	.	-	.	count=511;fpk=2555;logOddScore=754.257075356299;pval=2.64394030288371e-152;pvalAdj=1.18550871645431e-151;ctl_count=19;ctl_fpk=95;ctl_logOddScore=-735.726161292887;eFDR=2.64394030288371e-152	chr6	83165923	83200117	Dctn1_13191_NM_001198867	200	Dctn1	13191	NM_1198867
chr6	rtracklayer	sequence_feature	83189601	83189800	.	-	.	count=511;fpk=2555;logOddScore=754.257075356299;pval=2.64394030288371e-152;pvalAdj=1.18550871645431e-151;ctl_count=19;ctl_fpk=95;ctl_logOddScore=-735.726161292887;eFDR=2.64394030288371e-152	chr6	83165923	83200117	Dctn1_13191_NM_001198866	200	Dctn1	13191	NM_1198866
chr6	rtracklayer	sequence_feature	83189601	83189800	.	-	.	count=511;fpk=2555;logOddScore=754.257075356299;pval=2.64394030288371e-152;pvalAdj=1.18550871645431e-151;ctl_count=19;ctl_fpk=95;ctl_logOddScore=-735.726161292887;eFDR=2.64394030288371e-152	chr6	83179588	83200118	Dctn1_13191_NM_007835	200	Dctn1	13191	NM_7835
chr6	rtracklayer	sequence_feature	83190401	83190600	.	-	.	count=443;fpk=2215;logOddScore=736.503598375713;pval=4.10171597115327e-143;pvalAdj=5.53532543679907e-143;ctl_count=31;ctl_fpk=155;ctl_logOddScore=-732.507732421839;eFDR=4.10171597115327e-143	chr6	83165923	83200117	Dctn1_13191_NM_001198867	200	Dctn1	13191	NM_1198867
chr6	rtracklayer	sequence_feature	83190401	83190600	.	-	.	count=443;fpk=2215;logOddScore=736.503598375713;pval=4.10171597115327e-143;pvalAdj=5.53532543679907e-143;ctl_count=31;ctl_fpk=155;ctl_logOddScore=-732.507732421839;eFDR=4.10171597115327e-143	chr6	83165923	83200117	Dctn1_13191_NM_001198866	200	Dctn1	13191	NM_1198866
chr6	rtracklayer	sequence_feature	83190401	83190600	.	-	.	count=443;fpk=2215;logOddScore=736.503598375713;pval=4.10171597115327e-143;pvalAdj=5.53532543679907e-143;ctl_count=31;ctl_fpk=155;ctl_logOddScore=-732.507732421839;eFDR=4.10171597115327e-143	chr6	83179588	83200118	Dctn1_13191_NM_007835	200	Dctn1	13191	NM_7835
chr6	rtracklayer	sequence_feature	83191001	83191200	.	-	.	count=574;fpk=2870;logOddScore=754.521774803142;pval=1.91879539434265e-152;pvalAdj=8.89041866045429e-152;ctl_count=39;ctl_fpk=195;ctl_logOddScore=-730.425121334005;eFDR=1.91879539434265e-152	chr6	83165923	83200117	Dctn1_13191_NM_001198867	200	Dctn1	13191	NM_1198867
chr6	rtracklayer	sequence_feature	83191001	83191200	.	-	.	count=574;fpk=2870;logOddScore=754.521774803142;pval=1.91879539434265e-152;pvalAdj=8.89041866045429e-152;ctl_count=39;ctl_fpk=195;ctl_logOddScore=-730.425121334005;eFDR=1.91879539434265e-152	chr6	83165923	83200117	Dctn1_13191_NM_001198866	200	Dctn1	13191	NM_1198866
chr6	rtracklayer	sequence_feature	83191001	83191200	.	-	.	count=574;fpk=2870;logOddScore=754.521774803142;pval=1.91879539434265e-152;pvalAdj=8.89041866045429e-152;ctl_count=39;ctl_fpk=195;ctl_logOddScore=-730.425121334005;eFDR=1.91879539434265e-152	chr6	83179588	83200118	Dctn1_13191_NM_007835	200	Dctn1	13191	NM_7835
chr6	rtracklayer	sequence_feature	83928801	83929000	.	-	.	count=797;fpk=3985;logOddScore=713.278152980989;pval=1.58144316817169e-131;pvalAdj=1.65278646899147e-131;ctl_count=84;ctl_fpk=420;ctl_logOddScore=-719.053077949929;eFDR=1.58144316817169e-131	chr6	83914352	83986871	Zfp638_18139_NM_001166371	200	Zfp638	18139	NM_1166371
chr6	rtracklayer	sequence_feature	83928801	83929000	.	-	.	count=797;fpk=3985;logOddScore=713.278152980989;pval=1.58144316817169e-131;pvalAdj=1.65278646899147e-131;ctl_count=84;ctl_fpk=420;ctl_logOddScore=-719.053077949929;eFDR=1.58144316817169e-131	chr6	83914352	83986871	Zfp638_18139_NM_008717	200	Zfp638	18139	NM_8717
chr6	rtracklayer	sequence_feature	83929201	83929400	.	-	.	count=630;fpk=3150;logOddScore=751.501223029369;pval=7.37753318293776e-151;pvalAdj=2.51591627148639e-150;ctl_count=48;ctl_fpk=240;ctl_logOddScore=-728.115245067899;eFDR=7.37753318293776e-151	chr6	83914352	83986871	Zfp638_18139_NM_001166371	200	Zfp638	18139	NM_1166371
chr6	rtracklayer	sequence_feature	83929201	83929400	.	-	.	count=630;fpk=3150;logOddScore=751.501223029369;pval=7.37753318293776e-151;pvalAdj=2.51591627148639e-150;ctl_count=48;ctl_fpk=240;ctl_logOddScore=-728.115245067899;eFDR=7.37753318293776e-151	chr6	83914352	83986871	Zfp638_18139_NM_008717	200	Zfp638	18139	NM_8717
chr6	rtracklayer	sequence_feature	83929601	83929800	.	-	.	count=654;fpk=3270;logOddScore=742.633432881306;pval=2.96746735749132e-146;pvalAdj=5.03021905721089e-146;ctl_count=76;ctl_fpk=380;ctl_logOddScore=-721.050982057975;eFDR=2.96746735749132e-146	chr6	83914352	83986871	Zfp638_18139_NM_001166371	200	Zfp638	18139	NM_1166371
chr6	rtracklayer	sequence_feature	83929601	83929800	.	-	.	count=654;fpk=3270;logOddScore=742.633432881306;pval=2.96746735749132e-146;pvalAdj=5.03021905721089e-146;ctl_count=76;ctl_fpk=380;ctl_logOddScore=-721.050982057975;eFDR=2.96746735749132e-146	chr6	83914352	83986871	Zfp638_18139_NM_008717	200	Zfp638	18139	NM_8717
chr6	rtracklayer	sequence_feature	83930001	83930200	.	-	.	count=739;fpk=3695;logOddScore=734.904478021613;pval=2.67044835944644e-142;pvalAdj=3.37447565420959e-142;ctl_count=55;ctl_fpk=275;ctl_logOddScore=-726.335262636733;eFDR=2.67044835944644e-142	chr6	83914352	83986871	Zfp638_18139_NM_001166371	200	Zfp638	18139	NM_1166371
chr6	rtracklayer	sequence_feature	83930001	83930200	.	-	.	count=739;fpk=3695;logOddScore=734.904478021613;pval=2.67044835944644e-142;pvalAdj=3.37447565420959e-142;ctl_count=55;ctl_fpk=275;ctl_logOddScore=-726.335262636733;eFDR=2.67044835944644e-142	chr6	83914352	83986871	Zfp638_18139_NM_008717	200	Zfp638	18139	NM_8717
chr6	rtracklayer	sequence_feature	85677801	85678200	.	-	.	count=1058;fpk=2645;logOddScore=758.219287032568;pval=2.14550044719095e-154;pvalAdj=1.65680312310857e-153;ctl_count=48;ctl_fpk=120;ctl_logOddScore=-734.380301734795;eFDR=2.14550044719095e-154	chr6	85587530	85702751	Alms1_236266_NM_145223	400	Alms1	236266	NM_145223
chr6	rtracklayer	sequence_feature	86028801	86029000	.	-	.	count=453;fpk=2265;logOddScore=706.519622823095;pval=3.00226364594749e-128;pvalAdj=3.09121960582742e-128;ctl_count=162;ctl_fpk=810;ctl_logOddScore=-699.782967606424;eFDR=3.00226364594749e-128	chr6	86028680	86109467	Add2_11519_NM_001271860	200	Add2	11519	NM_1271860
chr6	rtracklayer	sequence_feature	86028801	86029000	.	-	.	count=453;fpk=2265;logOddScore=706.519622823095;pval=3.00226364594749e-128;pvalAdj=3.09121960582742e-128;ctl_count=162;ctl_fpk=810;ctl_logOddScore=-699.782967606424;eFDR=3.00226364594749e-128	chr6	86028680	86124409	Add2_11519_NM_001271858	200	Add2	11519	NM_1271858
chr6	rtracklayer	sequence_feature	86028801	86029000	.	-	.	count=453;fpk=2265;logOddScore=706.519622823095;pval=3.00226364594749e-128;pvalAdj=3.09121960582742e-128;ctl_count=162;ctl_fpk=810;ctl_logOddScore=-699.782967606424;eFDR=3.00226364594749e-128	chr6	86028680	86124409	Add2_11519_NM_001271857	200	Add2	11519	NM_1271857
chr6	rtracklayer	sequence_feature	86106001	86106200	.	-	.	count=571;fpk=2855;logOddScore=746.544001427995;pval=2.82350003426277e-148;pvalAdj=6.03794622711578e-148;ctl_count=70;ctl_fpk=350;ctl_logOddScore=-722.554116308076;eFDR=2.82350003426277e-148	chr6	86078047	86109467	Add2_11519_NM_001271861	200	Add2	11519	NM_1271861
chr6	rtracklayer	sequence_feature	86106001	86106200	.	-	.	count=571;fpk=2855;logOddScore=746.544001427995;pval=2.82350003426277e-148;pvalAdj=6.03794622711578e-148;ctl_count=70;ctl_fpk=350;ctl_logOddScore=-722.554116308076;eFDR=2.82350003426277e-148	chr6	86028680	86109467	Add2_11519_NM_001271860	200	Add2	11519	NM_1271860
chr6	rtracklayer	sequence_feature	86106001	86106200	.	-	.	count=571;fpk=2855;logOddScore=746.544001427995;pval=2.82350003426277e-148;pvalAdj=6.03794622711578e-148;ctl_count=70;ctl_fpk=350;ctl_logOddScore=-722.554116308076;eFDR=2.82350003426277e-148	chr6	86078047	86124409	Add2_11519_NM_013458	200	Add2	11519	NM_13458
chr6	rtracklayer	sequence_feature	86106001	86106200	.	-	.	count=571;fpk=2855;logOddScore=746.544001427995;pval=2.82350003426277e-148;pvalAdj=6.03794622711578e-148;ctl_count=70;ctl_fpk=350;ctl_logOddScore=-722.554116308076;eFDR=2.82350003426277e-148	chr6	86078047	86124409	Add2_11519_NM_001271859	200	Add2	11519	NM_1271859
chr6	rtracklayer	sequence_feature	86106001	86106200	.	-	.	count=571;fpk=2855;logOddScore=746.544001427995;pval=2.82350003426277e-148;pvalAdj=6.03794622711578e-148;ctl_count=70;ctl_fpk=350;ctl_logOddScore=-722.554116308076;eFDR=2.82350003426277e-148	chr6	86028680	86124409	Add2_11519_NM_001271858	200	Add2	11519	NM_1271858
chr6	rtracklayer	sequence_feature	86106001	86106200	.	-	.	count=571;fpk=2855;logOddScore=746.544001427995;pval=2.82350003426277e-148;pvalAdj=6.03794622711578e-148;ctl_count=70;ctl_fpk=350;ctl_logOddScore=-722.554116308076;eFDR=2.82350003426277e-148	chr6	86028680	86124409	Add2_11519_NM_001271857	200	Add2	11519	NM_1271857
chr6	rtracklayer	sequence_feature	86956201	86956400	.	-	.	count=507;fpk=2535;logOddScore=751.49634241786;pval=7.42104799503181e-151;pvalAdj=2.51591627148639e-150;ctl_count=27;ctl_fpk=135;ctl_logOddScore=-733.564253626088;eFDR=7.42104799503181e-151	chr6	86849516	87003227	Aak1_269774_NM_177762	200	Aak1	269774	NM_177762
chr6	rtracklayer	sequence_feature	86956201	86956400	.	-	.	count=507;fpk=2535;logOddScore=751.49634241786;pval=7.42104799503181e-151;pvalAdj=2.51591627148639e-150;ctl_count=27;ctl_fpk=135;ctl_logOddScore=-733.564253626088;eFDR=7.42104799503181e-151	chr6	86849516	87003227	Aak1_269774_NM_001040106	200	Aak1	269774	NM_1040106
chr6	rtracklayer	sequence_feature	87015601	87015800	.	-	.	count=522;fpk=2610;logOddScore=754.927276778213;pval=1.17387919362995e-152;pvalAdj=5.62652441084698e-152;ctl_count=22;ctl_fpk=110;ctl_logOddScore=-734.905838094991;eFDR=1.17387919362995e-152	chr6	87009835	87028461	Nfu1_56748_NM_001170591	200	Nfu1	56748	NM_1170591
chr6	rtracklayer	sequence_feature	87015601	87015800	.	-	.	count=522;fpk=2610;logOddScore=754.927276778213;pval=1.17387919362995e-152;pvalAdj=5.62652441084698e-152;ctl_count=22;ctl_fpk=110;ctl_logOddScore=-734.905838094991;eFDR=1.17387919362995e-152	chr6	87009835	87028461	Nfu1_56748_NM_020045	200	Nfu1	56748	NM_20045
chr6	rtracklayer	sequence_feature	87042801	87043000	.	-	.	count=446;fpk=2230;logOddScore=715.953374294665;pval=7.75842750426014e-133;pvalAdj=8.23222460375694e-133;ctl_count=116;ctl_fpk=580;ctl_logOddScore=-711.112364987147;eFDR=7.75842750426014e-133	chr6	87042845	87092207	Gfpt1_14583_NM_013528	155	Gfpt1	14583	NM_13528
chr6	rtracklayer	sequence_feature	88084601	88084800	.	-	.	count=535;fpk=2675;logOddScore=738.05692182489;pval=6.6129873680614e-144;pvalAdj=9.37964534857688e-144;ctl_count=94;ctl_fpk=470;ctl_logOddScore=-716.563982477194;eFDR=6.6129873680614e-144	chr6	88084472	88105304	Rpn1_103963_NM_133933	200	Rpn1	103963	NM_133933
chr6	rtracklayer	sequence_feature	91522401	91522600	.	-	.	count=546;fpk=2730;logOddScore=757.404004481209;pval=5.79301166396038e-154;pvalAdj=4.02614310645246e-153;ctl_count=22;ctl_fpk=110;ctl_logOddScore=-734.905838094991;eFDR=5.79301166396038e-154	chr6	91516034	91522620	Lsm3_67678_NM_026309	200	Lsm3	67678	NM_26309
chr6	rtracklayer	sequence_feature	91758001	91758600	.	-	.	count=1759;fpk=2931.66666666667;logOddScore=762.01564563286;pval=2.06434835638598e-156;pvalAdj=4.09920602196645e-155;ctl_count=90;ctl_fpk=150;ctl_logOddScore=-732.772466742198;eFDR=2.06434835638598e-156	chr6	91684066	91759063	Slc6a6_21366_NM_009320	600	Slc6a6	21366	NM_9320
chr6	rtracklayer	sequence_feature	91878001	91878200	.	-	.	count=601;fpk=3005;logOddScore=762.099869425007;pval=1.86161738616821e-156;pvalAdj=4.09920602196645e-155;ctl_count=12;ctl_fpk=60;ctl_logOddScore=-737.71623948056;eFDR=1.86161738616821e-156	chr6	91878052	91899848	Ccdc174_232236_NM_172730	148	Ccdc174	232236	NM_172730
chr6	rtracklayer	sequence_feature	97232401	97232800	.	-	.	count=1125;fpk=2812.5;logOddScore=753.450427867265;pval=7.01655313466633e-152;pvalAdj=2.95545722945036e-151;ctl_count=119;ctl_fpk=297.5;ctl_logOddScore=-725.197373764888;eFDR=7.01655313466633e-152	chr6	97210791	97233315	Arl6ip5_65106_NM_022992	400	Arl6ip5	65106	NM_22992
chr6	rtracklayer	sequence_feature	100605201	100605400	.	-	.	count=496;fpk=2480;logOddScore=742.968927594603;pval=1.99296941687922e-146;pvalAdj=3.55157370443861e-146;ctl_count=53;ctl_fpk=265;ctl_logOddScore=-726.842615904868;eFDR=1.99296941687922e-146	chr6	100571810	100671157	Shq1_72171_NM_181590	200	Shq1	72171	NM_181590
chr6	rtracklayer	sequence_feature	100865801	100866000	.	-	.	count=427;fpk=2135;logOddScore=739.926598906483;pval=7.30251281167488e-145;pvalAdj=1.10331443567696e-144;ctl_count=3;ctl_fpk=15;ctl_logOddScore=-740.776510275252;eFDR=7.30251281167488e-145	chr6	100833637	100868717	Ppp4r2_232314_NM_182939	200	Ppp4r2	232314	NM_182939
chr6	rtracklayer	sequence_feature	103510801	103511200	.	-	.	count=1228;fpk=3070;logOddScore=735.327227587576;pval=1.62825119500008e-142;pvalAdj=2.13515958589633e-142;ctl_count=237;ctl_fpk=592.5;ctl_logOddScore=-710.507731366124;eFDR=1.62825119500008e-142	chr6	103510875	103733035	Chl1_12661_NM_007697	325	Chl1	12661	NM_7697
chr6	rtracklayer	sequence_feature	103649201	103649400	.	-	.	count=585;fpk=2925;logOddScore=703.335465719212;pval=1.01732014437376e-126;pvalAdj=1.03217153334272e-126;ctl_count=247;ctl_fpk=1235;ctl_logOddScore=-678.97666992917;eFDR=1.01732014437376e-126	chr6	103510875	103733035	Chl1_12661_NM_007697	200	Chl1	12661	NM_7697
chr6	rtracklayer	sequence_feature	103675001	103675200	.	-	.	count=700;fpk=3500;logOddScore=739.085132371218;pval=1.97035103793176e-144;pvalAdj=2.91360419438846e-144;ctl_count=67;ctl_fpk=335;ctl_logOddScore=-723.307442882443;eFDR=1.97035103793176e-144	chr6	103510875	103733035	Chl1_12661_NM_007697	200	Chl1	12661	NM_7697
chr6	rtracklayer	sequence_feature	103695401	103695600	.	-	.	count=546;fpk=2730;logOddScore=742.050114650943;pval=5.92559578780558e-146;pvalAdj=9.57741644773228e-146;ctl_count=82;ctl_fpk=410;ctl_logOddScore=-719.551948264725;eFDR=5.92559578780558e-146	chr6	103510875	103733035	Chl1_12661_NM_007697	200	Chl1	12661	NM_7697
chr6	rtracklayer	sequence_feature	103706401	103706600	.	-	.	count=599;fpk=2995;logOddScore=747.459487779176;pval=9.45125851723928e-149;pvalAdj=2.08527767285121e-148;ctl_count=68;ctl_fpk=340;ctl_logOddScore=-723.056193604944;eFDR=9.45125851723928e-149	chr6	103510875	103733035	Chl1_12661_NM_007697	200	Chl1	12661	NM_7697
chr6	rtracklayer	sequence_feature	103731001	103731200	.	-	.	count=704;fpk=3520;logOddScore=728.967108225073;pval=2.67240942232508e-139;pvalAdj=3.12155386305198e-139;ctl_count=105;ctl_fpk=525;ctl_logOddScore=-713.834550370323;eFDR=2.67240942232508e-139	chr6	103510875	103733035	Chl1_12661_NM_007697	200	Chl1	12661	NM_7697
chr6	rtracklayer	sequence_feature	103731801	103732400	.	-	.	count=1950;fpk=3250;logOddScore=749.599382159863;pval=7.26948869240965e-150;pvalAdj=1.90652627970744e-149;ctl_count=177;ctl_fpk=295;ctl_logOddScore=-725.341315695593;eFDR=7.26948869240965e-150	chr6	103510875	103733035	Chl1_12661_NM_007697	600	Chl1	12661	NM_7697
chr6	rtracklayer	sequence_feature	107529801	107530200	.	-	.	count=996;fpk=2490;logOddScore=742.365211573351;pval=4.07877624407029e-146;pvalAdj=6.83072166175628e-146;ctl_count=163;ctl_fpk=407.5;ctl_logOddScore=-719.713371320241;eFDR=4.07877624407029e-146	chr6	107529725	107570228	Lrrn1_16979_NM_008516	400	Lrrn1	16979	NM_8516
chr6	rtracklayer	sequence_feature	107567201	107567600	.	-	.	count=929;fpk=2322.5;logOddScore=735.497340913346;pval=1.33418125387431e-142;pvalAdj=1.76620185036694e-142;ctl_count=111;ctl_fpk=277.5;ctl_logOddScore=-726.238847872438;eFDR=1.33418125387431e-142	chr6	107529725	107570228	Lrrn1_16979_NM_008516	400	Lrrn1	16979	NM_8516
chr6	rtracklayer	sequence_feature	108822601	108822800	.	-	.	count=541;fpk=2705;logOddScore=750.950322462512;pval=1.43239978436032e-150;pvalAdj=4.52508113695648e-150;ctl_count=45;ctl_fpk=225;ctl_logOddScore=-728.882148313039;eFDR=1.43239978436032e-150	chr6	108783058	108823723	Arl8b_67166_NM_026011	200	Arl8b	67166	NM_26011
chr6	rtracklayer	sequence_feature	113117401	113117600	.	-	.	count=704;fpk=3520;logOddScore=747.903281927893;pval=5.55655116236992e-149;pvalAdj=1.2566297713397e-148;ctl_count=30;ctl_fpk=150;ctl_logOddScore=-732.770724073143;eFDR=5.55655116236992e-149	chr6	113077638	113153424	Setd5_72895_NM_028385	200	Setd5	72895	NM_28385
chr6	rtracklayer	sequence_feature	113389401	113389600	.	-	.	count=518;fpk=2590;logOddScore=742.813192794267;pval=2.39754028241975e-146;pvalAdj=4.16572624070431e-146;ctl_count=67;ctl_fpk=335;ctl_logOddScore=-723.307442882443;eFDR=2.39754028241975e-146	chr6	113378112	113390447	Arpc4_68089_NM_026552	200	Arpc4	68089	NM_26552
chr6	rtracklayer	sequence_feature	113389401	113389600	.	-	.	count=518;fpk=2590;logOddScore=742.813192794267;pval=2.39754028241975e-146;pvalAdj=4.16572624070431e-146;ctl_count=67;ctl_fpk=335;ctl_logOddScore=-723.307442882443;eFDR=2.39754028241975e-146	chr6	113378112	113390447	Arpc4_68089_NM_001170486	200	Arpc4	68089	NM_1170486
chr6	rtracklayer	sequence_feature	113389401	113389600	.	-	.	count=518;fpk=2590;logOddScore=742.813192794267;pval=2.39754028241975e-146;pvalAdj=4.16572624070431e-146;ctl_count=67;ctl_fpk=335;ctl_logOddScore=-723.307442882443;eFDR=2.39754028241975e-146	chr6	113378112	113390447	Arpc4_68089_NM_001170485	200	Arpc4	68089	NM_1170485
chr6	rtracklayer	sequence_feature	113389401	113389600	.	-	.	count=518;fpk=2590;logOddScore=742.813192794267;pval=2.39754028241975e-146;pvalAdj=4.16572624070431e-146;ctl_count=67;ctl_fpk=335;ctl_logOddScore=-723.307442882443;eFDR=2.39754028241975e-146	chr6	113389259	113399448	Ttll3_101100_NM_001142732	200	Ttll3	101100	NM_1142732
chr6	rtracklayer	sequence_feature	113604801	113605000	.	-	.	count=589;fpk=2945;logOddScore=726.890155167204;pval=2.94303958715523e-138;pvalAdj=3.32587400499656e-138;ctl_count=151;ctl_fpk=755;ctl_logOddScore=-702.485891911345;eFDR=2.94303958715523e-138	chr6	113604771	113616951	Brk1_101314_NM_133937	200	Brk1	101314	NM_133937
chr6	rtracklayer	sequence_feature	116173801	116174400	.	-	.	count=1677;fpk=2795;logOddScore=720.434000828002;pval=4.8103595907432e-135;pvalAdj=5.22374986807269e-135;ctl_count=480;ctl_fpk=800;ctl_logOddScore=-700.396751309737;eFDR=4.8103595907432e-135	chr6	116018617	116193374	Tmcc1_330401_NM_177412	600	Tmcc1	330401	NM_177412
chr6	rtracklayer	sequence_feature	117173601	117173800	.	-	.	count=606;fpk=3030;logOddScore=764.652079097994;pval=8.06178582678395e-158;pvalAdj=2.80147057480742e-156;ctl_count=4;ctl_fpk=20;ctl_logOddScore=-740.345727359159;eFDR=8.06178582678395e-158	chr6	117168534	117175069	Cxcl12_20315_NM_021704	200	Cxcl12	20315	NM_21704
chr6	rtracklayer	sequence_feature	117173601	117173800	.	-	.	count=606;fpk=3030;logOddScore=764.652079097994;pval=8.06178582678395e-158;pvalAdj=2.80147057480742e-156;ctl_count=4;ctl_fpk=20;ctl_logOddScore=-740.345727359159;eFDR=8.06178582678395e-158	chr6	117168534	117181368	Cxcl12_20315_NM_013655	200	Cxcl12	20315	NM_13655
chr6	rtracklayer	sequence_feature	117173601	117173800	.	-	.	count=606;fpk=3030;logOddScore=764.652079097994;pval=8.06178582678395e-158;pvalAdj=2.80147057480742e-156;ctl_count=4;ctl_fpk=20;ctl_logOddScore=-740.345727359159;eFDR=8.06178582678395e-158	chr6	117168534	117181368	Cxcl12_20315_NM_001012477	200	Cxcl12	20315	NM_1012477
chr6	rtracklayer	sequence_feature	117174001	117174200	.	-	.	count=647;fpk=3235;logOddScore=757.103523465733;pval=8.35099890470306e-154;pvalAdj=5.27631294433512e-153;ctl_count=22;ctl_fpk=110;ctl_logOddScore=-734.905838094991;eFDR=8.35099890470306e-154	chr6	117168534	117175069	Cxcl12_20315_NM_021704	200	Cxcl12	20315	NM_21704
chr6	rtracklayer	sequence_feature	117174001	117174200	.	-	.	count=647;fpk=3235;logOddScore=757.103523465733;pval=8.35099890470306e-154;pvalAdj=5.27631294433512e-153;ctl_count=22;ctl_fpk=110;ctl_logOddScore=-734.905838094991;eFDR=8.35099890470306e-154	chr6	117168534	117181368	Cxcl12_20315_NM_013655	200	Cxcl12	20315	NM_13655
chr6	rtracklayer	sequence_feature	117174001	117174200	.	-	.	count=647;fpk=3235;logOddScore=757.103523465733;pval=8.35099890470306e-154;pvalAdj=5.27631294433512e-153;ctl_count=22;ctl_fpk=110;ctl_logOddScore=-734.905838094991;eFDR=8.35099890470306e-154	chr6	117168534	117181368	Cxcl12_20315_NM_001012477	200	Cxcl12	20315	NM_1012477
chr6	rtracklayer	sequence_feature	117174401	117174600	.	-	.	count=475;fpk=2375;logOddScore=751.284582126717;pval=9.57767861647011e-151;pvalAdj=3.16975554211749e-150;ctl_count=7;ctl_fpk=35;ctl_logOddScore=-739.269587926343;eFDR=9.57767861647011e-151	chr6	117168534	117175069	Cxcl12_20315_NM_021704	200	Cxcl12	20315	NM_21704
chr6	rtracklayer	sequence_feature	117174401	117174600	.	-	.	count=475;fpk=2375;logOddScore=751.284582126717;pval=9.57767861647011e-151;pvalAdj=3.16975554211749e-150;ctl_count=7;ctl_fpk=35;ctl_logOddScore=-739.269587926343;eFDR=9.57767861647011e-151	chr6	117168534	117181368	Cxcl12_20315_NM_013655	200	Cxcl12	20315	NM_13655
chr6	rtracklayer	sequence_feature	117174401	117174600	.	-	.	count=475;fpk=2375;logOddScore=751.284582126717;pval=9.57767861647011e-151;pvalAdj=3.16975554211749e-150;ctl_count=7;ctl_fpk=35;ctl_logOddScore=-739.269587926343;eFDR=9.57767861647011e-151	chr6	117168534	117181368	Cxcl12_20315_NM_001012477	200	Cxcl12	20315	NM_1012477
chr6	rtracklayer	sequence_feature	117716601	117716800	.	-	.	count=538;fpk=2690;logOddScore=717.645454094886;pval=1.14355587131953e-133;pvalAdj=1.23220361328229e-133;ctl_count=178;ctl_fpk=890;ctl_logOddScore=-695.856760880842;eFDR=1.14355587131953e-133	chr6	117679206	117751769	1700030F04Rik_72263_NR_045731	200	1700030F04Rik	72263	NR_45731
chr6	rtracklayer	sequence_feature	117924001	117924200	.	-	.	count=511;fpk=2555;logOddScore=751.565356240115;pval=6.8288510413893e-151;pvalAdj=2.43387255064901e-150;ctl_count=29;ctl_fpk=145;ctl_logOddScore=-733.034442176703;eFDR=6.8288510413893e-151	chr6	117917293	117925622	Hnrnpf_98758_NM_001166427	200	Hnrnpf	98758	NM_1166427
chr6	rtracklayer	sequence_feature	117924001	117924200	.	-	.	count=511;fpk=2555;logOddScore=751.565356240115;pval=6.8288510413893e-151;pvalAdj=2.43387255064901e-150;ctl_count=29;ctl_fpk=145;ctl_logOddScore=-733.034442176703;eFDR=6.8288510413893e-151	chr6	117900339	117925622	Hnrnpf_98758_NM_001166432	200	Hnrnpf	98758	NM_1166432
chr6	rtracklayer	sequence_feature	117924001	117924200	.	-	.	count=511;fpk=2555;logOddScore=751.565356240115;pval=6.8288510413893e-151;pvalAdj=2.43387255064901e-150;ctl_count=29;ctl_fpk=145;ctl_logOddScore=-733.034442176703;eFDR=6.8288510413893e-151	chr6	117906781	117925622	Hnrnpf_98758_NM_001166431	200	Hnrnpf	98758	NM_1166431
chr6	rtracklayer	sequence_feature	117924001	117924200	.	-	.	count=511;fpk=2555;logOddScore=751.565356240115;pval=6.8288510413893e-151;pvalAdj=2.43387255064901e-150;ctl_count=29;ctl_fpk=145;ctl_logOddScore=-733.034442176703;eFDR=6.8288510413893e-151	chr6	117907803	117925622	Hnrnpf_98758_NM_001166429	200	Hnrnpf	98758	NM_1166429
chr6	rtracklayer	sequence_feature	117924001	117924200	.	-	.	count=511;fpk=2555;logOddScore=751.565356240115;pval=6.8288510413893e-151;pvalAdj=2.43387255064901e-150;ctl_count=29;ctl_fpk=145;ctl_logOddScore=-733.034442176703;eFDR=6.8288510413893e-151	chr6	117906781	117925622	Hnrnpf_98758_NM_001166430	200	Hnrnpf	98758	NM_1166430
chr6	rtracklayer	sequence_feature	117924001	117924200	.	-	.	count=511;fpk=2555;logOddScore=751.565356240115;pval=6.8288510413893e-151;pvalAdj=2.43387255064901e-150;ctl_count=29;ctl_fpk=145;ctl_logOddScore=-733.034442176703;eFDR=6.8288510413893e-151	chr6	117907803	117925622	Hnrnpf_98758_NM_001166428	200	Hnrnpf	98758	NM_1166428
chr6	rtracklayer	sequence_feature	117924001	117924200	.	-	.	count=511;fpk=2555;logOddScore=751.565356240115;pval=6.8288510413893e-151;pvalAdj=2.43387255064901e-150;ctl_count=29;ctl_fpk=145;ctl_logOddScore=-733.034442176703;eFDR=6.8288510413893e-151	chr6	117906781	117925622	Hnrnpf_98758_NM_133834	200	Hnrnpf	98758	NM_133834
chr6	rtracklayer	sequence_feature	124712401	124712600	.	-	.	count=552;fpk=2760;logOddScore=728.147860248612;pval=6.89204553915092e-139;pvalAdj=7.85241254050802e-139;ctl_count=140;ctl_fpk=700;ctl_logOddScore=-705.192313771287;eFDR=6.89204553915092e-139	chr6	124712288	124716945	Phb2_12034_NM_007531	200	Phb2	12034	NM_7531
chr6	rtracklayer	sequence_feature	124716601	124717000	.	-	.	count=1286;fpk=3215;logOddScore=725.426846049071;pval=1.58663553149451e-137;pvalAdj=1.76433871102189e-137;ctl_count=271;ctl_fpk=677.5;ctl_logOddScore=-706.31444201823;eFDR=1.58663553149451e-137	chr6	124712288	124716945	Phb2_12034_NM_007531	345	Phb2	12034	NM_7531
chr6	rtracklayer	sequence_feature	124934401	124934600	.	-	.	count=483;fpk=2415;logOddScore=749.967535884206;pval=4.67117473263635e-150;pvalAdj=1.29858657567291e-149;ctl_count=17;ctl_fpk=85;ctl_logOddScore=-736.281842004422;eFDR=4.67117473263635e-150	chr6	124931387	124936149	Mlf2_30853_NM_001170341	200	Mlf2	30853	NM_1170341
chr6	rtracklayer	sequence_feature	124934401	124934600	.	-	.	count=483;fpk=2415;logOddScore=749.967535884206;pval=4.67117473263635e-150;pvalAdj=1.29858657567291e-149;ctl_count=17;ctl_fpk=85;ctl_logOddScore=-736.281842004422;eFDR=4.67117473263635e-150	chr6	124931387	124936149	Mlf2_30853_NM_145385	200	Mlf2	30853	NM_145385
chr6	rtracklayer	sequence_feature	124999601	124999800	.	-	.	count=524;fpk=2620;logOddScore=750.43510014278;pval=2.66258248101779e-150;pvalAdj=7.87444606088239e-150;ctl_count=40;ctl_fpk=200;ctl_logOddScore=-730.167000449686;eFDR=2.66258248101779e-150	chr6	124998609	125003097	Pianp_319352_NM_001145926	200	Pianp	319352	NM_1145926
chr6	rtracklayer	sequence_feature	124999601	124999800	.	-	.	count=524;fpk=2620;logOddScore=750.43510014278;pval=2.66258248101779e-150;pvalAdj=7.87444606088239e-150;ctl_count=40;ctl_fpk=200;ctl_logOddScore=-730.167000449686;eFDR=2.66258248101779e-150	chr6	124996719	125003097	Pianp_319352_NM_175696	200	Pianp	319352	NM_175696
chr6	rtracklayer	sequence_feature	124999601	124999800	.	-	.	count=524;fpk=2620;logOddScore=750.43510014278;pval=2.66258248101779e-150;pvalAdj=7.87444606088239e-150;ctl_count=40;ctl_fpk=200;ctl_logOddScore=-730.167000449686;eFDR=2.66258248101779e-150	chr6	124998436	125003097	Pianp_319352_NM_001145927	200	Pianp	319352	NM_1145927
chr6	rtracklayer	sequence_feature	125002201	125002400	.	-	.	count=641;fpk=3205;logOddScore=757.302149330753;pval=6.5577408807031e-154;pvalAdj=4.34059991627491e-153;ctl_count=23;ctl_fpk=115;ctl_logOddScore=-734.635245155669;eFDR=6.5577408807031e-154	chr6	124998609	125003097	Pianp_319352_NM_001145926	200	Pianp	319352	NM_1145926
chr6	rtracklayer	sequence_feature	125002201	125002400	.	-	.	count=641;fpk=3205;logOddScore=757.302149330753;pval=6.5577408807031e-154;pvalAdj=4.34059991627491e-153;ctl_count=23;ctl_fpk=115;ctl_logOddScore=-734.635245155669;eFDR=6.5577408807031e-154	chr6	124996719	125003097	Pianp_319352_NM_175696	200	Pianp	319352	NM_175696
chr6	rtracklayer	sequence_feature	125002201	125002400	.	-	.	count=641;fpk=3205;logOddScore=757.302149330753;pval=6.5577408807031e-154;pvalAdj=4.34059991627491e-153;ctl_count=23;ctl_fpk=115;ctl_logOddScore=-734.635245155669;eFDR=6.5577408807031e-154	chr6	124998436	125003097	Pianp_319352_NM_001145927	200	Pianp	319352	NM_1145927
chr6	rtracklayer	sequence_feature	125030801	125031000	.	-	.	count=608;fpk=3040;logOddScore=766.139373645087;pval=1.28563307669342e-158;pvalAdj=5.95676658867951e-157;ctl_count=1;ctl_fpk=5;ctl_logOddScore=-741.87512256392;eFDR=1.28563307669342e-158	chr6	125009668	125037870	Zfp384_269800_NM_175557	200	Zfp384	269800	NM_175557
chr6	rtracklayer	sequence_feature	125030801	125031000	.	-	.	count=608;fpk=3040;logOddScore=766.139373645087;pval=1.28563307669342e-158;pvalAdj=5.95676658867951e-157;ctl_count=1;ctl_fpk=5;ctl_logOddScore=-741.87512256392;eFDR=1.28563307669342e-158	chr6	125009237	125037870	Zfp384_269800_NM_001252083	200	Zfp384	269800	NM_1252083
chr6	rtracklayer	sequence_feature	125030801	125031000	.	-	.	count=608;fpk=3040;logOddScore=766.139373645087;pval=1.28563307669342e-158;pvalAdj=5.95676658867951e-157;ctl_count=1;ctl_fpk=5;ctl_logOddScore=-741.87512256392;eFDR=1.28563307669342e-158	chr6	125010175	125049853	4930557K07Rik_78202_NR_130997	200	4930557K07Rik	78202	NR_130997
chr6	rtracklayer	sequence_feature	125036401	125036600	.	-	.	count=605;fpk=3025;logOddScore=756.570423988804;pval=1.59709275940983e-153;pvalAdj=8.87983574231865e-153;ctl_count=32;ctl_fpk=160;ctl_logOddScore=-732.245414178666;eFDR=1.59709275940983e-153	chr6	125009668	125037870	Zfp384_269800_NM_175557	200	Zfp384	269800	NM_175557
chr6	rtracklayer	sequence_feature	125036401	125036600	.	-	.	count=605;fpk=3025;logOddScore=756.570423988804;pval=1.59709275940983e-153;pvalAdj=8.87983574231865e-153;ctl_count=32;ctl_fpk=160;ctl_logOddScore=-732.245414178666;eFDR=1.59709275940983e-153	chr6	125009237	125037870	Zfp384_269800_NM_001252083	200	Zfp384	269800	NM_1252083
chr6	rtracklayer	sequence_feature	125036401	125036600	.	-	.	count=605;fpk=3025;logOddScore=756.570423988804;pval=1.59709275940983e-153;pvalAdj=8.87983574231865e-153;ctl_count=32;ctl_fpk=160;ctl_logOddScore=-732.245414178666;eFDR=1.59709275940983e-153	chr6	125010175	125049853	4930557K07Rik_78202_NR_130997	200	4930557K07Rik	78202	NR_130997
chr6	rtracklayer	sequence_feature	125100801	125101000	.	-	.	count=447;fpk=2235;logOddScore=737.102075421369;pval=2.03170768308083e-143;pvalAdj=2.79611255394293e-143;ctl_count=33;ctl_fpk=165;ctl_logOddScore=-731.983734843067;eFDR=2.03170768308083e-143	chr6	125096162	125130501	Chd4_107932_NM_145979	200	Chd4	107932	NM_145979
chr6	rtracklayer	sequence_feature	125122201	125122400	.	-	.	count=715;fpk=3575;logOddScore=746.280575027373;pval=3.86731567614168e-148;pvalAdj=8.14480119672263e-148;ctl_count=29;ctl_fpk=145;ctl_logOddScore=-733.034442176703;eFDR=3.86731567614168e-148	chr6	125096162	125130501	Chd4_107932_NM_145979	200	Chd4	107932	NM_145979
chr6	rtracklayer	sequence_feature	125122801	125123000	.	-	.	count=622;fpk=3110;logOddScore=758.698467474768;pval=1.19592347634989e-154;pvalAdj=1.10822242141756e-153;ctl_count=22;ctl_fpk=110;ctl_logOddScore=-734.905838094991;eFDR=1.19592347634989e-154	chr6	125096162	125130501	Chd4_107932_NM_145979	200	Chd4	107932	NM_145979
chr6	rtracklayer	sequence_feature	125128801	125129000	.	-	.	count=576;fpk=2880;logOddScore=758.525260006732;pval=1.47732807657027e-154;pvalAdj=1.2079329567251e-153;ctl_count=24;ctl_fpk=120;ctl_logOddScore=-734.365871600719;eFDR=1.47732807657027e-154	chr6	125096162	125130501	Chd4_107932_NM_145979	200	Chd4	107932	NM_145979
chr6	rtracklayer	sequence_feature	125192201	125192400	.	-	.	count=567;fpk=2835;logOddScore=736.915235796246;pval=2.53015802721054e-143;pvalAdj=3.44796044884573e-143;ctl_count=108;ctl_fpk=540;ctl_logOddScore=-713.091480003749;eFDR=2.53015802721054e-143	chr6	125192199	125194392	Mrpl51_66493_NM_025595	200	Mrpl51	66493	NM_25595
chr6	rtracklayer	sequence_feature	125193401	125193600	.	-	.	count=564;fpk=2820;logOddScore=760.588857425359;pval=1.18656590255579e-155;pvalAdj=1.64932660455255e-154;ctl_count=20;ctl_fpk=100;ctl_logOddScore=-735.451126630185;eFDR=1.18656590255579e-155	chr6	125192199	125194392	Mrpl51_66493_NM_025595	200	Mrpl51	66493	NM_25595
chr6	rtracklayer	sequence_feature	129541601	129542000	.	-	.	count=961;fpk=2402.5;logOddScore=752.490261186408;pval=2.238136812415e-151;pvalAdj=8.64169491460237e-151;ctl_count=64;ctl_fpk=160;ctl_logOddScore=-732.250545293364;eFDR=2.238136812415e-151	chr6	129533191	129542331	Gabarapl1_57436_NM_020590	400	Gabarapl1	57436	NM_20590
chr6	rtracklayer	sequence_feature	133106401	133106600	.	-	.	count=425;fpk=2125;logOddScore=733.409471051206;pval=1.53145770048916e-141;pvalAdj=1.8510662640695e-141;ctl_count=22;ctl_fpk=110;ctl_logOddScore=-734.905838094991;eFDR=1.53145770048916e-141	chr6	133105238	133107750	Smim10l1_381820_NM_001163445	200	Smim10l1	381820	NM_1163445
chr6	rtracklayer	sequence_feature	133106401	133106600	.	-	.	count=425;fpk=2125;logOddScore=733.409471051206;pval=1.53145770048916e-141;pvalAdj=1.8510662640695e-141;ctl_count=22;ctl_fpk=110;ctl_logOddScore=-734.905838094991;eFDR=1.53145770048916e-141	chr6	133105238	133110899	Smim10l1_381820_NM_001271582	200	Smim10l1	381820	NM_1271582
chr6	rtracklayer	sequence_feature	133106401	133106600	.	-	.	count=425;fpk=2125;logOddScore=733.409471051206;pval=1.53145770048916e-141;pvalAdj=1.8510662640695e-141;ctl_count=22;ctl_fpk=110;ctl_logOddScore=-734.905838094991;eFDR=1.53145770048916e-141	chr6	133105238	133110899	Smim10l1_381820_NM_001271583	200	Smim10l1	381820	NM_1271583
chr6	rtracklayer	sequence_feature	133106401	133106600	.	-	.	count=425;fpk=2125;logOddScore=733.409471051206;pval=1.53145770048916e-141;pvalAdj=1.8510662640695e-141;ctl_count=22;ctl_fpk=110;ctl_logOddScore=-734.905838094991;eFDR=1.53145770048916e-141	chr6	133105238	133110899	Smim10l1_381820_NR_073368	200	Smim10l1	381820	NR_73368
chr6	rtracklayer	sequence_feature	134921201	134921400	.	-	.	count=664;fpk=3320;logOddScore=744.892342664584;pval=2.02460371257262e-147;pvalAdj=4.02028451496563e-147;ctl_count=63;ctl_fpk=315;ctl_logOddScore=-724.313945806528;eFDR=2.02460371257262e-147	chr6	134920400	134925525	Cdkn1b_12576_NM_009875	200	Cdkn1b	12576	NM_9875
chr6	rtracklayer	sequence_feature	136587401	136587600	.	-	.	count=782;fpk=3910;logOddScore=715.644580159991;pval=1.09960422415571e-132;pvalAdj=1.15791656937609e-132;ctl_count=91;ctl_fpk=455;ctl_logOddScore=-717.309852599369;eFDR=1.09960422415571e-132	chr6	136518850	136607379	Atf7ip_54343_NM_019426	200	Atf7ip	54343	NM_19426
chr6	rtracklayer	sequence_feature	136808201	136808400	.	-	.	count=644;fpk=3220;logOddScore=734.540540754274;pval=4.08718217210777e-142;pvalAdj=5.11818308038721e-142;ctl_count=112;ctl_fpk=560;ctl_logOddScore=-712.101503347283;eFDR=4.08718217210777e-142	chr6	136808247	136810074	H2afj_232440_NM_177688	153	H2afj	232440	NM_177688
chr6	rtracklayer	sequence_feature	140543801	140544200	.	-	.	count=1020;fpk=2550;logOddScore=744.479750694845;pval=3.30879221730551e-147;pvalAdj=6.30030298911598e-147;ctl_count=152;ctl_fpk=380;ctl_logOddScore=-721.08542313113;eFDR=3.30879221730551e-147	chr6	140424098	140594906	Plekha5_109135_NM_144920	400	Plekha5	109135	NM_144920
chr6	rtracklayer	sequence_feature	142756801	142757000	.	-	.	count=654;fpk=3270;logOddScore=738.892303408265;pval=2.47306466098924e-144;pvalAdj=3.58079154039067e-144;ctl_count=91;ctl_fpk=455;ctl_logOddScore=-717.309852599369;eFDR=2.47306466098924e-144	chr6	142756685	142775714	Cmas_12764_NM_009908	200	Cmas	12764	NM_9908
chr6	rtracklayer	sequence_feature	146578001	146578200	.	-	.	count=488;fpk=2440;logOddScore=742.779455948103;pval=2.49546136662061e-146;pvalAdj=4.28233493778105e-146;ctl_count=48;ctl_fpk=240;ctl_logOddScore=-728.115245067899;eFDR=2.49546136662061e-146	chr6	146577910	146599198	Fgfr1op2_67529_NM_026218	200	Fgfr1op2	67529	NM_26218
chr6	rtracklayer	sequence_feature	148138601	148138800	.	-	.	count=537;fpk=2685;logOddScore=757.973748611246;pval=2.8940780220548e-154;pvalAdj=2.11724655297694e-153;ctl_count=17;ctl_fpk=85;ctl_logOddScore=-736.281842004422;eFDR=2.8940780220548e-154	chr6	148047415	148182760	Far2_330450_NM_178797	200	Far2	330450	NM_178797
chr6	rtracklayer	sequence_feature	148175401	148175800	.	-	.	count=1078;fpk=2695;logOddScore=758.634718209065;pval=1.29265905737798e-154;pvalAdj=1.12299755609712e-153;ctl_count=20;ctl_fpk=50;ctl_logOddScore=-738.346076852392;eFDR=1.29265905737798e-154	chr6	148047415	148182760	Far2_330450_NM_178797	400	Far2	330450	NM_178797
chr6	rtracklayer	sequence_feature	148354601	148355000	.	-	.	count=1032;fpk=2580;logOddScore=745.993742729487;pval=5.44625537112687e-148;pvalAdj=1.11327867145093e-147;ctl_count=150;ctl_fpk=375;ctl_logOddScore=-721.301260348777;eFDR=5.44625537112687e-148	chr6	148354655	148355596	Rps4l_66184_NR_003634	345	Rps4l	66184	NR_3634
chr6	rtracklayer	sequence_feature	148354601	148355000	.	-	.	count=1032;fpk=2580;logOddScore=745.993742729487;pval=5.44625537112687e-148;pvalAdj=1.11327867145093e-147;ctl_count=150;ctl_fpk=375;ctl_logOddScore=-721.301260348777;eFDR=5.44625537112687e-148	chr6	148232429	148444352	Tmtc1_387314_NM_198967	400	Tmtc1	387314	NM_198967
chr6	rtracklayer	sequence_feature	148355201	148355600	.	-	.	count=888;fpk=2220;logOddScore=739.10029644031;pval=1.93544586986405e-144;pvalAdj=2.89276318183982e-144;ctl_count=99;ctl_fpk=247.5;ctl_logOddScore=-727.742563004496;eFDR=1.93544586986405e-144	chr6	148354655	148355596	Rps4l_66184_NR_003634	396	Rps4l	66184	NR_3634
chr6	rtracklayer	sequence_feature	148355201	148355600	.	-	.	count=888;fpk=2220;logOddScore=739.10029644031;pval=1.93544586986405e-144;pvalAdj=2.89276318183982e-144;ctl_count=99;ctl_fpk=247.5;ctl_logOddScore=-727.742563004496;eFDR=1.93544586986405e-144	chr6	148232429	148444352	Tmtc1_387314_NM_198967	400	Tmtc1	387314	NM_198967
chr7	rtracklayer	sequence_feature	4540001	4540200	.	+	.	count=3736;fpk=18680;logOddScore=684.505423395797;pval=0;pvalAdj=0;ctl_count=144;ctl_fpk=720;ctl_logOddScore=-676.914895616714;eFDR=0.666666666666667	chr7	4539764	4546567	Syt5_53420_NM_016908	200	Syt5	53420	NM_16908
chr7	rtracklayer	sequence_feature	13033801	13034000	.	+	.	count=3967;fpk=19835;logOddScore=726.436902050071;pval=0;pvalAdj=0;ctl_count=118;ctl_fpk=590;ctl_logOddScore=-683.625020641147;eFDR=0.666666666666667	chr7	13032005	13034777	Chmp2a_68953_NM_026885	200	Chmp2a	68953	NM_26885
chr7	rtracklayer	sequence_feature	16915401	16915600	.	+	.	count=4699;fpk=23495;logOddScore=670.835766017436;pval=0;pvalAdj=0;ctl_count=461;ctl_fpk=2305;ctl_logOddScore=-596.113653955759;eFDR=0.666666666666667	chr7	16915378	16924032	Calm3_12315_NM_007590	200	Calm3	12315	NM_7590
chr7	rtracklayer	sequence_feature	16916601	16916800	.	+	.	count=4439;fpk=22195;logOddScore=732.600991315838;pval=0;pvalAdj=0;ctl_count=225;ctl_fpk=1125;ctl_logOddScore=-656.149405823429;eFDR=0.666666666666667	chr7	16915378	16924032	Calm3_12315_NM_007590	200	Calm3	12315	NM_7590
chr7	rtracklayer	sequence_feature	19696401	19696600	.	+	.	count=4624;fpk=23120;logOddScore=696.60093968023;pval=0;pvalAdj=0;ctl_count=367;ctl_fpk=1835;ctl_logOddScore=-619.980076414841;eFDR=0.666666666666667	chr7	19696243	19699188	Apoe_11816_NM_009696	200	Apoe	11816	NM_9696
chr7	rtracklayer	sequence_feature	19696401	19696600	.	+	.	count=4624;fpk=23120;logOddScore=696.60093968023;pval=0;pvalAdj=0;ctl_count=367;ctl_fpk=1835;ctl_logOddScore=-619.980076414841;eFDR=0.666666666666667	chr7	19696243	19698621	Apoe_11816_NM_001305844	200	Apoe	11816	NM_1305844
chr7	rtracklayer	sequence_feature	19696401	19696600	.	+	.	count=4624;fpk=23120;logOddScore=696.60093968023;pval=0;pvalAdj=0;ctl_count=367;ctl_fpk=1835;ctl_logOddScore=-619.980076414841;eFDR=0.666666666666667	chr7	19696243	19698398	Apoe_11816_NM_001305819	200	Apoe	11816	NM_1305819
chr7	rtracklayer	sequence_feature	19696401	19696600	.	+	.	count=4624;fpk=23120;logOddScore=696.60093968023;pval=0;pvalAdj=0;ctl_count=367;ctl_fpk=1835;ctl_logOddScore=-619.980076414841;eFDR=0.666666666666667	chr7	19696243	19699188	Apoe_11816_NM_001305843	200	Apoe	11816	NM_1305843
chr7	rtracklayer	sequence_feature	19697401	19697600	.	+	.	count=4500;fpk=22500;logOddScore=711.250132742244;pval=0;pvalAdj=0;ctl_count=312;ctl_fpk=1560;ctl_logOddScore=-633.96761530001;eFDR=0.666666666666667	chr7	19696243	19699188	Apoe_11816_NM_009696	200	Apoe	11816	NM_9696
chr7	rtracklayer	sequence_feature	19697401	19697600	.	+	.	count=4500;fpk=22500;logOddScore=711.250132742244;pval=0;pvalAdj=0;ctl_count=312;ctl_fpk=1560;ctl_logOddScore=-633.96761530001;eFDR=0.666666666666667	chr7	19696243	19698621	Apoe_11816_NM_001305844	200	Apoe	11816	NM_1305844
chr7	rtracklayer	sequence_feature	19697401	19697600	.	+	.	count=4500;fpk=22500;logOddScore=711.250132742244;pval=0;pvalAdj=0;ctl_count=312;ctl_fpk=1560;ctl_logOddScore=-633.96761530001;eFDR=0.666666666666667	chr7	19696243	19698398	Apoe_11816_NM_001305819	200	Apoe	11816	NM_1305819
chr7	rtracklayer	sequence_feature	19697401	19697600	.	+	.	count=4500;fpk=22500;logOddScore=711.250132742244;pval=0;pvalAdj=0;ctl_count=312;ctl_fpk=1560;ctl_logOddScore=-633.96761530001;eFDR=0.666666666666667	chr7	19696243	19699188	Apoe_11816_NM_001305843	200	Apoe	11816	NM_1305843
chr7	rtracklayer	sequence_feature	24998601	24998800	.	+	.	count=4945;fpk=24725;logOddScore=627.030646117045;pval=0;pvalAdj=0;ctl_count=579;ctl_fpk=2895;ctl_logOddScore=-566.200356764619;eFDR=0.666666666666667	chr7	24978168	25005937	Atp1a3_232975_NM_001290469	200	Atp1a3	232975	NM_1290469
chr7	rtracklayer	sequence_feature	25005601	25005800	.	+	.	count=4707;fpk=23535;logOddScore=302.585608181827;pval=0;pvalAdj=0;ctl_count=1064;ctl_fpk=5320;ctl_logOddScore=-228.131637222837;eFDR=0.666666666666667	chr7	24978168	25005937	Atp1a3_232975_NM_001290469	200	Atp1a3	232975	NM_1290469
chr7	rtracklayer	sequence_feature	25228601	25228800	.	+	.	count=4450;fpk=22250;logOddScore=743.04283711321;pval=0;pvalAdj=0;ctl_count=185;ctl_fpk=925;ctl_logOddScore=-666.38426796761;eFDR=0.666666666666667	chr7	25228722	25230264	9130221H12Rik_77124_NR_046001	78	9130221H12Rik	77124	NR_46001
chr7	rtracklayer	sequence_feature	25228601	25228800	.	+	.	count=4450;fpk=22250;logOddScore=743.04283711321;pval=0;pvalAdj=0;ctl_count=185;ctl_fpk=925;ctl_logOddScore=-666.38426796761;eFDR=0.666666666666667	chr7	25228258	25237851	Gsk3a_606496_NM_001031667	200	Gsk3a	606496	NM_1031667
chr7	rtracklayer	sequence_feature	25724601	25724800	.	+	.	count=4813;fpk=24065;logOddScore=743.29450672149;pval=0;pvalAdj=0;ctl_count=157;ctl_fpk=785;ctl_logOddScore=-673.570327253254;eFDR=0.666666666666667	chr7	25722038	25754720	Hnrnpul1_232989_NM_144922	200	Hnrnpul1	232989	NM_144922
chr7	rtracklayer	sequence_feature	29175401	29175600	.	+	.	count=4650;fpk=23250;logOddScore=764.641641013503;pval=0;pvalAdj=0;ctl_count=99;ctl_fpk=495;ctl_logOddScore=-688.552579888502;eFDR=0.666666666666667	chr7	29174186	29180673	Psmd8_57296_NM_026545	200	Psmd8	57296	NM_26545
chr7	rtracklayer	sequence_feature	30187201	30187400	.	+	.	count=4226;fpk=21130;logOddScore=723.524057142492;pval=0;pvalAdj=0;ctl_count=225;ctl_fpk=1125;ctl_logOddScore=-656.149405823429;eFDR=0.666666666666667	chr7	30186941	30195048	Capns1_12336_NM_009795	200	Capns1	12336	NM_9795
chr7	rtracklayer	sequence_feature	30435201	30435400	.	+	.	count=3774;fpk=18870;logOddScore=659.458286842568;pval=0;pvalAdj=0;ctl_count=268;ctl_fpk=1340;ctl_logOddScore=-645.17534505479;eFDR=0.666666666666667	chr7	30434979	30445582	Aplp1_11803_NM_007467	200	Aplp1	11803	NM_7467
chr7	rtracklayer	sequence_feature	35647201	35647400	.	+	.	count=3981;fpk=19905;logOddScore=725.316447876933;pval=0;pvalAdj=0;ctl_count=129;ctl_fpk=645;ctl_logOddScore=-680.782221344517;eFDR=0.666666666666667	chr7	35641984	35647482	Pdcd5_56330_NM_019746	200	Pdcd5	56330	NM_19746
chr7	rtracklayer	sequence_feature	38263001	38263200	.	+	.	count=3691;fpk=18455;logOddScore=691.659131560575;pval=0;pvalAdj=0;ctl_count=84;ctl_fpk=420;ctl_logOddScore=-692.46328364838;eFDR=0.666666666666667	chr7	38262819	38271348	Pop4_66161_NM_025390	200	Pop4	66161	NM_25390
chr7	rtracklayer	sequence_feature	45458401	45458600	.	+	.	count=5252;fpk=26260;logOddScore=556.488221881029;pval=0;pvalAdj=0;ctl_count=727;ctl_fpk=3635;ctl_logOddScore=-528.728562893568;eFDR=0.666666666666667	chr7	45457943	45459886	Ftl1_14325_NM_010240	200	Ftl1	14325	NM_10240
chr7	rtracklayer	sequence_feature	62348401	62348600	.	-	.	count=6774;fpk=33870;logOddScore=69.5055924114433;pval=1.01340440038264e-35;pvalAdj=1.01340440038264e-35;ctl_count=721;ctl_fpk=3605;ctl_logOddScore=6.60572882316183;eFDR=0.833333333333333	chr7	62348276	62349927	Ndn_17984_NM_010882	200	Ndn	17984	NM_10882
chr7	rtracklayer	sequence_feature	127018401	127018600	.	+	.	count=4193;fpk=20965;logOddScore=749.488892677391;pval=0;pvalAdj=0;ctl_count=115;ctl_fpk=575;ctl_logOddScore=-684.401483983481;eFDR=0.666666666666667	chr7	127017541	127021211	Prrt2_69017_NM_001102563	200	Prrt2	69017	NM_1102563
chr7	rtracklayer	sequence_feature	127019801	127020200	.	+	.	count=8522;fpk=21305;logOddScore=734.554502880158;pval=0;pvalAdj=0;ctl_count=256;ctl_fpk=640;ctl_logOddScore=-681.040401652094;eFDR=0.666666666666667	chr7	127017541	127021211	Prrt2_69017_NM_001102563	400	Prrt2	69017	NM_1102563
chr7	rtracklayer	sequence_feature	141427401	141427600	.	+	.	count=4559;fpk=22795;logOddScore=749.385558087665;pval=0;pvalAdj=0;ctl_count=163;ctl_fpk=815;ctl_logOddScore=-672.028588573289;eFDR=0.666666666666667	chr7	141426450	141429420	Cend1_57754_NM_021316	200	Cend1	57754	NM_21316
chr7	rtracklayer	sequence_feature	141427801	141428000	.	+	.	count=3936;fpk=19680;logOddScore=715.233428586141;pval=0;pvalAdj=0;ctl_count=146;ctl_fpk=730;ctl_logOddScore=-676.399950213132;eFDR=0.666666666666667	chr7	141426450	141429420	Cend1_57754_NM_021316	200	Cend1	57754	NM_21316
chr7	rtracklayer	sequence_feature	142577201	142577400	.	+	.	count=4303;fpk=21515;logOddScore=767.655121792217;pval=0;pvalAdj=0;ctl_count=71;ctl_fpk=355;ctl_logOddScore=-695.873111205268;eFDR=0.666666666666667	chr7	142575529	142578146	H19_14955_NR_130974	200	H19	14955	NR_130974
chr7	rtracklayer	sequence_feature	142577201	142577400	.	+	.	count=4303;fpk=21515;logOddScore=767.655121792217;pval=0;pvalAdj=0;ctl_count=71;ctl_fpk=355;ctl_logOddScore=-695.873111205268;eFDR=0.666666666666667	chr7	142575529	142578146	H19_14955_NR_130973	200	H19	14955	NR_130973
chr7	rtracklayer	sequence_feature	142651401	142651600	.	+	.	count=4237;fpk=21185;logOddScore=765.274907260933;pval=0;pvalAdj=0;ctl_count=66;ctl_fpk=330;ctl_logOddScore=-697.191253151222;eFDR=0.666666666666667	chr7	142650767	142658804	Igf2_16002_NM_010514	200	Igf2	16002	NM_10514
chr7	rtracklayer	sequence_feature	142651401	142651600	.	+	.	count=4237;fpk=21185;logOddScore=765.274907260933;pval=0;pvalAdj=0;ctl_count=66;ctl_fpk=330;ctl_logOddScore=-697.191253151222;eFDR=0.666666666666667	chr7	142650767	142657496	Igf2_16002_NM_001315489	200	Igf2	16002	NM_1315489
chr7	rtracklayer	sequence_feature	142651401	142651600	.	+	.	count=4237;fpk=21185;logOddScore=765.274907260933;pval=0;pvalAdj=0;ctl_count=66;ctl_fpk=330;ctl_logOddScore=-697.191253151222;eFDR=0.666666666666667	chr7	142650767	142661271	Igf2_16002_NM_001122736	200	Igf2	16002	NM_1122736
chr7	rtracklayer	sequence_feature	142651401	142651600	.	+	.	count=4237;fpk=21185;logOddScore=765.274907260933;pval=0;pvalAdj=0;ctl_count=66;ctl_fpk=330;ctl_logOddScore=-697.191253151222;eFDR=0.666666666666667	chr7	142650767	142657496	Igf2_16002_NM_001122737	200	Igf2	16002	NM_1122737
chr7	rtracklayer	sequence_feature	142651401	142651600	.	+	.	count=4237;fpk=21185;logOddScore=765.274907260933;pval=0;pvalAdj=0;ctl_count=66;ctl_fpk=330;ctl_logOddScore=-697.191253151222;eFDR=0.666666666666667	chr7	142650767	142666816	Igf2_16002_NM_001315488	200	Igf2	16002	NM_1315488
chr7	rtracklayer	sequence_feature	142652001	142652200	.	+	.	count=4663;fpk=23315;logOddScore=778.830900998789;pval=0;pvalAdj=0;ctl_count=44;ctl_fpk=220;ctl_logOddScore=-703.058194935388;eFDR=0.666666666666667	chr7	142650767	142658804	Igf2_16002_NM_010514	200	Igf2	16002	NM_10514
chr7	rtracklayer	sequence_feature	142652001	142652200	.	+	.	count=4663;fpk=23315;logOddScore=778.830900998789;pval=0;pvalAdj=0;ctl_count=44;ctl_fpk=220;ctl_logOddScore=-703.058194935388;eFDR=0.666666666666667	chr7	142650767	142657496	Igf2_16002_NM_001315489	200	Igf2	16002	NM_1315489
chr7	rtracklayer	sequence_feature	142652001	142652200	.	+	.	count=4663;fpk=23315;logOddScore=778.830900998789;pval=0;pvalAdj=0;ctl_count=44;ctl_fpk=220;ctl_logOddScore=-703.058194935388;eFDR=0.666666666666667	chr7	142650767	142661271	Igf2_16002_NM_001122736	200	Igf2	16002	NM_1122736
chr7	rtracklayer	sequence_feature	142652001	142652200	.	+	.	count=4663;fpk=23315;logOddScore=778.830900998789;pval=0;pvalAdj=0;ctl_count=44;ctl_fpk=220;ctl_logOddScore=-703.058194935388;eFDR=0.666666666666667	chr7	142650767	142657496	Igf2_16002_NM_001122737	200	Igf2	16002	NM_1122737
chr7	rtracklayer	sequence_feature	142652001	142652200	.	+	.	count=4663;fpk=23315;logOddScore=778.830900998789;pval=0;pvalAdj=0;ctl_count=44;ctl_fpk=220;ctl_logOddScore=-703.058194935388;eFDR=0.666666666666667	chr7	142650767	142666816	Igf2_16002_NM_001315488	200	Igf2	16002	NM_1315488
chr7	rtracklayer	sequence_feature	142652601	142652800	.	+	.	count=4810;fpk=24050;logOddScore=774.574861319693;pval=0;pvalAdj=0;ctl_count=38;ctl_fpk=190;ctl_logOddScore=-704.686975910458;eFDR=0.666666666666667	chr7	142650767	142658804	Igf2_16002_NM_010514	200	Igf2	16002	NM_10514
chr7	rtracklayer	sequence_feature	142652601	142652800	.	+	.	count=4810;fpk=24050;logOddScore=774.574861319693;pval=0;pvalAdj=0;ctl_count=38;ctl_fpk=190;ctl_logOddScore=-704.686975910458;eFDR=0.666666666666667	chr7	142650767	142657496	Igf2_16002_NM_001315489	200	Igf2	16002	NM_1315489
chr7	rtracklayer	sequence_feature	142652601	142652800	.	+	.	count=4810;fpk=24050;logOddScore=774.574861319693;pval=0;pvalAdj=0;ctl_count=38;ctl_fpk=190;ctl_logOddScore=-704.686975910458;eFDR=0.666666666666667	chr7	142650767	142661271	Igf2_16002_NM_001122736	200	Igf2	16002	NM_1122736
chr7	rtracklayer	sequence_feature	142652601	142652800	.	+	.	count=4810;fpk=24050;logOddScore=774.574861319693;pval=0;pvalAdj=0;ctl_count=38;ctl_fpk=190;ctl_logOddScore=-704.686975910458;eFDR=0.666666666666667	chr7	142650767	142657496	Igf2_16002_NM_001122737	200	Igf2	16002	NM_1122737
chr7	rtracklayer	sequence_feature	142652601	142652800	.	+	.	count=4810;fpk=24050;logOddScore=774.574861319693;pval=0;pvalAdj=0;ctl_count=38;ctl_fpk=190;ctl_logOddScore=-704.686975910458;eFDR=0.666666666666667	chr7	142650767	142666816	Igf2_16002_NM_001315488	200	Igf2	16002	NM_1315488
chr7_GL456219_random	rtracklayer	sequence_feature	148801	149000	.	+	.	count=2;fpk=10;logOddScore=532.435920722186;pval=0.362659308412879;pvalAdj=0.445898931833339;ctl_count=0;ctl_fpk=0;ctl_logOddScore=-532.502511895464;eFDR=0.362659308412879	chr7_GL456219_random	148880	151977	Vmn1r63_81017_NM_030742	120	Vmn1r63	81017	NM_30742
chr7_GL456219_random	rtracklayer	sequence_feature	150001	150200	.	+	.	count=2;fpk=10;logOddScore=532.335286945526;pval=0.363023555735468;pvalAdj=0.445898931833339;ctl_count=0;ctl_fpk=0;ctl_logOddScore=-532.502511895464;eFDR=0.363023555735468	chr7_GL456219_random	148880	151977	Vmn1r63_81017_NM_030742	200	Vmn1r63	81017	NM_30742
chr7_GL456219_random	rtracklayer	sequence_feature	150001	150200	.	+	.	count=2;fpk=10;logOddScore=532.335286945526;pval=0.363023555735468;pvalAdj=0.445898931833339;ctl_count=0;ctl_fpk=0;ctl_logOddScore=-532.502511895464;eFDR=0.363023555735468	chr7_GL456219_random	149260	150163	Vmn1r187_100039499_NM_001167568	163	Vmn1r187	100039499	NM_1167568
chr7_GL456219_random	rtracklayer	sequence_feature	151001	151200	.	+	.	count=2;fpk=10;logOddScore=531.934629823123;pval=0.36447497372059;pvalAdj=0.445898931833339;ctl_count=0;ctl_fpk=0;ctl_logOddScore=-532.502511895464;eFDR=0.36447497372059	chr7_GL456219_random	148880	151977	Vmn1r63_81017_NM_030742	200	Vmn1r63	81017	NM_30742
chr8	rtracklayer	sequence_feature	4213236	4213500	.	+	.	count=1555;fpk=5867.92452830189;logOddScore=701.485349383138;pval=0.999993968239201;pvalAdj=1;ctl_count=133;ctl_fpk=501.88679245283;ctl_logOddScore=-701.485349383138;eFDR=0.999993968239201	chr8	4209542	4217312	Prr36_73072_NM_207203	265	Prr36	73072	NM_207203
chr8	rtracklayer	sequence_feature	4214031	4214560	.	+	.	count=3630;fpk=6849.05660377359;logOddScore=705.662707869609;pval=0.999572656443514;pvalAdj=1;ctl_count=185;ctl_fpk=349.056603773585;ctl_logOddScore=-705.662707869609;eFDR=0.999572656443514	chr8	4209542	4217312	Prr36_73072_NM_207203	530	Prr36	73072	NM_207203
chr8	rtracklayer	sequence_feature	8689881	8690145	.	+	.	count=1417;fpk=5347.16981132075;logOddScore=711.035381528917;pval=0.976940605076873;pvalAdj=1;ctl_count=43;ctl_fpk=162.264150943396;ctl_logOddScore=-711.035381528917;eFDR=0.976940605076873	chr8	8690092	8690162	Mir7654_n/a_NR_106114	53	Mir7654	n/a	NR_106114
chr8	rtracklayer	sequence_feature	8689881	8690145	.	+	.	count=1417;fpk=5347.16981132075;logOddScore=711.035381528917;pval=0.976940605076873;pvalAdj=1;ctl_count=43;ctl_fpk=162.264150943396;ctl_logOddScore=-711.035381528917;eFDR=0.976940605076873	chr8	8666575	8690537	Arglu1_234023_NM_176849	265	Arglu1	234023	NM_176849
chr8	rtracklayer	sequence_feature	13167801	13168000	.	-	.	count=5345;fpk=26725;logOddScore=680.646409412176;pval=0;pvalAdj=0;ctl_count=239;ctl_fpk=1195;ctl_logOddScore=-652.993910420165;eFDR=0.363636363636364	chr8	13159160	13175338	Lamp1_16783_NM_010684	200	Lamp1	16783	NM_10684
chr8	rtracklayer	sequence_feature	13167801	13168000	.	-	.	count=5345;fpk=26725;logOddScore=680.646409412176;pval=0;pvalAdj=0;ctl_count=239;ctl_fpk=1195;ctl_logOddScore=-652.993910420165;eFDR=0.363636363636364	chr8	13159160	13175338	Lamp1_16783_NM_001317353	200	Lamp1	16783	NM_1317353
chr8	rtracklayer	sequence_feature	34090396	34090660	.	+	.	count=1852;fpk=6988.67924528302;logOddScore=704.879968389357;pval=0.999791978779693;pvalAdj=1;ctl_count=100;ctl_fpk=377.358490566038;ctl_logOddScore=-704.879968389357;eFDR=0.999791978779693	chr8	34090420	34108712	Dctn6_22428_NM_011722	240	Dctn6	22428	NM_11722
chr8	rtracklayer	sequence_feature	34090396	34090660	.	+	.	count=1852;fpk=6988.67924528302;logOddScore=704.879968389357;pval=0.999791978779693;pvalAdj=1;ctl_count=100;ctl_fpk=377.358490566038;ctl_logOddScore=-704.879968389357;eFDR=0.999791978779693	chr8	34090420	34107814	Dctn6_22428_NM_001293758	240	Dctn6	22428	NM_1293758
chr8	rtracklayer	sequence_feature	34090396	34090660	.	+	.	count=1852;fpk=6988.67924528302;logOddScore=704.879968389357;pval=0.999791978779693;pvalAdj=1;ctl_count=100;ctl_fpk=377.358490566038;ctl_logOddScore=-704.879968389357;eFDR=0.999791978779693	chr8	34090420	34108712	Dctn6_22428_NM_001293757	240	Dctn6	22428	NM_1293757
chr8	rtracklayer	sequence_feature	34090396	34090660	.	+	.	count=1852;fpk=6988.67924528302;logOddScore=704.879968389357;pval=0.999791978779693;pvalAdj=1;ctl_count=100;ctl_fpk=377.358490566038;ctl_logOddScore=-704.879968389357;eFDR=0.999791978779693	chr8	34090420	34108712	Dctn6_22428_NM_001293759	240	Dctn6	22428	NM_1293759
chr8	rtracklayer	sequence_feature	70093561	70093825	.	+	.	count=1750;fpk=6603.77358490566;logOddScore=692.643177031266;pval=0.999999999976792;pvalAdj=1;ctl_count=221;ctl_fpk=833.962264150943;ctl_logOddScore=-692.643177031266;eFDR=0.999999999976792	chr8	70093084	70120844	Ncan_13004_NM_007789	265	Ncan	13004	NM_7789
chr8	rtracklayer	sequence_feature	70699801	70700000	.	-	.	count=3861;fpk=19305;logOddScore=756.598036168046;pval=0;pvalAdj=0;ctl_count=229;ctl_fpk=1145;ctl_logOddScore=-655.544739877174;eFDR=0.363636363636364	chr8	70697738	70700616	Jund_16478_NM_001286944	200	Jund	16478	NM_1286944
chr8	rtracklayer	sequence_feature	70699801	70700000	.	-	.	count=3861;fpk=19305;logOddScore=756.598036168046;pval=0;pvalAdj=0;ctl_count=229;ctl_fpk=1145;ctl_logOddScore=-655.544739877174;eFDR=0.363636363636364	chr8	70697738	70700616	Jund_16478_NM_010592	200	Jund	16478	NM_10592
chr8	rtracklayer	sequence_feature	70700401	70700600	.	-	.	count=3724;fpk=18620;logOddScore=741.921971052896;pval=0;pvalAdj=0;ctl_count=226;ctl_fpk=1130;ctl_logOddScore=-656.310281442872;eFDR=0.363636363636364	chr8	70697738	70700616	Jund_16478_NM_001286944	200	Jund	16478	NM_1286944
[truncated: 141 more rows]

## Sheet: Unique_peaks_ovps_refSeq
Chromosome	info	info	Chr_start	Chr_end		strand		stats_info
[truncated: 754 more rows]

## Sheet: Peaks_ovps_rmsk_and_refSeq
chr10_52343461_52343720
chr10_61738821_61739340
[truncated: 182 more rows]
