# Supplementary material for: Mov10 suppresses retroelements and regulates neuronal development and function in the developing brain
Source: BMC Biol. 2017 Jun 29;15:54. doi: 10.1186/s12915-017-0387-1 (PMC5492891; doi:10.1186/s12915-017-0387-1)
Supplement: Supplementary file 10 — Five hundred thirteen Mov10-dependent genes in N2a. (XLSX 36 kb) [file 12915_2017_387_MOESM10_ESM.xlsx]

## Sheet: All
Shared				Not Shared
Undiff	Diff			Undiff	Diff
1700021N21Rik	1700021N21Rik			0610009L18Rik	1500011B03Rik
1700027J19Rik	1700027J19Rik			1700013F07Rik	1500015O10Rik
1700042O10Rik	1700042O10Rik			2810006K23Rik	1700122E12Rik
1700086P04Rik	1700086P04Rik			4930412O13Rik	2310030G06Rik
1700112E06Rik	1700112E06Rik			5730508B09Rik	2610203C20Rik
1810010H24Rik	1810010H24Rik			A530032D15Rik	3632451O06Rik
1810041L15Rik	1810041L15Rik			Abcd1	4930438A08Rik
2310069G16Rik	2310069G16Rik			Abcg2	4930461G14Rik
2610203C22Rik	2610203C22Rik			Abcg4	9430020K01Rik
2610305D13Rik	2610305D13Rik			Acss2	A230006K03Rik
A330050F15Rik	A330050F15Rik			Actg2	A330017A19Rik
A4galt	A4galt			Adm	Abca1
A630001G21Rik	A630001G21Rik			Adm2	Ablim2
A730017C20Rik	A730017C20Rik			Aga	Acta2
A930017M01Rik	A930017M01Rik			Aim1l	Adam22
Aatk	Aatk			Akap17b	Adamts4
Abca4	Abca4			Amer1	Adcyap1r1
Abcb9	Abcb9			Amotl2	Adgrg1
Abcc3	Abcc3			Ankrd34a	Adgrg2
Acad12	Acad12			Ankrd45	Adora2a
Ace	Ace			Apol9b	AI661453
Ache	Ache			Arhgap33	Akap6
Adamtsl2	Adamtsl2			Arhgap9	Akr1b7
Adck4	Adck4			Arhgef17	Aldh3b1
Adgrf4	Adgrf4			Arl4d	Alk
Agpat9	Agpat9			Atoh8	Alpl
Agtr1a	Agtr1a			Atp1a3	Anks1b
Ahdc1	Ahdc1			Atp6v0a2	Anxa2
AI839979	AI839979			Atxn7l1	Apol10b
Akap3	Akap3			Axl	Arc
Aldh1b1	Aldh1b1			B3gnt3	Arhgap28
Aldh4a1	Aldh4a1			Batf3	Arhgef15
Aldoc	Aldoc			Bco1	Arhgef3
Ankrd6	Ankrd6			Blvrb	Arid5b
Aox1	Aox1			Bnip3	Atp1b1
Aox4	Aox4			C130026I21Rik	Atp9a
Apbb1ip	Apbb1ip			Cadm4	Avil
Aplp1	Aplp1			Caskin1	BC034090
Arap3	Arap3			Ccdc110	Bcl7a
Arhgap26	Arhgap26			Ccl2	C1ra
Arhgap30	Arhgap30			Ccr4	Cacng3
Arhgap35	Arhgap35			Celf5	Camsap3
Arhgef28	Arhgef28			Chac1	Car11
Arrdc3	Arrdc3			Chchd10	Car7
Arvcf	Arvcf			Chchd7	Catsperg1
Ass1	Ass1			Chga	Ccdc7b
Atp2b3	Atp2b3			Ciart	Ccdc9
Atp2b4	Atp2b4			Ckmt1	Cd9
Atp5sl	Atp5sl			Cldn23	Cdkn1c
Atp7b	Atp7b			Clip2	Cdsn
Avl9	Avl9			Clstn3	Cgn
Bahcc1	Bahcc1			Col6a1	Clec2l
Bambi	Bambi			Coro2a	Clip3
Bbc3	Bbc3			Cplx2	Clvs1
BC039966	BC039966			Cpm	Clybl
Bche	Bche			Crlf1	Cnn2
Bcl11a	Bcl11a			Csf1	Col11a2
Bdkrb2	Bdkrb2			Cth	Col13a1
Bean1	Bean1			Cthrc1	Col16a1
Bhlhe40	Bhlhe40			Ctns	Cox4i2
Bin2	Bin2			Cyb5rl	Crebrf
Bloc1s6os	Bloc1s6os			Cygb	Csn3
Bmf	Bmf			Daam1	Cxx1b
Bmper	Bmper			Daam2	Cxxc4
Bnc2	Bnc2			Dapl1	Cxxc5
Brinp2	Brinp2			Ddc	Cyth1
Bscl2	Bscl2			Ddit3	Cyyr1
Btg2	Btg2			Ddit4	D130017N08Rik
C330013J21Rik	C330013J21Rik			Def6	Ddx55
Cacna1i	Cacna1i			Dlg3	Disc1
Calcrl	Calcrl			Dlx1	Dlc1
Camk2a	Camk2a			Dnm3os	Dnajc6
Camk2b	Camk2b			Dock10	Dok4
Capn6	Capn6			Epm2a	Dpp6
Card10	Card10			Erbb2	Dusp4
Carhsp1	Carhsp1			Ern1	Efcab9
Casp1	Casp1			Etnk2	Egr1
Casp8	Casp8			Extl1	Eif2b1
Ccbl2	Ccbl2			F13a1	Elovl3
Ccdc184	Ccdc184			Faim2	Enpp1
Cd248	Cd248			Fam114a1	Etv1
Cd40	Cd40			Fam181b	Fam214a
Cd59a	Cd59a			Fam69b	Fam229b
Cd74	Cd74			Fam89a	Fam78b
Cd82	Cd82			Fdps	Fbln5
Cda	Cda			Figf	Fer1l6
Cdc42ep1	Cdc42ep1			Frem1	Flt3l
Cdh22	Cdh22			Fry	Foxd2os
Cdk18	Cdk18			Fuom	Ftsj1
Cdkl4	Cdkl4			Galnt5	G0s2
Cerkl	Cerkl			Garnl3	Gas1
Chgb	Chgb			Gata3	Gatsl3
Chmp2b	Chmp2b			Gch1	Gbx1
Clec18a	Clec18a			Gchfr	Gem
Clu	Clu			Gdf15	Gfod1
Clvs2	Clvs2			Gdpd3	Ggt1
CN725425	CN725425			Gfi1	Gipr
Coch	Coch			Gfra1	Gm10416
Col12a1	Col12a1			Glrx	Gm10419
Col14a1	Col14a1			Gm11423	Gm11837
Col7a1	Col7a1			Gm11527	Gm12184
Cpa2	Cpa2			Gm13033	Gm12259
Crabp1	Crabp1			Gm13073	Gm13212
Crb2	Crb2			Gm15389	Gm13214
Creb3l1	Creb3l1			Gm15663	Gm13688
Csdc2	Csdc2			Gm15706	Gm13777
Csrnp3	Csrnp3			Gm28321	Gm13848
Cux2	Cux2			Gm28875	Gm15726
Cxcl1	Cxcl1			Gm29260	Gm15825
Cxx1a	Cxx1a			Gm4419	Gm17399
Cxx1c	Cxx1c			Gm7221	Gm2058
Cyb561	Cyb561			Gm7429	Gm26868
Cyp2c55	Cyp2c55			Gnaz	Gm28783
Cystm1	Cystm1			Got1	Gm29596
D430019H16Rik	D430019H16Rik			Gpr12	Gm42505
D5Ertd605e	D5Ertd605e			Gpr85	Gm4960
Dapk2	Dapk2			Grb10	Gm5526
Dbh	Dbh			Grb14	Gm5535
Dcdc2a	Dcdc2a			Gtf2ird2	Gm6880
Dcn	Dcn			H2-K2	Gm9732
Deptor	Deptor			Hdac11	Gramd2
Des	Des			Hist1h2bg	Grin1
Dgka	Dgka			Hpcal4	Gsta4
Dhx34	Dhx34			Hs3st6	H2-T10
Dio2	Dio2			Hsd17b13	Heca
Diras1	Diras1			Htr3a	Hoxc10
Diras2	Diras2			Id4	Hoxc4
Disp2	Disp2			Ier3	Hpn
Dlk1	Dlk1			Ifih1	Hrsp12
Dlx2	Dlx2			Ifngr2	Htatip2
Dmtn	Dmtn			Igsf23	Ifitm3
Dnm1	Dnm1			Itgb4	Ift81
Dpcr1	Dpcr1			Jph4	Igtp
Dpp4	Dpp4			Kbtbd11	Il15ra
Dse	Dse			Kcnab1	Il3ra
Dusp26	Dusp26			Kcnh2	Il7
Dusp3	Dusp3			Kcnj9	Irf2bpl
Dyrk1b	Dyrk1b			Kcnk6	Irgq
Dyrk4	Dyrk4			Kdm8	Islr
Eef1a2	Eef1a2			Lats2	Isoc2b
Efhc2	Efhc2			Ldb2	Kcnh4
Eldr	Eldr			Lpin1	Kif5a
Elfn1	Elfn1			Lrrcc1	L1cam
Elfn2	Elfn2			Magel2	Lcn2
Elovl7	Elovl7			Mansc1	Ldah
Eml2	Eml2			Map3k9	Lgi3
Emp3	Emp3			Mb21d1	Lix1
Eng	Eng			Mblac2	Lnx1
Eno2	Eno2			Med9os	Lrriq3
Entpd3	Entpd3			Mex3d	Map3k1
Epha7	Epha7			Mgat3	March4
Ephb4	Ephb4			Mgst3	Masp1
Ephx1	Ephx1			Mib2	Matn2
Etl4	Etl4			Mphosph9	Meg3
Etv2	Etv2			Mrc2	Meis3
Eva1c	Eva1c			mt-Rnr1	Metrn
Fam169a	Fam169a			Mx2	Mettl20
Fam171a2	Fam171a2			Myb	Mfap2
Fam172a	Fam172a			Nacad	Micall2
Fam210b	Fam210b			Nap1l5	Mitf
Fam43a	Fam43a			Nckap5	Mlxip
Fam49a	Fam49a			Ndrg1	Mmp28
Fblim1	Fblim1			Nfil3	Mov10
Fbxw4	Fbxw4			Ninj1	Mvp
Fcgrt	Fcgrt			Nol4l	Mycl
Fev	Fev			Nptx1	Myo18a
Fgd2	Fgd2			Nrip1	Myo7a
Fgf1	Fgf1			Nsdhl	N4bp2l1
Fgfrl1	Fgfrl1			Nyap1	Naga
Fgl2	Fgl2			Nynrin	Nbl1
Fhdc1	Fhdc1			Olfr78	Neu3
Fignl2	Fignl2			P2ry6	Nlrp14
Fkbp10	Fkbp10			Pacsin1	Noct
Fmnl1	Fmnl1			Padi2	Nos1
Fndc1	Fndc1			Pak6	Nova2
Frmd4b	Frmd4b			Pck2	Nr4a3
Frmpd1	Frmpd1			Pcyt2	Nrgn
Frzb	Frzb			Pdk1	Nxf3
Fst	Fst			Pdlim3	Olfr1259
Fstl3	Fstl3			Pgf	Oprd1
Fstl5	Fstl5			Pi16	Otogl
G6pc3	G6pc3			Pip5kl1	P4ha2
Galnt3	Galnt3			Pla2g2e	Pacsin3
Galt	Galt			Plac1	Pbxip1
Gap43	Gap43			Plac8	Pcdh15
Gfpt2	Gfpt2			Plag1	Pdgfra
Ggta1	Ggta1			Pmvk	Pecam1
Gh	Gh			Pnpla3	Pfkfb1
Glmp	Glmp			Pparg	Pkp3
Glp1r	Glp1r			Ppp1r13l	Pla2g1b
Gltscr1	Gltscr1			Ppp1r16b	Pld1
Gm11033	Gm11033			Ppp2r2b	Pld2
Gm12655	Gm12655			Prex1	Pld4
Gm13147	Gm13147			Prkar2b	Pld6
Gm13154	Gm13154			Prune2	Plscr4
Gm13223	Gm13223			Rad9b	Plxna4
Gm13251	Gm13251			Rapgef3	Pou4f2
Gm14005	Gm14005			Rapgefl1	Ppfibp2
Gm15698	Gm15698			Rassf2	Psmb10
Gm15894	Gm15894			Rec8	Psmb8
Gm17751	Gm17751			Rgs4	Psmb9
Gm18406	Gm18406			Rin1	Ptgr1
Gm20632	Gm20632			Rnf112	Ptpn18
Gm20756	Gm20756			Rnf208	Ptrf
Gm21887	Gm21887			Rnu11	Pvrl4
Gm2381	Gm2381			Rorc	Ralgds
Gm28196	Gm28196			Rph3al	Rasgrp2
Gm4285	Gm4285			Rras	Rasl11b
Gm43122	Gm43122			Scd2	Reep6
Gm4890	Gm4890			Sdk2	Rgs10
Gm5124	Gm5124			Sele	Rhoc
Gm5624	Gm5624			Sema3g	Rhox7-ps1
Gm7897	Gm7897			Sema4a	Rhox7b
Gm8257	Gm8257			Sema4d	Rian
Gnat2	Gnat2			Sema4g	Rny1
Gnb3	Gnb3			Sema6b	Ropn1l
Gng4	Gng4			Serpine1	Rpsa-ps2
Gng8	Gng8			Sertad3	Rundc3a
Gpm6b	Gpm6b			Sfmbt1	Runx1t1
Gpr162	Gpr162			Sgtb	S100a13
Gpr22	Gpr22			Shc1	S100a4
Grina	Grina			Shisa4	Selenbp1
Grxcr2	Grxcr2			Siah3	Sgpp1
Gspt2	Gspt2			Slc16a12	Shisa3
Gucy1a3	Gucy1a3			Slc16a3	Slamf9
Hdac5	Hdac5			Slc1a5	Slc27a6
Hdac9	Hdac9			Slc26a4	Slc39a4
Hid1	Hid1			Slc29a4	Slc6a8
Hist2h2be	Hist2h2be			Slc2a3	Slc9a7
Hpse	Hpse			Slc2a6	Sobp
Id2	Id2			Slc40a1	Sox6
Id3	Id3			Slc43a2	Sox9
Igf2bp3	Igf2bp3			Slc7a3	Spata45
Igfbp5	Igfbp5			Slc9a3r2	Spry1
Iglon5	Iglon5			Slc9b2	Ssmem1
Igsf9	Igsf9			Smad3	St18
Il11ra1	Il11ra1			Smad6	Sulf1
Inafm1	Inafm1			Smarcd3	Susd5
Insm1	Insm1			Sncb	Sybu
Isg15	Isg15			Snph	Tcp11l2
Isl1	Isl1			Soat2	Tdrd9
Itga1	Itga1			Sp110	Tgm2
Itga3	Itga3			Sparc	Thrb
Itga6	Itga6			Specc1	Tle4
Itpk1	Itpk1			Spry4	Tm6sf2
Jup	Jup			Src	Tmed2
Kcnc1	Kcnc1			St6galnac5	Tmem173
Kcnk1	Kcnk1			Stard5	Tmem231
Kcnn3	Kcnn3			Stk32a	Tmod1
Kcnq2	Kcnq2			Stra6	Traf3ip3
Khk	Khk			Sumo3	Trim55
Kif1a	Kif1a			Svip	Trp53inp1
Kifc3	Kifc3			Syngr3	Ttll11
Kirrel	Kirrel			Tceal5	Vmn1r-ps60
Klf11	Klf11			Tctn2	Vsig1
Klhdc8b	Klhdc8b			Tesc	Wipi1
Klhl24	Klhl24			Thsd1	Xkr4
Klhl4	Klhl4			Tlr3	Xrra1
Kptn	Kptn			Tlx3	Ypel4
Lef1	Lef1			Tm7sf2	Zbtb4
Lgals3bp	Lgals3bp			Tmem160	Zfp110
Lgals4	Lgals4			Tmem74	Zfp141
Lgi1	Lgi1			Tmem86a	Zfp329
Lhx9	Lhx9			Tmtc1	Zfp518b
Lmo4	Lmo4			Tnfrsf13c	Zfp600
Lrrc17	Lrrc17			Tnni1	Zfp809
Lrrc2	Lrrc2			Tns1	Zswim7
Lrrc3	Lrrc3			Tns2
Lrrc4b	Lrrc4b			Tpd52l1
Lrrc56	Lrrc56			Tpi1
Lrrn4	Lrrn4			Trib3
Ltbp3	Ltbp3			Trim12c
Ltk	Ltk			Trim68
Lzts1	Lzts1			Tsacc
Mafb	Mafb			Tspan2
Magea5	Magea5			Tspan7
Magea8	Magea8			Tspear
Map4k1	Map4k1			Tspyl4
Mapt	Mapt			Ttc39a
March9	March9			Tubb2a
Mcoln3	Mcoln3			Tulp2
Mdga1	Mdga1			Tyro3
Mdk	Mdk			Unc5a
Megf10	Megf10			Usp35
Megf6	Megf6			Vcan
Mfng	Mfng			Vegfa
Mgst1	Mgst1			Vip
Mid2	Mid2			Vwa1
Mir99ahg	Mir99ahg			Wdr54
Mogat2	Mogat2			Wfdc12
Morc1	Morc1			Wnt2
Mpp2	Mpp2			Wnt5b
Mrap	Mrap			Ypel5
Mrgprx2	Mrgprx2			Zbtb7b
Mst1	Mst1			Zcchc18
Mt3	Mt3			Zdhhc23
Myadm	Myadm			Zfp28
Mycn	Mycn			Zfp395
Myl6b	Myl6b			Zfp420
Mylk3	Mylk3
Myt1	Myt1
Napa	Napa
Ncam1	Ncam1
Ncf1	Ncf1
Necab3	Necab3
Negr1	Negr1
Neurl1a	Neurl1a
Nexn	Nexn
Nfix	Nfix
Nid1	Nid1
Nlrp4e	Nlrp4e
Nmi	Nmi
Nnat	Nnat
Npas1	Npas1
Npy	Npy
Nr2f1	Nr2f1
Nrcam	Nrcam
Nrsn2	Nrsn2
Nsg1	Nsg1
Nsg2	Nsg2
Ntrk1	Ntrk1
Nuak1	Nuak1
Nuggc	Nuggc
Nxf7	Nxf7
Oas1c	Oas1c
Olfml1	Olfml1
Olfml2a	Olfml2a
Orai2	Orai2
Otop2	Otop2
P2rx4	P2rx4
P2rx7	P2rx7
Padi3	Padi3
Papss2	Papss2
Parm1	Parm1
Parp12	Parp12
Parvb	Parvb
Pax3	Pax3
Pbld2	Pbld2
Pcdh1	Pcdh1
Pcsk1n	Pcsk1n
Pcsk2	Pcsk2
Pcyt1b	Pcyt1b
Pde9a	Pde9a
Pdlim2	Pdlim2
Pdzd4	Pdzd4
Pdzk1ip1	Pdzk1ip1
Peg13	Peg13
Peg3	Peg3
Pet2	Pet2
Phf19	Phf19
Phlda1	Phlda1
Pianp	Pianp
Pirt	Pirt
Platr27	Platr27
Plce1	Plce1
Pmp22	Pmp22
Pnma5	Pnma5
Pnmal1	Pnmal1
Pnmal2	Pnmal2
Pou6f1	Pou6f1
Ppp1r14a	Ppp1r14a
Ppp1r15a	Ppp1r15a
Ppp1r9a	Ppp1r9a
Prkar1b	Prkar1b
Prkcdbp	Prkcdbp
Prkg2	Prkg2
Pros1	Pros1
Ptgir	Ptgir
Ptn	Ptn
Ptov1	Ptov1
Ptp4a3	Ptp4a3
Ptpn3	Ptpn3
Ptprs	Ptprs
Pygl	Pygl
Pyroxd2	Pyroxd2
Rab27a	Rab27a
Rac3	Rac3
Rasa4	Rasa4
Rasal3	Rasal3
Rbl2	Rbl2
Renbp	Renbp
Rerg	Rerg
Ret	Ret
Rgmb	Rgmb
Rgs9	Rgs9
Rhbdf2	Rhbdf2
Rhd	Rhd
Rhov	Rhov
Rhox7a	Rhox7a
Rilpl1	Rilpl1
Rimbp2	Rimbp2
RP23-391I5.5	RP23-391I5.5
Rprml	Rprml
Rragd	Rragd
S100a1	S100a1
S100a6	S100a6
Samd13	Samd13
Sapcd1	Sapcd1
Scml4	Scml4
Scn3a	Scn3a
Scrn1	Scrn1
Sct	Sct
Sctr	Sctr
Sdpr	Sdpr
Sec14l2	Sec14l2
Sema3f	Sema3f
Sema6a	Sema6a
Sema6c	Sema6c
Sept5	Sept5
Serpina1d	Serpina1d
Serpine2	Serpine2
Serpinf1	Serpinf1
Sfrp2	Sfrp2
Sgk1	Sgk1
Sh2d3c	Sh2d3c
Sh2d5	Sh2d5
Shf	Shf
Shisa7	Shisa7
Slc10a4	Slc10a4
Slc12a5	Slc12a5
Slc18a2	Slc18a2
Slc25a21	Slc25a21
Slc27a1	Slc27a1
Slc35f3	Slc35f3
Slc43a3	Slc43a3
Slc47a1	Slc47a1
Slc8a2	Slc8a2
Slit1	Slit1
Smarca2	Smarca2
Socs2	Socs2
Sorbs3	Sorbs3
Sp100	Sp100
Sp140	Sp140
Sp6	Sp6
Spag16	Spag16
Spred3	Spred3
Sptbn4	Sptbn4
Srgap3	Srgap3
Ssc4d	Ssc4d
Sspo	Sspo
Stamos	Stamos
Steap1	Steap1
Stmn4	Stmn4
Stom	Stom
Sumf2	Sumf2
Suox	Suox
Syde1	Syde1
Syn2	Syn2
Syne3	Syne3
Syngr4	Syngr4
Synj2	Synj2
Synpo2	Synpo2
Tanc2	Tanc2
Tbc1d8b	Tbc1d8b
Tbx15	Tbx15
Tcea3	Tcea3
Tcte3	Tcte3
Tead2	Tead2
Tex19.1	Tex19.1
Tgfb1	Tgfb1
Th	Th
Timp3	Timp3
Tm4sf1	Tm4sf1
Tmc8	Tmc8
Tmem151b	Tmem151b
Tmem179	Tmem179
Tmem218	Tmem218
Tmem63c	Tmem63c
Tmigd3	Tmigd3
Tmtc2	Tmtc2
Tnc	Tnc
Tnfaip2	Tnfaip2
Tnfrsf23	Tnfrsf23
Tnfsf13b	Tnfsf13b
Tnnt1	Tnnt1
Tpm1	Tpm1
Tppp3	Tppp3
Trim16	Trim16
Triqk	Triqk
Trp53i11	Trp53i11
Trub1	Trub1
Tshz1	Tshz1
Tspan33	Tspan33
Tspyl3	Tspyl3
Ttyh2	Ttyh2
Tuba4a	Tuba4a
Txnip	Txnip
Ugdh	Ugdh
Ush1g	Ush1g
Vamp1	Vamp1
Vamp8	Vamp8
Vash1	Vash1
Vegfc	Vegfc
Vipr2	Vipr2
Vwa5a	Vwa5a
Vwa5b1	Vwa5b1
Vwf	Vwf
Wdr63	Wdr63
Wfdc15a	Wfdc15a
Wnt3	Wnt3
Wnt6	Wnt6
Xlr4c	Xlr4c
Xpr1	Xpr1
Ypel2	Ypel2
Zcchc12	Zcchc12
Zcwpw1	Zcwpw1
Zdhhc1	Zdhhc1
Zfp30	Zfp30
Zfp58	Zfp58
Zfp608	Zfp608
Zfp936	Zfp936
Zfr2	Zfr2
Znf41-ps	Znf41-ps

## Sheet: DownKO
Shared				Not Shared
Undiff	Diff			Undiff	Diff
1700021N21Rik	1700021N21Rik			1700013F07Rik	1500011B03Rik
1700027J19Rik	1700027J19Rik			5730508B09Rik	2310030G06Rik
1700112E06Rik	1700112E06Rik			Abcd1	2610203C20Rik
1810010H24Rik	1810010H24Rik			Abcg4	A230006K03Rik
1810041L15Rik	1810041L15Rik			Acss2	A330017A19Rik
2610203C22Rik	2610203C22Rik			Actg2	Abca1
A330050F15Rik	A330050F15Rik			Adm	Ablim2
A4galt	A4galt			Adm2	Adamts4
A730017C20Rik	A730017C20Rik			Aim1l	Adcyap1r1
Aatk	Aatk			Akap17b	Adgrg1
Abcb9	Abcb9			Amer1	Adora2a
Abcc3	Abcc3			Ankrd34a	AI661453
Ace	Ace			Ankrd45	Akap6
Ache	Ache			Arhgap33	Akr1b7
Adamtsl2	Adamtsl2			Arhgef17	Aldh3b1
Adck4	Adck4			Arl4d	Alk
Adgrf4	Adgrf4			Atp1a3	Alpl
Agpat9	Agpat9			Atp6v0a2	Arc
Agtr1a	Agtr1a			Atxn7l1	Arhgap28
Ahdc1	Ahdc1			B3gnt3	Arhgef15
Akap3	Akap3			Bco1	Arhgef3
Aldh1b1	Aldh1b1			Blvrb	Arid5b
Aldoc	Aldoc			Bnip3	Avil
Ankrd6	Ankrd6			Cadm4	BC034090
Aplp1	Aplp1			Caskin1	Bcl7a
Arap3	Arap3			Celf5	Cacng3
Arhgap26	Arhgap26			Chac1	Camsap3
Arhgap30	Arhgap30			Chchd10	Car11
Arhgap35	Arhgap35			Chga	Catsperg1
Arhgef28	Arhgef28			Ciart	Ccdc9
Arrdc3	Arrdc3			Ckmt1	Cd9
Arvcf	Arvcf			Clip2	Cdsn
Atp2b3	Atp2b3			Clstn3	Clip3
Atp2b4	Atp2b4			Col6a1	Clvs1
Atp5sl	Atp5sl			Coro2a	Col11a2
Avl9	Avl9			Cplx2	Col13a1
Bahcc1	Bahcc1			Cpm	Crebrf
Bbc3	Bbc3			Crlf1	Cxx1b
BC039966	BC039966			Cth	Cxxc4
Bdkrb2	Bdkrb2			Cthrc1	Cxxc5
Bhlhe40	Bhlhe40			Ctns	Cyth1
Bin2	Bin2			Cygb	Cyyr1
Bmf	Bmf			Daam1	Ddx55
Brinp2	Brinp2			Ddit3	Disc1
Bscl2	Bscl2			Ddit4	Dlc1
Btg2	Btg2			Def6	Dnajc6
C330013J21Rik	C330013J21Rik			Dlg3	Dpp6
Cacna1i	Cacna1i			Dock10	Dusp4
Calcrl	Calcrl			Epm2a	Egr1
Camk2a	Camk2a			Ern1	Eif2b1
Camk2b	Camk2b			Etnk2	Etv1
Capn6	Capn6			Extl1	Fam214a
Card10	Card10			F13a1	Fam78b
Carhsp1	Carhsp1			Faim2	Flt3l
Casp8	Casp8			Fam181b	G0s2
Ccdc184	Ccdc184			Fam69b	Gem
Cd248	Cd248			Fam89a	Gfod1
Cd40	Cd40			Fdps	Gipr
Cd59a	Cd59a			Fry	Gm13777
Cd74	Cd74			Fuom	Gm13848
Cd82	Cd82			Garnl3	Gm15726
Cda	Cda			Gch1	Gm2058
Cdc42ep1	Cdc42ep1			Gchfr	Gm4960
Cdh22	Cdh22			Gdf15	Gm5535
Cdk18	Cdk18			Gdpd3	Gm6880
Cerkl	Cerkl			Gfi1	Gm9732
Chgb	Chgb			Gfra1	Grin1
Chmp2b	Chmp2b			Glrx	Heca
Clec18a	Clec18a			Gm13073	Hoxc10
Clu	Clu			Gm15389	Hoxc4
Coch	Coch			Gm15663	Hpn
Col7a1	Col7a1			Gm28321	Ift81
Crabp1	Crabp1			Gm28875	Irf2bpl
Crb2	Crb2			Gnaz	Irgq
Creb3l1	Creb3l1			Got1	Islr
Csdc2	Csdc2			Gpr12	Kcnh4
Csrnp3	Csrnp3			Gpr85	Kif5a
Cxcl1	Cxcl1			Grb14	L1cam
Cxx1a	Cxx1a			H2-K2	Lcn2
Cxx1c	Cxx1c			Hdac11	Ldah
Cyb561	Cyb561			Hpcal4	Map3k1
Cyp2c55	Cyp2c55			Hs3st6	March4
Cystm1	Cystm1			Htr3a	Masp1
D430019H16Rik	D430019H16Rik			Ier3	Meg3
Dbh	Dbh			Ifngr2	Meis3
Dcdc2a	Dcdc2a			Igsf23	Metrn
Deptor	Deptor			Itgb4	Mfap2
Des	Des			Jph4	Micall2
Dgka	Dgka			Kbtbd11	Mitf
Dhx34	Dhx34			Kcnab1	Mlxip
Diras1	Diras1			Kcnh2	Mmp28
Diras2	Diras2			Kcnj9	Mov10
Disp2	Disp2			Lpin1	Mvp
Dlk1	Dlk1			Magel2	Mycl
Dmtn	Dmtn			Map3k9	Myo18a
Dnm1	Dnm1			Mblac2	Myo7a
Dpp4	Dpp4			Mex3d	N4bp2l1
Dusp26	Dusp26			Mgat3	Naga
Dusp3	Dusp3			Mgst3	Noct
Dyrk1b	Dyrk1b			Mib2	Nos1
Dyrk4	Dyrk4			mt-Rnr1	Nova2
Eef1a2	Eef1a2			Mx2	Nr4a3
Efhc2	Efhc2			Myb	Nxf3
Elfn2	Elfn2			Nacad	Olfr1259
Elovl7	Elovl7			Nap1l5	Oprd1
Eml2	Eml2			Ndrg1	Pbxip1
Emp3	Emp3			Nfil3	Pcdh15
Eng	Eng			Ninj1	Pla2g1b
Eno2	Eno2			Nol4l	Pld1
Entpd3	Entpd3			Nptx1	Plxna4
Ephx1	Ephx1			Nrip1	Pou4f2
Etl4	Etl4			Nsdhl	Ppfibp2
Etv2	Etv2			Nyap1	Pvrl4
Eva1c	Eva1c			Nynrin	Ralgds
Fam169a	Fam169a			P2ry6	Reep6
Fam171a2	Fam171a2			Pacsin1	Rhoc
Fam172a	Fam172a			Padi2	Rhox7-ps1
Fam210b	Fam210b			Pak6	Rian
Fam43a	Fam43a			Pck2	Rundc3a
Fblim1	Fblim1			Pcyt2	S100a13
Fbxw4	Fbxw4			Pdk1	S100a4
Fcgrt	Fcgrt			Pgf	Sgpp1
Fgd2	Fgd2			Pi16	Slamf9
Fgf1	Fgf1			Pip5kl1	Slc39a4
Fhdc1	Fhdc1			Pla2g2e	Slc6a8
Fignl2	Fignl2			Pmvk	Slc9a7
Fmnl1	Fmnl1			Pnpla3	Sobp
Fndc1	Fndc1			Pparg	Sox6
Frmd4b	Frmd4b			Ppp1r13l	Sox9
Frmpd1	Frmpd1			Ppp1r16b	Spry1
G6pc3	G6pc3			Ppp2r2b	St18
Galnt3	Galnt3			Prex1	Tcp11l2
Galt	Galt			Prkar2b	Tgm2
Gap43	Gap43			Prune2	Tle4
Ggta1	Ggta1			Rapgef3	Tm6sf2
Gh	Gh			Rapgefl1	Tmed2
Glmp	Glmp			Rassf2	Tmem173
Glp1r	Glp1r			Rec8	Tmem231
Gltscr1	Gltscr1			Rgs4	Tmod1
Gm12655	Gm12655			Rin1	Traf3ip3
Gm15894	Gm15894			Rnf112	Trim55
Gm18406	Gm18406			Rnf208	Trp53inp1
Gm20756	Gm20756			Rorc	Ttll11
Gm2381	Gm2381			Rph3al	Vmn1r-ps60
Gm5124	Gm5124			Rras	Wipi1
Gm5624	Gm5624			Scd2	Xkr4
Gnb3	Gnb3			Sema3g	Ypel4
Gng4	Gng4			Sema4a	Zbtb4
Gng8	Gng8			Sema4d	Zfp110
Gpm6b	Gpm6b			Sema4g	Zfp141
Gpr162	Gpr162			Sema6b	Zfp329
Gpr22	Gpr22			Serpine1	Zfp518b
Grina	Grina			Sertad3
Grxcr2	Grxcr2			Sgtb
Gspt2	Gspt2			Shc1
Gucy1a3	Gucy1a3			Shisa4
Hdac5	Hdac5			Siah3
Hdac9	Hdac9			Slc16a12
Hid1	Hid1			Slc16a3
Igf2bp3	Igf2bp3			Slc1a5
Igfbp5	Igfbp5			Slc26a4
Iglon5	Iglon5			Slc29a4
Igsf9	Igsf9			Slc2a3
Il11ra1	Il11ra1			Slc2a6
Inafm1	Inafm1			Slc40a1
Insm1	Insm1			Slc43a2
Isl1	Isl1			Slc7a3
Itga1	Itga1			Slc9a3r2
Itga3	Itga3			Slc9b2
Itga6	Itga6			Sncb
Itpk1	Itpk1			Snph
Jup	Jup			Soat2
Kcnc1	Kcnc1			Spry4
Kcnn3	Kcnn3			Src
Kcnq2	Kcnq2			St6galnac5
Kif1a	Kif1a			Stard5
Kifc3	Kifc3			Stk32a
Klf11	Klf11			Stra6
Klhdc8b	Klhdc8b			Svip
Klhl24	Klhl24			Syngr3
Klhl4	Klhl4			Tceal5
Kptn	Kptn			Tctn2
Lef1	Lef1			Tesc
Lgals3bp	Lgals3bp			Tm7sf2
Lgals4	Lgals4			Tmem160
Lgi1	Lgi1			Tmem74
Lmo4	Lmo4			Tmem86a
Lrrc3	Lrrc3			Tmtc1
Lrrc4b	Lrrc4b			Tnfrsf13c
Lrrc56	Lrrc56			Tnni1
Lrrn4	Lrrn4			Tns1
Ltbp3	Ltbp3			Tns2
Ltk	Ltk			Tpd52l1
Lzts1	Lzts1			Tpi1
Mafb	Mafb			Trib3
Magea5	Magea5			Tspan2
Magea8	Magea8			Tspan7
Map4k1	Map4k1			Tspear
Mapt	Mapt			Tspyl4
March9	March9			Ttc39a
Mcoln3	Mcoln3			Tubb2a
Megf10	Megf10			Tulp2
Mfng	Mfng			Tyro3
Mid2	Mid2			Unc5a
Mogat2	Mogat2			Usp35
Mpp2	Mpp2			Vcan
Mrap	Mrap			Vegfa
Mrgprx2	Mrgprx2			Vwa1
Mst1	Mst1			Wdr54
Myadm	Myadm			Wfdc12
Mycn	Mycn			Ypel5
Myl6b	Myl6b			Zbtb7b
Myt1	Myt1			Zcchc18
Napa	Napa			Zdhhc23
Ncam1	Ncam1			Zfp28
Necab3	Necab3			Zfp395
Neurl1a	Neurl1a			Zfp420
Nid1	Nid1
Nnat	Nnat
Npas1	Npas1
Npy	Npy
Nr2f1	Nr2f1
Nrcam	Nrcam
Nrsn2	Nrsn2
Nsg1	Nsg1
Nsg2	Nsg2
Ntrk1	Ntrk1
Nuak1	Nuak1
Nxf7	Nxf7
Olfml2a	Olfml2a
Orai2	Orai2
Otop2	Otop2
P2rx4	P2rx4
P2rx7	P2rx7
Parvb	Parvb
Pcdh1	Pcdh1
Pcsk1n	Pcsk1n
Pcyt1b	Pcyt1b
Pde9a	Pde9a
Pdlim2	Pdlim2
Pdzd4	Pdzd4
Pdzk1ip1	Pdzk1ip1
Peg13	Peg13
Peg3	Peg3
Pet2	Pet2
Pianp	Pianp
Pirt	Pirt
Plce1	Plce1
Pmp22	Pmp22
Pnma5	Pnma5
Pnmal1	Pnmal1
Pnmal2	Pnmal2
Pou6f1	Pou6f1
Ppp1r14a	Ppp1r14a
Ppp1r15a	Ppp1r15a
Ppp1r9a	Ppp1r9a
Prkar1b	Prkar1b
Prkg2	Prkg2
Ptgir	Ptgir
Ptn	Ptn
Ptov1	Ptov1
Ptp4a3	Ptp4a3
Ptpn3	Ptpn3
Ptprs	Ptprs
Pygl	Pygl
Pyroxd2	Pyroxd2
Rab27a	Rab27a
Rac3	Rac3
Rasa4	Rasa4
Rasal3	Rasal3
Renbp	Renbp
Ret	Ret
Rgmb	Rgmb
Rgs9	Rgs9
Rhbdf2	Rhbdf2
Rhov	Rhov
Rilpl1	Rilpl1
Rimbp2	Rimbp2
RP23-391I5.5	RP23-391I5.5
Rprml	Rprml
Rragd	Rragd
S100a1	S100a1
S100a6	S100a6
Sapcd1	Sapcd1
Scml4	Scml4
Scn3a	Scn3a
Scrn1	Scrn1
Sct	Sct
Sctr	Sctr
Sdpr	Sdpr
Sema3f	Sema3f
Sema6a	Sema6a
Sema6c	Sema6c
Sept5	Sept5
Serpina1d	Serpina1d
Serpinf1	Serpinf1
Sgk1	Sgk1
Sh2d3c	Sh2d3c
Sh2d5	Sh2d5
Shf	Shf
Shisa7	Shisa7
Slc10a4	Slc10a4
Slc12a5	Slc12a5
Slc18a2	Slc18a2
Slc27a1	Slc27a1
Slc47a1	Slc47a1
Slc8a2	Slc8a2
Smarca2	Smarca2
Socs2	Socs2
Sorbs3	Sorbs3
Sp6	Sp6
Spred3	Spred3
Sptbn4	Sptbn4
Srgap3	Srgap3
Sspo	Sspo
Stmn4	Stmn4
Stom	Stom
Sumf2	Sumf2
Suox	Suox
Syn2	Syn2
Syne3	Syne3
Synj2	Synj2
Synpo2	Synpo2
Tanc2	Tanc2
Tgfb1	Tgfb1
Th	Th
Tmc8	Tmc8
Tmem151b	Tmem151b
Tmem63c	Tmem63c
Tmtc2	Tmtc2
Tnfaip2	Tnfaip2
Tnfsf13b	Tnfsf13b
Tppp3	Tppp3
Trim16	Trim16
Trp53i11	Trp53i11
Trub1	Trub1
Tshz1	Tshz1
Tspyl3	Tspyl3
Ttyh2	Ttyh2
Tuba4a	Tuba4a
Txnip	Txnip
Ush1g	Ush1g
Vamp1	Vamp1
Vamp8	Vamp8
Vash1	Vash1
Vwa5b1	Vwa5b1
Vwf	Vwf
Wnt3	Wnt3
Xlr4c	Xlr4c
Xpr1	Xpr1
Ypel2	Ypel2
Zcchc12	Zcchc12
Zdhhc1	Zdhhc1
Zfp30	Zfp30
Zfp58	Zfp58
Zfp608	Zfp608
Zfp936	Zfp936
Zfr2	Zfr2

## Sheet: UpKO
Shared				Not Shared
Undiff	Diff			Undiff	Diff
1700042O10Rik	1700042O10Rik			0610009L18Rik	1500015O10Rik
1700086P04Rik	1700086P04Rik			2810006K23Rik	1700122E12Rik
2310069G16Rik	2310069G16Rik			4930412O13Rik	3632451O06Rik
2610305D13Rik	2610305D13Rik			A530032D15Rik	4930438A08Rik
A630001G21Rik	A630001G21Rik			Abcg2	4930461G14Rik
A930017M01Rik	A930017M01Rik			Aga	9430020K01Rik
Abca4	Abca4			Amotl2	Acta2
Acad12	Acad12			Apol9b	Adam22
AI839979	AI839979			Arhgap9	Adgrg2
Aldh4a1	Aldh4a1			Atoh8	Anks1b
Aox1	Aox1			Axl	Anxa2
Aox4	Aox4			Batf3	Apol10b
Apbb1ip	Apbb1ip			C130026I21Rik	Atp1b1
Ass1	Ass1			Ccdc110	Atp9a
Atp7b	Atp7b			Ccl2	C1ra
Bambi	Bambi			Ccr4	Car7
Bche	Bche			Chchd7	Ccdc7b
Bcl11a	Bcl11a			Cldn23	Cdkn1c
Bean1	Bean1			Csf1	Cgn
Bloc1s6os	Bloc1s6os			Cyb5rl	Clec2l
Bmper	Bmper			Daam2	Clybl
Bnc2	Bnc2			Dapl1	Cnn2
Casp1	Casp1			Ddc	Col16a1
Ccbl2	Ccbl2			Dlx1	Cox4i2
Cdkl4	Cdkl4			Dnm3os	Csn3
Clvs2	Clvs2			Erbb2	D130017N08Rik
CN725425	CN725425			Fam114a1	Dok4
Col12a1	Col12a1			Figf	Efcab9
Col14a1	Col14a1			Frem1	Elovl3
Cpa2	Cpa2			Galnt5	Enpp1
Cux2	Cux2			Gata3	Fam229b
D5Ertd605e	D5Ertd605e			Gm11423	Fbln5
Dapk2	Dapk2			Gm11527	Fer1l6
Dcn	Dcn			Gm13033	Foxd2os
Dio2	Dio2			Gm15706	Ftsj1
Dlx2	Dlx2			Gm29260	Gas1
Dpcr1	Dpcr1			Gm4419	Gatsl3
Dse	Dse			Gm7221	Gbx1
Eldr	Eldr			Gm7429	Ggt1
Elfn1	Elfn1			Grb10	Gm10416
Epha7	Epha7			Gtf2ird2	Gm10419
Ephb4	Ephb4			Hist1h2bg	Gm11837
Fam49a	Fam49a			Hsd17b13	Gm12184
Fev	Fev			Id4	Gm12259
Fgfrl1	Fgfrl1			Ifih1	Gm13212
Fgl2	Fgl2			Kcnk6	Gm13214
Fkbp10	Fkbp10			Kdm8	Gm13688
Frzb	Frzb			Lats2	Gm15825
Fst	Fst			Ldb2	Gm17399
Fstl3	Fstl3			Lrrcc1	Gm26868
Fstl5	Fstl5			Mansc1	Gm28783
Gfpt2	Gfpt2			Mb21d1	Gm29596
Gm11033	Gm11033			Med9os	Gm42505
Gm13147	Gm13147			Mphosph9	Gm5526
Gm13154	Gm13154			Mrc2	Gramd2
Gm13223	Gm13223			Nckap5	Gsta4
Gm13251	Gm13251			Olfr78	H2-T10
Gm14005	Gm14005			Pdlim3	Hrsp12
Gm15698	Gm15698			Plac1	Htatip2
Gm17751	Gm17751			Plac8	Ifitm3
Gm20632	Gm20632			Plag1	Igtp
Gm21887	Gm21887			Rad9b	Il15ra
Gm28196	Gm28196			Rnu11	Il3ra
Gm4285	Gm4285			Sdk2	Il7
Gm43122	Gm43122			Sele	Isoc2b
Gm4890	Gm4890			Sfmbt1	Lgi3
Gm7897	Gm7897			Smad3	Lix1
Gm8257	Gm8257			Smad6	Lnx1
Gnat2	Gnat2			Smarcd3	Lrriq3
Hist2h2be	Hist2h2be			Sp110	Matn2
Hpse	Hpse			Sparc	Mettl20
Id2	Id2			Specc1	Nbl1
Id3	Id3			Sumo3	Neu3
Isg15	Isg15			Thsd1	Nlrp14
Kcnk1	Kcnk1			Tlr3	Nrgn
Khk	Khk			Tlx3	Otogl
Kirrel	Kirrel			Trim12c	P4ha2
Lhx9	Lhx9			Trim68	Pacsin3
Lrrc17	Lrrc17			Tsacc	Pdgfra
Lrrc2	Lrrc2			Vip	Pecam1
Mdga1	Mdga1			Wnt2	Pfkfb1
Mdk	Mdk			Wnt5b	Pkp3
Megf6	Megf6				Pld2
Mgst1	Mgst1				Pld4
Mir99ahg	Mir99ahg				Pld6
Morc1	Morc1				Plscr4
Mt3	Mt3				Psmb10
Mylk3	Mylk3				Psmb8
Ncf1	Ncf1				Psmb9
Negr1	Negr1				Ptgr1
Nexn	Nexn				Ptpn18
Nfix	Nfix				Ptrf
Nlrp4e	Nlrp4e				Rasgrp2
Nmi	Nmi				Rasl11b
Nuggc	Nuggc				Rgs10
Oas1c	Oas1c				Rhox7b
Olfml1	Olfml1				Rny1
Padi3	Padi3				Ropn1l
Papss2	Papss2				Rpsa-ps2
Parm1	Parm1				Runx1t1
Parp12	Parp12				Selenbp1
Pax3	Pax3				Shisa3
Pbld2	Pbld2				Slc27a6
Pcsk2	Pcsk2				Spata45
Phf19	Phf19				Ssmem1
Phlda1	Phlda1				Sulf1
Platr27	Platr27				Susd5
Prkcdbp	Prkcdbp				Sybu
Pros1	Pros1				Tdrd9
Rbl2	Rbl2				Thrb
Rerg	Rerg				Vsig1
Rhd	Rhd				Xrra1
Rhox7a	Rhox7a				Zfp600
Samd13	Samd13				Zfp809
Sec14l2	Sec14l2				Zswim7
Serpine2	Serpine2
Sfrp2	Sfrp2
Slc25a21	Slc25a21
Slc35f3	Slc35f3
Slc43a3	Slc43a3
Slit1	Slit1
Sp100	Sp100
Sp140	Sp140
Spag16	Spag16
Ssc4d	Ssc4d
Stamos	Stamos
Steap1	Steap1
Syde1	Syde1
Syngr4	Syngr4
Tbc1d8b	Tbc1d8b
Tbx15	Tbx15
Tcea3	Tcea3
Tcte3	Tcte3
Tead2	Tead2
Tex19.1	Tex19.1
Timp3	Timp3
Tm4sf1	Tm4sf1
Tmem179	Tmem179
Tmem218	Tmem218
Tmigd3	Tmigd3
Tnc	Tnc
Tnfrsf23	Tnfrsf23
Tnnt1	Tnnt1
Tpm1	Tpm1
Triqk	Triqk
Tspan33	Tspan33
Ugdh	Ugdh
Vegfc	Vegfc
Vipr2	Vipr2
Vwa5a	Vwa5a
Wdr63	Wdr63
Wfdc15a	Wfdc15a
Wnt6	Wnt6
Zcwpw1	Zcwpw1
Znf41-ps	Znf41-ps
