# Supplementary material for: Mov10 suppresses retroelements and regulates neuronal development and function in the developing brain
Source: BMC Biol. 2017 Jun 29;15:54. doi: 10.1186/s12915-017-0387-1 (PMC5492891; doi:10.1186/s12915-017-0387-1)
Supplement: Supplementary file 11 — Mouse brain Mov10 clip targets. (XLSX 219 kb) [file 12915_2017_387_MOESM11_ESM.xlsx]

## Sheet: Summary
				Unique Mapped	Overlapping regions	Attemp 3 (min read length 18)
				Overlap between [no overlap with controls]	930	counts (distinct sequence)	# of reads (raw, including PCR artifacts)
				known 3'UTR	474	1371	7430
				known 5'UTR	30	82	133
				coding exons	174	410	1503
				intergenic or introns area	252	469	2704

## Sheet: Allregion
Region_Location	Region_Chromosome	Region_Start	Region_End	Sequence_Length	Sequence	Gene	Entrez_ID	Overlap_Region	Strand
chr12:69374097-69374122	chr12	69374097	69374122	25	CTGCAAAGTTAGCAACTTCGCTGTT	Arf6	11845	3UTR	+
chr7:142651302-142651327	chr7	142651302	142651327	25	GCTGAGGGACCCTCTGTGCCATGCT	Igf2	16002	3UTR	-
chr5:140623163-140623187	chr5	140623163	140623187	24	GGAGCCCAAGAGGACAGAAGGGCA	Ttyh3	78339	3UTR	-
chr11:106058176-106058203	chr11	106058176	106058203	27	CTTTCCCCATTGTGAAATAGGGCAGGT	Dcaf7	71833	3UTR	+
chr7:15950119-15950146	chr7	15950119	15950146	27	GGTAGGCAGGCAGGGTGAGTGGGCCAG	Ehd2	259300	3UTR	-
chr19:44305732-44305767	chr19	44305732	44305767	35	AGATCTGATTGAGGGAGTTTTCTAACAGTCCTTGC	Scd2	20250	3UTR	+
chr10:77597966-77597985	chr10	77597966	77597985	19	TTCTGCCTTCCAGGAAAAC	Pttg1ip	108705	3UTR	+
chr9:45937905-45937924	chr9	45937905	45937924	19	GTTCATAGAAAACAATTGC	Sidt2	214597	3UTR	-
chr15:83575916-83575943	chr15	83575916	83575943	27	GGGGCAGGATCCCAGCGCCCAGCAGTT	Ttll12	223723	3UTR	-
chr19:10629727-10629772	chr19	10629727	10629772	45	CGGGGAACTCCCTTCTTCACAGAGAAGGAGGTGGGGGCTGTGAAT	Ddb1	13194	3UTR	+
chr11:3640738-3640759	chr11	3640738	3640759	21	AAGAAGTAAGTAGTGTACTCT	Tug1	544752	3UTR	-
chr2:168634713-168634765	chr2	168634713	168634765	52	ACCTCCTCCTGGGAGAGCGCCGGAGGCCGGAGGCCCTGCCCGAGGCAGCCCT	Atp9a	11981	3UTR	-
chr11:106058382-106058402	chr11	106058382	106058402	20	CTCTCCTCCTGTGAGGCAGC	Dcaf7	71833	3UTR	+
chr10:116389091-116389109	chr10	116389091	116389109	18	TACCCTGCATGCACGGTT	Ptprb	19263	3UTR	+
chr14:21795513-21795549	chr14	21795513	21795549	36	CAGAAGCAAGGAAAGGTTTTGAGTTCTTGGGGGTGC	Samd8	67630	3UTR	+
chr4:131924851-131924881	chr4	131924851	131924881	30	GCTCCTCAGGCACTGGGTGGGGAGTAGCAG	Epb4.1	269587	3UTR	-
chr10:60133633-60133683	chr10	60133633	60133683	50	cctcctccccttcctcctccCTCCAGCTGGAGTTACTTGAAACTTCCTGC	Spock2	94214	3UTR	+
chr4:137320013-137320045	chr4	137320013	137320045	32	GCTCCCCACCCCATGCTCATAGCTTCTTAAGG	Cdc42	12540	3UTR	-
chr15:7194816-7194844	chr15	7194816	7194844	28	AAAGGATCCCGAAAGTACAATACTTGGC	Lifr	16880	3UTR	+
chr19:47264799-47264829	chr19	47264799	47264829	30	AAGGACAGGGGAGGTGGGGAAGGCTGGCTC	Sh3pxd2a	14218	3UTR	-
chr13:54591022-54591044	chr13	54591022	54591044	22	AACTGATTTGCGCTTCCACCGC	Higd2a	67044	3UTR	+
chr9:27009330-27009355	chr9	27009330	27009355	25	GGTCCCAGTAGTGAGAGGCCAGAGG	Vps26b	69091	3UTR	-
chr13:94192886-94192914	chr13	94192886	94192914	28	CTCAGGGAAACCAGTGTTCTCTGCCTTC	Lhfpl2	218454	3UTR	+
chr16:4615109-4615138	chr16	4615109	4615138	29	AAAGGCCTGGCCATCTGGCAGGGTTCTTT	Glis2	83396	3UTR	+
chr14:120504789-120504808	chr14	120504789	120504808	19	AAAGCTGCCTTTAAGGGCC	Rap2a	76108	3UTR	+
chr11:55395303-55395332	chr11	55395303	55395332	29	AACACAGCCAGTGAGACACTGGGTAGTGC	Sparc	20692	3UTR	-
chr7:142652496-142652564	chr7	142652496	142652564	68	GCCCATAGGTGTGCTCAGGGTAGGGGTTGTCCCCCAGATCTTTCCTCCCAGGAGCACAACTAGGGGTC	Igf2	16002	3UTR	-
chr8:72151895-72151913	chr8	72151895	72151913	18	AGAAGTTCCGCTTATTAC	Tpm4	326618	3UTR	+
chr1:93016799-93016843	chr1	93016799	93016843	44	GTCCACCGCGGACAGCTCAGGTCACCTGGTTTCTAGTTTAATCT	Kif1a	16560	3UTR	-
chr15:31458025-31458056	chr15	31458025	31458056	31	GGGCTAGGGGAACCAGGCTTCCTCTGAGTAT	March6	223455	3UTR	-
chr1:166316403-166316422	chr1	166316403	166316422	19	TCCAGATCTAGAGGGGGAT	Ildr2	100039795	3UTR	+
chr6:117178677-117178701	chr6	117178677	117178701	24	CTTCCTCTGCTCCTGAGCAGGGCT	Cxcl12	20315	3UTR	+
chr2:84602509-84602545	chr2	84602509	84602545	36	AGACAGTGTGTAATTTTCAGTTCTTCCCATTGCTTC	Ctnnd1	12388	3UTR	-
chr11:43491409-43491434	chr11	43491409	43491434	25	GGGCTGTGGACTGACAATCTTGGGA	C1qtnf2	69183	3UTR	+
chr6:119350789-119350821	chr6	119350789	119350821	32	TTAGGATGAGCTCTGCAGCTGCTGCACTGGGC	Cacna2d4	319734	3UTR	+
chr6:85214617-85214669	chr6	85214617	85214669	52	GGGGAACCCAAGTTCAGTCCTTCGCTTCCAGGCAGGGAATGGAAGCTCGGAG	Sfxn5	94282	3UTR	-
chr11:104330197-104330226	chr11	104330197	104330226	29	TCTCCTTCCTGACGTGGCTCCAGGCCAGT	Mapt	17762	3UTR	+
chr6:97111866-97111889	chr6	97111866	97111889	23	gcacacctgtaaggtgagcactc	Eogt	101351	3UTR	-
chr16:57169827-57169845	chr16	57169827	57169845	18	GTTGCTATGATCTCCATC	Tbc1d23	67581	3UTR	-
chr18:20674134-20674154	chr18	20674134	20674154	20	GGTCTGTAGCTATTAAAAGC	Ttr	22139	3UTR	+
chr10:86348962-86348985	chr10	86348962	86348985	23	GGGGATAGATCTGTCTGGGAGAT	Timp3	21859	3UTR	+
chr7:79360844-79360872	chr7	79360844	79360872	28	ttgacaagtgccccagggaattctcatc	Abhd2	54608	3UTR	+
chr5:147562933-147562965	chr5	147562933	147562965	32	GTCATTAGACCCCAGACAAGGTATGAAACAGA	Flt1	14254	3UTR	-
chr13:55315270-55315296	chr13	55315270	55315296	26	TTTGGCCTTTCTGACTCAGTTACAGC	Nsd1	18193	3UTR	+
chr5:148327654-148327673	chr5	148327654	148327673	19	GTTAGTATCGGACTTAATC	Slc7a1	11987	3UTR	-
chrX:162412686-162412704	chrX	162412686	162412704	18	GTCCTTGACTCCCAATTT	Reps2	194590	3UTR	-
chr1:72858259-72858279	chr1	72858259	72858279	20	AGAGCTACGGTGTCTGAACG	Igfbp5	16011	3UTR	-
chr12:71991708-71991746	chr12	71991708	71991746	38	CAGGCTGCAAGCATCCTGGCTGCGGTGCTGATGGAGAC	Daam1	208846	3UTR	+
chr15:103193708-103193739	chr15	103193708	103193739	31	AAGGAAAACAAAGATATCTTCCCCATCCCTT	Cbx5	12419	3UTR	-
chr17:46414231-46414254	chr17	46414231	46414254	23	TGTCCTCCTGTAGGTTCCATTCC	Zfp318	57908	3UTR	+
chr14:69717588-69717646	chr14	69717588	69717646	58	GCAGATTAATCCTTTCCCCCACTCCATCAGCAGATCTACTTCTAAGATGGAAGCGGTT	Chmp7	105513	3UTR	-
chr11:52407740-52407769	chr11	52407740	52407769	29	tagtgaaggcacttgctgcctaccctgac	9530068E07Rik	213673	3UTR	+
chr15:81848464-81848483	chr15	81848464	81848483	19	GCTCCCGGGCTCCTCTCTA	Tob2	57259	3UTR	-
chr12:32978558-32978584	chr12	32978558	32978584	26	CAGCTCCTCTGCTTCTCCTGCCTTCC	Sypl	19027	3UTR	+
chr2:166567770-166567791	chr2	166567770	166567791	21	GCTTGAGGCAGTGACCAAGCA	Prex1	277360	3UTR	-
chr1:118299390-118299411	chr1	118299390	118299411	21	gcctcctgtgtacctgggagc	Tsn	22099	3UTR	-
chr4:156165896-156165917	chr4	156165896	156165917	21	GCCTCCGGGGACAGGCAAACA	Agrn	11603	3UTR	-
chr1:169972597-169972618	chr1	169972597	169972618	21	GGGAACAGGACATGGGGCAAG	Ddr2	18214	3UTR	-
chr5:140622239-140622275	chr5	140622239	140622275	36	GGACTTCAGTCCCCGGACCCCAGGACATGCTCCTCC	Ttyh3	78339	3UTR	-
chr4:34569598-34569631	chr4	34569598	34569631	33	AATCAACAGTGACACCAACCCCGCTGCTCTTGG	Orc3	50793	3UTR	-
chr18:53954278-53954307	chr18	53954278	53954307	29	ATAAGCACCGGGTCACTCTGTTGCCCTCT	Csnk1g3	70425	3UTR	+
chr16:16927097-16927117	chr16	16927097	16927117	20	GTTTGATTCAGCTTCTGTAG	Ppm1f	68606	3UTR	+
chr19:44304612-44304633	chr19	44304612	44304633	21	AGTCCCGCTGCTGTTTGTGGC	Scd2	20250	3UTR	+
chr15:25812612-25812633	chr15	25812612	25812633	21	GAGGCGGGGCATGGATCCACT	Myo10	17909	3UTR	+
chr4:34566520-34566541	chr4	34566520	34566541	21	AGAACATGCCCTTCACTGGTT	Akirin2	433693	3UTR	+
chr6:117177610-117177629	chr6	117177610	117177629	19	CATCTGGACCCTTCCTGTT	Cxcl12	20315	3UTR	+
chr16:37887795-37887826	chr16	37887795	37887826	31	TTTAGAAGGCAGTTTTATGGTTGCTGTCAGG	Lrrc58	320184	3UTR	+
chr3:69072824-69072844	chr3	69072824	69072844	20	ACTTGATTTGTACATCTACT	Kpna4	16649	3UTR	-
chr10:41529952-41529972	chr10	41529952	41529972	20	GAGAGAGGTTGCTCTAGATT	Cd164	53599	3UTR	+
chr15:102434850-102434873	chr15	102434850	102434873	23	ACACTTTGAAGGAGCCCTGGTGC	Sp1	20683	3UTR	+
chr2:33730828-33730856	chr2	33730828	33730856	28	GGAGAGCGGGGCTCTCCATGTGGCAGAG	Mvb12b	72543	3UTR	-
chr10:60371034-60371053	chr10	60371034	60371053	19	CTGCTGCTGTAGAGACAGC	4632428N05Rik	74048	3UTR	+
chr11:97682486-97682509	chr11	97682486	97682509	23	CAACTCTGCTCCTTTTCCAGGGC	Mllt6	246198	3UTR	+
chr8:105328956-105328982	chr8	105328956	105328982	26	ATGCTGCGTGGCCCCATGCCTGGAGC	Tmem208	66320	3UTR	+
chr2:26056013-26056040	chr2	26056013	26056040	27	ACCCCCTTCCTCCGGTCCTGTTCTCCA	Nacc2	67991	3UTR	-
chr4:133198288-133198307	chr4	133198288	133198307	19	GCTGAGAGGTCCTCTAGGC	Wasf2	242687	3UTR	+
chrX:8061463-8061482	chrX	8061463	8061482	19	actccaggctagggagggc	Suv39h1	20937	3UTR	-
chr2:148438625-148438683	chr2	148438625	148438683	58	GCCTCTTAGATGCCCTAAGCCAGAATTTTCCAGTCTCAAGTATGAGGACAGCAAGAAT	Cd93	17064	3UTR	-
chr9:59967256-59967284	chr9	59967256	59967284	28	GTGGGTGAAGCTAACGGCCAGCCACACT	Thsd4	207596	3UTR	-
chr14:54887171-54887207	chr14	54887171	54887207	36	AGCAGTCAGAGTGGGAGGCTCTGACTTGCTCAGGAC	Bcl2l2	12050	3UTR	+
chr14:69718093-69718120	chr14	69718093	69718120	27	GTCTTGGCGTGAGCAGCAGCATCCAGA	Chmp7	105513	3UTR	-
chr14:46811533-46811558	chr14	46811533	46811558	25	GTCCCCCTAACAATGACAGATGCAG	Gmfb	63985	3UTR	-
chr15:76171561-76171587	chr15	76171561	76171587	26	ATCTTCCCATGGGGAAGGGGCTTCTC	Plec	18810	3UTR	-
chr8:84706987-84707009	chr8	84706987	84707009	22	GGGAGGGCTTCGCTCAACTTCC	Nfix	18032	3UTR	-
chr13:99422201-99422229	chr13	99422201	99422229	28	ACCTCCTGTGACAAATGACAGAGGGGGG	Map1b	17755	3UTR	-
chr16:32907299-32907318	chr16	32907299	32907318	19	GAAAGTAAGCTCCAGTTCT	Fyttd1	69823	3UTR	+
chr6:55347895-55347923	chr6	55347895	55347923	28	TGACCGGAGCCTGGACAATCTGCAGAGG	Aqp1	11826	3UTR	+
chr17:73830885-73830905	chr17	73830885	73830905	20	AGAAGCTGAAAGAGGAGGAC	Ehd3	57440	3UTR	+
chr12:85340791-85340811	chr12	85340791	85340811	20	GCTGGAACGGAGGGAAGCAG	Tmed10	68581	3UTR	-
chr7:142651155-142651191	chr7	142651155	142651191	36	ACTGGGTGGGTGTCCAGCCAAATGGGCAGGTAATTT	Igf2	16002	3UTR	-
chr15:77761372-77761409	chr15	77761372	77761409	37	CCCAGAAGGGAGTGGGGGGATTCCCAGAGTGCCCCAT	Myh9	17886	3UTR	-
chr15:79827496-79827535	chr15	79827496	79827535	39	GCTGCCACCCTCAATGGTGTCGAGGGAGGGACCCATTTT	Cbx6	494448	3UTR	-
chr19:47261223-47261257	chr19	47261223	47261257	34	GCTGGACTCTTGGCTGGTGAGAGCAAAAATCCCT	Sh3pxd2a	14218	3UTR	-
chr6:148233347-148233377	chr6	148233347	148233377	30	GTCCCACTTTGATAGGAAGCCATCGGTTTT	Tmtc1	387314	3UTR	-
chr11:107936816-107936850	chr11	107936816	107936850	34	GGAGCTGGATGCTGGCGGTTTAAGGAAGAACCCA	Prkca	18750	3UTR	-
chr18:68263979-68264004	chr18	68263979	68264004	25	AACAAAGGTGCTCACCTGTTCAACA	Fam210a	108654	3UTR	-
chr2:15077745-15077769	chr2	15077745	15077769	24	AGATGAAAGTAAGAATGAACCCTT	Arl5b	75869	3UTR	+
chrX:145449104-145449138	chrX	145449104	145449138	34	AGTCACCAGGACTAATTTAAGGTGACTGAGCCAT	Amot	27494	3UTR	-
chr7:80090667-80090687	chr7	80090667	80090687	20	CTACTGTCCTTGCAGGGAGC	Zfp710	209225	3UTR	+
chr7:59308444-59308467	chr7	59308444	59308467	23	TGAATAGTTTGTACAGGTGGATT	C230091D08Rik	330544	3UTR	-
chr19:47265865-47265888	chr19	47265865	47265888	23	GCCCAGGTTGGAGAAAGTGGGCA	Sh3pxd2a	14218	3UTR	-
chr10:86347794-86347818	chr10	86347794	86347818	24	TCTTTCCCCTGTGCTGACAGGGGG	Timp3	21859	3UTR	+
chrX:74032323-74032346	chrX	74032323	74032346	23	GCTTTTCCCTCCAACCTCCTGTC	Mecp2	17257	3UTR	-
chr13:25208650-25208670	chr13	25208650	25208670	20	CTGGTCTAGAGAAGATAATG	Dcdc2a	195208	3UTR	+
chr9:116088532-116088562	chr9	116088532	116088562	30	GTTCCCTTGCAGAGGCAGATGAAACTTATT	Tgfbr2	21813	3UTR	-
chr2:148438551-148438576	chr2	148438551	148438576	25	ACTGATGTCGTGGGTAGAGAAGGCA	Cd93	17064	3UTR	-
chr10:60133187-60133214	chr10	60133187	60133214	27	atgcccaggaagagtgagggcagcccc	Spock2	94214	3UTR	+
chr16:37882808-37882837	chr16	37882808	37882837	29	TGAGCTGCGTGTGGCCCTGTGCTGCTCAC	Lrrc58	320184	3UTR	+
chr19:8626801-8626832	chr19	8626801	8626832	31	ACGTTGCTCTGCTTCCTGTAGGTTCAGGGGC	Slc22a6	18399	3UTR	+
chr11:95006148-95006185	chr11	95006148	95006185	37	TTGGTCTAGCCCAGGAATGCCAGGAGGGAGGGAGGTC	Ppp1r9b	217124	3UTR	+
chr13:34181553-34181573	chr13	34181553	34181573	20	GCCCAGAGAAGCTGGTGCCT	Slc22a23	73102	3UTR	-
chr9:43805936-43805972	chr9	43805936	43805972	36	TAGCCACAGGGAGAAGGAAGATGGAGGAGCTGGGCT	Pvrl1	58235	3UTR	+
chr2:79834722-79834740	chr2	79834722	79834740	18	GATCTCCAGTGTGACCCC	Pde1a	18573	3UTR	-
chr2:33247065-33247095	chr2	33247065	33247095	30	CAGGTCCTGGCTGAGAAGGGAAGGCCAGGC	Angptl2	26360	3UTR	+
chr2:28552766-28552789	chr2	28552766	28552789	23	CAGGGCCTACAGAGTGAGGGAGC	Ralgds	19730	3UTR	+
chr2:157562293-157562320	chr2	157562293	157562320	27	aacccccggcccttcactgatcttgct	Nnat	18111	3UTR	+
chr2:130554060-130554083	chr2	130554060	130554083	23	TGAAGCTGGGGCTCTCCTGGGTT	Ptpra	19262	3UTR	+
chr11:50806054-50806076	chr11	50806054	50806076	22	GGGTGACAGGAGGGTGGTGGGC	Adamts2	216725	3UTR	+
chr11:105928253-105928276	chr11	105928253	105928276	23	CCAGTCAGGCTACAGCTGGCTGC	Tanc2	77097	3UTR	+
chr3:9428327-9428347	chr3	9428327	9428347	20	ACCTAAGCTGGGTCATCTTT	Zfp704	170753	3UTR	-
chr4:130825395-130825428	chr4	130825395	130825428	33	AGAGGTGGTGATGTGTCCTGGACTTCTCTGGGC	Sdc3	20970	3UTR	+
chr11:32058664-32058691	chr11	32058664	32058691	27	TTGACAGAGTTGTCCAGACTTCCCAGC	Nsg2	18197	3UTR	+
chr7:80915727-80915754	chr7	80915727	80915754	27	AACCAGGGCTACCAAGAAGTGCCAACG	Sec11a	56529	3UTR	-
chr1:133910624-133910642	chr1	133910624	133910642	18	AGGAAGCTGGCAAGGTCC	Prelp	116847	3UTR	-
chr11:100957266-100957295	chr11	100957266	100957295	29	GCTCTAAAGTTTCACATTAGAGAAAGATC	Ptrf	19285	3UTR	-
chr4:129646717-129646740	chr4	129646717	129646740	23	GCCCAGAATACAAGCAGAGAAAA	Kpna6	16650	3UTR	-
chr1:153908989-153909044	chr1	153908989	153909044	55	TTACTGCTTAGGGTTTCCCTGCCCACTCTGCAGGAGCAGATGTTGGACAGGTAGC	Glul	14645	3UTR	+
chr6:34156553-34156573	chr6	34156553	34156573	20	GTCTTTTTAAGGGGGCTTTT	Slc35b4	58246	3UTR	-
chr10:60131891-60131914	chr10	60131891	60131914	23	ATCCTGCCTTTCTTCCTTCCTCT	Spock2	94214	3UTR	+
chr16:8619462-8619496	chr16	8619462	8619496	34	ACCCACACGCCTTCCCTCCATTCCTGAGCAGGAC	Abat	268860	3UTR	+
chr11:53419543-53419563	chr11	53419543	53419563	20	CTGAGAAGGTCTGGGAAGAC	Aff4	93736	3UTR	+
chr5:113087614-113087644	chr5	113087614	113087644	30	AATCCCTGCTCAGCAGCTAAGTTGAGGACT	2900026A02Rik	243219	3UTR	-
chr2:91018614-91018642	chr2	91018614	91018642	28	CGGCAGGAGGTGCTGCGGTCCCCTTCCT	Celf1	13046	3UTR	+
chr8:70093138-70093157	chr8	70093138	70093157	19	GTCAGATAGCACAGATCCA	Ncan	13004	3UTR	-
chr17:72940142-72940182	chr17	72940142	72940182	40	AGGCTGTCAGAGTCCCCAGGGACCTGGGAGGCTTTAAGAC	Lbh	77889	3UTR	+
chr2:155388511-155388533	chr2	155388511	155388533	22	AGGGTCTCCTAGCCCAGTAAGC	Trp53inp2	68728	3UTR	+
chr1:172271781-172271830	chr1	172271781	172271830	49	GAGGGAGCAGCCGTCACCCTGACAACCTCTGAGACAAGCACCGTCACCA	Atp1a2	98660	3UTR	-
chr2:27762124-27762149	chr2	27762124	27762149	25	GCTGTCCCCGTTGTAGAACTGGGGC	Rxra	20181	3UTR	+
chr5:139427709-139427738	chr5	139427709	139427738	29	AGATGTGTGGTAGAAGGACTTACCACCAC	Gper1	76854	3UTR	+
chr16:24990747-24990771	chr16	24990747	24990771	24	TAGGTGCTGAGATAAGGAAGCATC	Lpp	210126	3UTR	+
chr10:95547338-95547388	chr10	95547338	95547388	50	AGCGCCTGCACAGATAAGCACAAACAGCAGTCTCCCCGCTGCAGGCGGCT	Nudt4	71207	3UTR	-
chr4:126149665-126149707	chr4	126149665	126149707	42	CCCGGCCCCTCAGCGTGGGGCCAGAGTACTGGATATGGGACT	Eva1b	230752	3UTR	+
chr15:100619689-100619712	chr15	100619689	100619712	23	AAAGCATTCTGAGGTAAGGAGGT	Dazap2	23994	3UTR	+
chr13:56741979-56742015	chr13	56741979	56742015	36	GGGAGCCTTAGGACGGTCAGGCAATGCACTCTTTAC	Smad5	17129	3UTR	+
chr11:70730099-70730122	chr11	70730099	70730122	23	ATGAagcattgggatgctgagac	Kif1c	16562	3UTR	+
chr3:9431225-9431252	chr3	9431225	9431252	27	GCTTGCCAGCAGAAACTGCATTCAGAC	Zfp704	170753	3UTR	-
chr4:45375225-45375257	chr4	45375225	45375257	32	GAAGGGAGCTAGAGTCCTCTTTAAGCTGCTGT	Dcaf10	242418	3UTR	+
chr11:69600779-69600802	chr11	69600779	69600802	23	ACAGTGTTCACCCCTGGGAAGCA	Atp1b2	11932	3UTR	-
chr12:112960071-112960091	chr12	112960071	112960091	20	AACACACAGCTAGTTTCCCT	Brf1	72308	3UTR	-
chr8:121881574-121881610	chr8	121881574	121881610	36	GGACACACCCCAGGATGGAACTGGGTCCCTGCCCTC	Slc7a5	20539	3UTR	-
chr7:68228055-68228094	chr7	68228055	68228094	39	AGACTCCTGGGCCCTACTCTCTCCTTTCCTTGCTTCCCC	Igf1r	16001	3UTR	+
chr5:134218001-134218022	chr5	134218001	134218022	21	GCTGTTCAGATGACCTGTGAC	Gtf2ird2	114674	3UTR	+
chr13:54107253-54107290	chr13	54107253	54107290	37	TGAACTAGACCAGCATCTGTGAACATTGTGCTATGTT	Sfxn1	14057	3UTR	+
chr7:122080101-122080138	chr7	122080101	122080138	37	TGCCCTTCCCTTCTAAGCTGTAGTTTGGGAATCCAGC	Ubfd1	28018	3UTR	+
chr3:59152393-59152411	chr3	59152393	59152411	18	TGTGTGCTATATGTACAT	F630111L10Rik	320463	3UTR	-
chr7:142575853-142575878	chr7	142575853	142575878	25	ACAGAGTCACGGGTGCTTTGAGTCT	H19	14955	3UTR	-
chr7:63890293-63890328	chr7	63890293	63890328	35	GGCCACCCACCCCTGCCCTGACCCACACTGCAGAC	Klf13	50794	3UTR	-
chr15:100620102-100620139	chr15	100620102	100620139	37	TAAGGATCCTCTGAAGCCCCCTGTGTGACCTGAGCAC	Dazap2	23994	3UTR	+
chr7:142653242-142653274	chr7	142653242	142653274	32	GGATAAGGAGAGGGCACTGAAGCAATGACATG	Igf2	16002	3UTR	-
chr4:141113294-141113316	chr4	141113294	141113316	22	ACCCCCAGATGgggtagagcag	Szrd1	213491	3UTR	-
chr2:132308971-132308990	chr2	132308971	132308990	19	CAGACTCCTCCGCTTGGGT	Cds2	110911	3UTR	+
chr15:12270768-12270798	chr15	12270768	12270798	30	AGGGGAGCTCATTCCTGGAGCCCTCAGTTT	Mtmr12	268783	3UTR	+
chr2:150830553-150830580	chr2	150830553	150830580	27	TGACTGTGCCCACGCCAGTCTTCAGGC	Pygb	110078	3UTR	+
chr15:77760977-77760999	chr15	77760977	77760999	22	ACCCAGAACTAGAGCACTTACT	Myh9	17886	3UTR	-
chr4:129645140-129645175	chr4	129645140	129645175	35	CTCCGTCCTGGATCTGCAGGGACCTGGAGAAGTTT	Kpna6	16650	3UTR	-
chr14:65053187-65053208	chr14	65053187	65053208	21	ACGGAACTGGCTTAAGGCAGG	Extl3	54616	3UTR	-
chr12:105838559-105838579	chr12	105838559	105838579	20	AAAGAAGACGGTCCGCTAAC	Papola	18789	3UTR	+
chr12:105837807-105837833	chr12	105837807	105837833	26	ACCTTGACCCTGTGGCTGCGTGACAC	Papola	18789	3UTR	+
chr2:152781192-152781227	chr2	152781192	152781227	35	AGGTAGGGAAGCCCCTGGGGTTCCCACAGCTGCTC	Bcl2l1	12048	3UTR	-
chr8:23448568-23448592	chr8	23448568	23448592	24	TGGGGGGCTCCAGATTGGGAACCC	Sfrp1	20377	3UTR	+
chr10:60133327-60133353	chr10	60133327	60133353	26	ATCCACTGAGTATTGATCGGTTGGAC	Spock2	94214	3UTR	+
chr19:47265503-47265537	chr19	47265503	47265537	34	AACCAGCAGCCCTTGGTCAGAGGAGATGCTGGCA	Sh3pxd2a	14218	3UTR	-
chr12:104689811-104689827	chr12	104689811	104689827	16	ATTCAAAAGATCACCT	Dicer1	192119	3UTR	-
chr9:62851498-62851528	chr9	62851498	62851528	30	ATGCTGTTGAGAACCCAGTCTCCAGGGAGC	Cln6	76524	3UTR	+
chr5:113739513-113739547	chr5	113739513	113739547	34	CGGGTGCCTTGGAGGTCCTGAGACCTCAGAAGGC	Ficd	231630	3UTR	+
chr11:105927471-105927499	chr11	105927471	105927499	28	ACTCCAGAAGAATCACAGTTGGGTGGTT	Tanc2	77097	3UTR	+
chr7:79360292-79360315	chr7	79360292	79360315	23	AGTAGGCGGCTCTCCCTGGGAGC	Abhd2	54608	3UTR	+
chr7:132237738-132237762	chr7	132237738	132237762	24	ACGAACAAAAACGAAAGAGCCTCC	Chst15	77590	3UTR	-
chr16:38242501-38242528	chr16	38242501	38242528	27	ACTCTCCAAGAGAGTTGTATTGTCTGC	Gsk3b	56637	3UTR	+
chr10:80640574-80640596	chr10	80640574	80640596	22	GGGGCAGCAGAGAGGCGGTCCC	Csnk1g2	103236	3UTR	+
chr10:61433065-61433094	chr10	61433065	61433094	29	AAAGCAGACAGAGCCACGGGTGTGCCAGG	Eif4ebp2	13688	3UTR	-
chr1:172273348-172273399	chr1	172273348	172273399	51	GCCAGCTTCCCGTCTCAAGGAAAGTGAACACTTCCCTGTGTACAGCGGCCG	Atp1a2	98660	3UTR	-
chr2:28039019-28039050	chr2	28039019	28039050	31	TGACTTTGCTCTGTCCTGTTCTTCTGTCGGT	Col5a1	12831	3UTR	+
chr1:34814635-34814660	chr1	34814635	34814660	25	GCAGCAGCCGAGGAAGGAAGGCCCC	Fam168b	214469	3UTR	-
chr19:44306314-44306337	chr19	44306314	44306337	23	cttcccgacctgacctaatcagc	Scd2	20250	3UTR	+
chr1:85849878-85849906	chr1	85849878	85849906	28	AAAACAGTAGAGCTAGCAGCAACACCTT	Cab39	12283	3UTR	+
chr9:62419668-62419702	chr9	62419668	62419702	34	GGGGAACGTCGGTGGTTGGAGAGGAGAGGCCCCA	Coro2b	235431	3UTR	-
chr2:91212958-91212979	chr2	91212958	91212979	21	caaggctgtatgtttgatcGC	Acp2	11432	3UTR	+
chr17:27752936-27752969	chr17	27752936	27752969	33	ACCCACACTGAGCAGCCTGCCCCGCTGGAGGAG	D17Wsu92e	224647	3UTR	-
chr7:142651415-142651440	chr7	142651415	142651440	25	GGGCAGGGGGACTGCACTGGAAGCA	Igf2	16002	3UTR	-
chr10:77899679-77899709	chr10	77899679	77899709	30	AATTTCTGCTCAGAGCGGCATCTAGACCCT	Lrrc3	237387	3UTR	-
chr2:32231568-32231595	chr2	32231568	32231595	27	TTAGCCCCCTGGGTGGCTTTGTTCCCC	Prrc2b	227723	3UTR	+
chr2:131177823-131177848	chr2	131177823	131177848	25	ACCGGACAGCTCCCCACCCATCCAG	Cenpb	12616	3UTR	-
chr4:47411733-47411757	chr4	47411733	47411757	24	CAGACTCCTTTTGAAAGGGGAGGC	Tgfbr1	21812	3UTR	+
chr3:96624999-96625027	chr3	96624999	96625027	28	AACGGTAGCTGTTCTGTTTAGAGAGAAC	Lix1l	280411	3UTR	+
chr2:122684139-122684165	chr2	122684139	122684165	26	GTTCTGCAACCCATGGAGAACAGCCT	Slc30a4	22785	3UTR	-
chr15:36478023-36478053	chr15	36478023	36478053	30	AGAGGAGAAGATACCAGTAGCGAGAGGCTT	Ankrd46	68839	3UTR	-
chr16:32473351-32473370	chr16	32473351	32473370	19	TTATGTACTGCTGTGTGGC	Pcyt1a	13026	3UTR	+
chr4:148153162-148153187	chr4	148153162	148153187	25	AGGCAGTCCCCAAGCCTGTCAGATA	Fbxo44	230903	3UTR	-
chr17:27752170-27752196	chr17	27752170	27752196	26	AGCTCCGAGGCCAGAAGCAGGAAGAA	D17Wsu92e	224647	3UTR	-
chr7:133884059-133884080	chr7	133884059	133884080	21	GTCCCCCCTGCCCAGTGGATC	Adam12	11489	3UTR	-
chr2:93419348-93419373	chr2	93419348	93419373	25	CCCCAGGAGGCCCCTCAGTTCAGTT	Cd82	12521	3UTR	-
chr8:70384072-70384093	chr8	70384072	70384093	21	ACCTCCCAGGAGTCCCCCTGA	Crtc1	382056	3UTR	-
chr9:44924123-44924148	chr9	44924123	44924148	25	AAGCATCCTCCCGCATTCACTCTGG	Ube4a	140630	3UTR	-
chr13:104949181-104949219	chr13	104949181	104949219	38	GTCTTCAGTTGTACAAAGGACAATTGCACAGAAGGTGT	Rgs7bp	52882	3UTR	-
chr2:3227710-3227739	chr2	3227710	3227739	29	AAAGTGCCAGAATGACTCTTCTGCGCATT	Fam171a1	269233	3UTR	+
chr4:118432409-118432446	chr4	118432409	118432446	37	AGGGCTGGCCGGCACGCACCCGGGTCTTGTGGCCTTT	Elovl1	54325	3UTR	+
chr7:142652006-142652038	chr7	142652006	142652038	32	ACTCCCAACTCAGGCCAAGCGATAGAGAGAGA	Igf2	16002	3UTR	-
chr1:85907657-85907677	chr1	85907657	85907677	20	CCCCTGCCCTGTTCTTTCTC	Itm2c	64294	3UTR	+
chr5:124887290-124887308	chr5	124887290	124887308	18	Cttcattcattcactgag	Zfp664	269704	3UTR	+
chr10:93860331-93860359	chr10	93860331	93860359	28	AATCATACAAAGATTTTAAGCAGCTAAA	Metap2	56307	3UTR	-
chr15:98134729-98134748	chr15	98134729	98134748	19	GCGTCAGAAGGTCCTATTC	Asb8	78541	3UTR	-
chr2:29739839-29739870	chr2	29739839	29739870	31	TGAGCTGGGCAGAAAGGAGGGCTTACCTTCT	Rapgef1	107746	3UTR	+
chr10:128678767-128678793	chr10	128678767	128678793	26	AATCCCCACACTCGAGTGGGGTGAGT	Rab5b	19344	3UTR	-
chr8:110739213-110739242	chr8	110739213	110739242	29	ACGGAAAGACAACCAGGCTGGATCCCAGC	Mtss1l	244654	3UTR	+
chr3:90100613-90100640	chr3	90100613	90100640	27	GAAGTTTTGTTTTTGGGGGGTTGGGTT	Tpm3	59069	3UTR	+
chr15:103196269-103196288	chr15	103196269	103196288	19	ACAAACAGATCCTAAGTTC	Cbx5	12419	3UTR	-
chr12:91807824-91807849	chr12	91807824	91807849	25	GGCACAGGAAAACCACAGAAGCCAG	Sel1l	20338	3UTR	-
chr6:117180683-117180715	chr6	117180683	117180715	32	ACACTGCTGCTGGCTCCCGAGGACAGTGGGAC	Cxcl12	20315	3UTR	+
chr13:99424113-99424142	chr13	99424113	99424142	29	AGCCTACCCCGCCACCTACCCACTCTCAA	Map1b	17755	3UTR	-
chr13:54381658-54381700	chr13	54381658	54381700	42	TTGGGGGTTTCCTACCTGAGGTCCTCAGAATGCTACTGGGAC	Cplx2	12890	3UTR	+
chr2:4909061-4909083	chr2	4909061	4909083	22	TGGGACTCTTAATGTGTCCAGC	Sephs1	109079	3UTR	+
chr7:126765585-126765614	chr7	126765585	126765614	29	TGTTGGAACCCCACCCCATTTTCCCTGAC	Mapk3	26417	3UTR	+
chr11:69599796-69599821	chr11	69599796	69599821	25	AGATCTGACACAGGCATTAAATAAC	Atp1b2	11932	3UTR	-
chr3:50367490-50367540	chr3	50367490	50367540	50	AGGAAGAGAAGGGAGGAACAGATCTTTTCACTAAGAAAAATCTTAGGAAG	Slc7a11	26570	3UTR	-
chr7:142653750-142653777	chr7	142653750	142653777	27	GTCCCTGCTCAAGAGGAGGTCACAGAT	Igf2	16002	3UTR	-
chr11:106055994-106056019	chr11	106055994	106056019	25	AAATCAGCCAAGGTAGACTCAGGGC	Dcaf7	71833	3UTR	+
chr11:49673630-49673661	chr11	49673630	49673661	31	GTGCCACACGGCGTCCTTCTGCTCCACTGCC	Cnot6	104625	3UTR	-
chr8:79676611-79676634	chr8	79676611	79676634	23	CTCCTTGGCAGCAGAATGCTGGC	Otud4	73945	3UTR	+
chr2:151591558-151591582	chr2	151591558	151591582	24	GCTTCTCCAGCAGCAGGAACAGGG	Snph	241727	3UTR	-
chr6:117173930-117173962	chr6	117173930	117173962	32	GTTTGCTTTGGAGCTTCTCTTTGCCCTGGGGC	Cxcl12	20315	3UTR	+
chr7:142653346-142653367	chr7	142653346	142653367	21	AAGATCCAAATGGAAAGAAGA	Igf2	16002	3UTR	-
chr6:91757605-91757627	chr6	91757605	91757627	22	AAACTGTCAAGCCTTCCCTGTC	Slc6a6	21366	3UTR	+
chr2:153408408-153408440	chr2	153408408	153408440	32	GCGTCTTGCAGAAAACACAGGGATGGGGCATC	Nol4l	329540	3UTR	-
chr4:41191438-41191457	chr4	41191438	41191457	19	AGGCTGGGCTGCGGTGGGC	Ube2r2	67615	3UTR	+
chr6:117178886-117178924	chr6	117178886	117178924	38	GAGTAGTGGCTCCCCAGGTTTGTCCTTTGAGCTGAGGC	Cxcl12	20315	3UTR	+
chr11:70729700-70729734	chr11	70729700	70729734	34	TGAGGGGCAGTGGGGTCTGTCAGTCTGTCCGTGC	Kif1c	16562	3UTR	+
chr15:100394402-100394425	chr15	100394402	100394425	23	GCCCTACCTTTTTTTTCTTTCCA	Slc11a2	18174	3UTR	-
chr13:55314927-55314949	chr13	55314927	55314949	22	GACTGCTCTCTGTAATAGAGAC	Nsd1	18193	3UTR	+
chr5:23962288-23962330	chr5	23962288	23962330	42	AAGTGACTAGAACAGCTGTTGCCACAGGTGACAGCATCCGGC	Fam126a	84652	3UTR	-
chr3:88539459-88539479	chr3	88539459	88539479	20	TTTGCTTTTCTTGGGGGAGC	Mex3a	72640	3UTR	+
chr10:58423359-58423386	chr10	58423359	58423386	27	TCTCTggggcctaggaaaacgttcagt	Lims1	110829	3UTR	+
chr19:47264243-47264265	chr19	47264243	47264265	22	GCTGTGGTCTGTCCAATATCAC	Sh3pxd2a	14218	3UTR	-
chr7:142653201-142653226	chr7	142653201	142653226	25	GCTATTGTTGTTCTCAGCCAGCTTT	Igf2	16002	3UTR	-
chr2:26920476-26920499	chr2	26920476	26920499	23	ACTTGGGAGGAATAGGCAGGCCA	Surf4	20932	3UTR	-
chr1:168154909-168154938	chr1	168154909	168154938	29	GCAGGAATAAAGAGAAGAATTCATTTCTG	Pbx1	18514	3UTR	-
chr3:32465963-32465988	chr3	32465963	32465988	25	ACTGCCCATCAGGAAATGGGAACCT	Pik3ca	18706	3UTR	+
chr16:37834067-37834103	chr16	37834067	37834103	36	AAGGAAATGAGGGTGGCCAGCCTAGCGAGGGAAGGC	Fstl1	14314	3UTR	+
chr17:28400071-28400098	chr17	28400071	28400098	27	GCGGTGCAGGATGAGGTATCTACCTCG	Fkbp5	14229	3UTR	-
chr2:131938103-131938126	chr2	131938103	131938126	23	AAACTGCGATAGCTTCAGCTTGC	Prnp	19122	3UTR	+
chr13:56741695-56741722	chr13	56741695	56741722	27	AGGCTGTCCTCAGAAGAGGGAAGGGAC	Smad5	17129	3UTR	+
chr6:127126567-127126587	chr6	127126567	127126587	20	GCTGCTAGAGAGGAGTCCCG	Ccnd2	12444	3UTR	-
chr6:17573171-17573194	chr6	17573171	17573194	23	GGTTACCCTAGCTGGTTTTGTCC	Met	17295	3UTR	+
chr18:52518211-52518252	chr18	52518211	52518252	41	ATTCTCCTTAATAGCTGAACATTTCAGAAGTGTAGTAGAGT	Lox	16948	3UTR	-
chr8:84842370-84842394	chr8	84842370	84842394	24	ATGGAGAAAGGGAGGGACAGAAGG	Calr	12317	3UTR	-
chr10:128361427-128361463	chr10	128361427	128361463	36	AGACTCAGGCTCCTCCTCTTTAGGTCAGAGCAGGTT	Cs	12974	3UTR	+
chr11:97160237-97160258	chr11	97160237	97160258	21	GGGGAAGGCCCAGACAGTGAG	Kpnb1	16211	3UTR	-
chr6:127127208-127127228	chr6	127127208	127127228	20	AAGAGGGATGGAGGGGCAGA	Ccnd2	12444	3UTR	-
chr2:71263138-71263162	chr2	71263138	71263162	24	CTCCGTGTCAGTGGTGTTCTTCCT	Dync1i2	13427	3UTR	+
chr3:30906173-30906195	chr3	30906173	30906195	22	AGGAAGGGATTCCACCTCCACT	Phc3	241915	3UTR	-
chr8:120579766-120579800	chr8	120579766	120579800	34	TCGGACAGGGGAAGAGGAGGCCGAGCCCACCCTT	Gse1	382034	3UTR	+
chr2:32231901-32231928	chr2	32231901	32231928	27	AAAGGGTGGTGTCTTGGGGCTACTGCT	Prrc2b	227723	3UTR	+
chr19:47643305-47643328	chr19	47643305	47643328	23	AACCTGTTCTCTTCTAAGAGTGC	Slk	20874	3UTR	+
chr12:111293579-111293613	chr12	111293579	111293613	34	GCGCACAGCTACCTTCACAGCAGGAGGGGCATCT	Cdc42bpb	217866	3UTR	-
chr16:37835485-37835510	chr16	37835485	37835510	25	GAGCCTCCGAATAAACTATGGAGAT	Fstl1	14314	3UTR	+
chr11:59778778-59778804	chr11	59778778	59778804	26	CACAGCCTGCACTGTTGGGTGTGAAC	Mprip	26936	3UTR	+
chr11:55395033-55395053	chr11	55395033	55395053	20	GTCTTTCCTTGACCTAGGCT	Sparc	20692	3UTR	-
chr1:165174410-165174436	chr1	165174410	165174436	26	GCTCTCCCCAGCAACACTCTTTCTCT	Sft2d2	108735	3UTR	-
chr11:120578531-120578551	chr11	120578531	120578551	20	GGCTGGAGGCATCGAGTTTT	Arhgdia	192662	3UTR	-
chr8:54520488-54520510	chr8	54520488	54520510	22	ACATTTATTGTAGCTAAGAAAA	Spcs3	76687	3UTR	-
chr7:142575574-142575599	chr7	142575574	142575599	25	GCCCTGGTGAGGAGGGGCAAAGGAT	H19	14955	3UTR	-
chr10:116385749-116385775	chr10	116385749	116385775	26	TGACCTGGAAAAGGAAGTCCATTTTC	Ptprb	19263	3UTR	+
chr10:95548068-95548094	chr10	95548068	95548094	26	AACGGTGCCAGTTTTCCTTACAGGCA	Nudt4	71207	3UTR	-
chr14:102977938-102977985	chr14	102977938	102977985	47	GTCTCTGGGTATTGGCACATCATACATCTCCCCGGAGAAGCAGCAGG	Kctd12	239217	3UTR	-
chr7:144931227-144931256	chr7	144931227	144931256	29	GCCCTAAACCTTCTCCAGCAGGGCAGAGG	Ccnd1	12443	3UTR	-
chr11:116060836-116060864	chr11	116060836	116060864	28	AGCCCTGCCCTTCTTGCTGGGAGGAGGT	Unk	217331	3UTR	+
chr3:86127083-86127102	chr3	86127083	86127102	19	TTAGTTTAAAAAAGAGGAC	Sh3d19	27059	3UTR	+
chr2:32234129-32234188	chr2	32234129	32234188	59	AATCCTGGAGCAGCAGTTCCTGTGAAGGCTCCTTAGCTGAAGGGTCCTGTGCTCTAGGC	Prrc2b	227723	3UTR	+
chr1:184872685-184872706	chr1	184872685	184872706	21	GCAAGACTATTTCCCAGCTCT	C130074G19Rik	226777	3UTR	-
chr13:54663032-54663053	chr13	54663032	54663053	21	GCCTGTTGATGTCCTGGAGGC	Faf2	76577	3UTR	+
chr5:150497017-150497058	chr5	150497017	150497058	41	AAAAAGGGGGCAGGCAGAATGAAGCTGGCCACTGAAACCCT	Fry	320365	3UTR	+
chr7:142653292-142653331	chr7	142653292	142653331	39	GTCCCCTTCCTTTCTTCTTGGGTTCTGGGATCCAAGTCT	Igf2	16002	3UTR	-
chr7:80350800-80350820	chr7	80350800	80350820	20	GGGATACGAGTGAACCTCCT	Man2a2	140481	3UTR	-
chr1:85907916-85907940	chr1	85907916	85907940	24	AGGGGAAGGACTAAAGGGAGGGGC	Itm2c	64294	3UTR	+
chr15:3279926-3279961	chr15	3279926	3279961	35	GAAAAGTGACTGCAGCCTTTGGTTAATATGTCTTT	Sepp1	20363	3UTR	+
chr10:80902700-80902722	chr10	80902700	80902722	22	GGGCAGAGGGCACCTCCATCTC	Lmnb2	16907	3UTR	-
chr13:112505825-112505856	chr13	112505825	112505856	31	TGGAGGTGGGGGCTAAAGGTAGACACTGGGC	Il6st	16195	3UTR	+
chr4:62390825-62390851	chr4	62390825	62390851	26	AATGCATAAACTGTCAGAATCGGGAC	Slc31a1	20529	3UTR	+
chr1:169974092-169974130	chr1	169974092	169974130	38	GCTGCAAGCACCAGGCTCATGGATTCAACTTAGGATAA	Ddr2	18214	3UTR	-
chr8:23448274-23448298	chr8	23448274	23448298	24	TGAGGAACCTTAGGTGATTTGCCT	Sfrp1	20377	3UTR	+
chr11:69600714-69600732	chr11	69600714	69600732	18	GCTATGGTGACAGAAGTG	Atp1b2	11932	3UTR	-
chr8:83084194-83084217	chr8	83084194	83084217	23	TCTGGATCTGCTGAGCTGCTTGC	Rnf150	330812	3UTR	+
chr15:34283586-34283615	chr15	34283586	34283615	29	AAACTACAGACGTTGGTCCCCGGGCTGGC	Laptm4b	114128	3UTR	+
chr6:84620794-84620827	chr6	84620794	84620827	33	ACTCACCTAGTGGGGCAACTTCCTTTTCAGCTA	Exoc6b	75914	3UTR	-
chr15:103192639-103192659	chr15	103192639	103192659	20	ATTCCCTAACCCAAGGCTCT	Cbx5	12419	3UTR	-
chr19:47262172-47262190	chr19	47262172	47262190	18	GCCTGCCTGGGCTGCTTC	Sh3pxd2a	14218	3UTR	-
chr19:44304346-44304369	chr19	44304346	44304369	23	AGAGTTGAACTTGAGTCACAGTT	Scd2	20250	3UTR	+
chr7:44812617-44812644	chr7	44812617	44812644	27	AAGACTCCAGAGGCCAGGGATCAGGCT	Atf5	107503	3UTR	-
chr4:82291788-82291820	chr4	82291788	82291820	32	CTCCTTCAGCATGGAGTAGAACATTCAATTTT	Nfib	18028	3UTR	-
chr9:45937967-45937996	chr9	45937967	45937996	29	ACCCAGACCCGCCTCTTCTCCCAGCCCAA	Sidt2	214597	3UTR	-
chr9:116088848-116088872	chr9	116088848	116088872	24	gtcttcccagggctgagatgataa	Tgfbr2	21813	3UTR	-
chr7:144930057-144930098	chr7	144930057	144930098	41	ACCAGCCAGAGCCCCTCAAAGCCTTTCATGTCACAGGGCAG	Ccnd1	12443	3UTR	-
chr6:97232859-97232883	chr6	97232859	97232883	24	AGGGAAGAAGTCCCTGTAGAGCCT	Arl6ip5	65106	3UTR	+
chr5:53656534-53656568	chr5	53656534	53656568	34	ACCTTGACAGTTTTGTTTCTtttctgtgtggtgc	Rbpj	19664	3UTR	+
chr10:117349021-117349046	chr10	117349021	117349046	25	TGAACAGCTTTACACATCAGCCCCA	Cpsf6	432508	3UTR	-
chr3:144690735-144690758	chr3	144690735	144690758	23	AATGGATGCAATTCTGATTGGTC	Sh3glb1	54673	3UTR	-
chr9:59967823-59967854	chr9	59967823	59967854	31	GTCCACTGAGGCAGGGGCTGATCATCTGACA	Thsd4	207596	3UTR	-
chr6:88503745-88503766	chr6	88503745	88503766	21	GCTGACAGCTACAGCAGCAGG	Sec61a1	53421	3UTR	-
chr9:42966819-42966848	chr9	42966819	42966848	29	GGACTATGACAATGACCATCTCATTCCAG	Arhgef12	69632	3UTR	-
chr19:47263817-47263847	chr19	47263817	47263847	30	AAGGGAGCCTGGGGGGAGCAAACAGGAACC	Sh3pxd2a	14218	3UTR	-
chr5:75934023-75934048	chr5	75934023	75934048	25	ACAGACTCGGCCCTGGGACATCTCA	Kdr	16542	3UTR	-
chr15:95974167-95974189	chr15	95974167	95974189	22	GGCCGCTGCTGACTGGATGGGT	Ano6	105722	3UTR	+
chr11:101972065-101972084	chr11	101972065	101972084	19	GCCCTAATGGAAAGCCAGG	Dusp3	72349	3UTR	-
chr10:13211207-13211242	chr10	13211207	13211242	35	AAAAACCAAGGTGGAATTGGCCACTTTGGCTTTTC	Phactr2	215789	3UTR	-
chr5:115144786-115144809	chr5	115144786	115144809	23	GCCCTTCCCAGGAAAGGCAGGAA	Mlec	109154	3UTR	-
chr19:44305912-44305935	chr19	44305912	44305935	23	AAAACTGGCCTGGCTGGAGGGTT	Scd2	20250	3UTR	+
chr5:23962845-23962866	chr5	23962845	23962866	21	GTCTTCACAAAGACAGATGGA	Fam126a	84652	3UTR	-
chr10:81399023-81399041	chr10	81399023	81399041	18	GCGTCTGTGTGCGCGGAT	Nfic	18029	3UTR	-
chr3:95186202-95186223	chr3	95186202	95186223	21	aatgctcagGTGTCTAATttt	Gabpb2	213054	3UTR	-
chr8:83941041-83941063	chr8	83941041	83941063	22	GTCTTGCCAGAAGAGCAAGAGT	Lphn1	330814	3UTR	+
chr17:28301314-28301337	chr17	28301314	28301337	23	GGTCTGGTGCTGAGGATGCAGCT	Ppard	19015	3UTR	+
chr4:149566080-149566113	chr4	149566080	149566113	33	TGGGGAGGAGCAGCGTGTGTGAGCAGGCACGGT	Ctnnbip1	67087	3UTR	+
chr10:81398266-81398290	chr10	81398266	81398290	24	GCTGAGTGGGGCAACAGGCAGACT	Nfic	18029	3UTR	-
chr13:45552660-45552685	chr13	45552660	45552685	25	AGAGTGGATATATTTTTTTTCTTCT	Atxn1	20238	3UTR	-
chr2:37578847-37578866	chr2	37578847	37578866	19	GTTCATCATGACAGCAGGT	Strbp	20744	3UTR	-
chr2:93677726-93677776	chr2	93677726	93677776	50	GGGACTGCTGGGAGGGAGGAGGTGATGGTAGGCTCTTGTCCCTCCCTGGC	Alx4	11695	3UTR	+
chr9:120050310-120050353	chr9	120050310	120050353	43	gcaacagagttgggatatgaatcgatcccttcactctggggca	Cx3cr1	13051	3UTR	-
chr7:112902064-112902100	chr7	112902064	112902100	36	TTTCCCAAGTGAAAGCCTGGGTTTGGGGCGGGAGGT	Tead1	21676	3UTR	+
chr6:87818557-87818576	chr6	87818557	87818576	19	GCTCTCCCAGAGGGGGATC	Isy1	57905	3UTR	-
chr12:113072724-113072746	chr12	113072724	113072746	22	CCTGGATCTGGTTCTTGGTGGC	Pacs2	217893	3UTR	+
chr11:61488257-61488274	chr11	61488257	61488274	17	AGCTGAAAGCCAGAAGC	Mfap4	76293	3UTR	+
chr5:129607218-129607241	chr5	129607218	129607241	23	TCCCTCTCTTTGGCCAGGAGAGC	Mmp17	23948	3UTR	+
chr6:114248717-114248740	chr6	114248717	114248740	23	TATGGCCACCCCTGCAGGGGAGC	Slc6a11	243616	3UTR	+
chr1:133704053-133704075	chr1	133704053	133704075	22	ACCTGCCGTGGCCCCACAGCTA	Atp2b4	381290	3UTR	-
chr8:110741046-110741067	chr8	110741046	110741067	21	TCACAGACTGGTTTGGGGGCT	Mtss1l	244654	3UTR	+
chr6:117179510-117179556	chr6	117179510	117179556	46	AAACTGTGGGGTTTTACCTTCCTGGAACCAAATGCATTCTTCTGTT	Cxcl12	20315	3UTR	+
chr11:53543279-53543301	chr11	53543279	53543301	22	AGATCTTCCCATCGGCTGTGGC	Sept8	20362	3UTR	+
chr13:93431665-93431692	chr13	93431665	93431692	27	AAATGTTCAATATGCACATTTAGCTTT	Jmy	57748	3UTR	-
chr7:126491777-126491798	chr7	126491777	126491798	21	GTCCTTGAGGCATCTGTCTGT	Atxn2l	233871	3UTR	-
chr5:113612345-113612364	chr5	113612345	113612364	19	GCAAGACGTCAAAAAGACC	Cmklr1	14747	3UTR	-
chr16:91505703-91505723	chr16	91505703	91505723	20	AAACCATGGAGAAAGGGGAC	Ifnar1	15975	3UTR	+
chr11:97684216-97684240	chr11	97684216	97684240	24	AGTGGATCTTAATGTCACCACCCT	Mllt6	246198	3UTR	+
chr15:79827953-79827981	chr15	79827953	79827981	28	AAAGCCCCCCTCCTTGAGGAAGCCCCTC	Cbx6	494448	3UTR	-
chr5:142460411-142460439	chr5	142460411	142460439	28	AGGCCAGCCGCATGCCTTCTCCAGAGGT	Foxk1	17425	3UTR	+
chr5:88660353-88660393	chr5	88660353	88660393	40	GCACTAAGATGCACAGATCCTTTCTCCAGCAGTTGCTGCC	Grsf1	231413	3UTR	-
chr18:43322123-43322142	chr18	43322123	43322142	19	AACCACACAGTTGAGGAGG	Dpysl3	22240	3UTR	-
chr6:29376109-29376142	chr6	29376109	29376142	33	AAAAGCCCAGTTGTGGTGTGACTTCACCTTAGC	Calu	12321	3UTR	+
chr7:63889643-63889664	chr7	63889643	63889664	21	GCAGCAACAATGCCACAGCCT	Klf13	50794	3UTR	-
chr9:108748461-108748479	chr9	108748461	108748479	18	CAGATCTGGGAATTGTAC	Prkar2a	19087	3UTR	+
chr1:93299411-93299447	chr1	93299411	93299447	36	GCCTGCTGTGTGGCGCTGTCGGGCAATCATTCCAAC	Mterf4	69821	3UTR	-
chr3:104794145-104794178	chr3	104794145	104794178	33	TTGGTTCCTTTCTGCCCAGGACTGCATGAGTTT	Rhoc	11853	3UTR	+
chr2:164508068-164508093	chr2	164508068	164508093	25	TGAGCCAAATCCCTTCCCATCCTCT	Pigt	78928	3UTR	+
chr11:119144285-119144308	chr11	119144285	119144308	23	ACCCTGGGGTTGATCGCCATCTA	Tbc1d16	207592	3UTR	-
chr19:44304805-44304827	chr19	44304805	44304827	22	CTTGGTCTAGGCAGAAATGTCC	Scd2	20250	3UTR	+
chr4:150621867-150621899	chr4	150621867	150621899	32	ACCCAGAAAATCGTGACTTCTGTGTTCTCTCC	Rere	68703	3UTR	+
chr5:111287541-111287565	chr5	111287541	111287565	24	TCTCTCCTCTTCTCCCTGCAGAGC	Ttc28	209683	3UTR	+
chr7:142576948-142576975	chr7	142576948	142576975	27	GCTCTACCTGCACCCAACCTCCCTCCC	H19	14955	3UTR	-
chr10:126998109-126998138	chr10	126998109	126998138	29	AAGGTGAGCTGAGGGCTGCAGGTGCTAGC	Ctdsp2	52468	3UTR	+
chr16:17153411-17153431	chr16	17153411	17153431	20	GGCAGACCCTCCCTCCAAGG	Ube2l3	22195	3UTR	-
chr6:17665876-17665900	chr6	17665876	17665900	24	TTAAGGTGGTTGATGGACTTAGCC	Capza2	12343	3UTR	+
chr6:120889148-120889171	chr6	120889148	120889171	23	GAGTTTCAGTCCCATGCAGGGAC	Bcl2l13	94044	3UTR	+
chr2:102789849-102789879	chr2	102789849	102789879	30	TGCAGGTGAGCCTGAGCCTCCCCCGAAAGC	Slc1a2	20511	3UTR	+
chr1:172198012-172198060	chr1	172198012	172198060	48	GCTCATCCGCATCCCAGGCCCATAAcaagggcataaggagggcccatt	Pea15a	18611	3UTR	-
chr7:112589532-112589568	chr7	112589532	112589568	36	AGGGTATGCTTGCACATGGCAAAGAGCTGGGTGCAG	Parva	57342	3UTR	+
chr19:36891943-36891969	chr19	36891943	36891969	26	CTGCCCAGTTGGAAAAACACTGTCAC	Tnks2	74493	3UTR	+
chr15:99409419-99409456	chr15	99409419	99409456	37	AGTTTTGGTCTTTTGGGCAGAAGCCTGTTGACCAACT	Tmbim6	110213	3UTR	+
chr5:113843136-113843168	chr5	113843136	113843168	32	GCTGGCAAGTAGCAGCCTGATCTGGGTGGTGG	Coro1c	23790	3UTR	-
chr7:142651647-142651669	chr7	142651647	142651669	22	GCTCCAGACCTCCTGGGGGCAA	Igf2	16002	3UTR	-
chr9:59969565-59969603	chr9	59969565	59969603	38	GCCTGGCTATGAGCAGGGAACTCCCTCTAGCGGCCAGA	Thsd4	207596	3UTR	-
chr10:13129601-13129629	chr10	13129601	13129629	28	ACTAGGCTGTGTGTTTCTTTTCAGGGAC	Plagl1	22634	3UTR	+
chr9:24411977-24411999	chr9	24411977	24411999	22	ACCCAGCTTATTTTTTGTTTAA	Dpy19l1	244745	3UTR	-
chr10:116386664-116386686	chr10	116386664	116386686	22	AGTCTGCGTTACTCTGGAAAGC	Ptprb	19263	3UTR	+
chr6:91756917-91756941	chr6	91756917	91756941	24	GAGCCTTCAGTATTTTGGGTTGGC	Slc6a6	21366	3UTR	+
chr15:79133337-79133412	chr15	79133337	79133412	75	TGTCCCCAGATGCTGTGGCCAGCCTGGAGCAAGCAGGGATGCAGGCTCCAGGCAGAGGCCGTGGCTCTCCTTGTT	Micall1	27008	3UTR	+
chrX:74410117-74410140	chrX	74410117	74410140	23	AGTCCTAATATAGGGTTAGATGG	G6pdx	14381	3UTR	-
chr8:110740857-110740887	chr8	110740857	110740887	30	AGGGACTTCCCAGGAAGAGGATGGGGTGGC	Mtss1l	244654	3UTR	+
chr16:32682877-32682928	chr16	32682877	32682928	51	GCGCTGTTCTGCACACCTTGGTTCAGCCCTCAGTGCCCCAAGAGGTGGGAC	Tnk2	51789	3UTR	+
chr6:89316460-89316492	chr6	89316460	89316492	32	GCCTGGTCTACTCAGACCATCCAAATGACCAG	Plxna1	18844	3UTR	-
chr15:103192979-103193006	chr15	103192979	103193006	27	accccatttgacagatggggaactgag	Cbx5	12419	3UTR	-
chr18:25478487-25478525	chr18	25478487	25478525	38	GCTTCCGGAGCGGCGCTTCTGGCCGGAGCCTGCAGGTC	Celf4	108013	3UTR	-
chr3:142547936-142547956	chr3	142547936	142547956	20	AGGAGCTGTTGGTTGCAGGC	Gbp7	229900	3UTR	+
chr14:75230169-75230194	chr14	75230169	75230194	25	TGGGCATATCTGATTGCTGCCCAGC	Lcp1	18826	3UTR	+
chr5:93173923-93173948	chr5	93173923	93173948	25	ATTCCGGATCTCAGGCTAGTGGCTT	Sept11	52398	3UTR	+
chr16:32630744-32630772	chr16	32630744	32630772	28	CCATTGAGCTGTATGCCCTTAAGGATGT	Tfrc	22042	3UTR	+
chr4:126436118-126436136	chr4	126436118	126436136	18	ACCCCAACAGGCTGCCAA	Ago1	236511	3UTR	-
chr9:21230224-21230242	chr9	21230224	21230242	18	AGAGCCCAGAGGCTTCTC	Keap1	50868	3UTR	-
chr1:72860258-72860288	chr1	72860258	72860288	30	GCCTCTACTATGCCATGCCATCAAGAGAGC	Igfbp5	16011	3UTR	-
chr8:111004038-111004069	chr8	111004038	111004069	31	GCCCTATCTCAGCTAAGGGTAAGAAAAGCAG	Ddx19b	234733	3UTR	-
chr11:100957021-100957045	chr11	100957021	100957045	24	GCTACAATTCTAAGAAGCAGGGAA	Ptrf	19285	3UTR	-
chr11:68944105-68944133	chr11	68944105	68944133	28	ACTCTGGATTCTTCTAGAAGAAAGGAAG	Arhgef15	442801	3UTR	-
chr7:142651730-142651768	chr7	142651730	142651768	38	GCTCAGAAGGCAGCCACTTGCTCCCGCCTGATGTAACC	Igf2	16002	3UTR	-
chr17:28300740-28300778	chr17	28300740	28300778	38	TTCTTCTCCTGGGAGATGCTGGCACACCTGCCCCCCCC	Ppard	19015	3UTR	+
chr14:46808713-46808735	chr14	46808713	46808735	22	ACTCAATAGATCTGATAGGATA	Gmfb	63985	3UTR	-
chrX:133584722-133584740	chrX	133584722	133584740	18	gctctgagacagtatttt	Pcdh19	279653	3UTR	-
chr15:101144743-101144767	chr15	101144743	101144767	24	AGGCAAGAGACAAGGTCAGCCTCC	Acvrl1	11482	3UTR	+
chr9:59968506-59968528	chr9	59968506	59968528	22	ATCAGGATTGGGAAACCCCATC	Thsd4	207596	3UTR	-
chr9:121682486-121682505	chr9	121682486	121682505	19	CACCGGCTAACAGCAGACA	Sec22c	215474	3UTR	-
chr5:36000822-36000850	chr5	36000822	36000850	28	TTTTGGACTTCCCTGTAACAGTCCAAAC	Afap1	70292	3UTR	+
chr4:140721775-140721816	chr4	140721775	140721816	41	CCTTTTGGCTGAAGCATTTGTAGAAGCAGCCATCTTCCCCC	Rcc2	108911	3UTR	+
chr7:79361188-79361225	chr7	79361188	79361225	37	TGCCTGGGACTCCGCCTCCCAGGTTGAGCATGCAAGC	Abhd2	54608	3UTR	+
chr2:27761622-27761654	chr2	27761622	27761654	32	AGGAGAAAATTGGAGCTTCATTTAACCAGACC	Rxra	20181	3UTR	+
chr1:153221319-153221361	chr1	153221319	153221361	42	GCTTCTCTTTAAACTCTGACTTTTCTTGGGTCAAAAGGACAG	Lamc1	226519	3UTR	-
chr10:62269472-62269492	chr10	62269472	62269492	20	GCTGGTGATAACACACTTCA	Hk1	15275	3UTR	-
chr6:34774752-34774781	chr6	34774752	34774781	29	AGTCTCCACTCCTTCCACAGTAGGAGAGC	Cald1	109624	3UTR	+
chr19:45002177-45002201	chr19	45002177	45002201	24	GACACATGTGAGCAGCCCAGGCCC	Sema4g	26456	3UTR	+
chr3:95761834-95761864	chr3	95761834	95761864	30	ACCTCACAGAGATCACAGCTCCCGGGCTCT	Rprd2	75137	3UTR	-
chr6:88504098-88504123	chr6	88504098	88504123	25	GCCCCGGGTCAGGGAGGCATTCTGC	Sec61a1	53421	3UTR	-
chr17:23630310-23630350	chr17	23630310	23630350	40	GCTACAGCAGGCACGCCCCTCTTGGCGATGGAGAGGGTGC	Mmp25	240047	3UTR	-
chr2:85139410-85139437	chr2	85139410	85139437	27	TAGGGGGGAGTAAGTTTGGGAAAGAGT	Aplnr	23796	3UTR	+
chr2:158496634-158496666	chr2	158496634	158496666	32	GAAGGCAGAAGTCTCTGCCATCTCACTGCTGC	Ralgapb	228850	3UTR	+
chr8:35677456-35677484	chr8	35677456	35677484	28	AGTGGCGTTCAGCCCATGGAGACAGAGT	Mfhas1	52065	3UTR	+
chr7:16915647-16915668	chr7	16915647	16915668	21	GCAGGTCCCAGCAAAAAGCAA	Calm3	12315	3UTR	-
chr19:17399868-17399887	chr19	17399868	17399887	19	GAGGAAAATGAGGACTGAC	Rfk	54391	3UTR	+
chr7:73419639-73419688	chr7	73419639	73419688	49	GCCAAAACCACGTGGGTAGCTGGGAGGGGTCAGCTCCGCTGCCCCCTGC	Rgma	244058	3UTR	+
chr1:169972523-169972546	chr1	169972523	169972546	23	AGGCTATTGAATAAGGCCCAGAT	Ddr2	18214	3UTR	-
chr11:11931051-11931072	chr11	11931051	11931072	21	AACAGGCTCCAAAACAACCCT	Grb10	14783	3UTR	-
chr3:101041040-101041095	chr3	101041040	101041095	55	GCCTCTCCCTCCCCCAGAGCAGTGTTGCAGGGTGGGGGCCTCAGGAAGAGCGCTT	Ptgfrn	19221	3UTR	-
chr7:19257577-19257619	chr7	19257577	19257619	42	ACCCCACGTGGAATCTTCCAAGTGGGAGCTGGCGGGGGAGAA	Vasp	22323	3UTR	-
chr5:135409256-135409275	chr5	135409256	135409275	19	ACTCTAGAGACAAGGACTC	Hip1	215114	3UTR	-
chr6:29375019-29375050	chr6	29375019	29375050	31	TGAGTTGCTGCTCGGTTGTCATAGGCCCAGC	Calu	12321	3UTR	+
chr10:126999666-126999703	chr10	126999666	126999703	37	CAGGTCAGGCCAGCTGCCCCATCCTTTAGTTCGGGGT	Ctdsp2	52468	3UTR	+
chr19:44306714-44306735	chr19	44306714	44306735	21	TTTCCTTCCTTGGGTGGGATT	Scd2	20250	3UTR	+
chr6:147632280-147632302	chr6	147632280	147632302	22	ACTAGCTGGCCAGGTTTAGAGC	Ccdc91	67015	3UTR	+
chr3:9428428-9428454	chr3	9428428	9428454	26	actggagactgaacccaggccttcac	Zfp704	170753	3UTR	-
chr10:95548471-95548494	chr10	95548471	95548494	23	GTCTCTAAATCAGAAACTGAAAA	Nudt4	71207	3UTR	-
chr1:153909351-153909369	chr1	153909351	153909369	18	GGGGAATTAAGGACAGGC	Glul	14645	3UTR	+
chr8:124345622-124345642	chr8	124345622	124345642	20	AAAAAACTGCTGTACAGAGC	Galnt2	108148	3UTR	+
chr8:18882929-18882958	chr8	18882929	18882958	29	CTGCTTATTTCAGCCCTGGCTCTGTGGTT	Agpat5	52123	3UTR	+
chr2:102786915-102786936	chr2	102786915	102786936	21	ATTGCCAGAAAAGATTTCAGC	Slc1a2	20511	3UTR	+
chr5:88782501-88782525	chr5	88782501	88782525	24	TAGCTTTGTATGAGGTGAGACACT	Dck	13178	3UTR	+
chr5:142459944-142459978	chr5	142459944	142459978	34	gtcctcttgcctcagcttcctgaatttctggggt	Foxk1	17425	3UTR	+
chr16:21651848-21651887	chr16	21651848	21651887	39	GATCTGAGGCAGGTCTCCCTGCAGCCCTGGGACTCTTGT	2510009E07Rik	72190	3UTR	-
chr15:99408910-99408936	chr15	99408910	99408936	26	CCTGCAGAGAGTGGACTCTGGTGGGT	Tmbim6	110213	3UTR	+
chr7:142651328-142651395	chr7	142651328	142651395	67	GGCTGACACACACCGCCCCCAGGGTGGTGCCAGTCCTGTCACCTGGGCCCAGAAGCCTCAGGCCTCT	Igf2	16002	3UTR	-
chr11:109668564-109668583	chr11	109668564	109668583	19	TTCTGTTAGGAACAGTGGT	Prkar1a	19084	3UTR	+
chr8:83940996-83941019	chr8	83940996	83941019	23	AGGGTTTATTCCATCTCTGGTTT	Lphn1	330814	3UTR	+
chr11:118303347-118303367	chr11	118303347	118303367	20	AACAGAGCTAGGGTACCCTT	Timp2	21858	3UTR	-
chr10:75184056-75184102	chr10	75184056	75184102	46	GAGAGGCAGAGCCATGTCTTCCCCTCCCGTCTGCTCTTGAACCTGC	Bcr	110279	3UTR	+
chr11:110513019-110513058	chr11	110513019	110513058	39	AAAGGGGGCCTTGGAATCTCTAGCGTAGGCTGAACTCTC	Map2k6	26399	3UTR	+
chr2:121493198-121493255	chr2	121493198	121493255	57	gttttagccctgggcatcctggaactcactctgtacaccaggatggtctcaaactca	Mfap1a	67532	3UTR	-
chr1:72858582-72858602	chr1	72858582	72858602	20	GGAGAGGAGGCCAGAGTCTG	Igfbp5	16011	3UTR	-
chr5:142903531-142903562	chr5	142903531	142903562	31	GTCCTCAGCCACATTTGTAGAACTTTGGGGG	Actb	11461	3UTR	-
chr7:142652779-142652807	chr7	142652779	142652807	28	AAGCAGCAGCAGAAACTAGATGGATTGG	Igf2	16002	3UTR	-
chr2:71903304-71903324	chr2	71903304	71903324	20	CCACGCCTGCCTTTCACCGT	Pdk1	228026	3UTR	+
chr4:47410900-47410929	chr4	47410900	47410929	29	ACTGAAAGCTTCCCAGGGTTTCTCTGGGC	Tgfbr1	21812	3UTR	+
chr6:30212492-30212514	chr6	30212492	30212514	22	GCCTGTTAAAGCAGCCCTGCCC	Ube2h	22214	3UTR	-
chr4:155559119-155559138	chr4	155559119	155559138	19	ACTCTGTAGAGCTCTCTGC	Gnb1	14688	3UTR	+
chr6:113389174-113389205	chr6	113389174	113389205	31	TTGGTCGCTGTGGTCTGGGCGGGCCTGGAGC	Arpc4	68089	3UTR	+
chr2:32232130-32232161	chr2	32232130	32232161	31	TGTGGGTCTGTCCTCAAGTGTCACCATGGGC	Prrc2b	227723	3UTR	+
chr15:99712703-99712725	chr15	99712703	99712725	22	CCTCTAGATAGTGTTAGAGAAC	Smarcd1	83797	3UTR	+
chr10:116386504-116386524	chr10	116386504	116386524	20	TGTCTGCACCTGAGAGCAGC	Ptprb	19263	3UTR	+
chr11:76221848-76221870	chr11	76221848	76221870	22	ACTGCACAGACCTCCTATGCAG	Glod4	67201	3UTR	-
chr2:31294170-31294191	chr2	31294170	31294191	21	GACCCTTTGCTCATGCTGTGC	Ncs1	14299	3UTR	+
chr7:15917234-15917264	chr7	15917234	15917264	30	AACCGGGAACACCTGGAAACATGGCTGCCT	Sepw1	20364	3UTR	-
chr4:136004407-136004441	chr4	136004407	136004441	34	GTCCTCTTCCACGTTTTCTGACAGGAAGGAAGAA	Tceb3	27224	3UTR	-
chr9:72749160-72749185	chr9	72749160	72749185	25	AAAAGTTCACTTCCTCCATAGTGGC	Nedd4	17999	3UTR	+
chr19:44306003-44306024	chr19	44306003	44306024	21	GCTCAAGTGCCCGTAGCTGAT	Scd2	20250	3UTR	+
chr11:73079243-73079281	chr11	73079243	73079281	38	CTCCCTTGCAGGAGCTGGCGCCCTTTCCTCCTACCTGC	1200014J11Rik	66874	3UTR	+
chr9:58156802-58156832	chr9	58156802	58156832	30	GAAGTCCCCAGGCTAACCTCAGGCCTCACC	Islr	26968	3UTR	-
chr1:34817233-34817252	chr1	34817233	34817252	19	AACCAACCCAGAGTTAGTT	Fam168b	214469	3UTR	-
chr11:6469189-6469216	chr11	6469189	6469216	27	ATCCCTCTTATCCATGCCAGGGGACAG	Purb	19291	3UTR	-
chrX:142837418-142837439	chrX	142837418	142837439	21	CCGGGCCCCTTTTAACTCTCT	Tmem164	209497	3UTR	+
chr1:93300079-93300109	chr1	93300079	93300109	30	GTCAGGTTCCAGGTAAGTCAAGAGCCGCCT	Mterf4	69821	3UTR	-
chr3:96624536-96624558	chr3	96624536	96624558	22	AGATCTGGCTTCCttttgtttt	Lix1l	280411	3UTR	+
chr6:29200956-29200978	chr6	29200956	29200978	22	GAAGGGGGAACCCGGAAGATCT	Impdh1	23917	3UTR	-
chr6:72610134-72610162	chr6	72610134	72610162	28	ACCTCAGACAGAAGCTTCAGACCGGGGC	Tgoln1	22134	3UTR	-
chr6:145216779-145216802	chr6	145216779	145216802	23	GATCACTTCACAGCACGTACTCC	Kras	16653	3UTR	-
chr7:59240983-59241009	chr7	59240983	59241009	26	AGAGCCTGATTTTAGAGTTCACCAGC	Ube3a	22215	5UTR	+
chr7:142658458-142658511	chr7	142658458	142658511	53	GCCGCTCTGCCCGAGTCGCAGAGGCCGAATGTGCGACGGGACAGAACGGGGAG	Igf2	16002	5UTR	-
chr17:39848037-39848080	chr17	39848037	39848080	43	agtccctgccctttgtacacaccgcccgtcgctactaccgatt	Rn45s	100861531	5UTR	+
chr14:24490721-24490743	chr14	24490721	24490743	22	TTTCCTCCTCTCCAGCTCCGGC	Rps24	20088	5UTR	+
chr3:68064895-68064914	chr3	68064895	68064914	19	GAACCGCTCTTCCTTCTCA	Schip1	30953	5UTR	+
chr19:27982866-27982901	chr19	27982866	27982901	35	AGGTGACAGAGGGGGTAGGTGATAGACATCAGAGA	Rfx3	19726	5UTR	-
chr11:62457230-62457246	chr11	62457230	62457246	16	cTCGCTCGGCAGCGCG	Ncor1	20185	5UTR	-
chr12:110447201-110447219	chr12	110447201	110447219	18	AGCGAGAGCGGACGAGCG	Ppp2r5c	26931	5UTR	+
chr8:73214274-73214303	chr8	73214274	73214303	29	GCAGAGCAAGAATTCCTCAGCATCCCTCA	Large	16795	5UTR	-
chr17:39845362-39845402	chr17	39845362	39845402	40	CCTCCCTCTCCCCGAGGTCTCAGGCCTTCTCCGCGCGGGC	Rn45s	100861531	5UTR	+
chr15:34837573-34837588	chr15	34837573	34837588	15	CGCAGATCGGAAGAG	Kcns2	16539	5UTR	+
chr2:160872972-160872989	chr2	160872972	160872989	17	CCGCTCGGCCGAGCTCG	Zhx3	320799	5UTR	-
chr17:39847027-39847072	chr17	39847027	39847072	45	aaaagctcgtagttggatcttgggagcgggcgggcggtccgccgc	Rn45s	100861531	5UTR	+
chr9:107710369-107710387	chr9	107710369	107710387	18	CGGCCCAGCGGCGAAGGA	Sema3f	20350	5UTR	-
chr17:39847506-39847537	chr17	39847506	39847537	31	aaagtctttgggttccggggggagtatggtt	Rn45s	100861531	5UTR	+
chr17:51811767-51811787	chr17	51811767	51811787	20	CACTTCAAAACTTGACAGCA	Satb1	20230	5UTR	-
chr15:96460685-96460704	chr15	96460685	96460704	19	CCGGCCGCTCGGAAGCGCG	Scaf11	72193	5UTR	-
chr17:39844112-39844161	chr17	39844112	39844161	49	TGTGGCTCCGGTTGTGTGGTGGTGGCTGGGGAGAGGGCTCCGTGCACAC	Rn45s	100861531	5UTR	+
chr19:4793919-4793945	chr19	4793919	4793945	26	ACCTACCCACCGGATTGGCCGTTCGG	Rbm4	19653	5UTR	-
chr17:23749946-23749969	chr17	23749946	23749969	23	TTCCCTACTGTCCCTCTGAAGAC	9530082P21Rik	638247	5UTR	+
chr1:52500351-52500370	chr1	52500351	52500370	19	cgctcgctcggtcgcgcgg	Nab1	17936	5UTR	-
chr6:141524637-141524671	chr6	141524637	141524671	34	TTCTGTGGGGTGCTGCCTCAGTTTCCTGTTTCAG	Slco1c1	58807	5UTR	+
chr8:70476911-70476929	chr8	70476911	70476929	18	CCGCGCGCCCGAGCGATG	Klhl26	234378	5UTR	-
chr7:79294527-79294557	chr7	79294527	79294557	30	TAAGATCAGATCTGATTGGCCCACCTGGAC	Abhd2	54608	5UTR	+
chr17:39846889-39846912	chr17	39846889	39846912	23	acaggactctttcgaggccctgt	Rn45s	100861531	5UTR	+
chr17:39847682-39847701	chr17	39847682	39847701	19	ggtggtgcatggccgttct	Rn45s	100861531	5UTR	+
chr17:39846619-39846644	chr17	39846619	39846644	25	cggccgggggtcgggcgccggcggc	Rn45s	100861531	5UTR	+
chr1:87756094-87756126	chr1	87756094	87756126	32	CGGCGGCCGGCTTCTGTTCGCTGGCGGCTGGC	Atg16l1	77040	5UTR	+
chr17:39847848-39847898	chr17	39847848	39847898	50	ggtctgtgatgcccttagatgtccggggctgcacgcgcgctacactgact	Rn45s	100861531	5UTR	+
chr17:27204043-27204062	chr17	27204043	27204062	19	CGCGGCCCAGGGAGAGGCG	Lemd2	224640	CDS	-
chr19:6294471-6294519	chr19	6294471	6294519	48	TCGGCTCCTTCTGGTCACACCCACTGCTCATCCCTGACAACCGGAAGC	Ehd1	13660	CDS	+
chr18:4674253-4674286	chr18	4674253	4674286	33	AAGAACTTCAGGCTTCCAGCCCTTGGCCAGGAC	9430020K01Rik	240185	CDS	+
chr4:108479650-108479669	chr4	108479650	108479669	19	TCACTATCTCAGAAGCAGC	Zcchc11	230594	CDS	+
chr18:12199618-12199636	chr18	12199618	12199636	18	ACCCCAACAGGCTCACAA	Npc1	18145	CDS	-
chr2:130906751-130906799	chr2	130906751	130906799	48	gctgccgctgctcttttcgctgctgctgctgccgctgcCCCGGGAGGC	Atrn	11990	CDS	+
chr7:109745395-109745417	chr7	109745395	109745417	22	GCTCCACGACATGAAGGCAATC	Tmem9b	56786	CDS	-
chr17:35149942-35149970	chr17	35149942	35149970	28	GCGGGTGAAGGTAAGACCCGAGCAGCAG	Prrc2a	53761	CDS	-
chr12:104105251-104105270	chr12	104105251	104105270	19	GCTCGGCCGAGCTCCCTGA	Serpina5	268591	CDS	+
chr14:32340661-32340682	chr14	32340661	32340682	21	TGACCGTATCTGTGAGGAGGC	Ogdhl	239017	CDS	+
chr2:131179372-131179417	chr2	131179372	131179417	45	GCTCCCACCGCTGCCCTCGGAGGGCACCGTGGCTGGGCCGGCAGG	Cenpb	12616	CDS	-
chr18:82956948-82956976	chr18	82956948	82956976	28	AGTACGGGACCTGGGACGAGGCGCTGGC	Zfp516	329003	CDS	+
chr18:82986757-82986780	chr18	82986757	82986780	23	CACTGCTGCTCTTCTGGAGAGGT	Zfp516	329003	CDS	+
chr4:53542465-53542489	chr4	53542465	53542489	24	AGTCTTCCAGCCCTTCTGGACGTT	Slc44a1	100434	CDS	+
chr4:108629800-108629818	chr4	108629800	108629818	18	TCACTTTGAGCTGAAGAC	Cc2d1b	319965	CDS	+
chr12:81990654-81990679	chr12	81990654	81990679	25	TGGCGGAGTGCAGTCCTTGCCAACT	Pcnx	54604	CDS	+
chr8:46209400-46209425	chr8	46209400	46209425	25	ACCCCTCCAGAAAGAGAGAAAGCCC	Slc25a4	11739	CDS	-
chr7:110351759-110351777	chr7	110351759	110351777	18	GCTTGAGGTATGACTAAA	Sbf2	319934	CDS	-
chr19:5679655-5679680	chr19	5679655	5679680	25	GTCCCCAGGGCATCCAGCAGCCAGA	Pcnxl3	104401	CDS	-
chr14:31764252-31764274	chr14	31764252	31764274	22	CCAGATAAAATAAGCAGCTCAA	Ankrd28	105522	CDS	-
chr5:32829698-32829723	chr5	32829698	32829723	25	ACTCTGACAGTCAGAGACTTCATCT	C330019G07Rik	215476	CDS	-
chr3:153925782-153925803	chr3	153925782	153925803	21	GCCTTTGCAATCGAGGCATAG	Acadm	11364	CDS	-
chr9:7050400-7050420	chr9	7050400	7050420	20	GCAGCAGAGAGGTAGGTGAT	Dync2h1	110350	CDS	-
chr1:131292778-131292802	chr1	131292778	131292802	24	GCCCAGCCCATGGCTGTCACTCCG	Srgap2	14270	CDS	-
chr3:9264780-9264800	chr3	9264780	9264800	20	ACCCACTTAGATATTGCTGC	Zbtb10	229055	CDS	+
chr8:114236737-114236762	chr8	114236737	114236762	25	TGAAATTGCCAACCTCCGCGAAGGC	Vat1l	270097	CDS	+
chr7:28777059-28777094	chr7	28777059	28777094	35	CCTTCCTTACCCAGAGGCCATCTTTGAGATCAGCT	Sirt2	64383	CDS	+
chr18:65687193-65687211	chr18	65687193	65687211	18	ACGGCTCCCTGGCCAGGC	Zfp532	328977	CDS	+
chr11:105336701-105336742	chr11	105336701	105336742	41	ACAGTACTGGCTCCTTCCGTTGGCTCAGTGGGGATGAAGTC	Mrc2	17534	CDS	+
chr14:21516935-21516973	chr14	21516935	21516973	38	AGAAGCAGAAGCAGCGGCCCTCAGAAGAGAGGATCTGC	Myst4	54169	CDS	+
chr4:131799494-131799538	chr4	131799494	131799538	44	CCAGGACCCAGCCGGCCCCTCACCCCTTTCAGGTGGCTTGCTGC	Ptpru	19273	CDS	-
chr15:8187501-8187522	chr15	8187501	8187522	21	AAGGAAAATTGGCCTTGGGAC	2410089E03Rik	73692	CDS	+
chr9:39589050-39589073	chr9	39589050	39589073	23	ACTTGAAGATCGAGGGGCTCAAA	AW551984	244810	CDS	-
chr17:35157181-35157208	chr17	35157181	35157208	27	GCGGGGGTACCGGAGGAGTCTCGCTCC	Prrc2a	53761	CDS	-
chr4:141006100-141006123	chr4	141006100	141006123	23	CGGTTGCGGTGCTCATGAGCCGC	Atp13a2	74772	CDS	+
chr5:100798299-100798340	chr5	100798299	100798340	41	GTGCTCCGGGCTCCCGGTTTTCCGGCGGCGGCTCCCGGCTG	Helq	191578	CDS	-
chr5:111454754-111454781	chr5	111454754	111454781	27	CAACCGATTTGGGACATTTGTGGCCGC	Mn1	433938	CDS	+
chr15:39031333-39031355	chr15	39031333	39031355	22	GTGGTGGGTGATTCTCACCATT	Fzd6	14368	CDS	+
chr1:153456136-153456155	chr1	153456136	153456155	19	GGAATCCTCCAGATCCTCT	Dhx9	13211	CDS	-
chr7:62379398-62379417	chr7	62379398	62379417	19	CAGATCGCCCATGTGGAGC	Magel2	27385	CDS	+
chr12:51648079-51648119	chr12	51648079	51648119	40	GCTTCCTCAGTATCTGGATCATCAGTTAAGTCAGCAGCTA	Strn3	94186	CDS	-
chr12:108157837-108157880	chr12	108157837	108157880	43	AAGACAGCGTACTTCCTCTTCTTCGAAGTAGAGAGGGGTGTCA	Setd3	52690	CDS	-
chr5:34605928-34605953	chr5	34605928	34605953	25	AGACTGGCAGATCTCTTTGGCTGGT	Add1	11518	CDS	+
chr1:63085724-63085742	chr1	63085724	63085742	18	GTCTCTGCAGGCGGCTTA	Ino80d	227195	CDS	-
chr1:172377194-172377213	chr1	172377194	172377213	19	TCGCGTGCGCCGCGGTGTT	Pigm	67556	CDS	+
chrX:135890186-135890204	chrX	135890186	135890204	18	AACTCTTCCGGGGATGAC	Bhlhb9	70237	CDS	+
chr18:36196980-36197008	chr18	36196980	36197008	28	gctgccgctgctctcgctgctgctgctg	Nrg2	100042150	CDS	-
chr16:33109814-33109834	chr16	33109814	33109834	20	GCACTCGGTCTGTCTGCTTC	Lmln	239833	CDS	+
chr1:155191454-155191475	chr1	155191454	155191475	21	GAGCTGGAATGCTGGAGTGGC	Stx6	58244	CDS	+
chr2:162278113-162278141	chr2	162278113	162278141	28	GCCAGATACGTTCCAGACAGGGTTCCCT	Ptprt	19281	CDS	-
chr4:16001974-16001997	chr4	16001974	16001997	23	TCCATCCAATTTCCAAAGCTGAT	Osgin2	209212	CDS	-
chr11:120816845-120816886	chr11	120816845	120816886	41	CCTGCAACAGTGCGTGGGGCGCAATCTCCAGCACCACGGCA	Fasn	14104	CDS	-
chr17:45571025-45571068	chr17	45571025	45571068	43	GCCCGGACGGTGAAGGAGCCACCCGCAGACGACTCCCAGGCAT	Hsp90ab1	15516	CDS	-
chr11:6317003-6317042	chr11	6317003	6317042	39	GGACCCCCTGGGGATTTTGGATGCTGATCTGGACTCCTC	Ogdh	18293	CDS	+
chr12:29855214-29855239	chr12	29855214	29855239	25	TCTGTCTGGCTGCCCCCTGGCGGAC	Myt1l	17933	CDS	+
chr14:56761958-56761981	chr14	56761958	56761981	23	GCCTTCCATCGAGACGCATATTC	Pspc1	66645	CDS	-
chr8:111157934-111157963	chr8	111157934	111157963	29	GTCCACACATCAGGCCAATCAGGAAGAGT	Glg1	20340	CDS	-
chr5:111100751-111100774	chr5	111100751	111100774	23	TGTGGTCGTGTCTGTGGTTGGGC	Ttc28	209683	CDS	+
chr7:45942081-45942123	chr7	45942081	45942123	42	CGAAAGACCTCCCAAGAGAAGCTAGTGCTGCGTTATGAGGAC	Ccdc114	211535	CDS	+
chr14:54664545-54664578	chr14	54664545	54664578	33	AGGAGATGGAGATCTGGATGGAGAGCTGGAGGA	Acin1	56215	CDS	-
chr5:106636147-106636177	chr5	106636147	106636177	30	ATCAGAATGAAGCTTTTGCAAAACAACAAC	Zfp644	52397	CDS	-
chr7:105742066-105742088	chr7	105742066	105742088	22	TGTATGCGCCTGCCTGGGTGGC	Ilk	16202	CDS	+
chr17:56846316-56846336	chr17	56846316	56846336	20	CCGCTCTTCCGGTCTGTTTC	Acsbg2	328845	CDS	-
chr5:21774998-21775018	chr5	21774998	21775018	20	AGGAACTGAGTTGTCAAAAG	Dnajc2	22791	CDS	-
chr1:132018366-132018402	chr1	132018366	132018402	36	CCCGCCCTTGTGGTCACAGGCAGTGACCCCAGCCCC	Elk4	13714	CDS	+
chr18:6216329-6216350	chr18	6216329	6216350	21	GCTTCTGAAGCTCAGCATCAA	Kif5b	16573	CDS	-
chr10:116319445-116319466	chr10	116319445	116319466	21	AATGAATCCTTGGTCTTGCTC	Ptprb	19263	CDS	+
chr8:95329449-95329467	chr8	95329449	95329467	18	CGGCCGAGCCTGGGGGCA	Zfp319	79233	CDS	-
chr1:169987041-169987080	chr1	169987041	169987080	39	GGAGCATTTTCACGGCCACCAGGACAGGCTGGTTGGCAC	Ddr2	18214	CDS	-
chr2:25467826-25467858	chr2	25467826	25467858	32	GCAGGAAAACAATGTCCTCCTCTGTGAGGCCC	Ptgds	19215	CDS	-
chr5:121572082-121572128	chr5	121572082	121572128	46	ACGGTCCGCGGCAGCGCCCCCACCACACAGCAGCTTCGCCCCTTCT	Aldh2	11669	CDS	-
chr18:75063100-75063141	chr18	75063100	75063141	41	GTTCTGACTCTGAAGACCTTCTGGAAGAGTTGCTCTGCAGC	Dym	69190	CDS	+
chr4:131802589-131802615	chr4	131802589	131802615	26	GCCCAGGGGTGACGGCATGTCGGCAT	Ptpru	19273	CDS	-
chr14:21517391-21517412	chr14	21517391	21517412	21	ACAGGGTCAATAGTGGGAGCT	Myst4	54169	CDS	+
chr7:99688975-99689001	chr7	99688975	99689001	26	ACTCGGCTGCCGAAATAGCTCACAAA	Slco2b1	101488	CDS	-
chr13:95604735-95604761	chr13	95604735	95604761	26	GCGTCCTCGGAGATGAAGGGAGGAGG	F2r	14062	CDS	-
chr11:97241005-97241027	chr11	97241005	97241027	22	AACACGAGTTTTTTGGATCAAT	Npepps	19155	CDS	-
chr17:88012635-88012658	chr17	88012635	88012658	23	GGATGCATCATCGGCCGGGTATA	Fbxo11	225055	CDS	-
chr4:84292906-84292925	chr4	84292906	84292925	19	ACCTTCAATGGTACATCGG	Bnc2	242509	CDS	-
chr10:88469643-88469667	chr10	88469643	88469667	24	GGTGAGTTATACATAATAACATAt	Sycp3	20962	CDS	+
chr2:79644648-79644666	chr2	79644648	79644666	18	CGCCACTGAGAAAGGAAG	Ssfa2	70599	CDS	+
chr5:23478647-23478681	chr5	23478647	23478681	34	AAGACTAGCTCAAAGACTCGGTAGTGGGAATGAC	Mll5	69188	CDS	+
chr5:36525000-36525018	chr5	36525000	36525018	18	CTTGGGAGAGGGTGGCCT	Tbc1d14	100855	CDS	-
chr4:137542766-137542798	chr4	137542766	137542798	32	TGAGTCCTCTTCCTCTCACGTGGCTGAGGGGC	Hspg2	15530	CDS	+
chr13:31626478-31626508	chr13	31626478	31626508	30	TTCCCCTTTTTCCGTGGCGCCTACCAGGGC	Foxf2	14238	CDS	+
chr4:115746542-115746562	chr4	115746542	115746562	20	TGAGTCTGGGGAGCTGGGCT	4732418C07Rik	230648	CDS	+
chr1:66801110-66801131	chr1	66801110	66801131	21	GTCAGAGTCCAGACCCTCTTC	1110028C15Rik	68691	CDS	-
chr2:164892423-164892446	chr2	164892423	164892446	23	ACAAGCTGCTGGCTGGGGGAGAC	Zfp335	329559	CDS	-
chr6:134507417-134507436	chr6	134507417	134507436	19	GCAACCCAGTCAACAGCAA	Lrp6	16974	CDS	-
chr13:98859791-98859818	chr13	98859791	98859818	27	GCTATCGAGGATACGCTTCAGCAGTTC	Tnpo1	238799	CDS	-
chr15:85391702-85391726	chr15	85391702	85391726	24	CGGCTACCTGCAGGTTTTCCCTGG	Atxn10	54138	CDS	+
chr6:134541753-134541771	chr6	134541753	134541771	18	GTTTCAGAATCTGTCCAG	Lrp6	16974	CDS	-
chr15:99337679-99337706	chr15	99337679	99337706	27	GCCGGGCCTTGTCAGGAGGCAGGTTCA	Fmnl3	22379	CDS	-
chr7:44885816-44885856	chr7	44885816	44885856	40	GCAGCCTGAGTAGGTGGTGCTCTCCACGGCGGGCAGGAGG	Med25	75613	CDS	-
chr4:34805211-34805235	chr4	34805211	34805235	24	GACTGCTACCAGCCACAGCAGCCT	Zfp292	30046	CDS	-
chr15:98853676-98853707	chr15	98853676	98853707	31	GCTTGCTTGCTGATCTGGCTCTCAGCCTGCT	Mll2	381022	CDS	-
chr5:86132659-86132681	chr5	86132659	86132681	22	AAAGGACTTTAGAGTGCAAAAT	Uba6	231380	CDS	-
chr15:102112148-102112185	chr15	102112148	102112185	37	TCACCACGGGCTGGATCTGTGTCCCCGGGGAGTCCAC	Tenc1	209039	CDS	+
chr4:65613334-65613361	chr4	65613334	65613361	27	CCATCTGCCGCCAGTGTCTGGAGAAGC	Trim32	69807	CDS	+
chr18:37747932-37747955	chr18	37747932	37747955	23	TTCCGGAGAACCTGCCTGTGGGC	Pcdhga10	93722	CDS	+
chr10:128953523-128953541	chr10	128953523	128953541	18	TGGGGCCGCCTCTGGAAC	Itga7	16404	CDS	+
chr2:68308990-68309018	chr2	68308990	68309018	28	CCTGAGAGTCGTGCACAGAGAGAGACTG	Stk39	53416	CDS	-
chr7:55900004-55900026	chr7	55900004	55900026	22	TTGAGATGTCTATGCCCTGGAT	Cyfip1	20430	CDS	+
chr17:74659277-74659306	chr17	74659277	74659306	29	CAAGTTTTTGCAGGAATGGGTGGACTGGC	Birc6	12211	CDS	+
chr18:58018795-58018819	chr18	58018795	58018819	24	CCTCCCAGGATATTCTGGCAGCCG	Fbn2	14119	CDS	-
chr16:38445772-38445791	chr16	38445772	38445791	19	GCTTCTCGTAGTTGGCGGG	Adprh	11544	CDS	-
chr7:80284059-80284092	chr7	80284059	80284092	33	CTTTCTCCTGGACAGAGGTAAGTATTGCCCAGC	Vps33b	233405	CDS	+
chr9:35205392-35205415	chr9	35205392	35205415	23	GGGTCTGGTTCTTCCTCCTAAGT	Foxred1	235169	CDS	-
chr17:35987612-35987638	chr17	35987612	35987638	26	CTTCCCCTCGCTGCTGCCCAGGCAGC	Gnl1	14670	CDS	+
chr15:88812136-88812159	chr15	88812136	88812159	23	GGAGTCCACAGCAACCGTCAGCC	Alg12	223774	CDS	-
chr10:127560541-127560573	chr10	127560541	127560573	32	GGCCAACCCATTGGGCGTGCGGATGTCCTTCT	Lrp1	16971	CDS	-
chr1:91112273-91112292	chr1	91112273	91112292	19	AGTCGGCCGGGGAGGGGAC	Lrrfip1	16978	CDS	+
chr19:38525334-38525358	chr19	38525334	38525358	24	CGTTGATCAGAAGAAAGCTGGTCT	Plce1	74055	CDS	+
chr8:108800217-108800251	chr8	108800217	108800251	34	ATGCGCCTCGGGGGCGGGCAGCTGGTGTCGGAGG	Zfhx3	11906	CDS	+
chr11:94949725-94949751	chr11	94949725	94949751	26	CCTGGTGAACAAGGCCCCTCTGGAGC	Col1a1	12842	CDS	+
chr6:121353479-121353502	chr6	121353479	121353502	23	TTCACCTGGGAGCTTCCCTGGAC	Slc6a12	14411	CDS	+
chr4:48614959-48614983	chr4	48614959	48614983	24	ACGGCTCTGGATCTGGAGAAGGAG	Tmeff1	230157	CDS	+
chr12:112913252-112913273	chr12	112913252	112913273	21	GGGATTGGGCACACAGCTGCT	Jag2	16450	CDS	-
chr2:104434373-104434398	chr2	104434373	104434398	25	GGCTGAGGCCAGACAACATGTGCAA	Hipk3	15259	CDS	-
chr11:88170128-88170147	chr11	88170128	88170147	19	CGCCTATGAGGACAGCTCG	Cuedc1	103841	CDS	+
chr4:58809464-58809484	chr4	58809464	58809484	20	ATCAGCTGCACAGCTGATTG	AI314180	230249	CDS	-
chr8:27029609-27029632	chr8	27029609	27029632	23	ATGAGCTTAACCAGTTCTGCAGC	Erlin2	244373	CDS	+
chr7:142654376-142654425	chr7	142654376	142654425	49	GGTCGCAGCTGCGGAAGCAGCACTCTTCCACGATGCCACGGCTGCGACG	Igf2	16002	CDS	-
chr12:100159576-100159602	chr12	100159576	100159602	26	GTCCGCAAAAGCCGGGAACAGCGCCA	BC002230	217827	CDS	-
chr3:119747919-119747942	chr3	119747919	119747942	23	ACCGCTGTCACAGCTTGAAGAAC	Ptbp2	56195	CDS	-
chr7:66125679-66125706	chr7	66125679	66125706	27	AGAGGTGGGGAGATGTGTCCGGAGATT	Chsy1	269941	CDS	+
chr5:135217442-135217476	chr5	135217442	135217476	34	AGGACCAGGAGTTAGGTGGCAGAAACCTCCCAGC	Baz1b	22385	CDS	+
chr8:11226948-11226976	chr8	11226948	11226976	28	CCGGAGAGCCTTTGGGTCCAGGGAGTCC	Col4a1	12826	CDS	-
chr3:5399398-5399416	chr3	5399398	5399416	18	AGTTGAAAAAGGTTTTGC	Zfhx4	80892	CDS	+
chr18:73970319-73970345	chr18	73970319	73970345	26	GTCCGTAGCTGACAGCACCAGCCCGT	Mapk4	225724	CDS	-
chr17:47598034-47598057	chr17	47598034	47598057	23	ATCGCCACAGGCAGCATTGGGGC	Ccnd3	12445	CDS	+
chr7:98979711-98979740	chr7	98979711	98979740	29	ACCTGAGGGGTACTTGTAGGAAGAAGGAG	Uvrag	78610	CDS	-
chrX:12047565-12047590	chrX	12047565	12047590	25	CAGCCTGGCAATCCTCGTCTTCCCC	Bcor	71458	CDS	-
chr3:157962275-157962299	chr3	157962275	157962299	24	AGAATGCGCACATTTACTGTTGGC	Ankrd13c	433667	CDS	+
chr2:158768322-158768341	chr2	158768322	158768341	19	CGCTGCCGAGCGGCCGGGC	Fam83d	71878	CDS	+
chr2:104470948-104470972	chr2	104470948	104470972	24	GATCACCTTCAGGGGCAGGGGACT	Hipk3	15259	CDS	-
chr3:95295700-95295727	chr3	95295700	95295727	27	AAAGACTGAGTCAGACTGTGTTCTGCT	Fam63a	75007	CDS	+
chr19:44298113-44298135	chr19	44298113	44298135	22	AAGGCACGGCTGCCCCTGAGGC	Scd2	20250	CDS	+
chr2:164838711-164838731	chr2	164838711	164838731	20	GGATTCGCTCAACCAGAAGG	Ctsa	19025	CDS	+
chr12:98489971-98490010	chr12	98489971	98490010	39	GCCAATAAGAAACCAAAAAGCGGGATCCCAAAGATGGCA	Kcnk10	72258	CDS	-
chr5:103477074-103477093	chr5	103477074	103477093	19	CCGGAGGTTCTTCAGAGCC	Ptpn13	19249	CDS	+
chr2:164846844-164846866	chr2	164846844	164846866	22	GTCCTCCAGCTGAGGCTCCACC	Pltp	18830	CDS	-
chr9:120574189-120574216	chr9	120574189	120574216	27	tgcggcggctgcagctgctgctgctgc	Rpl14	67115	CDS	+
chr5:28358290-28358332	chr5	28358290	28358332	42	AAAGCTGCATTGCTGGAATTTGAAGAAAGAGAACGACAGCAT	Rbm33	381626	CDS	+
chr7:79297079-79297102	chr7	79297079	79297102	23	GCTGCCGTTCTCTACGTCATCGT	Abhd2	54608	CDS	+
chr7:45711737-45711777	chr7	45711737	45711777	40	GAGGATGGCTGCCACCACGGCAGAGAAGAAGCGAGCAGTT	Sphk2	56632	CDS	-
chr7:127810901-127810929	chr7	127810901	127810929	28	ATCTCCAGCTGCCTCTGGATTCGGTCCT	Stx1b	56216	CDS	-
chr18:56575850-56575870	chr18	56575850	56575870	20	AGACAAAGATCTAGATGAAT	Phax	56698	CDS	+
chr3:27468927-27468952	chr3	27468927	27468952	25	GCCTGCTCCACTGCAGGGTGATCCA	Fndc3b	72007	CDS	-
chr6:28125909-28125933	chr6	28125909	28125933	24	GCCCTTTTCCTTCTTCAGGTCCCC	Grm8	14823	CDS	-
chr5:106635690-106635712	chr5	106635690	106635712	22	GTGATACAACATGACGGGCTTC	Zfp644	52397	CDS	-
chr7:142655752-142655775	chr7	142655752	142655775	23	AGGCGAAGGCCAAAGAGATGAGA	Igf2	16002	CDS	-
chr7:28378299-28378325	chr7	28378299	28378325	26	GGAGCCAAAGGTGCAAAACCAGGGGG	Zfp36	22695	CDS	-
chr2:155991647-155991665	chr2	155991647	155991665	18	AACTAGAGACCCTCCGGC	Cep250	16328	CDS	+
chr12:76094399-76094436	chr12	76094399	76094436	37	GCAGACCACCAGGAGCCTGGACAGGCGCTGGAGGAAC	Syne2	319565	CDS	+
chr17:33663242-33663268	chr17	33663242	33663268	26	GTTCAGGAGGAAAAAAGTCTCCCTTT	Hnrnpm	76936	CDS	-
chr7:25355880-25355916	chr7	25355880	25355916	36	CGTGCCTGGCCTCCAAGGGTGCAGATGGGGGCTGGC	Megf8	269878	CDS	+
chr19:5493462-5493481	chr19	5493462	5493481	19	CGTCATTTCCCTGGAGGGC	Cfl1	12631	CDS	+
chr4:58070022-58070048	chr4	58070022	58070048	26	GCACCTGAAACCCAGGGAAGCAGCTA	Svep1	64817	CDS	-
chr7:19443324-19443354	chr7	19443324	19443354	30	GCCTCGGCATCCAGCAACAGGTTTTCAGCC	Mark4	232944	CDS	-
chr15:39031815-39031833	chr15	39031815	39031833	18	TCCCGTGCCCTTACCAGG	Fzd6	14368	CDS	+
chr3:56086207-56086226	chr3	56086207	56086226	19	GGATCCATTCGAAACCAAG	Nbea	26422	CDS	-
chr1:34263363-34263385	chr1	34263363	34263385	22	GGAGAAATTCTGGTGCGATCAC	Dst	13518	CDS	+
chr15:38493523-38493546	chr15	38493523	38493546	23	ACTGCAAGTGTAAACGCAGAAGA	Azin1	54375	CDS	-
chr17:36017419-36017446	chr17	36017419	36017446	27	CTCCTGCTGTCGTAGTGGATGAAGGGC	H2-T24	15042	CDS	-
chr19:10860299-10860329	chr19	10860299	10860329	30	AGGGCACCAAGAAGCGCACACCAGCTCTCT	Tmem132a	98170	CDS	-
chr5:32827295-32827321	chr5	32827295	32827321	26	GCCTCCATATTCTTGGAGAGGAGCCT	C330019G07Rik	215476	CDS	-
chr1:153141648-153141672	chr1	153141648	153141672	24	AGTTCCCAGAGGCATTGGGGTCCA	Lamc2	16782	CDS	-
chr5:73304623-73304645	chr5	73304623	73304645	22	AAAACTCCCCCCTTGGAGAAGC	Ociad1	68095	CDS	+
chr9:52081039-52081069	chr9	52081039	52081069	30	AAGCTCTAGAACTGGAGCAGGAGCGCCAGC	Rdx	19684	CDS	+
chr4:94849846-94849874	chr4	94849846	94849874	28	TTTTGCTGAGAACAACATAGGATCAAGC	Tek	21687	CDS	+
chr11:100482232-100482259	chr11	100482232	100482259	27	GCTCCTGCCCTCGCTCATCACAGATGC	Acly	104112	CDS	-
chr10:43373699-43373717	chr10	43373699	43373717	18	AACCAACCCCAGCACCCC
chr17:17522668-17522697	chr17	17522668	17522697	29	GTTCTAAGACCGAAAGGTCTTACCCCTGA
chr16:17222389-17222407	chr16	17222389	17222407	18	acgcaggtgtcctaaggc
chr17:36231552-36231571	chr17	36231552	36231571	19	ACCGCCCCTAGCGGCCGCG
chr11:109574094-109574112	chr11	109574094	109574112	18	GACCACAGACCGACCCTT
chr11:107688999-107689023	chr11	107688999	107689023	24	CTAGCTACTTCCTTACTTGACTGC
chr2:168011158-168011176	chr2	168011158	168011176	18	gggcgggcgtgggggtgg
chr18:10814446-10814467	chr18	10814446	10814467	21	AGCTGCACTTCTCTTCAGGTC
chr10:116473844-116473862	chr10	116473844	116473862	18	gcggccgagcgcccgGCG
chr18:74279987-74280008	chr18	74279987	74280008	21	CTGCTCTTCAACCCCTAGAGC
chr5:34175538-34175558	chr5	34175538	34175558	20	AGCTGCTGGGAGGGGCTACC
chr1:170195467-170195502	chr1	170195467	170195502	35	gggcaagatggtgcacatctgtgacaagcagcact
chr17:36231470-36231507	chr17	36231470	36231507	37	GTCCCGCGGGCCGGCGCCTGAGCGGGTACCGCCCGGG
chr17:81025232-81025259	chr17	81025232	81025259	27	gacaggagtaaaaccctaactcagaca
chr13:114953882-114953909	chr13	114953882	114953909	27	GCCCAGACACTTAGCCTGGGGTAGCTC
chr12:67206424-67206452	chr12	67206424	67206452	28	agagagacagagagacagagaagatcct
chr2:5157663-5157682	chr2	5157663	5157682	19	GCCGTGACACCCGGCAGAA
chr15:84043087-84043106	chr15	84043087	84043106	19	CGGCATTCCTGCAGAGCCG
chr10:11492094-11492120	chr10	11492094	11492120	26	gagcgccggacgcggggagggagggg
chr10:62275969-62275987	chr10	62275969	62275987	18	CTTCATATCTGGGGGGCT
chr2:93636735-93636750	chr2	93636735	93636750	15	ATCTGCCTTCCTAAA
chr2:18587042-18587081	chr2	18587042	18587081	39	gcgtccctgggtgggctcgaaccaccaacctttcggtta
chr9:28697517-28697550	chr9	28697517	28697550	33	TAAACAGCAGTTCCTGATTGGCTGGGCATTGTC
chr10:60134021-60134054	chr10	60134021	60134054	33	AAAGGTAGGCAGAACAGCTGTTCCTGGTGGGGC
chr11:51652608-51652624	chr11	51652608	51652624	16	GACAGAAGCCCAGAAT
chr6:30806263-30806285	chr6	30806263	30806285	22	AATGGAGCCAGGGCAGGAAAGC
chr1:192644110-192644136	chr1	192644110	192644136	26	aaccaaggaacagccagggatagata
chr16:5255477-5255495	chr16	5255477	5255495	18	CGCGTCCGAGCTGCAGGT
chr6:30808014-30808044	chr6	30808014	30808044	30	AACTGGGAAGGGCTGGAGTTTTCAATGGGT
chr6:83343191-83343227	chr6	83343191	83343227	36	AGCCTGGGCATGAGCAGCTGAGTACCTTTAGCAGCC
chr10:61431976-61431998	chr10	61431976	61431998	22	ACCAGAACCGAGGTCTGAAGAT
chr15:96945197-96945217	chr15	96945197	96945217	20	CGCCACCGAGATGGGAAGAG
chr6:4962002-4962017	chr6	4962002	4962017	15	CGCCATCCAGATCGG
chr1:42623791-42623815	chr1	42623791	42623815	24	GTCGGCACTGTGAAAGCTGCCCCG
chr2:162566475-162566506	chr2	162566475	162566506	31	AATCCTGGAActactcttccaatccccttca
chr11:94952519-94952545	chr11	94952519	94952545	26	GGGGTGGGAAGGAATTTCTGGTGCTA
chrX:139009808-139009842	chrX	139009808	139009842	34	CTCAATGTCCCTTCGCATGGAGTTCAGAATGGAC
chr5:65045529-65045553	chr5	65045529	65045553	24	CTGAAAAATCCATCTTAGAATGGC
chr19:7292766-7292781	chr19	7292766	7292781	15	ATCTAACACCAGACC
chr11:80180192-80180208	chr11	80180192	80180208	16	tcctgtcctttgggac
chr3:108294503-108294525	chr3	108294503	108294525	22	TAATGTGTCACAGCTTCTGGGC
chr12:85100625-85100646	chr12	85100625	85100646	21	aggcagtctcactatgttact
chr16:54705990-54706014	chr16	54705990	54706014	24	AACCACTTTCCCCATCTTAAAAGG
chr1:169694855-169694880	chr1	169694855	169694880	25	GAGAGTGGAGGGTTCAATTTGGAGC
chr13:99947471-99947494	chr13	99947471	99947494	23	agagctaagggcagcgttccagt
chr7:25714635-25714658	chr7	25714635	25714658	23	GAGGAGATGGCAGGGAAGGGGGT
chr15:89554914-89554940	chr15	89554914	89554940	26	CTTCCTGTGCATACCCTTCCTTGGGC
chr11:82158290-82158310	chr11	82158290	82158310	20	aacccctcttcagatctgtg
chr12:111114231-111114272	chr12	111114231	111114272	41	CTTGGCAGAGGGGCGAGAGTGGGCTCTGCCTGGCTGCTGCT
chr6:30804911-30804936	chr6	30804911	30804936	25	AGTGAGCAGCAACTGGATGCAGTGC
chr6:47781682-47781708	chr6	47781682	47781708	26	ttgttccttctccgctcccactgctt
chr7:79362353-79362373	chr7	79362353	79362373	20	AATGGCACTGGCATTCCATT
chr14:75317121-75317141	chr14	75317121	75317141	20	aatggcattagttgtggatt
chr2:31950406-31950429	chr2	31950406	31950429	23	TCCCGCGCCGGACGTCCCTGGGT
chr5:115489538-115489557	chr5	115489538	115489557	19	ccccgccgtgacgacttgc
chr6:47788076-47788103	chr6	47788076	47788103	27	agtcaagtgcagtagtgagaagggggg
chr1:39909699-39909722	chr1	39909699	39909722	23	TTGTCAAGTGTCTCTGATCCAGC
chr11:109011787-109011820	chr11	109011787	109011820	33	gctttccaaggcacgtgcccctctctcagggcg
chr2:181389419-181389443	chr2	181389419	181389443	24	GCCCTCTGTAGCTTAGGCAGCTAG
chrX:93756997-93757022	chrX	93756997	93757022	25	ACTCTTCCTGGACCTGACATTCAGC
chr10:76235775-76235789	chr10	76235775	76235789	14	TCTGGACTTGAGAA
chr9:58083070-58083088	chr9	58083070	58083088	18	CTTCCGAGCTTGGAATGG
chr14:64815574-64815592	chr14	64815574	64815592	18	GGTGTCACTGACCAGTAG
chr17:70963742-70963794	chr17	70963742	70963794	52	aggttcagacatttggtgtatgtgcttggctgaggagccaatggggcgaagc
chr3:69131895-69131914	chr3	69131895	69131914	19	ACCGCTTTCCTATCTTGTT
chr5:34174626-34174663	chr5	34174626	34174663	37	ACCCCTCACAGGCCTGCTAGCGGAAGGGGCAGCTGGC
chr12:72116982-72117007	chr12	72116982	72117007	25	GTCTCCCCTCCCCCCCCCCGCCCCC
chr4:63137743-63137780	chr4	63137743	63137780	37	AGCTATGCCAAGCTCCCAGCTTCCTGGTCTTGGCAGC
chr1:127786661-127786683	chr1	127786661	127786683	22	tgtctggaggccacaagagagc
chr11:109011759-109011778	chr11	109011759	109011778	19	gctcaccggatgccgccgg
chr10:7269708-7269726	chr10	7269708	7269726	18	TATCCCCCAATCCGGAGT
chr11:98955588-98955621	chr11	98955588	98955621	33	tgtctgtCTCTGGTAGGCTGCTCGCTGTGAGGC
chr10:13755299-13755324	chr10	13755299	13755324	25	gtgggtctggacagctcaaggaaca
chr2:92970006-92970033	chr2	92970006	92970033	27	ACCAGGAAAGGGTAGCAACGTGTTCAG
chr17:28174311-28174344	chr17	28174311	28174344	33	GAAGGGCCTGTATCTGCTGCTGAGCTCCAGAGC
chr3:107555724-107555745	chr3	107555724	107555745	21	GCCCAAAAGGATGGTACTTTC
chr6:134632582-134632598	chr6	134632582	134632598	16	GTGCCGCTCGGCCGCG
chr1:132032492-132032516	chr1	132032492	132032516	24	CTGAGAACGCACTCTGGCGGGTTT
chr4:94598220-94598240	chr4	94598220	94598240	20	atccaagaGCAGTGTGGGAA
chr9:49792791-49792827	chr9	49792791	49792827	36	GCTTCTCTGACAGCACAAATGACCTCATCGAACGCC
chr16:97836141-97836159	chr16	97836141	97836159	18	CATGGAGATCCTAAGCGC
chr8:84516094-84516116	chr8	84516094	84516116	22	CATCCAGATCTGAAGAGGTTTC
chr15:85177756-85177777	chr15	85177756	85177777	21	aagtcggcaagccggatccgt
chr5:124733476-124733491	chr5	124733476	124733491	15	gcccggcCAGGGAAT
chr6:52170749-52170769	chr6	52170749	52170769	20	GACACAGAGAGGAAGAGCGG
chr7:135123286-135123329	chr7	135123286	135123329	43	AAGGAAAAAGGAGAGGCTGCTGCAGGCCACTGTGGTGGTGACT
chr14:30159294-30159313	chr14	30159294	30159313	19	gccatggagatcggaagag
chr11:6547106-6547124	chr11	6547106	6547124	18	cggctgagcgggcaggGA
chr7:43485136-43485165	chr7	43485136	43485165	29	GAGAGGAAGGAGAAGGCTCTGAACACTTG
chr12:112956307-112956329	chr12	112956307	112956329	22	GCCTAGACCACCAGGGGAGGCT
chr14:98728187-98728203	chr14	98728187	98728203	16	CAGTGGCGTATCCTGA
chr5:113606968-113606999	chr5	113606968	113606999	31	GGATCAGGAGCCACAACTCCCTCCAGTCTCT
chr11:55946539-55946558	chr11	55946539	55946558	19	ACAGGGAGGGACAATTGGT
chr8:111153606-111153653	chr8	111153606	111153653	47	ATCAGGAAGCGCTCGGCCACGACCGTGCTGCCAAGTGACCTGGGACC
chr9:46794892-46794910	chr9	46794892	46794910	18	GCTCTTCCGATCTGTGCT
chr10:22271380-22271399	chr10	22271380	22271399	19	AAAGAACACTCTCTCTCTC
chr12:99645372-99645396	chr12	99645372	99645396	24	aatcgaatcatctagtagctggtt
chr16:4083644-4083675	chr16	4083644	4083675	31	agagagagagagagagagagaaaaaaaaagc
chr17:26270256-26270302	chr17	26270256	26270302	46	ACATGCTCGAGTCTCCAGAGTCTCTCCGCTCAAAGGTTGATGAAGC
chr18:11979350-11979376	chr18	11979350	11979376	26	GACAACCCAAGGGGTAGCCGGAGCCT
chr2:59122833-59122848	chr2	59122833	59122848	15	agagaggttcagcag
chr14:64812388-64812416	chr14	64812388	64812416	28	GCCCAGACTCTGGCCTAAGGAAGAAGGA
chr15:39032252-39032278	chr15	39032252	39032278	26	TCCTGCCATTCTTAACTGAGAAGAAC
chr3:86201271-86201287	chr3	86201271	86201287	16	agcaacaatgccaccg
chr2:128901475-128901493	chr2	128901475	128901493	18	TGTGTGCTATATGTAAAT
chr14:52014089-52014110	chr14	52014089	52014110	21	GTCCCCGAGAGTTAGGGCTCC
chr15:73098159-73098182	chr15	73098159	73098182	23	CCGGCAGTAGACGCTCGCTCGTC
chr18:38189209-38189229	chr18	38189209	38189229	20	GACTCCACCATCTGCCCAAA
chr12:78350927-78350945	chr12	78350927	78350945	18	atgcaggtgtcctaaggc
chr4:72561066-72561088	chr4	72561066	72561088	22	GATCTGTTTGGGGGTGGGCAGG
chr10:117694596-117694616	chr10	117694596	117694616	20	CAGAGATCCGCAGAGAGGTT
chr11:34429593-34429608	chr11	34429593	34429608	15	CCCGGGAGTCAAGGC
chr18:33199861-33199892	chr18	33199861	33199892	31	GCCATCCACAGCAAAGGGGATTTCTCAGACC
chr5:77284606-77284627	chr5	77284606	77284627	21	TTTTCCTGGCGATCTCTGAGC
chr2:15079879-15079904	chr2	15079879	15079904	25	CCCCGCTGTGTTAACTGTGGATTAG
chr11:79696125-79696176	chr11	79696125	79696176	51	AGCCCACACTCTGGAGAACTCTAGGTGATGGTCTGATAGCTAGTTAGTCCT
chr14:118922820-118922847	chr14	118922820	118922847	27	GCGGGGGATGGAGAGACAAGAGTCCAG
chr6:3201483-3201505	chr6	3201483	3201505	22	agtcggaggttcgaagacgatc
chr5:146261286-146261314	chr5	146261286	146261314	28	gtccgcccggaggattcaacccggcggc
chr3:107509228-107509252	chr3	107509228	107509252	24	ctatgttattatgtctacttcccc
chr14:121115291-121115321	chr14	121115291	121115321	30	aggctggcattgaacctacaatgttcctgt
chr5:147636433-147636455	chr5	147636433	147636455	22	GTTTCCCTGACAGATCTATTTA
chr14:124572666-124572694	chr14	124572666	124572694	28	ggagagatcctgactcaaaggtggtaga
chr10:42856768-42856791	chr10	42856768	42856791	23	gcgttcagtcataatcccacagg
chr6:38875708-38875726	chr6	38875708	38875726	18	ctgccgggcgaggggccg
chr2:23128476-23128515	chr2	23128476	23128515	39	agaccaggctggcctcgaactcagagatacacctgactc
chr3:5860650-5860696	chr3	5860650	5860696	46	gggaggcccccggcgcccggctccgtcctcgcgtcggggtcggggc
chr8:84493716-84493736	chr8	84493716	84493736	20	TTCTTGTTAGtttgtccatt
chr17:88983511-88983531	chr17	88983511	88983531	20	GACAGATAGGAAGAGGGGTT
chr5:147638682-147638706	chr5	147638682	147638706	24	GACACAGATTCAAATTCAACTGTA
chr8:86278512-86278528	chr8	86278512	86278528	16	GGTTCACAGGCCGGGC
chr2:151508646-151508676	chr2	151508646	151508676	30	tggcagaaagattgcaacatgccctagggc
chr7:92243101-92243143	chr7	92243101	92243143	42	AATCTTCTTGCCATTTGCTCAGATCAGCAGCCTGGTGCAGGC
chr16:38131910-38131931	chr16	38131910	38131931	21	GGGTCTGTTTCTTCCCTCAGT
chr11:16779635-16779659	chr11	16779635	16779659	24	AAACTGCTGTCTTGGGTACGGAGC
chr5:146260992-146261015	chr5	146260992	146261015	23	gtacggaagacgcactccccggc
chr13:41518614-41518633	chr13	41518614	41518633	19	tcctgctgtcatgatgaac
chr19:24770585-24770604	chr19	24770585	24770604	19	TGGGGCCTCTCTCTCCCCC
chr1:63271695-63271710	chr1	63271695	63271710	15	CCCTCATCTCGGAAG
chr11:107733087-107733114	chr11	107733087	107733114	27	GCCTTGGCATGCTCATGTCTCAGCTCA
chr11:15050057-15050088	chr11	15050057	15050088	31	AATGAGTCCTTTGGCTTCACCACTGATCTGC
chr15:27913264-27913293	chr15	27913264	27913293	29	gcagcacattgtaaggcctgcacaggatc
chr5:62766356-62766376	chr5	62766356	62766376	20	CGCCTGCCGCTCGGCCGCGC
chr7:74457389-74457412	chr7	74457389	74457412	23	AGGCAGAGCAGCAACTTCCTTCA
chr18:68258185-68258215	chr18	68258185	68258215	30	AAACCTCCCAGAAGTAGGGGAGAGGGGAAC
chr6:83769943-83769971	chr6	83769943	83769971	28	GCCCACTGGTAGGCAGCCGTCCCTGTCC
chr4:120892459-120892483	chr4	120892459	120892483	24	CCAGACCCCATCTGGAGTTCTGAC
chr16:35981626-35981646	chr16	35981626	35981646	20	gatgccgacgctcatcagac
chr14:122437778-122437802	chr14	122437778	122437802	24	gctggaggaggatcccaggagatt
chr8:105146461-105146483	chr8	105146461	105146483	22	CCTCCCTGCTCTGCTTTGGTTC
chr1:161007065-161007090	chr1	161007065	161007090	25	AACTTAAGTCCTGAGCCCGCCATGC
chr9:107561110-107561134	chr9	107561110	107561134	24	tggttaagagtacatgttgttctt
chr17:5931404-5931438	chr17	5931404	5931438	34	AGTATTCTCTCAGAAGCAGAGTTCAGCGCCTGTT
chr16:4944016-4944047	chr16	4944016	4944047	31	GCCATCCCGacacaacattcaggaagcaggg
chr5:42246971-42247000	chr5	42246971	42247000	29	CTGCTACTTATGTGAAGGCAGAATCTAAT
chr6:122975010-122975028	chr6	122975010	122975028	18	gcccggcccgggaaccct
chr5:134676715-134676738	chr5	134676715	134676738	23	GGagcagcagcagcagcagccgc
chr7:19164682-19164707	chr7	19164682	19164707	25	GCTGGGAAAGGCCAGAAGAACCCTT
chrX:102082301-102082319	chrX	102082301	102082319	18	CTTAATTCATTCACTGAG
chr12:98498328-98498346	chr12	98498328	98498346	18	CGCCAAAAAGATCTGAAG
chr4:43293106-43293125	chr4	43293106	43293125	19	ggcaccagatgggaagagc
chr19:44578127-44578150	chr19	44578127	44578150	23	ATAGTCAGCATAGCTGTTGCTCT
chr19:55626615-55626647	chr19	55626615	55626647	32	TGACGTCAGCGGGCAGGCCTGGGCTGCGGGGC
chr9:56735065-56735084	chr9	56735065	56735084	19	GAACCGCTCTGAGGACCTG
chr6:30806082-30806103	chr6	30806082	30806103	21	GGGCTAGAAAGACTTGGGAGT
chr1:182127657-182127680	chr1	182127657	182127680	23	AGCAGAGACAATGCCAGTGCTTC
chr16:49912204-49912232	chr16	49912204	49912232	28	CATCTACAGAAGAGCAGATGCCAACTTT
chr11:66828055-66828108	chr11	66828055	66828108	53	agcaggaagctccacccctaagcaagcaggtttcaggctgggggaggggagac
chr3:119126951-119126968	chr3	119126951	119126968	17	CTCTTCCGATCTTTATT
chr2:84599739-84599763	chr2	84599739	84599763	24	gtcccagcactgaggagagaggca
chr5:40089161-40089181	chr5	40089161	40089181	20	tgccatatagataggaagag
chr19:7538673-7538692	chr19	7538673	7538692	19	GGGGAGTTGGTGACCTGGT
chr17:13038866-13038891	chr17	13038866	13038891	25	TGTTCTAATGAAAAGAAAGAACAAC
chr3:76800036-76800055	chr3	76800036	76800055	19	ctttcccgatctgttggcg
chr11:109011830-109011852	chr11	109011830	109011852	22	agggcgccctgcccttcacaaa
chr2:6496893-6496912	chr2	6496893	6496912	19	gctgagaggtcctctagtc
chr15:89768950-89768982	chr15	89768950	89768982	32	CCCCTGGGGGGGAGAGAACTGGAAGAGGGGCT
chr9:48257938-48257963	chr9	48257938	48257963	25	TTAGGGAGGCTTGCAGCTTGGCAGC
chr9:27367140-27367155	chr9	27367140	27367155	15	gccctgccagggaac
chr2:138769041-138769067	chr2	138769041	138769067	26	CATACTTCCCTAAAGTGATGAGGGAC
chr16:43624042-43624064	chr16	43624042	43624064	22	CTAGAATTTCAATAGACTCCCT
chrX:160804889-160804910	chrX	160804889	160804910	21	GCCTGGAATGGTCTCAGGCAG
chr5:115300733-115300782	chr5	115300733	115300782	49	GAGGACGACGCCCCCACCCGCTTCCGAGGGGCAGCTCCCGAGGTCCGCA
chr13:21911349-21911385	chr13	21911349	21911385	36	cgcgggagaccggggttcgattccccgacggggagt
chr2:131990564-131990589	chr2	131990564	131990589	25	gccttcaacccagccctgagacagt
chr9:71843717-71843744	chr9	71843717	71843744	27	GCCTCCTCGTGCAAAGGAGCTCCAGGT
chrX:102142292-102142327	chrX	102142292	102142327	35	GCCTTACTATGTCATTCATCATGGGCAGGTCACAG
chr5:106688060-106688081	chr5	106688060	106688081	21	ACCCTTCATAAGAAAGCTAGG
chr1:62336321-62336348	chr1	62336321	62336348	27	CGATTTacagacaggcagacagacaga
chr8:34828937-34828955	chr8	34828937	34828955	18	GCAGACTTCTGAGCAGAA
chr11:105178277-105178300	chr11	105178277	105178300	23	ATCCCTGAAACCAAGGTTATAAA
chr5:148122266-148122284	chr5	148122266	148122284	18	ctgccgatctccttggct
chr7:79362775-79362800	chr7	79362775	79362800	25	AAAATGATGATCAAGACTGCCTAGT
chr17:7856627-7856645	chr17	7856627	7856645	18	CGGCCGAGCCCCAGGGCA
chr15:99471130-99471151	chr15	99471130	99471151	21	AAAAGAAACCTCTCATCCTTT
chr2:157111331-157111349	chr2	157111331	157111349	18	cctacctctcctcaggac
chr5:92541672-92541691	chr5	92541672	92541691	19	CTCTTCTGATCTCCTTGTC
chr14:122446117-122446151	chr14	122446117	122446151	34	gcctcagaaagaaaagttactgagctgcagaatg
chr11:77840186-77840216	chr11	77840186	77840216	30	GCTGGAATGAAACTGAGCAGGAGGGTGGAC
chrX:49168049-49168072	chrX	49168049	49168072	23	AAGAAGGTGCAACCTCTTCATCA
chr4:139330873-139330894	chr4	139330873	139330894	21	GTCCTGGGGTTTGAGCTGGGC
chr19:47406413-47406433	chr19	47406413	47406433	20	GCTCTGGGGGTTCAGAGTAG
chr18:73638717-73638740	chr18	73638717	73638740	23	AACTCACAGAAAACTCTCAGGGT
chr7:97343512-97343530	chr7	97343512	97343530	18	cttccgagctgctgggat
chr11:120987212-120987230	chr11	120987212	120987230	18	CCATTGTGAGATCGGAAG
chr9:54370827-54370862	chr9	54370827	54370862	35	GACAGGGAGAGGTGCAGGTAGGCTTCCCACCCACA
chr18:38187245-38187287	chr18	38187245	38187287	42	GCTTCTGAGCCCTCCCAGCCATCTAGGCTACCCCCTTCCTTC
chr7:143093439-143093457	chr7	143093439	143093457	18	CGCCCCTAAGATAGGAAG
chr3:96137349-96137369	chr3	96137349	96137369	20	CGAGATGGGAAGAGTGGTTC
chr10:76554840-76554867	chr10	76554840	76554867	27	AGACTGCTGGCGAGACGTGCTTTAGGC
chr1:122357217-122357238	chr1	122357217	122357238	21	aacccgactccgggaagaccc
chr1:146354355-146354373	chr1	146354355	146354373	18	gcagctagagtcaagctg
chr9:61612394-61612419	chr9	61612394	61612419	25	TGCTTTCctgccggcctctctgccg
chr16:89790211-89790234	chr16	89790211	89790234	23	ACCTCTGAGGCTAAGCAGAGCCA
chr2:92967825-92967854	chr2	92967825	92967854	29	GCCCCCATCACCTGGCTCCAGGTGGGCAG
chr5:75005699-75005717	chr5	75005699	75005717	18	AACCTGATCTGAACTTAA
chr5:126461505-126461521	chr5	126461505	126461521	16	ATCTTCTTGAATCTCC
chr2:181076389-181076409	chr2	181076389	181076409	20	GGTTCGACACCAGGGGAACT
chr7:79362252-79362304	chr7	79362252	79362304	52	TGGGGAGAGGTGGAGCTGCCATACGCCTAGAGATCCAGGCCCTCCCTGGGGC
chr10:83727633-83727649	chr10	83727633	83727649	16	GCCGAGCGACAGGGCT
chr7:49313025-49313073	chr7	49313025	49313073	48	AAAGAATGTCACCTCACATGCCTTGCTTTTGACTGTGTCCTCTGCATC
chr18:10052133-10052154	chr18	10052133	10052154	21	Cggccgaggcgaggcgccgcg
chr8:77662400-77662432	chr8	77662400	77662432	32	ATCTGACAGAAACTCCAGGAGACTTGTCGGTT
chr6:87120172-87120188	chr6	87120172	87120188	16	GTTCAGCAGGAATGCC
chr11:109012011-109012045	chr11	109012011	109012045	34	ggcactcacccatctctcaggactgactgaccca
chr1:100852063-100852086	chr1	100852063	100852086	23	ATCTCCCAGACAGATCTATTCCC
chr15:85257416-85257437	chr15	85257416	85257437	21	actgaggaggaagccacaccc
chr2:142884904-142884922	chr2	142884904	142884922	18	CTTCCACCGTGGCAGTAG
chr19:25059769-25059789	chr19	25059769	25059789	20	gctcttcctatctccaatga
chr9:69185456-69185478	chr9	69185456	69185478	22	ATCTTTTTtcttttctttttaa
chrX:38411207-38411247	chrX	38411207	38411247	40	AACAGGTGTCAGACCACAGGAGCAACAGAAagcactcagg
chr3:95631122-95631145	chr3	95631122	95631145	23	TGTGGCTCCTGTGAGCCTTCACT
chr8:114591400-114591455	chr8	114591400	114591455	55	AGGCTGCGGGGAGAAGAGCCAGCAGGGATCTGGCGCAATCTGCTTCTGTGTGAGC
chr7:67737355-67737380	chr7	67737355	67737380	25	CCTCTCCACCCTTAGGACTTGGTTT
chr19:5765845-5765866	chr19	5765845	5765866	21	GCTGGAAGTCAGAGAGCTGAG
chr9:77349495-77349515	chr9	77349495	77349515	20	GCCACCTCTCTTCACCCCTC
chr11:3149971-3149999	chr11	3149971	3149999	28	GATCAGCAGTGAAGCCAAAGGATTCATT
chr10:36205058-36205107	chr10	36205058	36205107	49	agcaggaagcttcacccctgagcaagcaggtttcaggctgggggagggg
chr4:101619224-101619245	chr4	101619224	101619245	21	gtctcaagctcctgagtccct
chr7:93278095-93278109	chr7	93278095	93278109	14	gccaggtagctcgg
chr9:108721119-108721133	chr9	108721119	108721133	14	ATGCTCCTGACCCG
chr14:102382249-102382268	chr14	102382249	102382268	19	ctgtccccctccccccaaa
chr10:60133998-60134019	chr10	60133998	60134019	21	ACCCCACTGAGACCGAGTCCC
chr19:8252252-8252277	chr19	8252252	8252277	25	ggtcgcgccgtgggaggggcggccc
chr6:114861302-114861329	chr6	114861302	114861329	27	AGCAGTGAATGTATCAGGGCTGAAACT
chrX:49266598-49266619	chrX	49266598	49266619	21	GCCTTGCAATGAGAGATCCAA
chr7:79363175-79363199	chr7	79363175	79363199	24	GTAGAAGGGAGTGAACCCTGACCC
chr10:61432112-61432142	chr10	61432112	61432142	30	GCTTAGTATAGGCATCCAATACAACCAGAA
chr10:60134493-60134543	chr10	60134493	60134543	50	GGAGTCGTGACCACGTGTGATGGGTGGGCACAGGTCTGCCTTGCTCCAGC
chr13:51430549-51430575	chr13	51430549	51430575	26	ACCCAGCAAGCCATGACTGGAGGAGG
chr12:54673094-54673112	chr12	54673094	54673112	18	gCGTGCACCTATGTTAAG
chr2:164877061-164877083	chr2	164877061	164877083	22	ACAGGACAGGCAAAGGAAGTGG
chr1:74267784-74267807	chr1	74267784	74267807	23	CATCCCGCTAACTCTTGGGAACT	Arpc2	76709	3UTR;CDS	+
chr1:88263458-88263481	chr1	88263458	88263481	23	GTCCCGGCAGTTTGCCCTGGGTA	6430706D22Rik;Hjurp	78605;381280	3UTR	-
chr15:81688091-81688116	chr15	81688091	81688116	25	AGCCCACCCTGTGCAGAATCTAGGC	L3mbtl2	214669	3UTR;5UTR	+
chr2:174345694-174345721	chr2	174345694	174345721	27	CTGCTTGCTGAGAAAGTCCTCGCTGGC	Gnas	14683	3UTR;CDS;5UTR	+
chr4:152304420-152304449	chr4	152304420	152304449	29	AATCCTGAGTGTCTCAGCTCACACCCAGC	Icmt	57295	3UTR;5UTR	+
chr4:44037079-44037123	chr4	44037079	44037123	44	AGCTCCCGAGTCTCTGTCCGTGTCCGTTCCCGGGAGACCTAGTG	Gne	50798	3UTR;CDS	-
chr6:113389497-113389523	chr6	113389497	113389523	26	AAGGTTTGCCCGTCTGGGTGCAGGGC	Arpc4/Ttll3	68089/101100	3UTR/5UTR	+
chr19:9984915-9984959	chr19	9984915	9984959	44	ACCCTGGGACACGGTGATGAGAGCTAAGCTGACTTCCCCAAAGC	Fth1	14319	5UTR;3UTR;CDS	+
chr11:20304254-20304282	chr11	20304254	20304282	28	ACCCAGCCCAATCACAGCACTGACTCCT	Slc1a4	55963	CDS;3UTR	-
chr19:6343104-6343143	chr19	6343104	6343143	39	GGACTTTGGGGTGTCAGGCGAGCTGACAGCATCTGTGGC	Map4k2	26412	CDS;5UTR	+

## Sheet: CDS
Region	Region_Chromosome	Region_Start	Region_End	Merged_Distinct_Sequence_Name	#Merged_Distinct_Seq(counts)	#Raw_Reads	Sequence_Length	Sequence	Gene_Chromosome	CDS_start	CDS_End	Gene Symbol	Entrez_ID	Overlap_Feature	Strand	Overlap Length(bp)
chr17:27204043-27204062	chr17	27204043	27204062	1_1400815	1	1	19	CGCGGCCCAGGGAGAGGCG	chr17	27203658	27204418	Lemd2	224640	CDS	-	19
chr19:6294471-6294519	chr19	6294471	6294519	1_3767840;1_2489966;1_4722053;2_1208842;3_699021	5	8	48	TCGGCTCCTTCTGGTCACACCCACTGCTCATCCCTGACAACCGGAAGC	chr19	6294213	6294626	Ehd1	13660	CDS	+	48
chr18:4674253-4674286	chr18	4674253	4674286	2_1245687	1	2	33	AAGAACTTCAGGCTTCCAGCCCTTGGCCAGGAC	chr18	4672514	4676167	9430020K01Rik	240185	CDS	+	33
chr4:108479650-108479669	chr4	108479650	108479669	2_1031579	1	2	19	TCACTATCTCAGAAGCAGC	chr4	108478963	108479741	Zcchc11	230594	CDS	+	19
chr18:12199618-12199636	chr18	12199618	12199636	1_2353530	1	1	18	ACCCCAACAGGCTCACAA	chr18	12199598	12199726	Npc1	18145	CDS	-	18
chr2:130906751-130906799	chr2	130906751	130906799	60_127801	1	60	48	gctgccgctgctcttttcgctgctgctgctgccgctgcCCCGGGAGGC	chr2	130906560	130906967	Atrn	11990	CDS	+	48
chr7:109745395-109745417	chr7	109745395	109745417	1_5090947	1	1	22	GCTCCACGACATGAAGGCAATC	chr7	109745309	109745418	Tmem9b	56786	CDS	-	22
chr17:35149942-35149970	chr17	35149942	35149970	2_1070528	1	2	28	GCGGGTGAAGGTAAGACCCGAGCAGCAG	chr17	35149908	35150121	Prrc2a	53761	CDS	-	28
chr12:104105251-104105270	chr12	104105251	104105270	1_2285948	1	1	19	GCTCGGCCGAGCTCCCTGA	chr12	104105167	104105350	Serpina5	268591	CDS	+	19
chr14:32340661-32340682	chr14	32340661	32340682	1_2405531;1_3320406;1_3497631	3	3	21	TGACCGTATCTGTGAGGAGGC	chr14	32340644	32340747	Ogdhl	239017	CDS	+	21
chr2:131179372-131179417	chr2	131179372	131179417	1_4067022;2_1054551	2	3	45	GCTCCCACCGCTGCCCTCGGAGGGCACCGTGGCTGGGCCGGCAGG	chr2	131178079	131179876	Cenpb	12616	CDS	-	45
chr18:82956948-82956976	chr18	82956948	82956976	1_3777836;1_4806901	2	2	28	AGTACGGGACCTGGGACGAGGCGCTGGC	chr18	82955678	82957449	Zfp516	329003	CDS	+	28
chr18:82986757-82986780	chr18	82986757	82986780	1_4303984;1_4501929	2	2	23	CACTGCTGCTCTTCTGGAGAGGT	chr18	82986743	82988198	Zfp516	329003	CDS	+	23
chr4:53542465-53542489	chr4	53542465	53542489	1_1995604;1_4910704	2	2	24	AGTCTTCCAGCCCTTCTGGACGTT	chr4	53542364	53542551	Slc44a1	100434	CDS	+	24
chr4:108629800-108629818	chr4	108629800	108629818	1_3407461;1_3801805;4_561165	3	6	18	TCACTTTGAGCTGAAGAC	chr4	108629716	108629833	Cc2d1b	319965	CDS	+	18
chr12:81990654-81990679	chr12	81990654	81990679	1_4830175;2_1061889	2	3	25	TGGCGGAGTGCAGTCCTTGCCAACT	chr12	81990549	81990780	Pcnx	54604	CDS	+	25
chr8:46209400-46209425	chr8	46209400	46209425	1_3660394;3_639065;1_3217406	3	5	25	ACCCCTCCAGAAAGAGAGAAAGCCC	chr8	46209021	46209508	Slc25a4	11739	CDS	-	25
chr7:110351759-110351777	chr7	110351759	110351777	1_4658254;3_738426;1_1877882	3	5	18	GCTTGAGGTATGACTAAA	chr7	110351592	110351789	Sbf2	319934	CDS	-	18
chr19:5679655-5679680	chr19	5679655	5679680	1_3838357;1_3908516;1_3343986	3	3	25	GTCCCCAGGGCATCCAGCAGCCAGA	chr19	5679569	5679741	Pcnxl3	104401	CDS	-	25
chr14:31764252-31764274	chr14	31764252	31764274	1_1590847	1	1	22	CCAGATAAAATAAGCAGCTCAA	chr14	31764253	31764332	Ankrd28	105522	CDS	-	21
chr5:32829698-32829723	chr5	32829698	32829723	1_1858224;2_1213678	2	3	25	ACTCTGACAGTCAGAGACTTCATCT	chr5	32826957	32831551	C330019G07Rik	215476	CDS	-	25
chr3:153925782-153925803	chr3	153925782	153925803	1_3502808	1	1	21	GCCTTTGCAATCGAGGCATAG	chr3	153925664	153925913	Acadm	11364	CDS	-	21
chr9:7050400-7050420	chr9	7050400	7050420	1_2463554;1_3708235	2	2	20	GCAGCAGAGAGGTAGGTGAT	chr9	7050341	7050483	Dync2h1	110350	CDS	-	20
chr1:131292778-131292802	chr1	131292778	131292802	1_3111635;1_2021372;2_852174	3	4	24	GCCCAGCCCATGGCTGTCACTCCG	chr1	131292520	131292845	Srgap2	14270	CDS	-	24
chr3:9264780-9264800	chr3	9264780	9264800	1_1931331	1	1	20	ACCCACTTAGATATTGCTGC	chr3	9264534	9265420	Zbtb10	229055	CDS	+	20
chr8:114236737-114236762	chr8	114236737	114236762	1_1728611;6_452057	2	7	25	TGAAATTGCCAACCTCCGCGAAGGC	chr8	114236582	114236798	Vat1l	270097	CDS	+	25
chr7:28777059-28777094	chr7	28777059	28777094	1_1517405;1_4675599	2	2	35	CCTTCCTTACCCAGAGGCCATCTTTGAGATCAGCT	chr7	28776995	28777102	Sirt2	64383	CDS	+	35
chr18:65687193-65687211	chr18	65687193	65687211	2_867758	1	2	18	ACGGCTCCCTGGCCAGGC	chr18	65686961	65687453	Zfp532	328977	CDS	+	18
chr11:105336701-105336742	chr11	105336701	105336742	1_2981525	1	1	41	ACAGTACTGGCTCCTTCCGTTGGCTCAGTGGGGATGAAGTC	chr11	105336624	105336773	Mrc2	17534	CDS	+	41
chr14:21516935-21516973	chr14	21516935	21516973	1_1714818;2_1114961	2	3	38	AGAAGCAGAAGCAGCGGCCCTCAGAAGAGAGGATCTGC	chr14	21516874	21517498	Myst4	54169	CDS	+	38
chr4:131799494-131799538	chr4	131799494	131799538	1_3656259	1	1	44	CCAGGACCCAGCCGGCCCCTCACCCCTTTCAGGTGGCTTGCTGC	chr4	131799517	131799791	Ptpru	19273	CDS	-	21
chr15:8187501-8187522	chr15	8187501	8187522	1_2966516;1_3685036;2_846262	3	4	21	AAGGAAAATTGGCCTTGGGAC	chr15	8186823	8187578	2410089E03Rik	73692	CDS	+	21
chr9:39589050-39589073	chr9	39589050	39589073	1_3035655;1_3206015	2	2	23	ACTTGAAGATCGAGGGGCTCAAA	chr9	39589048	39589125	AW551984	244810	CDS	-	23
chr17:35157181-35157208	chr17	35157181	35157208	1_3771584;1_3799926;1_2431110;1_3723437;1_3891258;1_4198422;1_2883069;1_3130967;1_3356477;1_3460281;2_831836;2_855029;5_512747;74_112651;1_1364113;1_4260966	16	95	27	GCGGGGGTACCGGAGGAGTCTCGCTCC	chr17	35155365	35157207	Prrc2a	53761	CDS	-	26
chr4:141006100-141006123	chr4	141006100	141006123	1_2969108;1_4660175;1_3052914;118_82096;1_1433143;1_1594131;1_2206899;1_2461333;1_2908608;1_2931206;1_3817250;1_4017865;1_4779994;5_519372	14	135	23	CGGTTGCGGTGCTCATGAGCCGC	chr4	141006042	141006266	Atp13a2	74772	CDS	+	23
chr5:100798299-100798340	chr5	100798299	100798340	1_4832632	1	1	41	GTGCTCCGGGCTCCCGGTTTTCCGGCGGCGGCTCCCGGCTG	chr5	100798293	100798473	Helq	191578	CDS	-	41
chr5:111454754-111454781	chr5	111454754	111454781	1_2003596	1	1	27	CAACCGATTTGGGACATTTGTGGCCGC	chr5	111454615	111454788	Mn1	433938	CDS	+	27
chr15:39031333-39031355	chr15	39031333	39031355	1_2767374;1_5185712;1_2135347;1_3339448;1_4457792;1_4660318;2_923580;87_101302;1_3343727;1_4252617;1_4426168;1_2006404;7_395327	13	106	22	GTGGTGGGTGATTCTCACCATT	chr15	39030814	39031832	Fzd6	14368	CDS	+	22
chr1:153456136-153456155	chr1	153456136	153456155	1_1964567;1_4609584;2_968727	3	4	19	GGAATCCTCCAGATCCTCT	chr1	153456071	153456753	Dhx9	13211	CDS	-	19
chr7:62379398-62379417	chr7	62379398	62379417	1_1550208	1	1	19	CAGATCGCCCATGTGGAGC	chr7	62377349	62381201	Magel2	27385	CDS	+	19
chr12:51648079-51648119	chr12	51648079	51648119	1_2677792;1_3400181;1_3575216;1_3805447;1_4003121;1_4395755;2_1100318;30_184642;1_4394788;1_3197562;1_3730586;1_4825261;4_573791;3_658053;14_277082;1_1920806;1_2106024	17	65	40	GCTTCCTCAGTATCTGGATCATCAGTTAAGTCAGCAGCTA	chr12	51647993	51648135	Strn3	94186	CDS	-	40
chr12:108157837-108157880	chr12	108157837	108157880	2_1256349	1	2	43	AAGACAGCGTACTTCCTCTTCTTCGAAGTAGAGAGGGGTGTCA	chr12	108157753	108158010	Setd3	52690	CDS	-	43
chr5:34605928-34605953	chr5	34605928	34605953	1_2620457;1_3364493;1_4666974;1_5087804;2_1208569;2_817287;4_634674	7	12	25	AGACTGGCAGATCTCTTTGGCTGGT	chr5	34605827	34605979	Add1	11518	CDS	+	25
chr1:63085724-63085742	chr1	63085724	63085742	1_5017555	1	1	18	GTCTCTGCAGGCGGCTTA	chr1	63085667	63086301	Ino80d	227195	CDS	-	18
chr1:172377194-172377213	chr1	172377194	172377213	1_1492531	1	1	19	TCGCGTGCGCCGCGGTGTT	chr1	172376698	172377967	Pigm	67556	CDS	+	19
chrX:135890186-135890204	chrX	135890186	135890204	1_3592489	1	1	18	AACTCTTCCGGGGATGAC	chrX	135889040	135890657	Bhlhb9	70237	CDS	+	18
chr18:36196980-36197008	chr18	36196980	36197008	1_4203425	1	1	28	gctgccgctgctctcgctgctgctgctg	chr18	36196427	36197160	Nrg2	100042150	CDS	-	28
chr16:33109814-33109834	chr16	33109814	33109834	13_286170	1	13	20	GCACTCGGTCTGTCTGCTTC	chr16	33109777	33109908	Lmln	239833	CDS	+	20
chr1:155191454-155191475	chr1	155191454	155191475	1_2581216	1	1	21	GAGCTGGAATGCTGGAGTGGC	chr1	155191428	155191554	Stx6	58244	CDS	+	21
chr2:162278113-162278141	chr2	162278113	162278141	1_4170974;2_1230229;1_2492330	3	4	28	GCCAGATACGTTCCAGACAGGGTTCCCT	chr2	162278047	162278319	Ptprt	19281	CDS	-	28
chr4:16001974-16001997	chr4	16001974	16001997	1_5204275	1	1	23	TCCATCCAATTTCCAAAGCTGAT	chr4	16001929	16002021	Osgin2	209212	CDS	-	23
chr11:120816845-120816886	chr11	120816845	120816886	1_4589986	1	1	41	CCTGCAACAGTGCGTGGGGCGCAATCTCCAGCACCACGGCA	chr11	120816846	120817050	Fasn	14104	CDS	-	40
chr17:45571025-45571068	chr17	45571025	45571068	1_3427061	1	1	43	GCCCGGACGGTGAAGGAGCCACCCGCAGACGACTCCCAGGCAT	chr17	45571017	45571177	Hsp90ab1	15516	CDS	-	43
chr11:6317003-6317042	chr11	6317003	6317042	1_1963902;1_2602539;1_2636729;1_5149131;1_5176617;1_5223842;7_410364;1_1918554	8	14	39	GGACCCCCTGGGGATTTTGGATGCTGATCTGGACTCCTC	chr11	6316977	6317080	Ogdh	18293	CDS	+	39
chr12:29855214-29855239	chr12	29855214	29855239	1_2823433;1_4745299	2	2	25	TCTGTCTGGCTGCCCCCTGGCGGAC	chr12	29855214	29855283	Myt1l	17933	CDS	+	25
chr14:56761958-56761981	chr14	56761958	56761981	1_3454663;8_374940	2	9	23	GCCTTCCATCGAGACGCATATTC	chr14	56761833	56762030	Pspc1	66645	CDS	-	23
chr8:111157934-111157963	chr8	111157934	111157963	1_4586253	1	1	29	GTCCACACATCAGGCCAATCAGGAAGAGT	chr8	111157896	111158061	Glg1	20340	CDS	-	29
chr5:111100751-111100774	chr5	111100751	111100774	1_3583558;1_5126380	2	2	23	TGTGGTCGTGTCTGTGGTTGGGC	chr5	111100693	111100966	Ttc28	209683	CDS	+	23
chr7:45942081-45942123	chr7	45942081	45942123	1_2363818	1	1	42	CGAAAGACCTCCCAAGAGAAGCTAGTGCTGCGTTATGAGGAC	chr7	45942058	45942193	Ccdc114	211535	CDS	+	42
chr14:54664545-54664578	chr14	54664545	54664578	1_2269194;1_2669159	2	2	33	AGGAGATGGAGATCTGGATGGAGAGCTGGAGGA	chr14	54664371	54665634	Acin1	56215	CDS	-	33
chr5:106636147-106636177	chr5	106636147	106636177	1_4360637;3_681569	2	4	30	ATCAGAATGAAGCTTTTGCAAAACAACAAC	chr5	106635609	106636323	Zfp644	52397	CDS	-	30
chr7:105742066-105742088	chr7	105742066	105742088	1_3660559	1	1	22	TGTATGCGCCTGCCTGGGTGGC	chr7	105741996	105742096	Ilk	16202	CDS	+	22
chr17:56846316-56846336	chr17	56846316	56846336	1_2232743;1_4851398	2	2	20	CCGCTCTTCCGGTCTGTTTC	chr17	56846092	56846339	Acsbg2	328845	CDS	-	20
chr5:21774998-21775018	chr5	21774998	21775018	1_1866092	1	1	20	AGGAACTGAGTTGTCAAAAG	chr5	21774933	21775075	Dnajc2	22791	CDS	-	20
chr1:132018366-132018402	chr1	132018366	132018402	1_3414614	1	1	36	CCCGCCCTTGTGGTCACAGGCAGTGACCCCAGCCCC	chr1	132017592	132018462	Elk4	13714	CDS	+	36
chr18:6216329-6216350	chr18	6216329	6216350	1_4433000;1_4648263;2_1048467	3	4	21	GCTTCTGAAGCTCAGCATCAA	chr18	6216222	6216366	Kif5b	16573	CDS	-	21
chr10:116319445-116319466	chr10	116319445	116319466	1_3860128	1	1	21	AATGAATCCTTGGTCTTGCTC	chr10	116319332	116319602	Ptprb	19263	CDS	+	21
chr8:95329449-95329467	chr8	95329449	95329467	1_2291553	1	1	18	CGGCCGAGCCTGGGGGCA	chr8	95327830	95329573	Zfp319	79233	CDS	-	18
chr1:169987041-169987080	chr1	169987041	169987080	2_1113423	1	2	39	GGAGCATTTTCACGGCCACCAGGACAGGCTGGTTGGCAC	chr1	169987016	169987144	Ddr2	18214	CDS	-	39
chr2:25467826-25467858	chr2	25467826	25467858	1_2996125	1	1	32	GCAGGAAAACAATGTCCTCCTCTGTGAGGCCC	chr2	25467817	25467919	Ptgds	19215	CDS	-	32
chr5:121572082-121572128	chr5	121572082	121572128	5_490483	1	5	46	ACGGTCCGCGGCAGCGCCCCCACCACACAGCAGCTTCGCCCCTTCT	chr5	121572016	121572181	Aldh2	11669	CDS	-	46
chr18:75063100-75063141	chr18	75063100	75063141	1_2752771	1	1	41	GTTCTGACTCTGAAGACCTTCTGGAAGAGTTGCTCTGCAGC	chr18	75063100	75063173	Dym	69190	CDS	+	41
chr4:131802589-131802615	chr4	131802589	131802615	1_2486053	1	1	26	GCCCAGGGGTGACGGCATGTCGGCAT	chr4	131802527	131802630	Ptpru	19273	CDS	-	26
chr14:21517391-21517412	chr14	21517391	21517412	1_1359456;1_4671301	2	2	21	ACAGGGTCAATAGTGGGAGCT	chr14	21516874	21517498	Myst4	54169	CDS	+	21
chr7:99688975-99689001	chr7	99688975	99689001	1_5167398	1	1	26	ACTCGGCTGCCGAAATAGCTCACAAA	chr7	99688862	99689025	Slco2b1	101488	CDS	-	26
chr13:95604735-95604761	chr13	95604735	95604761	1_1428039;1_2559054	2	2	26	GCGTCCTCGGAGATGAAGGGAGGAGG	chr13	95603735	95604937	F2r	14062	CDS	-	26
chr11:97241005-97241027	chr11	97241005	97241027	1_2667952;1_3254616;5_491210	3	7	22	AACACGAGTTTTTTGGATCAAT	chr11	97240928	97241043	Npepps	19155	CDS	-	22
chr17:88012635-88012658	chr17	88012635	88012658	1_2314641;1_4052481;3_686043	3	5	23	GGATGCATCATCGGCCGGGTATA	chr17	88012556	88012686	Fbxo11	225055	CDS	-	23
chr4:84292906-84292925	chr4	84292906	84292925	2_1237071;8_376141	2	10	19	ACCTTCAATGGTACATCGG	chr4	84291692	84293662	Bnc2	242509	CDS	-	19
chr10:88469643-88469667	chr10	88469643	88469667	1_2701485;1_2919855;58_129982;1_3392819	4	61	24	GGTGAGTTATACATAATAACATAt	chr10	88469545	88469644	Sycp3	20962	CDS	+	1
chr2:79644648-79644666	chr2	79644648	79644666	1_3399960	1	1	18	CGCCACTGAGAAAGGAAG	chr2	79644404	79645108	Ssfa2	70599	CDS	+	18
chr5:23478647-23478681	chr5	23478647	23478681	1_3579645	1	1	34	AAGACTAGCTCAAAGACTCGGTAGTGGGAATGAC	chr5	23478513	23478744	Mll5	69188	CDS	+	34
chr5:36525000-36525018	chr5	36525000	36525018	1_3869324	1	1	18	CTTGGGAGAGGGTGGCCT	chr5	36524929	36525048	Tbc1d14	100855	CDS	-	18
chr4:137542766-137542798	chr4	137542766	137542798	1_4791365;1_4813812;4_551570;1_4454188	4	7	32	TGAGTCCTCTTCCTCTCACGTGGCTGAGGGGC	chr4	137542738	137542890	Hspg2	15530	CDS	+	32
chr13:31626478-31626508	chr13	31626478	31626508	1_3485370	1	1	30	TTCCCCTTTTTCCGTGGCGCCTACCAGGGC	chr13	31626079	31627256	Foxf2	14238	CDS	+	30
chr4:115746542-115746562	chr4	115746542	115746562	1_3064783;1_3476591	2	2	20	TGAGTCTGGGGAGCTGGGCT	chr4	115746457	115746603	4732418C07Rik	230648	CDS	+	20
chr1:66801110-66801131	chr1	66801110	66801131	10_328863	1	10	21	GTCAGAGTCCAGACCCTCTTC	chr1	66801048	66802139	1110028C15Rik	68691	CDS	-	21
chr2:164892423-164892446	chr2	164892423	164892446	1_4297109;1_3637227;1_5034432;2_1230342	4	5	23	ACAAGCTGCTGGCTGGGGGAGAC	chr2	164892379	164892461	Zfp335	329559	CDS	-	23
chr6:134507417-134507436	chr6	134507417	134507436	1_2593565	1	1	19	GCAACCCAGTCAACAGCAA	chr6	134507285	134507682	Lrp6	16974	CDS	-	19
chr13:98859791-98859818	chr13	98859791	98859818	1_4777673	1	1	27	GCTATCGAGGATACGCTTCAGCAGTTC	chr13	98859762	98859988	Tnpo1	238799	CDS	-	27
chr15:85391702-85391726	chr15	85391702	85391726	1_3218057	1	1	24	CGGCTACCTGCAGGTTTTCCCTGG	chr15	85391637	85391746	Atxn10	54138	CDS	+	24
chr6:134541753-134541771	chr6	134541753	134541771	1_1715949	1	1	18	GTTTCAGAATCTGTCCAG	chr6	134541651	134542045	Lrp6	16974	CDS	-	18
chr15:99337679-99337706	chr15	99337679	99337706	2_1265281	1	2	27	GCCGGGCCTTGTCAGGAGGCAGGTTCA	chr15	99337629	99337713	Fmnl3	22379	CDS	-	27
chr7:44885816-44885856	chr7	44885816	44885856	1_1717843	1	1	40	GCAGCCTGAGTAGGTGGTGCTCTCCACGGCGGGCAGGAGG	chr7	44885783	44885904	Med25	75613	CDS	-	40
chr4:34805211-34805235	chr4	34805211	34805235	1_3297644;2_929019	2	3	24	GACTGCTACCAGCCACAGCAGCCT	chr4	34804963	34812043	Zfp292	30046	CDS	-	24
chr15:98853676-98853707	chr15	98853676	98853707	1_3889301	1	1	31	GCTTGCTTGCTGATCTGGCTCTCAGCCTGCT	chr15	98851890	98853705	Mll2	381022	CDS	-	29
chr5:86132659-86132681	chr5	86132659	86132681	2_1077153	1	2	22	AAAGGACTTTAGAGTGCAAAAT	chr5	86132617	86132707	Uba6	231380	CDS	-	22
chr15:102112148-102112185	chr15	102112148	102112185	1_4606598	1	1	37	TCACCACGGGCTGGATCTGTGTCCCCGGGGAGTCCAC	chr15	102111081	102112293	Tenc1	209039	CDS	+	37
chr4:65613334-65613361	chr4	65613334	65613361	1_4315266	1	1	27	CCATCTGCCGCCAGTGTCTGGAGAAGC	chr4	65613207	65615172	Trim32	69807	CDS	+	27
chr18:37747932-37747955	chr18	37747932	37747955	1_2983958;1_3317722;2_1092315;4_605344	4	8	23	TTCCGGAGAACCTGCCTGTGGGC	chr18	37747187	37749605	Pcdhga10	93722	CDS	+	23
chr10:128953523-128953541	chr10	128953523	128953541	1_1621885	1	1	18	TGGGGCCGCCTCTGGAAC	chr10	128953442	128953556	Itga7	16404	CDS	+	18
chr2:68308990-68309018	chr2	68308990	68309018	1_2213155;1_2951899	2	2	28	CCTGAGAGTCGTGCACAGAGAGAGACTG	chr2	68308991	68309054	Stk39	53416	CDS	-	27
chr7:55900004-55900026	chr7	55900004	55900026	1_2392257;1_4919012	2	2	22	TTGAGATGTCTATGCCCTGGAT	chr7	55899914	55900071	Cyfip1	20430	CDS	+	22
chr17:74659277-74659306	chr17	74659277	74659306	1_2147705;1_1481649;3_666503	3	5	29	CAAGTTTTTGCAGGAATGGGTGGACTGGC	chr17	74659158	74659355	Birc6	12211	CDS	+	29
chr18:58018795-58018819	chr18	58018795	58018819	1_3887125	1	1	24	CCTCCCAGGATATTCTGGCAGCCG	chr18	58018736	58018856	Fbn2	14119	CDS	-	24
chr16:38445772-38445791	chr16	38445772	38445791	1_3810822	1	1	19	GCTTCTCGTAGTTGGCGGG	chr16	38445692	38446104	Adprh	11544	CDS	-	19
chr7:80284059-80284092	chr7	80284059	80284092	1_2826141;5_474225	2	6	33	CTTTCTCCTGGACAGAGGTAAGTATTGCCCAGC	chr7	80283979	80284076	Vps33b	233405	CDS	+	17
chr9:35205392-35205415	chr9	35205392	35205415	1_1504991;1_1576229;1_3069565;1_3150178;1_4269290;212_49715;3_767464;1_5210999;1_1418634	9	222	23	GGGTCTGGTTCTTCCTCCTAAGT	chr9	35205304	35205409	Foxred1	235169	CDS	-	17
chr17:35987612-35987638	chr17	35987612	35987638	1_4334431	1	1	26	CTTCCCCTCGCTGCTGCCCAGGCAGC	chr17	35987464	35987643	Gnl1	14670	CDS	+	26
chr15:88812136-88812159	chr15	88812136	88812159	1_1434772;1_2867114	2	2	23	GGAGTCCACAGCAACCGTCAGCC	chr15	88812055	88812159	Alg12	223774	CDS	-	23
chr10:127560541-127560573	chr10	127560541	127560573	1_1296988	1	1	32	GGCCAACCCATTGGGCGTGCGGATGTCCTTCT	chr10	127560454	127560659	Lrp1	16971	CDS	-	32
chr1:91112273-91112292	chr1	91112273	91112292	1_1428036	1	1	19	AGTCGGCCGGGGAGGGGAC	chr1	91112155	91112297	Lrrfip1	16978	CDS	+	19
chr19:38525334-38525358	chr19	38525334	38525358	1_2290081;1_5087564	2	2	24	CGTTGATCAGAAGAAAGCTGGTCT	chr19	38524258	38525452	Plce1	74055	CDS	+	24
chr8:108800217-108800251	chr8	108800217	108800251	1_5004009	1	1	34	ATGCGCCTCGGGGGCGGGCAGCTGGTGTCGGAGG	chr8	108800194	108800691	Zfhx3	11906	CDS	+	34
chr11:94949725-94949751	chr11	94949725	94949751	1_1740336;1_2268216	2	2	26	CCTGGTGAACAAGGCCCCTCTGGAGC	chr11	94949719	94949773	Col1a1	12842	CDS	+	26
chr6:121353479-121353502	chr6	121353479	121353502	6_437231	1	6	23	TTCACCTGGGAGCTTCCCTGGAC	chr6	121353387	121353528	Slc6a12	14411	CDS	+	23
chr4:48614959-48614983	chr4	48614959	48614983	3_765287	1	3	24	ACGGCTCTGGATCTGGAGAAGGAG	chr4	48614956	48614983	Tmeff1	230157	CDS	+	24
chr12:112913252-112913273	chr12	112913252	112913273	1_3254054	1	1	21	GGGATTGGGCACACAGCTGCT	chr12	112913164	112913281	Jag2	16450	CDS	-	21
chr2:104434373-104434398	chr2	104434373	104434398	1_5193086	1	1	25	GGCTGAGGCCAGACAACATGTGCAA	chr2	104434337	104434499	Hipk3	15259	CDS	-	25
chr11:88170128-88170147	chr11	88170128	88170147	1_4080473	1	1	19	CGCCTATGAGGACAGCTCG	chr11	88169832	88170174	Cuedc1	103841	CDS	+	19
chr4:58809464-58809484	chr4	58809464	58809484	1_3703954;3_681882	2	4	20	ATCAGCTGCACAGCTGATTG	chr4	58809395	58809588	AI314180	230249	CDS	-	20
chr8:27029609-27029632	chr8	27029609	27029632	1_1554870;1_4636968;2_1043172;1_3698333	4	5	23	ATGAGCTTAACCAGTTCTGCAGC	chr8	27029543	27029669	Erlin2	244373	CDS	+	23
chr7:142654376-142654425	chr7	142654376	142654425	1_1873438;1_3066984;1_4114266;1_4936010;1_4946024;2_1130340;2_835995;3_715158;3_775610;5_514837;1_2810115	11	21	49	GGTCGCAGCTGCGGAAGCAGCACTCTTCCACGATGCCACGGCTGCGACG	chr7	142654299	142654448	Igf2	16002	CDS	-	49
chr12:100159576-100159602	chr12	100159576	100159602	1_4914302	1	1	26	GTCCGCAAAAGCCGGGAACAGCGCCA	chr12	100159539	100159603	BC002230	217827	CDS	-	26
chr3:119747919-119747942	chr3	119747919	119747942	1_2404496;1_4186389;1_4454120;1_5104104	4	4	23	ACCGCTGTCACAGCTTGAAGAAC	chr3	119747789	119747954	Ptbp2	56195	CDS	-	23
chr7:66125679-66125706	chr7	66125679	66125706	1_1977495	1	1	27	AGAGGTGGGGAGATGTGTCCGGAGATT	chr7	66125241	66125737	Chsy1	269941	CDS	+	27
chr5:135217442-135217476	chr5	135217442	135217476	1_3082558;1_3602028;1_4358442;1_3089693	4	4	34	AGGACCAGGAGTTAGGTGGCAGAAACCTCCCAGC	chr5	135216589	135218294	Baz1b	22385	CDS	+	34
chr8:11226948-11226976	chr8	11226948	11226976	1_1787984;1_3979405	2	2	28	CCGGAGAGCCTTTGGGTCCAGGGAGTCC	chr8	11226949	11227141	Col4a1	12826	CDS	-	27
chr3:5399398-5399416	chr3	5399398	5399416	1_5265357	1	1	18	AGTTGAAAAAGGTTTTGC	chr3	5398660	5404063	Zfhx4	80892	CDS	+	18
chr18:73970319-73970345	chr18	73970319	73970345	1_1370406	1	1	26	GTCCGTAGCTGACAGCACCAGCCCGT	chr18	73969890	73970436	Mapk4	225724	CDS	-	26
chr17:47598034-47598057	chr17	47598034	47598057	1_1804835	1	1	23	ATCGCCACAGGCAGCATTGGGGC	chr17	47598002	47598139	Ccnd3	12445	CDS	+	23
chr7:98979711-98979740	chr7	98979711	98979740	1_4160820	1	1	29	ACCTGAGGGGTACTTGTAGGAAGAAGGAG	chr7	98979635	98979801	Uvrag	78610	CDS	-	29
chrX:12047565-12047590	chrX	12047565	12047590	1_2060615;1_4996625;2_944718;1_4729827;1_1550973;1_1728218;1_2284125;1_3532886;1_4383194;53_137592;1_4675214	11	64	25	CAGCCTGGCAATCCTCGTCTTCCCC	chrX	12047422	12047748	Bcor	71458	CDS	-	25
chr3:157962275-157962299	chr3	157962275	157962299	1_2004973;1_2910293;1_3183172;1_3694117	4	4	24	AGAATGCGCACATTTACTGTTGGC	chr3	157962277	157962382	Ankrd13c	433667	CDS	+	22
chr2:158768322-158768341	chr2	158768322	158768341	1_1905856	1	1	19	CGCTGCCGAGCGGCCGGGC	chr2	158768113	158768587	Fam83d	71878	CDS	+	19
chr2:104470948-104470972	chr2	104470948	104470972	1_2188866	1	1	24	GATCACCTTCAGGGGCAGGGGACT	chr2	104470748	104471845	Hipk3	15259	CDS	-	24
chr3:95295700-95295727	chr3	95295700	95295727	3_655749	1	3	27	AAAGACTGAGTCAGACTGTGTTCTGCT	chr3	95295650	95295728	Fam63a	75007	CDS	+	27
chr19:44298113-44298135	chr19	44298113	44298135	4_551163	1	4	22	AAGGCACGGCTGCCCCTGAGGC	chr19	44298039	44298170	Scd2	20250	CDS	+	22
chr2:164838711-164838731	chr2	164838711	164838731	1_1644722;1_2553255	2	2	20	GGATTCGCTCAACCAGAAGG	chr2	164838640	164838730	Ctsa	19025	CDS	+	19
chr12:98489971-98490010	chr12	98489971	98490010	1_2998273	1	1	39	GCCAATAAGAAACCAAAAAGCGGGATCCCAAAGATGGCA	chr12	98489904	98490065	Kcnk10	72258	CDS	-	39
chr5:103477074-103477093	chr5	103477074	103477093	1_4718214;1_5146071	2	2	19	CCGGAGGTTCTTCAGAGCC	chr5	103476946	103477125	Ptpn13	19249	CDS	+	19
chr2:164846844-164846866	chr2	164846844	164846866	1_1384009;1_4191426	2	2	22	GTCCTCCAGCTGAGGCTCCACC	chr2	164846739	164846916	Pltp	18830	CDS	-	22
chr9:120574189-120574216	chr9	120574189	120574216	1_2412104;1_3974821;69_116806;5_477898;1_1341161	5	77	27	tgcggcggctgcagctgctgctgctgc	chr9	120574094	120574391	Rpl14	67115	CDS	+	27
chr5:28358290-28358332	chr5	28358290	28358332	1_4845831;1_3953440;1_4877303;1_1841351;1_1852383;1_1890795;1_2836336;1_3150864;1_3452793;1_4126746;1_4407074;2_1069905;2_1231170;37_166935;69_117037;1_1295484;1_3893719;2_859598	18	125	42	AAAGCTGCATTGCTGGAATTTGAAGAAAGAGAACGACAGCAT	chr5	28358273	28358482	Rbm33	381626	CDS	+	42
chr7:79297079-79297102	chr7	79297079	79297102	1_1349566;3_704074	2	4	23	GCTGCCGTTCTCTACGTCATCGT	chr7	79297013	79297207	Abhd2	54608	CDS	+	23
chr7:45711737-45711777	chr7	45711737	45711777	1_2523262	1	1	40	GAGGATGGCTGCCACCACGGCAGAGAAGAAGCGAGCAGTT	chr7	45710727	45711811	Sphk2	56632	CDS	-	40
chr7:127810901-127810929	chr7	127810901	127810929	19_231588;1_1500681;1_1858616;1_2114475;1_3227378;1_4611750	6	24	28	ATCTCCAGCTGCCTCTGGATTCGGTCCT	chr7	127810899	127811008	Stx1b	56216	CDS	-	28
chr18:56575850-56575870	chr18	56575850	56575870	1_1557283	1	1	20	AGACAAAGATCTAGATGAAT	chr18	56575461	56576048	Phax	56698	CDS	+	20
chr3:27468927-27468952	chr3	27468927	27468952	1_3114869;1_3514192	2	2	25	GCCTGCTCCACTGCAGGGTGATCCA	chr3	27468865	27469040	Fndc3b	72007	CDS	-	25
chr6:28125909-28125933	chr6	28125909	28125933	1_1517962	1	1	24	GCCCTTTTCCTTCTTCAGGTCCCC	chr6	28125615	28126125	Grm8	14823	CDS	-	24
chr5:106635690-106635712	chr5	106635690	106635712	1_2591977	1	1	22	GTGATACAACATGACGGGCTTC	chr5	106635609	106636323	Zfp644	52397	CDS	-	22
chr7:142655752-142655775	chr7	142655752	142655775	1_4660599	1	1	23	AGGCGAAGGCCAAAGAGATGAGA	chr7	142655653	142655810	Igf2	16002	CDS	-	23
chr7:28378299-28378325	chr7	28378299	28378325	1_3333629;1_3607880;1_4373946	3	3	26	GGAGCCAAAGGTGCAAAACCAGGGGG	chr7	28377560	28378493	Zfp36	22695	CDS	-	26
chr2:155991647-155991665	chr2	155991647	155991665	1_2050138;1_4259788	2	2	18	AACTAGAGACCCTCCGGC	chr2	155990215	155992774	Cep250	16328	CDS	+	18
chr12:76094399-76094436	chr12	76094399	76094436	1_3424790;1_1298468	2	2	37	GCAGACCACCAGGAGCCTGGACAGGCGCTGGAGGAAC	chr12	76094280	76094468	Syne2	319565	CDS	+	37
chr17:33663242-33663268	chr17	33663242	33663268	1_3020521;1_3090549;1_1292614	3	3	26	GTTCAGGAGGAAAAAAGTCTCCCTTT	chr17	33663224	33663285	Hnrnpm	76936	CDS	-	26
chr7:25355880-25355916	chr7	25355880	25355916	1_1320691;1_1304306;1_2760752	3	3	36	CGTGCCTGGCCTCCAAGGGTGCAGATGGGGGCTGGC	chr7	25355733	25355948	Megf8	269878	CDS	+	36
chr19:5493462-5493481	chr19	5493462	5493481	1_5008757;1_5077657;3_724320	3	5	19	CGTCATTTCCCTGGAGGGC	chr19	5493380	5493490	Cfl1	12631	CDS	+	19
chr4:58070022-58070048	chr4	58070022	58070048	1_4848039;7_404828	2	8	26	GCACCTGAAACCCAGGGAAGCAGCTA	chr4	58068356	58071139	Svep1	64817	CDS	-	26
chr7:19443324-19443354	chr7	19443324	19443354	1_4964344	1	1	30	GCCTCGGCATCCAGCAACAGGTTTTCAGCC	chr7	19443116	19443353	Mark4	232944	CDS	-	29
chr15:39031815-39031833	chr15	39031815	39031833	2_1164413	1	2	18	TCCCGTGCCCTTACCAGG	chr15	39030814	39031832	Fzd6	14368	CDS	+	17
chr3:56086207-56086226	chr3	56086207	56086226	1_4695994	1	1	19	GGATCCATTCGAAACCAAG	chr3	56086162	56086284	Nbea	26422	CDS	-	19
chr1:34263363-34263385	chr1	34263363	34263385	1_4468218	1	1	22	GGAGAAATTCTGGTGCGATCAC	chr1	34263263	34263490	Dst	13518	CDS	+	22
chr15:38493523-38493546	chr15	38493523	38493546	1_2298096;1_2962778;1_3552142	3	3	23	ACTGCAAGTGTAAACGCAGAAGA	chr15	38493473	38493636	Azin1	54375	CDS	-	23
chr17:36017419-36017446	chr17	36017419	36017446	1_3474672	1	1	27	CTCCTGCTGTCGTAGTGGATGAAGGGC	chr17	36017240	36017537	H2-T24	15042	CDS	-	27
chr19:10860299-10860329	chr19	10860299	10860329	1_1953502	1	1	30	AGGGCACCAAGAAGCGCACACCAGCTCTCT	chr19	10860123	10860397	Tmem132a	98170	CDS	-	30
chr5:32827295-32827321	chr5	32827295	32827321	1_4040963;1_2134079;1_4689520;30_184497;1_2573562;1_2124801	6	35	26	GCCTCCATATTCTTGGAGAGGAGCCT	chr5	32826957	32831551	C330019G07Rik	215476	CDS	-	26
chr1:153141648-153141672	chr1	153141648	153141672	1_2292804	1	1	24	AGTTCCCAGAGGCATTGGGGTCCA	chr1	153141525	153141771	Lamc2	16782	CDS	-	24
chr5:73304623-73304645	chr5	73304623	73304645	1_1792631;1_2868039	2	2	22	AAAACTCCCCCCTTGGAGAAGC	chr5	73304548	73304684	Ociad1	68095	CDS	+	22
chr9:52081039-52081069	chr9	52081039	52081069	1_1431550	1	1	30	AAGCTCTAGAACTGGAGCAGGAGCGCCAGC	chr9	52081018	52081179	Rdx	19684	CDS	+	30
chr4:94849846-94849874	chr4	94849846	94849874	1_3071462	1	1	28	TTTTGCTGAGAACAACATAGGATCAAGC	chr4	94849620	94849920	Tek	21687	CDS	+	28
chr11:100482232-100482259	chr11	100482232	100482259	1_2459940	1	1	27	GCTCCTGCCCTCGCTCATCACAGATGC	chr11	100482144	100482299	Acly	104112	CDS	-	27
chr11:20304254-20304282	chr11	20304254	20304282	1_1859557;1_2195276;1_4578210;2_1053788;2_1125754;1_2778323	6	8	28	ACCCAGCCCAATCACAGCACTGACTCCT	chr11	20304268	20304500	Slc1a4	55963	CDS	-	14
chr19:6343104-6343143	chr19	6343104	6343143	1_1871166	1	1	39	GGACTTTGGGGTGTCAGGCGAGCTGACAGCATCTGTGGC	chr19	6343103	6343176	Map4k2	26412	CDS	+	39

## Sheet: 5UTR
Region	Region_Chromosome	Region_Start	Region_End	Merged_Distinct_Sequence_Name	#Merged_Distinct_Seq(counts)	#Raw_Reads	Sequence_Length	Sequence	Gene_Chromosome	5UTR_start	5UTR_End	Gene Symbol	Entrez_ID	Overlap_Feature	Strand	Overlap Length(bp)	Transcript Name
chr7:59240983-59241009	chr7	59240983	59241009	1_3742721;1_3401439;1_4528716	3	3	26	AGAGCCTGATTTTAGAGTTCACCAGC	chr7	59240966	59241033	Ube3a	22215	5UTR	+	26	NM_011668_utr5_1_0_chr7_59240967_f
chr7:142658458-142658511	chr7	142658458	142658511	1_4181421;1_4718807;1_1345208;1_4619715	4	4	53	GCCGCTCTGCCCGAGTCGCAGAGGCCGAATGTGCGACGGGACAGAACGGGGAG	chr7	142658390	142658804	Igf2	16002	5UTR	-	53	NM_010514_utr5_3_0_chr7_142658391_r
chr17:39848037-39848080	chr17	39848037	39848080	1_4368605;1_1282771	2	2	43	agtccctgccctttgtacacaccgcccgtcgctactaccgatt	chr17	39842996	39848829	Rn45s	100861531	5UTR	+	43	NR_046233_utr5_0_0_chr17_39842997_f
chr14:24490721-24490743	chr14	24490721	24490743	2_1186627	1	2	22	TTTCCTCCTCTCCAGCTCCGGC	chr14	24490680	24490755	Rps24	20088	5UTR	+	22	NM_207634_utr5_0_0_chr14_24490681_f
chr3:68064895-68064914	chr3	68064895	68064914	1_2251433	1	1	19	GAACCGCTCTTCCTTCTCA	chr3	68064801	68064941	Schip1	30953	5UTR	+	19	NM_001113421_utr5_0_0_chr3_68064802_f
chr19:27982866-27982901	chr19	27982866	27982901	12_293681;1_3525308	2	13	35	AGGTGACAGAGGGGGTAGGTGATAGACATCAGAGA	chr19	27982853	27982948	Rfx3	19726	5UTR	-	35	NM_001166414_utr5_17_0_chr19_27982854_r
chr11:62457230-62457246	chr11	62457230	62457246	1_2023627	1	1	16	cTCGCTCGGCAGCGCG	chr11	62457147	62457332	Ncor1	20185	5UTR	-	16	NM_177229_utr5_8_0_chr11_62457148_r
chr12:110447201-110447219	chr12	110447201	110447219	1_3924904	1	1	18	AGCGAGAGCGGACGAGCG	chr12	110447178	110447358	Ppp2r5c	26931	5UTR	+	18	NM_001135001_utr5_0_0_chr12_110447179_f
chr8:73214274-73214303	chr8	73214274	73214303	7_412047;1_3856395	2	8	29	GCAGAGCAAGAATTCCTCAGCATCCCTCA	chr8	73214230	73214312	Large	16795	5UTR	-	29	NM_010687_utr5_13_0_chr8_73214231_r
chr17:39845362-39845402	chr17	39845362	39845402	1_4201170;1_3648586	2	2	40	CCTCCCTCTCCCCGAGGTCTCAGGCCTTCTCCGCGCGGGC	chr17	39842996	39848829	Rn45s	100861531	5UTR	+	40	NR_046233_utr5_0_0_chr17_39842997_f
chr15:34837573-34837588	chr15	34837573	34837588	1_4510880	1	1	15	CGCAGATCGGAAGAG	chr15	34837354	34837852	Kcns2	16539	5UTR	+	15	NM_181317_utr5_0_0_chr15_34837355_f
chr2:160872972-160872989	chr2	160872972	160872989	1_3914481	1	1	17	CCGCTCGGCCGAGCTCG	chr2	160872790	160872990	Zhx3	320799	5UTR	-	17	NM_177263_utr5_3_0_chr2_160872791_r
chr17:39847027-39847072	chr17	39847027	39847072	1_3928066;1_5248636;4_583680;2_907677;1_2734143;1_4183824;1_3774400	7	11	45	aaaagctcgtagttggatcttgggagcgggcgggcggtccgccgc	chr17	39842996	39848829	Rn45s	100861531	5UTR	+	45	NR_046233_utr5_0_0_chr17_39842997_f
chr9:107710369-107710387	chr9	107710369	107710387	1_4995944	1	1	18	CGGCCCAGCGGCGAAGGA	chr9	107710323	107710475	Sema3f	20350	5UTR	-	18	NM_011349_utr5_17_0_chr9_107710324_r
chr17:39847506-39847537	chr17	39847506	39847537	1_2566078;1_2970406	2	2	31	aaagtctttgggttccggggggagtatggtt	chr17	39842996	39848829	Rn45s	100861531	5UTR	+	31	NR_046233_utr5_0_0_chr17_39842997_f
chr17:51811767-51811787	chr17	51811767	51811787	1_3074266	1	1	20	CACTTCAAAACTTGACAGCA	chr17	51811767	51812054	Satb1	20230	5UTR	-	20	NM_001163630_utr5_10_0_chr17_51811768_r
chr15:96460685-96460704	chr15	96460685	96460704	1_4163845	1	1	19	CCGGCCGCTCGGAAGCGCG	chr15	96460601	96460843	Scaf11	72193	5UTR	-	19	NM_028148_utr5_14_0_chr15_96460602_r
chr17:39844112-39844161	chr17	39844112	39844161	1_2110110;1_2251218;1_2651594;1_4081431;1_4433330;1_4575856	6	6	49	TGTGGCTCCGGTTGTGTGGTGGTGGCTGGGGAGAGGGCTCCGTGCACAC	chr17	39842996	39848829	Rn45s	100861531	5UTR	+	49	NR_046233_utr5_0_0_chr17_39842997_f
chr19:4793919-4793945	chr19	4793919	4793945	1_2900365;1_3214462;1_3607623;3_673814;1_1594872	5	7	26	ACCTACCCACCGGATTGGCCGTTCGG	chr19	4793815	4794009	Rbm4	19653	5UTR	-	26	NM_001290122_utr5_3_0_chr19_4793816_r
chr17:23749946-23749969	chr17	23749946	23749969	1_2569914	1	1	23	TTCCCTACTGTCCCTCTGAAGAC	chr17	23749800	23750099	9530082P21Rik	638247	5UTR	+	23	NR_015472_utr5_1_0_chr17_23749801_f
chr1:52500351-52500370	chr1	52500351	52500370	1_3450463	1	1	19	cgctcgctcggtcgcgcgg	chr1	52500209	52500448	Nab1	17936	5UTR	-	19	NM_008667_utr5_7_0_chr1_52500210_r
chr6:141524637-141524671	chr6	141524637	141524671	1_2620947;2_1164152	2	3	34	TTCTGTGGGGTGCTGCCTCAGTTTCCTGTTTCAG	chr6	141524385	141524742	Slco1c1	58807	5UTR	+	34	NM_001177772_utr5_0_0_chr6_141524386_f
chr8:70476911-70476929	chr8	70476911	70476929	1_4375821	1	1	18	CCGCGCGCCCGAGCGATG	chr8	70476905	70476943	Klhl26	234378	5UTR	-	18	NM_178771_utr5_2_0_chr8_70476906_r
chr7:79294527-79294557	chr7	79294527	79294557	1_2688368	1	1	30	TAAGATCAGATCTGATTGGCCCACCTGGAC	chr7	79294507	79294607	Abhd2	54608	5UTR	+	30	NM_018811_utr5_1_0_chr7_79294508_f
chr17:39846889-39846912	chr17	39846889	39846912	1_3799907;2_931357;1_3884246;1_1341413;1_3487313;1_4275107;1_5203101;22_217734;2_1245279;2_876162;3_804629;1_1618753	12	38	23	acaggactctttcgaggccctgt	chr17	39842996	39848829	Rn45s	100861531	5UTR	+	23	NR_046233_utr5_0_0_chr17_39842997_f
chr17:39847682-39847701	chr17	39847682	39847701	1_1970745;1_2118314;1_4972583	3	3	19	ggtggtgcatggccgttct	chr17	39842996	39848829	Rn45s	100861531	5UTR	+	19	NR_046233_utr5_0_0_chr17_39842997_f
chr17:39846619-39846644	chr17	39846619	39846644	1_4841264	1	1	25	cggccgggggtcgggcgccggcggc	chr17	39842996	39848829	Rn45s	100861531	5UTR	+	25	NR_046233_utr5_0_0_chr17_39842997_f
chr1:87756094-87756126	chr1	87756094	87756126	1_2536306;1_2159918;1_4949621;1_3563421;1_3652183;1_1579156	6	6	32	CGGCGGCCGGCTTCTGTTCGCTGGCGGCTGGC	chr1	87756010	87756199	Atg16l1	77040	5UTR	+	32	NM_001205391_utr5_0_0_chr1_87756011_f
chr17:39847848-39847898	chr17	39847848	39847898	1_2692137;1_1678299;1_1868181;1_3283887;1_5090133;1_5228166;1_2488217;1_1672325	8	8	50	ggtctgtgatgcccttagatgtccggggctgcacgcgcgctacactgact	chr17	39842996	39848829	Rn45s	100861531	5UTR	+	50	NR_046233_utr5_0_0_chr17_39842997_f
chr19:9984915-9984959	chr19	9984915	9984959	1_3119949;1_4105394	2	2	44	ACCCTGGGACACGGTGATGAGAGCTAAGCTGACTTCCCCAAAGC	chr19	9984780	9985111	Fth1	14319	5UTR	+	44	NR_073181_utr5_4_0_chr19_9984781_f

## Sheet: 3UTR
Region	Region_Chromosome	Region_Start	Region_End	Merged_Distinct_Sequence_Name	#Merged_Distinct_Seq(counts)	#Raw_Reads	Sequence_Length	Sequence	Gene_Chromosome	3UTR_start	3UTR_End	Gene Symbol	Entrez_ID	Overlap_Feature	Strand	Overlap Length(bp)	Transcript Name
chr12:69374097-69374122	chr12	69374097	69374122	2_1180855	1	2	25	CTGCAAAGTTAGCAACTTCGCTGTT	chr12	69373321	69375980	Arf6	11845	3UTR	+	25	NM_007481_utr3_1_0_chr12_69373322_f
chr7:142651302-142651327	chr7	142651302	142651327	1_2186272	1	1	25	GCTGAGGGACCCTCTGTGCCATGCT	chr7	142650767	142653815	Igf2	16002	3UTR	-	25	NM_001122737_utr3_0_0_chr7_142650768_r
chr5:140623163-140623187	chr5	140623163	140623187	1_3135937	1	1	24	GGAGCCCAAGAGGACAGAAGGGCA	chr5	140620577	140623456	Ttyh3	78339	3UTR	-	24	NM_175274_utr3_0_0_chr5_140620578_r
chr11:106058176-106058203	chr11	106058176	106058203	1_1974510	1	1	27	CTTTCCCCATTGTGAAATAGGGCAGGT	chr11	106054855	106059323	Dcaf7	71833	3UTR	+	27	NM_027946_utr3_6_0_chr11_106054856_f
chr7:15950119-15950146	chr7	15950119	15950146	1_3608957	1	1	27	GGTAGGCAGGCAGGGTGAGTGGGCCAG	chr7	15948986	15950240	Ehd2	259300	3UTR	-	27	NM_153068_utr3_0_0_chr7_15948987_r
chr19:44305732-44305767	chr19	44305732	44305767	1_2549900	1	1	35	AGATCTGATTGAGGGAGTTTTCTAACAGTCCTTGC	chr19	44303200	44306862	Scd2	20250	3UTR	+	35	NM_009128_utr3_5_0_chr19_44303201_f
chr10:77597966-77597985	chr10	77597966	77597985	1_4350475	1	1	19	TTCTGCCTTCCAGGAAAAC	chr10	77597065	77598732	Pttg1ip	108705	3UTR	+	19	NM_145925_utr3_5_0_chr10_77597066_f
chr9:45937905-45937924	chr9	45937905	45937924	1_3569863;1_4608008	2	2	19	GTTCATAGAAAACAATTGC	chr9	45937856	45939253	Sidt2	214597	3UTR	-	19	NM_001289668_utr3_0_0_chr9_45937857_r
chr15:83575916-83575943	chr15	83575916	83575943	1_5260893	1	1	27	GGGGCAGGATCCCAGCGCCCAGCAGTT	chr15	83575093	83576896	Ttll12	223723	3UTR	-	27	NM_183017_utr3_0_0_chr15_83575094_r
chr19:10629727-10629772	chr19	10629727	10629772	1_3123271;2_982117;4_540755	3	7	45	CGGGGAACTCCCTTCTTCACAGAGAAGGAGGTGGGGGCTGTGAAT	chr19	10629162	10629821	Ddb1	13194	3UTR	+	45	NM_015735_utr3_26_0_chr19_10629163_f
chr11:3640738-3640759	chr11	3640738	3640759	1_4688822;5_485543	2	6	21	AAGAAGTAAGTAGTGTACTCT	chr11	3639784	3643179	Tug1	544752	3UTR	-	21	NR_110490_utr3_0_0_chr11_3639785_r
chr2:168634713-168634765	chr2	168634713	168634765	1_2588088	1	1	52	ACCTCCTCCTGGGAGAGCGCCGGAGGCCGGAGGCCCTGCCCGAGGCAGCCCT	chr2	168634437	168634771	Atp9a	11981	3UTR	-	52	NM_015731_utr3_0_0_chr2_168634438_r
chr11:106058382-106058402	chr11	106058382	106058402	1_3726742;2_857808;2_981153	3	5	20	CTCTCCTCCTGTGAGGCAGC	chr11	106054855	106059323	Dcaf7	71833	3UTR	+	20	NM_027946_utr3_6_0_chr11_106054856_f
chr10:116389091-116389109	chr10	116389091	116389109	1_3136762;1_3153824;1_4212137;1_4826204;1_4886856;2_1194698;2_913566	7	9	18	TACCCTGCATGCACGGTT	chr10	116383875	116389538	Ptprb	19263	3UTR	+	18	NM_029928_utr3_31_0_chr10_116383876_f
chr14:21795513-21795549	chr14	21795513	21795549	1_1687000;1_4963264	2	2	36	CAGAAGCAAGGAAAGGTTTTGAGTTCTTGGGGGTGC	chr14	21793241	21798725	Samd8	67630	3UTR	+	36	NM_026283_utr3_5_0_chr14_21793242_f
chr4:131924851-131924881	chr4	131924851	131924881	1_2488499;1_2282676;1_4562072;1_5086963;2_1135963;52_138151;1_3145652;1_2032841	8	60	30	GCTCCTCAGGCACTGGGTGGGGAGTAGCAG	chr4	131923426	131925933	Epb4.1	269587	3UTR	-	30	NM_001128607_utr3_0_0_chr4_131923427_r
chr10:60133633-60133683	chr10	60133633	60133683	1_3696070;2_1066561;1_3399899;2_1002157;1_5140713	5	7	50	cctcctccccttcctcctccCTCCAGCTGGAGTTACTTGAAACTTCCTGC	chr10	60131481	60133913	Spock2	94214	3UTR	+	50	NM_052994_utr3_10_0_chr10_60131482_f
chr4:137320013-137320045	chr4	137320013	137320045	1_2720703;2_1087760	2	3	32	GCTCCCCACCCCATGCTCATAGCTTCTTAAGG	chr4	137319695	137321102	Cdc42	12540	3UTR	-	32	NM_009861_utr3_0_0_chr4_137319696_r
chr15:7194816-7194844	chr15	7194816	7194844	1_2196989	1	1	28	AAAGGATCCCGAAAGTACAATACTTGGC	chr15	7191169	7197489	Lifr	16880	3UTR	+	28	NM_013584_utr3_19_0_chr15_7191170_f
chr19:47264799-47264829	chr19	47264799	47264829	1_3849647;1_5061648;1_2621226;1_3420534;2_1092749;1_4208402;1_4394987;1_4765860;2_888727;1011_3166;12_300411;1_1597125;1_1921248;1_2030426;1_2182915;1_2316371;1_2352999;1_2360377;1_2378569;1_2688306;1_2707940;1_2727072;1_2805885;1_2968037;1_3280428;1_3453027;1_3562922;1_3564644;1_3740912;1_3802257;1_3851810;1_3857806;1_3858491;1_3860251;1_3896695;1_4121045;1_4272804;1_4289557;1_4305777;1_4325310;…	71	1153	30	AAGGACAGGGGAGGTGGGGAAGGCTGGCTC	chr19	47260173	47266986	Sh3pxd2a	14218	3UTR	-	30	NM_001164717_utr3_0_0_chr19_47260174_r
chr13:54591022-54591044	chr13	54591022	54591044	1_2829321;2_953251	2	3	22	AACTGATTTGCGCTTCCACCGC	chr13	54590890	54591147	Higd2a	67044	3UTR	+	22	NM_025933_utr3_1_0_chr13_54590891_f
chr9:27009330-27009355	chr9	27009330	27009355	1_3101438;3_685932	2	4	25	GGTCCCAGTAGTGAGAGGCCAGAGG	chr9	27004501	27009890	Vps26b	69091	3UTR	-	25	NM_178027_utr3_0_0_chr9_27004502_r
chr13:94192886-94192914	chr13	94192886	94192914	1_1512225;1_1551640;1_2321477;1_2758400;1_4392996;26_199975;2_1253045;1_3927044	8	34	28	CTCAGGGAAACCAGTGTTCTCTGCCTTC	chr13	94192101	94195409	Lhfpl2	218454	3UTR	+	28	NM_172589_utr3_3_0_chr13_94192102_f
chr16:4615109-4615138	chr16	4615109	4615138	1_4836057;1_1303112;1_3135933;1_3916515;1_4425308;3_703977	6	8	29	AAAGGCCTGGCCATCTGGCAGGGTTCTTT	chr16	4614176	4615957	Glis2	83396	3UTR	+	29	NM_031184_utr3_6_0_chr16_4614177_f
chr14:120504789-120504808	chr14	120504789	120504808	1_3307876	1	1	19	AAAGCTGCCTTTAAGGGCC	chr14	120503838	120507192	Rap2a	76108	3UTR	+	19	NM_029519_utr3_1_0_chr14_120503839_f
chr11:55395303-55395332	chr11	55395303	55395332	1_1993842	1	1	29	AACACAGCCAGTGAGACACTGGGTAGTGC	chr11	55394158	55395584	Sparc	20692	3UTR	-	29	NM_009242_utr3_0_0_chr11_55394159_r
chr7:142652496-142652564	chr7	142652496	142652564	2_1231036;1_1588851;1_2054565;1_2649141;1_1442687;1_2255652;1_4267081;1_5097814;3_740400;1_2198475;1_1279598;1_2769896;1_4127712	13	16	68	GCCCATAGGTGTGCTCAGGGTAGGGGTTGTCCCCCAGATCTTTCCTCCCAGGAGCACAACTAGGGGTC	chr7	142650767	142653815	Igf2	16002	3UTR	-	68	NM_001122737_utr3_0_0_chr7_142650768_r
chr8:72151895-72151913	chr8	72151895	72151913	1_4510187;1_5117862	2	2	18	AGAAGTTCCGCTTATTAC	chr8	72151824	72153129	Tpm4	326618	3UTR	+	18	NM_001001491_utr3_7_0_chr8_72151825_f
chr1:93016799-93016843	chr1	93016799	93016843	1_1588214	1	1	44	GTCCACCGCGGACAGCTCAGGTCACCTGGTTTCTAGTTTAATCT	chr1	93015455	93018456	Kif1a	16560	3UTR	-	44	NM_001110315_utr3_0_0_chr1_93015456_r
chr15:31458025-31458056	chr15	31458025	31458056	4_607108	1	4	31	GGGCTAGGGGAACCAGGCTTCCTCTGAGTAT	chr15	31455898	31459188	March6	223455	3UTR	-	31	NM_172606_utr3_0_0_chr15_31455899_r
chr1:166316403-166316422	chr1	166316403	166316422	1_1620912;1_3521507;4_547498	3	6	19	TCCAGATCTAGAGGGGGAT	chr1	166310795	166316832	Ildr2	100039795	3UTR	+	19	NM_001164528_utr3_9_0_chr1_166310796_f
chr6:117178677-117178701	chr6	117178677	117178701	1_1823418	1	1	24	CTTCCTCTGCTCCTGAGCAGGGCT	chr6	117178598	117181368	Cxcl12	20315	3UTR	+	24	NM_013655_utr3_3_0_chr6_117178599_f
chr2:84602509-84602545	chr2	84602509	84602545	1_5240276	1	1	36	AGACAGTGTGTAATTTTCAGTTCTTCCCATTGCTTC	chr2	84600780	84602891	Ctnnd1	12388	3UTR	-	36	NM_007615_utr3_0_0_chr2_84600781_r
chr11:43491409-43491434	chr11	43491409	43491434	1_4293232	1	1	25	GGGCTGTGGACTGACAATCTTGGGA	chr11	43491337	43491525	C1qtnf2	69183	3UTR	+	25	NM_026979_utr3_3_0_chr11_43491338_f
chr6:119350789-119350821	chr6	119350789	119350821	1_2527404	1	1	32	TTAGGATGAGCTCTGCAGCTGCTGCACTGGGC	chr6	119350135	119352407	Cacna2d4	319734	3UTR	+	32	NM_001033382_utr3_37_0_chr6_119350136_f
chr6:85214617-85214669	chr6	85214617	85214669	1_3181357	1	1	52	GGGGAACCCAAGTTCAGTCCTTCGCTTCCAGGCAGGGAATGGAAGCTCGGAG	chr6	85213050	85215668	Sfxn5	94282	3UTR	-	52	NM_178639_utr3_0_0_chr6_85213051_r
chr11:104330197-104330226	chr11	104330197	104330226	1_3733895;1_3346710;1_2582609;23_211640;2_943192	5	28	29	TCTCCTTCCTGACGTGGCTCCAGGCCAGT	chr11	104328187	104332089	Mapt	17762	3UTR	+	29	NM_001038609_utr3_11_0_chr11_104328188_f
chr6:97111866-97111889	chr6	97111866	97111889	1_4401565	1	1	23	gcacacctgtaaggtgagcactc	chr6	97110943	97112059	Eogt	101351	3UTR	-	23	NM_175313_utr3_0_0_chr6_97110944_r
chr16:57169827-57169845	chr16	57169827	57169845	3_769111	1	3	18	GTTGCTATGATCTCCATC	chr16	57168863	57170358	Tbc1d23	67581	3UTR	-	18	NM_026254_utr3_0_0_chr16_57168864_r
chr18:20674134-20674154	chr18	20674134	20674154	1_2245202	1	1	20	GGTCTGTAGCTATTAAAAGC	chr18	20673738	20674326	Ttr	22139	3UTR	+	20	NM_013697_utr3_3_0_chr18_20673739_f
chr10:86348962-86348985	chr10	86348962	86348985	175_59547;1_1388769;1_1776010;1_2717256;1_3248195;1_4242065;1_4383940;1_4447119;1_4870229;1_5014262;1_3427788;1_3846574;6_469759	13	192	23	GGGGATAGATCTGTCTGGGAGAT	chr10	86345902	86349505	Timp3	21859	3UTR	+	23	NM_011595_utr3_4_0_chr10_86345903_f
chr7:79360844-79360872	chr7	79360844	79360872	1_3766258	1	1	28	ttgacaagtgccccagggaattctcatc	chr7	79360156	79361601	Abhd2	54608	3UTR	+	28	NM_018811_utr3_10_0_chr7_79360157_f
chr5:147562933-147562965	chr5	147562933	147562965	1_4519095;2_1049772;3_689246;3_702363	4	9	32	GTCATTAGACCCCAGACAAGGTATGAAACAGA	chr5	147562195	147564219	Flt1	14254	3UTR	-	32	NM_010228_utr3_0_0_chr5_147562196_r
chr13:55315270-55315296	chr13	55315270	55315296	1_2551555;1_3761715;1_4297930;1_1658285;21_220762;1_1349893	6	26	26	TTTGGCCTTTCTGACTCAGTTACAGC	chr13	55313728	55318325	Nsd1	18193	3UTR	+	26	NM_008739_utr3_22_0_chr13_55313729_f
chr5:148327654-148327673	chr5	148327654	148327673	1_3310685	1	1	19	GTTAGTATCGGACTTAATC	chr5	148327409	148332439	Slc7a1	11987	3UTR	-	19	NM_007513_utr3_0_0_chr5_148327410_r
chrX:162412686-162412704	chrX	162412686	162412704	1_4367323	1	1	18	GTCCTTGACTCCCAATTT	chrX	162411951	162417542	Reps2	194590	3UTR	-	18	NM_001290633_utr3_0_0_chrX_162411952_r
chr1:72858259-72858279	chr1	72858259	72858279	1_2414364	1	1	20	AGAGCTACGGTGTCTGAACG	chr1	72858064	72862376	Igfbp5	16011	3UTR	-	20	NM_010518_utr3_0_0_chr1_72858065_r
chr12:71991708-71991746	chr12	71991708	71991746	1_2720393;1_5065227	2	2	38	CAGGCTGCAAGCATCCTGGCTGCGGTGCTGATGGAGAC	chr12	71989888	71992376	Daam1	208846	3UTR	+	38	NM_172464_utr3_25_0_chr12_71989889_f
chr15:103193708-103193739	chr15	103193708	103193739	1_3354469	1	1	31	AAGGAAAACAAAGATATCTTCCCCATCCCTT	chr15	103191545	103199640	Cbx5	12419	3UTR	-	31	NM_007626_utr3_0_0_chr15_103191546_r
chr17:46414231-46414254	chr17	46414231	46414254	1_5056014;1_3493933	2	2	23	TGTCCTCCTGTAGGTTCCATTCC	chr17	46413786	46420918	Zfp318	57908	3UTR	+	23	NM_207671_utr3_9_0_chr17_46413787_f
chr14:69717588-69717646	chr14	69717588	69717646	2_1103717;1_4324489	2	3	58	GCAGATTAATCCTTTCCCCCACTCCATCAGCAGATCTACTTCTAAGATGGAAGCGGTT	chr14	69716978	69718247	Chmp7	105513	3UTR	-	58	NM_134078_utr3_0_0_chr14_69716979_r
chr11:52407740-52407769	chr11	52407740	52407769	1_4282379;1_2242390;1_2269807;1_3038292;66_120345;1_4996823	6	71	29	tagtgaaggcacttgctgcctaccctgac	chr11	52407076	52408723	9530068E07Rik	213673	3UTR	+	29	NM_153117_utr3_2_0_chr11_52407077_f
chr15:81848464-81848483	chr15	81848464	81848483	2_1156288	1	2	19	GCTCCCGGGCTCCTCTCTA	chr15	81848269	81850728	Tob2	57259	3UTR	-	19	NM_020507_utr3_0_0_chr15_81848270_r
chr12:32978558-32978584	chr12	32978558	32978584	1_1592089	1	1	26	CAGCTCCTCTGCTTCTCCTGCCTTCC	chr12	32975724	32979502	Sypl	19027	3UTR	+	26	NM_198710_utr3_4_0_chr12_32975725_f
chr2:166567770-166567791	chr2	166567770	166567791	1_3935401	1	1	21	GCTTGAGGCAGTGACCAAGCA	chr2	166566344	166567807	Prex1	277360	3UTR	-	21	NM_177782_utr3_0_0_chr2_166566345_r
chr1:118299390-118299411	chr1	118299390	118299411	12_296034;1_2449005	2	13	21	gcctcctgtgtacctgggagc	chr1	118298517	118300803	Tsn	22099	3UTR	-	21	NM_011650_utr3_0_0_chr1_118298518_r
chr4:156165896-156165917	chr4	156165896	156165917	1_3867271	1	1	21	GCCTCCGGGGACAGGCAAACA	chr4	156165289	156166495	Agrn	11603	3UTR	-	21	NM_021604_utr3_0_0_chr4_156165290_r
chr1:169972597-169972618	chr1	169972597	169972618	6_453305	1	6	21	GGGAACAGGACATGGGGCAAG	chr1	169972306	169977854	Ddr2	18214	3UTR	-	21	NM_022563_utr3_0_0_chr1_169972307_r
chr5:140622239-140622275	chr5	140622239	140622275	1_4709471;1_4944384;4_583794;6_448527;1_4062484;1_2651080	6	14	36	GGACTTCAGTCCCCGGACCCCAGGACATGCTCCTCC	chr5	140620577	140623456	Ttyh3	78339	3UTR	-	36	NM_175274_utr3_0_0_chr5_140620578_r
chr4:34569598-34569631	chr4	34569598	34569631	1_3945712	1	1	33	AATCAACAGTGACACCAACCCCGCTGCTCTTGG	chr4	34566780	34570912	Orc3	50793	3UTR	-	33	NM_001159563_utr3_0_0_chr4_34566781_r
chr18:53954278-53954307	chr18	53954278	53954307	1_3359229;1_1269697;40_159196	3	42	29	ATAAGCACCGGGTCACTCTGTTGCCCTCT	chr18	53953299	53955684	Csnk1g3	70425	3UTR	+	29	NM_152809_utr3_12_0_chr18_53953300_f
chr16:16927097-16927117	chr16	16927097	16927117	1_4466948	1	1	20	GTTTGATTCAGCTTCTGTAG	chr16	16924022	16927375	Ppm1f	68606	3UTR	+	20	NM_176833_utr3_7_0_chr16_16924023_f
chr19:44304612-44304633	chr19	44304612	44304633	1_4766454	1	1	21	AGTCCCGCTGCTGTTTGTGGC	chr19	44303200	44306862	Scd2	20250	3UTR	+	21	NM_009128_utr3_5_0_chr19_44303201_f
chr15:25812612-25812633	chr15	25812612	25812633	1_4634613;1_1337083;1_1494018;1_2056198;1_3834344;1_4040448;1_4093740;2_884236;3_694869;5_479384;1_4626490	11	18	21	GAGGCGGGGCATGGATCCACT	chr15	25812222	25813671	Myo10	17909	3UTR	+	21	NM_019472_utr3_40_0_chr15_25812223_f
chr4:34566520-34566541	chr4	34566520	34566541	1_2390813;1_3305634;2_1084701;4_554695;4_617489	5	12	21	AGAACATGCCCTTCACTGGTT	chr4	34566225	34566908	Akirin2	433693	3UTR	+	21	NM_001007589_utr3_4_0_chr4_34566226_f
chr6:117177610-117177629	chr6	117177610	117177629	1_3671994;2_1264963;3_635025	3	6	19	CATCTGGACCCTTCCTGTT	chr6	117176179	117181368	Cxcl12	20315	3UTR	+	19	NM_001012477_utr3_3_0_chr6_117176180_f
chr16:37887795-37887826	chr16	37887795	37887826	1_4528287	1	1	31	TTTAGAAGGCAGTTTTATGGTTGCTGTCAGG	chr16	37881462	37888857	Lrrc58	320184	3UTR	+	31	NM_177093_utr3_3_0_chr16_37881463_f
chr3:69072824-69072844	chr3	69072824	69072844	1_1474423	1	1	20	ACTTGATTTGTACATCTACT	chr3	69072220	69074088	Kpna4	16649	3UTR	-	20	NM_008467_utr3_0_0_chr3_69072221_r
chr10:41529952-41529972	chr10	41529952	41529972	1_3564393;26_199548	2	27	20	GAGAGAGGTTGCTCTAGATT	chr10	41528841	41531042	Cd164	53599	3UTR	+	20	NM_016898_utr3_5_0_chr10_41528842_f
chr15:102434850-102434873	chr15	102434850	102434873	1_4511963;1_4977410;1_3703500	3	3	23	ACACTTTGAAGGAGCCCTGGTGC	chr15	102431032	102436404	Sp1	20683	3UTR	+	23	NM_013672_utr3_5_0_chr15_102431033_f
chr2:33730828-33730856	chr2	33730828	33730856	1_5237690	1	1	28	GGAGAGCGGGGCTCTCCATGTGGCAGAG	chr2	33729955	33733444	Mvb12b	72543	3UTR	-	28	NM_175184_utr3_0_0_chr2_33729956_r
chr10:60371034-60371053	chr10	60371034	60371053	1_1400131;1_2346847;1_2986001;1_3796089;1_4241712;1_4346014;2_1091457;2_1129643	8	10	19	CTGCTGCTGTAGAGACAGC	chr10	60368939	60372684	4632428N05Rik	74048	3UTR	+	19	NM_001159572_utr3_6_0_chr10_60368940_f
chr11:97682486-97682509	chr11	97682486	97682509	1_1781677	1	1	23	CAACTCTGCTCCTTTTCCAGGGC	chr11	97681587	97685458	Mllt6	246198	3UTR	+	23	NM_139311_utr3_19_0_chr11_97681588_f
chr8:105328956-105328982	chr8	105328956	105328982	1_2835863;1_3822490	2	2	26	ATGCTGCGTGGCCCCATGCCTGGAGC	chr8	105328909	105329057	Tmem208	66320	3UTR	+	26	NM_025486_utr3_5_0_chr8_105328910_f
chr2:26056013-26056040	chr2	26056013	26056040	1_2117895	1	1	27	ACCCCCTTCCTCCGGTCCTGTTCTCCA	chr2	26055535	26059961	Nacc2	67991	3UTR	-	27	NM_001037098_utr3_0_0_chr2_26055536_r
chr4:133198288-133198307	chr4	133198288	133198307	1_1978574;24_209319	2	25	19	GCTGAGAGGTCCTCTAGGC	chr4	133195874	133198330	Wasf2	242687	3UTR	+	19	NM_153423_utr3_8_0_chr4_133195875_f
chrX:8061463-8061482	chrX	8061463	8061482	1_2000891	1	1	19	actccaggctagggagggc	chrX	8061170	8062849	Suv39h1	20937	3UTR	-	19	NM_011514_utr3_0_0_chrX_8061171_r
chr2:148438625-148438683	chr2	148438625	148438683	1_3366171;1_3353372	2	2	58	GCCTCTTAGATGCCCTAAGCCAGAATTTTCCAGTCTCAAGTATGAGGACAGCAAGAAT	chr2	148436650	148441242	Cd93	17064	3UTR	-	58	NM_010740_utr3_0_0_chr2_148436651_r
chr9:59967256-59967284	chr9	59967256	59967284	1_2890703;4_573558	2	5	28	GTGGGTGAAGCTAACGGCCAGCCACACT	chr9	59966930	59972395	Thsd4	207596	3UTR	-	28	NM_172444_utr3_0_0_chr9_59966931_r
chr14:54887171-54887207	chr14	54887171	54887207	1_1599133	1	1	36	AGCAGTCAGAGTGGGAGGCTCTGACTTGCTCAGGAC	chr14	54885533	54888234	Bcl2l2	12050	3UTR	+	36	NM_007537_utr3_3_0_chr14_54885534_f
chr14:69718093-69718120	chr14	69718093	69718120	1_4426995	1	1	27	GTCTTGGCGTGAGCAGCAGCATCCAGA	chr14	69716978	69718247	Chmp7	105513	3UTR	-	27	NM_134078_utr3_0_0_chr14_69716979_r
chr14:46811533-46811558	chr14	46811533	46811558	1_4279193	1	1	25	GTCCCCCTAACAATGACAGATGCAG	chr14	46808148	46811751	Gmfb	63985	3UTR	-	25	NM_022023_utr3_0_0_chr14_46808149_r
chr15:76171561-76171587	chr15	76171561	76171587	1_1711209	1	1	26	ATCTTCCCATGGGGAAGGGGCTTCTC	chr15	76170973	76172169	Plec	18810	3UTR	-	26	NM_201388_utr3_0_0_chr15_76170974_r
chr8:84706987-84707009	chr8	84706987	84707009	1_4786035	1	1	22	GGGAGGGCTTCGCTCAACTTCC	chr8	84704711	84708662	Nfix	18032	3UTR	-	22	NM_001081981_utr3_0_0_chr8_84704712_r
chr13:99422201-99422229	chr13	99422201	99422229	1_4743880	1	1	28	ACCTCCTGTGACAAATGACAGAGGGGGG	chr13	99421463	99425805	Map1b	17755	3UTR	-	28	NM_008634_utr3_0_0_chr13_99421464_r
chr16:32907299-32907318	chr16	32907299	32907318	1_4469923	1	1	19	GAAAGTAAGCTCCAGTTCT	chr16	32905630	32908963	Fyttd1	69823	3UTR	+	19	NM_001159349_utr3_7_0_chr16_32905631_f
chr6:55347895-55347923	chr6	55347895	55347923	1_3648609;1_5002660	2	2	28	TGACCGGAGCCTGGACAATCTGCAGAGG	chr6	55346797	55348555	Aqp1	11826	3UTR	+	28	NM_007472_utr3_3_0_chr6_55346798_f
chr17:73830885-73830905	chr17	73830885	73830905	1_2167348;2_845213	2	3	20	AGAAGCTGAAAGAGGAGGAC	chr17	73830445	73832093	Ehd3	57440	3UTR	+	20	NM_020578_utr3_5_0_chr17_73830446_f
chr12:85340791-85340811	chr12	85340791	85340811	1_4629111	1	1	20	GCTGGAACGGAGGGAAGCAG	chr12	85340613	85343427	Tmed10	68581	3UTR	-	20	NM_026775_utr3_0_0_chr12_85340614_r
chr7:142651155-142651191	chr7	142651155	142651191	1_1964018;5_497015	2	6	36	ACTGGGTGGGTGTCCAGCCAAATGGGCAGGTAATTT	chr7	142650767	142653815	Igf2	16002	3UTR	-	36	NM_001122737_utr3_0_0_chr7_142650768_r
chr15:77761372-77761409	chr15	77761372	77761409	1_1454289;1_1894800;1_2552407;3_692687	4	6	37	CCCAGAAGGGAGTGGGGGGATTCCCAGAGTGCCCCAT	chr15	77760584	77761898	Myh9	17886	3UTR	-	37	NM_022410_utr3_0_0_chr15_77760585_r
chr15:79827496-79827535	chr15	79827496	79827535	1_2655432;1_4975155;1_5145437	3	3	39	GCTGCCACCCTCAATGGTGTCGAGGGAGGGACCCATTTT	chr15	79823897	79827979	Cbx6	494448	3UTR	-	39	NM_028763_utr3_0_0_chr15_79823898_r
chr19:47261223-47261257	chr19	47261223	47261257	1_3818924;1_4634504;1_4922348;5_500765	4	8	34	GCTGGACTCTTGGCTGGTGAGAGCAAAAATCCCT	chr19	47260173	47266986	Sh3pxd2a	14218	3UTR	-	34	NM_001164717_utr3_0_0_chr19_47260174_r
chr6:148233347-148233377	chr6	148233347	148233377	1_1803324;2_950745	2	3	30	GTCCCACTTTGATAGGAAGCCATCGGTTTT	chr6	148232429	148237793	Tmtc1	387314	3UTR	-	30	NM_198967_utr3_0_0_chr6_148232430_r
chr11:107936816-107936850	chr11	107936816	107936850	1_4837407	1	1	34	GGAGCTGGATGCTGGCGGTTTAAGGAAGAACCCA	chr11	107933386	107939515	Prkca	18750	3UTR	-	34	NM_011101_utr3_0_0_chr11_107933387_r
chr18:68263979-68264004	chr18	68263979	68264004	1_2231675	1	1	25	AACAAAGGTGCTCACCTGTTCAACA	chr18	68260184	68268718	Fam210a	108654	3UTR	-	25	NM_153794_utr3_0_0_chr18_68260185_r
chr2:15077745-15077769	chr2	15077745	15077769	1_2831480;1_5072836	2	2	24	AGATGAAAGTAAGAATGAACCCTT	chr2	15076304	15079191	Arl5b	75869	3UTR	+	24	NM_029466_utr3_5_0_chr2_15076305_f
chrX:145449104-145449138	chrX	145449104	145449138	1_1395365;1_4785614;1_5239930	3	3	34	AGTCACCAGGACTAATTTAAGGTGACTGAGCCAT	chrX	145446423	145450000	Amot	27494	3UTR	-	34	NM_153319_utr3_0_0_chrX_145446424_r
chr7:80090667-80090687	chr7	80090667	80090687	1_2200599	1	1	20	CTACTGTCCTTGCAGGGAGC	chr7	80090504	80092751	Zfp710	209225	3UTR	+	20	NM_175433_utr3_4_0_chr7_80090505_f
chr7:59308444-59308467	chr7	59308444	59308467	1_4792065	1	1	23	TGAATAGTTTGTACAGGTGGATT	chr7	59307923	59309726	C230091D08Rik	330544	3UTR	-	23	NR_015479_utr3_0_0_chr7_59307924_r
chr19:47265865-47265888	chr19	47265865	47265888	1_4238520	1	1	23	GCCCAGGTTGGAGAAAGTGGGCA	chr19	47260173	47266986	Sh3pxd2a	14218	3UTR	-	23	NM_001164717_utr3_0_0_chr19_47260174_r
chr10:86347794-86347818	chr10	86347794	86347818	1_2540775	1	1	24	TCTTTCCCCTGTGCTGACAGGGGG	chr10	86345902	86349505	Timp3	21859	3UTR	+	24	NM_011595_utr3_4_0_chr10_86345903_f
chrX:74032323-74032346	chrX	74032323	74032346	1_4665870	1	1	23	GCTTTTCCCTCCAACCTCCTGTC	chrX	74026823	74035416	Mecp2	17257	3UTR	-	23	NM_010788_utr3_0_0_chrX_74026824_r
chr13:25208650-25208670	chr13	25208650	25208670	1_2130752	1	1	20	CTGGTCTAGAGAAGATAATG	chr13	25205518	25210706	Dcdc2a	195208	3UTR	+	20	NM_177577_utr3_9_0_chr13_25205519_f
chr9:116088532-116088562	chr9	116088532	116088562	1_1421683;1_1603172;1_3697878;1_5063687;1_5191136;8_378248	6	13	30	GTTCCCTTGCAGAGGCAGATGAAACTTATT	chr9	116087694	116090377	Tgfbr2	21813	3UTR	-	30	NM_009371_utr3_0_0_chr9_116087695_r
chr2:148438551-148438576	chr2	148438551	148438576	1_2146135	1	1	25	ACTGATGTCGTGGGTAGAGAAGGCA	chr2	148436650	148441242	Cd93	17064	3UTR	-	25	NM_010740_utr3_0_0_chr2_148436651_r
chr10:60133187-60133214	chr10	60133187	60133214	1_1774513;1_4361746;1_4043163;1_4076033;1_5136441;1_1564098;1_1717165;1_1957292;1_2010374;1_2036249;1_2087601;1_2275145;1_2613543;1_3001833;1_3057648;1_4249964;1_4344927;1_4381323;1_4717328;1_4966288;1_5004427;1_5096874;2_852967;2_860898;350_28009;3_685521;3_770499;4_573140;2_1233183;1_3933071	30	389	27	atgcccaggaagagtgagggcagcccc	chr10	60131481	60133913	Spock2	94214	3UTR	+	27	NM_052994_utr3_10_0_chr10_60131482_f
chr16:37882808-37882837	chr16	37882808	37882837	1_1579066;1_2257394;1_5104498	3	3	29	TGAGCTGCGTGTGGCCCTGTGCTGCTCAC	chr16	37881462	37888857	Lrrc58	320184	3UTR	+	29	NM_177093_utr3_3_0_chr16_37881463_f
chr19:8626801-8626832	chr19	8626801	8626832	1_1400551	1	1	31	ACGTTGCTCTGCTTCCTGTAGGTTCAGGGGC	chr19	8626211	8628299	Slc22a6	18399	3UTR	+	31	NM_008766_utr3_9_0_chr19_8626212_f
chr11:95006148-95006185	chr11	95006148	95006185	1_2974951	1	1	37	TTGGTCTAGCCCAGGAATGCCAGGAGGGAGGGAGGTC	chr11	95005358	95006898	Ppp1r9b	217124	3UTR	+	37	NM_172261_utr3_9_0_chr11_95005359_f
chr13:34181553-34181573	chr13	34181553	34181573	2_1242130	1	2	20	GCCCAGAGAAGCTGGTGCCT	chr13	34179157	34182953	Slc22a23	73102	3UTR	-	20	NM_001033167_utr3_0_0_chr13_34179158_r
chr9:43805936-43805972	chr9	43805936	43805972	1_4641324	1	1	36	TAGCCACAGGGAGAAGGAAGATGGAGGAGCTGGGCT	chr9	43804016	43807461	Pvrl1	58235	3UTR	+	36	NM_021424_utr3_5_0_chr9_43804017_f
chr2:79834722-79834740	chr2	79834722	79834740	2_1066958	1	2	18	GATCTCCAGTGTGACCCC	chr2	79834452	79836924	Pde1a	18573	3UTR	-	18	NM_016744_utr3_0_0_chr2_79834453_r
chr2:33247065-33247095	chr2	33247065	33247095	1_2467472;1_3309995;1_2455049;1_1483424;1_3269064;1_3644036;1_3727285;51_139392;2_1061215	9	60	30	CAGGTCCTGGCTGAGAAGGGAAGGCCAGGC	chr2	33246286	33247714	Angptl2	26360	3UTR	+	30	NM_011923_utr3_4_0_chr2_33246287_f
chr2:28552766-28552789	chr2	28552766	28552789	10_322968	1	10	23	CAGGGCCTACAGAGTGAGGGAGC	chr2	28552267	28553082	Ralgds	19730	3UTR	+	23	NM_001145834_utr3_17_0_chr2_28552268_f
chr2:157562293-157562320	chr2	157562293	157562320	1_4161285	1	1	27	aacccccggcccttcactgatcttgct	chr2	157561634	157562525	Nnat	18111	3UTR	+	27	NM_001291130_utr3_2_0_chr2_157561635_f
chr2:130554060-130554083	chr2	130554060	130554083	1_1848680;1_5218149	2	2	23	TGAAGCTGGGGCTCTCCTGGGTT	chr2	130553468	130554300	Ptpra	19262	3UTR	+	23	NM_008980_utr3_21_0_chr2_130553469_f
chr11:50806054-50806076	chr11	50806054	50806076	1_1956640	1	1	22	GGGTGACAGGAGGGTGGTGGGC	chr11	50804029	50807573	Adamts2	216725	3UTR	+	22	NM_175643_utr3_21_0_chr11_50804030_f
chr11:105928253-105928276	chr11	105928253	105928276	1_4975228	1	1	23	CCAGTCAGGCTACAGCTGGCTGC	chr11	105923716	105929303	Tanc2	77097	3UTR	+	23	NM_181071_utr3_25_0_chr11_105923717_f
chr3:9428327-9428347	chr3	9428327	9428347	4_537804;1_4732714	2	5	20	ACCTAAGCTGGGTCATCTTT	chr3	9427009	9438786	Zfp704	170753	3UTR	-	20	NM_133218_utr3_0_0_chr3_9427010_r
chr4:130825395-130825428	chr4	130825395	130825428	1_1659037	1	1	33	AGAGGTGGTGATGTGTCCTGGACTTCTCTGGGC	chr4	130822809	130826318	Sdc3	20970	3UTR	+	33	NM_011520_utr3_4_0_chr4_130822810_f
chr11:32058664-32058691	chr11	32058664	32058691	1_1785421;2_1259116	2	3	27	TTGACAGAGTTGTCCAGACTTCCCAGC	chr11	32057634	32059211	Nsg2	18197	3UTR	+	27	NM_001290680_utr3_4_0_chr11_32057635_f
chr7:80915727-80915754	chr7	80915727	80915754	1_2028895	1	1	27	AACCAGGGCTACCAAGAAGTGCCAACG	chr7	80915378	80915853	Sec11a	56529	3UTR	-	27	NM_019951_utr3_0_0_chr7_80915379_r
chr1:133910624-133910642	chr1	133910624	133910642	1_4872965	1	1	18	AGGAAGCTGGCAAGGTCC	chr1	133910303	133912605	Prelp	116847	3UTR	-	18	NM_054077_utr3_0_0_chr1_133910304_r
chr11:100957266-100957295	chr11	100957266	100957295	2_987133	1	2	29	GCTCTAAAGTTTCACATTAGAGAAAGATC	chr11	100956735	100958623	Ptrf	19285	3UTR	-	29	NM_008986_utr3_0_0_chr11_100956736_r
chr4:129646717-129646740	chr4	129646717	129646740	1_2817469	1	1	23	GCCCAGAATACAAGCAGAGAAAA	chr4	129643978	129647991	Kpna6	16650	3UTR	-	23	NM_008468_utr3_0_0_chr4_129643979_r
chr1:153908989-153909044	chr1	153908989	153909044	1_3475225;1_4447835;1_2057698;1_1862684	4	4	55	TTACTGCTTAGGGTTTCCCTGCCCACTCTGCAGGAGCAGATGTTGGACAGGTAGC	chr1	153908182	153909723	Glul	14645	3UTR	+	55	NM_008131_utr3_6_0_chr1_153908183_f
chr6:34156553-34156573	chr6	34156553	34156573	4_601929	1	4	20	GTCTTTTTAAGGGGGCTTTT	chr6	34155878	34158379	Slc35b4	58246	3UTR	-	20	NM_021435_utr3_0_0_chr6_34155879_r
chr10:60131891-60131914	chr10	60131891	60131914	1_4706275	1	1	23	ATCCTGCCTTTCTTCCTTCCTCT	chr10	60131481	60133913	Spock2	94214	3UTR	+	23	NM_052994_utr3_10_0_chr10_60131482_f
chr16:8619462-8619496	chr16	8619462	8619496	1_1313410;1_1383789;1_2413821;2_831779;5_494638;1_2196154	6	11	34	ACCCACACGCCTTCCCTCCATTCCTGAGCAGGAC	chr16	8618626	8621567	Abat	268860	3UTR	+	34	NM_001170978_utr3_14_0_chr16_8618627_f
chr11:53419543-53419563	chr11	53419543	53419563	1_3098489	1	1	20	CTGAGAAGGTCTGGGAAGAC	chr11	53415515	53421830	Aff4	93736	3UTR	+	20	NM_033565_utr3_20_0_chr11_53415516_f
chr5:113087614-113087644	chr5	113087614	113087644	1_2022563;1_2981109	2	2	30	AATCCCTGCTCAGCAGCTAAGTTGAGGACT	chr5	113086322	113091024	2900026A02Rik	243219	3UTR	-	30	NM_172884_utr3_0_0_chr5_113086323_r
chr2:91018614-91018642	chr2	91018614	91018642	1_2335959	1	1	28	CGGCAGGAGGTGCTGCGGTCCCCTTCCT	chr2	91013490	91019497	Celf1	13046	3UTR	+	28	NM_001244891_utr3_14_0_chr2_91013491_f
chr8:70093138-70093157	chr8	70093138	70093157	1_2096373	1	1	19	GTCAGATAGCACAGATCCA	chr8	70093084	70096319	Ncan	13004	3UTR	-	19	NM_007789_utr3_0_0_chr8_70093085_r
chr17:72940142-72940182	chr17	72940142	72940182	1_3409313;1_4468025;34_173632;1_4795476	4	37	40	AGGCTGTCAGAGTCCCCAGGGACCTGGGAGGCTTTAAGAC	chr17	72939444	72941946	Lbh	77889	3UTR	+	40	NM_029999_utr3_2_0_chr17_72939445_f
chr2:155388511-155388533	chr2	155388511	155388533	1_1858322;1_2780428;1_2859367;1_3096895;1_3097342;1_4223237;3_793136;1_5165427	8	10	22	AGGGTCTCCTAGCCCAGTAAGC	chr2	155386792	155389847	Trp53inp2	68728	3UTR	+	22	NM_178111_utr3_3_0_chr2_155386793_f
chr1:172271781-172271830	chr1	172271781	172271830	1_1351257;1_4826913;2_849897;1_1771344;1_3977629;1_2362087	6	7	49	GAGGGAGCAGCCGTCACCCTGACAACCTCTGAGACAAGCACCGTCACCA	chr1	172271708	172274700	Atp1a2	98660	3UTR	-	49	NM_178405_utr3_0_0_chr1_172271709_r
chr2:27762124-27762149	chr2	27762124	27762149	2_1231013	1	2	25	GCTGTCCCCGTTGTAGAACTGGGGC	chr2	27759688	27763319	Rxra	20181	3UTR	+	25	NM_001290481_utr3_9_0_chr2_27759689_f
chr5:139427709-139427738	chr5	139427709	139427738	1_2172756	1	1	29	AGATGTGTGGTAGAAGGACTTACCACCAC	chr5	139427029	139427800	Gper1	76854	3UTR	+	29	NM_029771_utr3_2_0_chr5_139427030_f
chr16:24990747-24990771	chr16	24990747	24990771	3_722346	1	3	24	TAGGTGCTGAGATAAGGAAGCATC	chr16	24979321	24992578	Lpp	210126	3UTR	+	24	NM_001145954_utr3_7_0_chr16_24979322_f
chr10:95547338-95547388	chr10	95547338	95547388	2_840452;1_4947038	2	3	50	AGCGCCTGCACAGATAAGCACAAACAGCAGTCTCCCCGCTGCAGGCGGCT	chr10	95547006	95549287	Nudt4	71207	3UTR	-	50	NM_027722_utr3_0_0_chr10_95547007_r
chr4:126149665-126149707	chr4	126149665	126149707	1_3426954	1	1	42	CCCGGCCCCTCAGCGTGGGGCCAGAGTACTGGATATGGGACT	chr4	126149663	126149874	Eva1b	230752	3UTR	+	42	NM_172145_utr3_2_0_chr4_126149664_f
chr15:100619689-100619712	chr15	100619689	100619712	1_2586473;3_809584	2	4	23	AAAGCATTCTGAGGTAAGGAGGT	chr15	100619496	100620761	Dazap2	23994	3UTR	+	23	NM_011873_utr3_3_0_chr15_100619497_f
chr13:56741979-56742015	chr13	56741979	56742015	1_2746913	1	1	36	GGGAGCCTTAGGACGGTCAGGCAATGCACTCTTTAC	chr13	56737478	56742378	Smad5	17129	3UTR	+	36	NM_001164041_utr3_6_0_chr13_56737479_f
chr11:70730099-70730122	chr11	70730099	70730122	1_5094340;22_217370	2	23	23	ATGAagcattgggatgctgagac	chr11	70728879	70731970	Kif1c	16562	3UTR	+	23	NM_153103_utr3_22_0_chr11_70728880_f
chr3:9431225-9431252	chr3	9431225	9431252	1_2798755	1	1	27	GCTTGCCAGCAGAAACTGCATTCAGAC	chr3	9427009	9438786	Zfp704	170753	3UTR	-	27	NM_133218_utr3_0_0_chr3_9427010_r
chr4:45375225-45375257	chr4	45375225	45375257	1_4059254	1	1	32	GAAGGGAGCTAGAGTCCTCTTTAAGCTGCTGT	chr4	45374277	45379722	Dcaf10	242418	3UTR	+	32	NM_153167_utr3_6_0_chr4_45374278_f
chr11:69600779-69600802	chr11	69600779	69600802	1_1965112	1	1	23	ACAGTGTTCACCCCTGGGAAGCA	chr11	69599749	69601247	Atp1b2	11932	3UTR	-	23	NM_013415_utr3_0_0_chr11_69599750_r
chr12:112960071-112960091	chr12	112960071	112960091	1_4223667	1	1	20	AACACACAGCTAGTTTCCCT	chr12	112959861	112960320	Brf1	72308	3UTR	-	20	NM_028193_utr3_0_0_chr12_112959862_r
chr8:121881574-121881610	chr8	121881574	121881610	1_3648955	1	1	36	GGACACACCCCAGGATGGAACTGGGTCCCTGCCCTC	chr8	121881145	121883039	Slc7a5	20539	3UTR	-	36	NM_011404_utr3_0_0_chr8_121881146_r
chr7:68228055-68228094	chr7	68228055	68228094	1_4813011;2_1261938	2	3	39	AGACTCCTGGGCCCTACTCTCTCCTTTCCTTGCTTCCCC	chr7	68226401	68233667	Igf1r	16001	3UTR	+	39	NM_010513_utr3_20_0_chr7_68226402_f
chr5:134218001-134218022	chr5	134218001	134218022	1_2712871;1_2994847;2_1091359	3	4	21	GCTGTTCAGATGACCTGTGAC	chr5	134217712	134218143	Gtf2ird2	114674	3UTR	+	21	NM_053266_utr3_15_0_chr5_134217713_f
chr13:54107253-54107290	chr13	54107253	54107290	5_479289	1	5	37	TGAACTAGACCAGCATCTGTGAACATTGTGCTATGTT	chr13	54106603	54108345	Sfxn1	14057	3UTR	+	37	NM_027324_utr3_10_0_chr13_54106604_f
chr7:122080101-122080138	chr7	122080101	122080138	1_2967701;1_5150766	2	2	37	TGCCCTTCCCTTCTAAGCTGTAGTTTGGGAATCCAGC	chr7	122078560	122082199	Ubfd1	28018	3UTR	+	37	NM_138589_utr3_6_0_chr7_122078561_f
chr3:59152393-59152411	chr3	59152393	59152411	1_4527996	1	1	18	TGTGTGCTATATGTACAT	chr3	59146295	59153628	F630111L10Rik	320463	3UTR	-	18	NR_045641_utr3_0_0_chr3_59146296_r
chr7:142575853-142575878	chr7	142575853	142575878	1_2385491	1	1	25	ACAGAGTCACGGGTGCTTTGAGTCT	chr7	142575531	142578146	H19	14955	3UTR	-	25	NR_001592_utr3_0_0_chr7_142575532_r
chr7:63890293-63890328	chr7	63890293	63890328	1_1727240	1	1	35	GGCCACCCACCCCTGCCCTGACCCACACTGCAGAC	chr7	63886350	63891507	Klf13	50794	3UTR	-	35	NM_021366_utr3_0_0_chr7_63886351_r
chr15:100620102-100620139	chr15	100620102	100620139	1_1315698;2_1161873	2	3	37	TAAGGATCCTCTGAAGCCCCCTGTGTGACCTGAGCAC	chr15	100619496	100620761	Dazap2	23994	3UTR	+	37	NM_011873_utr3_3_0_chr15_100619497_f
chr7:142653242-142653274	chr7	142653242	142653274	22_218928;1_2426385;1_2082016;1_1665406;1_1781482;1_1809799;1_2083562;1_2143451;1_2296201;1_2602386;1_3038124;1_3233085;1_3430831;1_3995757;1_4057553;1_4679831;1_4729496;1_5099448;1_5264593;2_1178070;2_918823;2_930231;334_29802;6_446891;1_2286018;1_5012026;1_5094152;1_3126324;1_3406031;1_1829025	30	392	32	GGATAAGGAGAGGGCACTGAAGCAATGACATG	chr7	142650767	142653815	Igf2	16002	3UTR	-	32	NM_001122737_utr3_0_0_chr7_142650768_r
chr4:141113294-141113316	chr4	141113294	141113316	1_3269977	1	1	22	ACCCCCAGATGgggtagagcag	chr4	141112977	141115761	Szrd1	213491	3UTR	-	22	NM_001025608_utr3_0_0_chr4_141112978_r
chr2:132308971-132308990	chr2	132308971	132308990	1_4915337;2_1239391	2	3	19	CAGACTCCTCCGCTTGGGT	chr2	132305285	132312050	Cds2	110911	3UTR	+	19	NM_001291039_utr3_12_0_chr2_132305286_f
chr15:12270768-12270798	chr15	12270768	12270798	1_3086291	1	1	30	AGGGGAGCTCATTCCTGGAGCCCTCAGTTT	chr15	12270071	12272240	Mtmr12	268783	3UTR	+	30	NM_172958_utr3_15_0_chr15_12270072_f
chr2:150830553-150830580	chr2	150830553	150830580	1_2397029;1_2540150;1_3850887;1_4630603;1_4986545;59_128498;3_764357	7	67	27	TGACTGTGCCCACGCCAGTCTTCAGGC	chr2	150830514	150831748	Pygb	110078	3UTR	+	27	NM_153781_utr3_19_0_chr2_150830515_f
chr15:77760977-77760999	chr15	77760977	77760999	1_2196801;1_3625108	2	2	22	ACCCAGAACTAGAGCACTTACT	chr15	77760584	77761898	Myh9	17886	3UTR	-	22	NM_022410_utr3_0_0_chr15_77760585_r
chr4:129645140-129645175	chr4	129645140	129645175	1_3276353	1	1	35	CTCCGTCCTGGATCTGCAGGGACCTGGAGAAGTTT	chr4	129643978	129647991	Kpna6	16650	3UTR	-	35	NM_008468_utr3_0_0_chr4_129643979_r
chr14:65053187-65053208	chr14	65053187	65053208	1_1581231	1	1	21	ACGGAACTGGCTTAAGGCAGG	chr14	65052058	65054612	Extl3	54616	3UTR	-	21	NM_018788_utr3_0_0_chr14_65052059_r
chr12:105838559-105838579	chr12	105838559	105838579	2_1229136	1	2	20	AAAGAAGACGGTCCGCTAAC	chr12	105836860	105838943	Papola	18789	3UTR	+	20	NM_011112_utr3_21_0_chr12_105836861_f
chr12:105837807-105837833	chr12	105837807	105837833	1_4177562	1	1	26	ACCTTGACCCTGTGGCTGCGTGACAC	chr12	105836860	105838943	Papola	18789	3UTR	+	26	NM_011112_utr3_21_0_chr12_105836861_f
chr2:152781192-152781227	chr2	152781192	152781227	1_4879916;137_72840;1_1881303;1_2197188;1_2451981;1_3137639;1_3337052;1_3844449;1_4339748;1_4991193;1_5014107;2_914479;1_4415853;1_4329926	14	151	35	AGGTAGGGAAGCCCCTGGGGTTCCCACAGCTGCTC	chr2	152780663	152782144	Bcl2l1	12048	3UTR	-	35	NM_009743_utr3_0_0_chr2_152780664_r
chr8:23448568-23448592	chr8	23448568	23448592	1_2563670;1_3080133	2	2	24	TGGGGGGCTCCAGATTGGGAACCC	chr8	23446488	23449632	Sfrp1	20377	3UTR	+	24	NM_013834_utr3_2_0_chr8_23446489_f
chr10:60133327-60133353	chr10	60133327	60133353	1_4934422	1	1	26	ATCCACTGAGTATTGATCGGTTGGAC	chr10	60131481	60133913	Spock2	94214	3UTR	+	26	NM_052994_utr3_10_0_chr10_60131482_f
chr19:47265503-47265537	chr19	47265503	47265537	1_4593057;13_282655;1_3025400	3	15	34	AACCAGCAGCCCTTGGTCAGAGGAGATGCTGGCA	chr19	47260173	47266986	Sh3pxd2a	14218	3UTR	-	34	NM_001164717_utr3_0_0_chr19_47260174_r
chr12:104689811-104689827	chr12	104689811	104689827	1_1438638	1	1	16	ATTCAAAAGATCACCT	chr12	104687741	104691592	Dicer1	192119	3UTR	-	16	NM_148948_utr3_0_0_chr12_104687742_r
chr9:62851498-62851528	chr9	62851498	62851528	1_1978670	1	1	30	ATGCTGTTGAGAACCCAGTCTCCAGGGAGC	chr9	62850887	62852002	Cln6	76524	3UTR	+	30	NM_001033175_utr3_6_0_chr9_62850888_f
chr5:113739513-113739547	chr5	113739513	113739547	1_3296402;1_3433618;1_4550710	3	3	34	CGGGTGCCTTGGAGGTCCTGAGACCTCAGAAGGC	chr5	113739142	113740607	Ficd	231630	3UTR	+	34	NM_001010825_utr3_2_0_chr5_113739143_f
chr11:105927471-105927499	chr11	105927471	105927499	5_480228	1	5	28	ACTCCAGAAGAATCACAGTTGGGTGGTT	chr11	105923716	105929303	Tanc2	77097	3UTR	+	28	NM_181071_utr3_25_0_chr11_105923717_f
chr7:79360292-79360315	chr7	79360292	79360315	1_4113995	1	1	23	AGTAGGCGGCTCTCCCTGGGAGC	chr7	79360156	79361601	Abhd2	54608	3UTR	+	23	NM_018811_utr3_10_0_chr7_79360157_f
chr7:132237738-132237762	chr7	132237738	132237762	1_2497246;1_5248671;3_717504;1_4513936	4	6	24	ACGAACAAAAACGAAAGAGCCTCC	chr7	132236254	132238273	Chst15	77590	3UTR	-	24	NM_029935_utr3_0_0_chr7_132236255_r
chr16:38242501-38242528	chr16	38242501	38242528	1_1352468	1	1	27	ACTCTCCAAGAGAGTTGTATTGTCTGC	chr16	38240569	38246079	Gsk3b	56637	3UTR	+	27	NM_019827_utr3_10_0_chr16_38240570_f
chr10:80640574-80640596	chr10	80640574	80640596	1_3006490;1_2478527;5_500042	3	7	22	GGGGCAGCAGAGAGGCGGTCCC	chr10	80640076	80640771	Csnk1g2	103236	3UTR	+	22	NM_134002_utr3_10_0_chr10_80640077_f
chr10:61433065-61433094	chr10	61433065	61433094	1_2494140;1_2811092	2	2	29	AAAGCAGACAGAGCCACGGGTGTGCCAGG	chr10	61432496	61433796	Eif4ebp2	13688	3UTR	-	29	NM_010124_utr3_0_0_chr10_61432497_r
chr1:172273348-172273399	chr1	172273348	172273399	1_1946273;2_865671;1_2890487;1_3136017;1_3492038;1_3895754;21_223982;1_2081022;1_2579989	9	30	51	GCCAGCTTCCCGTCTCAAGGAAAGTGAACACTTCCCTGTGTACAGCGGCCG	chr1	172271708	172274700	Atp1a2	98660	3UTR	-	51	NM_178405_utr3_0_0_chr1_172271709_r
chr2:28039019-28039050	chr2	28039019	28039050	1_3768310	1	1	31	TGACTTTGCTCTGTCCTGTTCTTCTGTCGGT	chr2	28037016	28039510	Col5a1	12831	3UTR	+	31	NM_015734_utr3_65_0_chr2_28037017_f
chr1:34814635-34814660	chr1	34814635	34814660	1_5098697	1	1	25	GCAGCAGCCGAGGAAGGAAGGCCCC	chr1	34813217	34817404	Fam168b	214469	3UTR	-	25	NM_001160235_utr3_0_0_chr1_34813218_r
chr19:44306314-44306337	chr19	44306314	44306337	1_1741469;1_2912296	2	2	23	cttcccgacctgacctaatcagc	chr19	44303200	44306862	Scd2	20250	3UTR	+	23	NM_009128_utr3_5_0_chr19_44303201_f
chr1:85849878-85849906	chr1	85849878	85849906	2_832932	1	2	28	AAAACAGTAGAGCTAGCAGCAACACCTT	chr1	85849221	85851577	Cab39	12283	3UTR	+	28	NM_133781_utr3_8_0_chr1_85849222_f
chr9:62419668-62419702	chr9	62419668	62419702	1_2024661;1_4644684;2_890797;4_543249;1_4610390	5	9	34	GGGGAACGTCGGTGGTTGGAGAGGAGAGGCCCCA	chr9	62419491	62421281	Coro2b	235431	3UTR	-	34	NM_175484_utr3_0_0_chr9_62419492_r
chr2:91212958-91212979	chr2	91212958	91212979	1_1507162;2_1204464	2	3	21	caaggctgtatgtttgatcGC	chr2	91210740	91214098	Acp2	11432	3UTR	+	21	NM_007387_utr3_10_0_chr2_91210741_f
chr17:27752936-27752969	chr17	27752936	27752969	2_946678	1	2	33	ACCCACACTGAGCAGCCTGCCCCGCTGGAGGAG	chr17	27751231	27753959	D17Wsu92e	224647	3UTR	-	33	NM_001044719_utr3_0_0_chr17_27751232_r
chr7:142651415-142651440	chr7	142651415	142651440	1_4224410;2_1107580	2	3	25	GGGCAGGGGGACTGCACTGGAAGCA	chr7	142650767	142653815	Igf2	16002	3UTR	-	25	NM_001122737_utr3_0_0_chr7_142650768_r
chr10:77899679-77899709	chr10	77899679	77899709	1_4277499	1	1	30	AATTTCTGCTCAGAGCGGCATCTAGACCCT	chr10	77897575	77900826	Lrrc3	237387	3UTR	-	30	NM_145152_utr3_0_0_chr10_77897576_r
chr2:32231568-32231595	chr2	32231568	32231595	1_4384003;1_4441546;4_555909;1_5144539	4	7	27	TTAGCCCCCTGGGTGGCTTTGTTCCCC	chr2	32230650	32234537	Prrc2b	227723	3UTR	+	27	NM_172661_utr3_29_0_chr2_32230651_f
chr2:131177823-131177848	chr2	131177823	131177848	1_4082683	1	1	25	ACCGGACAGCTCCCCACCCATCCAG	chr2	131177288	131178076	Cenpb	12616	3UTR	-	25	NM_007682_utr3_0_0_chr2_131177289_r
chr4:47411733-47411757	chr4	47411733	47411757	1_4525426;3_683468	2	4	24	CAGACTCCTTTTGAAAGGGGAGGC	chr4	47410777	47414924	Tgfbr1	21812	3UTR	+	24	NM_009370_utr3_8_0_chr4_47410778_f
chr3:96624999-96625027	chr3	96624999	96625027	1_4909862;1_1510569;1_4494655	3	3	28	AACGGTAGCTGTTCTGTTTAGAGAGAAC	chr3	96623906	96625352	Lix1l	280411	3UTR	+	28	NM_001163170_utr3_5_0_chr3_96623907_f
chr2:122684139-122684165	chr2	122684139	122684165	1_1636981;1_2774138;1_3541025;1_4715544	4	4	26	GTTCTGCAACCCATGGAGAACAGCCT	chr2	122681232	122685178	Slc30a4	22785	3UTR	-	26	NM_011774_utr3_0_0_chr2_122681233_r
chr15:36478023-36478053	chr15	36478023	36478053	1_3576316	1	1	30	AGAGGAGAAGATACCAGTAGCGAGAGGCTT	chr15	36477667	36479256	Ankrd46	68839	3UTR	-	30	NM_175134_utr3_0_0_chr15_36477668_r
chr16:32473351-32473370	chr16	32473351	32473370	1_3120457	1	1	19	TTATGTACTGCTGTGTGGC	chr16	32471503	32475065	Pcyt1a	13026	3UTR	+	19	NM_001163160_utr3_8_0_chr16_32471504_f
chr4:148153162-148153187	chr4	148153162	148153187	1_3722244;1_4874625	2	2	25	AGGCAGTCCCCAAGCCTGTCAGATA	chr4	148152798	148153500	Fbxo44	230903	3UTR	-	25	NM_173401_utr3_0_0_chr4_148152799_r
chr17:27752170-27752196	chr17	27752170	27752196	1_1403226;1_2758703;1_3868894	3	3	26	AGCTCCGAGGCCAGAAGCAGGAAGAA	chr17	27751231	27753959	D17Wsu92e	224647	3UTR	-	26	NM_001044719_utr3_0_0_chr17_27751232_r
chr7:133884059-133884080	chr7	133884059	133884080	1_3459726;1_3600192;1_3998216;2_818253	4	5	21	GTCCCCCCTGCCCAGTGGATC	chr7	133883198	133887941	Adam12	11489	3UTR	-	21	NM_007400_utr3_0_0_chr7_133883199_r
chr2:93419348-93419373	chr2	93419348	93419373	1_2886553	1	1	25	CCCCAGGAGGCCCCTCAGTTCAGTT	chr2	93419101	93419864	Cd82	12521	3UTR	-	25	NM_001271461_utr3_0_0_chr2_93419102_r
chr8:70384072-70384093	chr8	70384072	70384093	1_2283131	1	1	21	ACCTCCCAGGAGTCCCCCTGA	chr8	70382357	70386123	Crtc1	382056	3UTR	-	21	NM_001004062_utr3_0_0_chr8_70382358_r
chr9:44924123-44924148	chr9	44924123	44924148	2_1255861	1	2	25	AAGCATCCTCCCGCATTCACTCTGG	chr9	44923126	44925848	Ube4a	140630	3UTR	-	25	NM_145400_utr3_0_0_chr9_44923127_r
chr13:104949181-104949219	chr13	104949181	104949219	1_1708160	1	1	38	GTCTTCAGTTGTACAAAGGACAATTGCACAGAAGGTGT	chr13	104947152	104951490	Rgs7bp	52882	3UTR	-	38	NM_029879_utr3_0_0_chr13_104947153_r
chr2:3227710-3227739	chr2	3227710	3227739	1_3900096	1	1	29	AAAGTGCCAGAATGACTCTTCTGCGCATT	chr2	3226510	3227809	Fam171a1	269233	3UTR	+	29	NM_001081161_utr3_7_0_chr2_3226511_f
chr4:118432409-118432446	chr4	118432409	118432446	2_911297;103_90406;1_1656462;1_1809930;1_2046615;1_3066090;1_3246732;1_3412664;1_4259606;1_4299405;1_4457911;1_4710483;1_4780162;1_5007010;2_1221058;5_507483;1_1978304;1_3070048	18	126	37	AGGGCTGGCCGGCACGCACCCGGGTCTTGTGGCCTTT	chr4	118432119	118432952	Elovl1	54325	3UTR	+	37	NM_001039176_utr3_7_0_chr4_118432120_f
chr7:142652006-142652038	chr7	142652006	142652038	1_1902636	1	1	32	ACTCCCAACTCAGGCCAAGCGATAGAGAGAGA	chr7	142650767	142653815	Igf2	16002	3UTR	-	32	NM_001122737_utr3_0_0_chr7_142650768_r
chr1:85907657-85907677	chr1	85907657	85907677	3_720445	1	3	20	CCCCTGCCCTGTTCTTTCTC	chr1	85907638	85908698	Itm2c	64294	3UTR	+	20	NM_022417_utr3_5_0_chr1_85907639_f
chr5:124887290-124887308	chr5	124887290	124887308	1_1354479;3_672285	2	4	18	Cttcattcattcactgag	chr5	124886329	124888630	Zfp664	269704	3UTR	+	18	NM_001081750_utr3_3_0_chr5_124886330_f
chr10:93860331-93860359	chr10	93860331	93860359	1_5236329	1	1	28	AATCATACAAAGATTTTAAGCAGCTAAA	chr10	93858489	93861349	Metap2	56307	3UTR	-	28	NM_019648_utr3_0_0_chr10_93858490_r
chr15:98134729-98134748	chr15	98134729	98134748	8_374461	1	8	19	GCGTCAGAAGGTCCTATTC	chr15	98134639	98135805	Asb8	78541	3UTR	-	19	NM_001170711_utr3_0_0_chr15_98134640_r
chr2:29739839-29739870	chr2	29739839	29739870	1_2024285	1	1	31	TGAGCTGGGCAGAAAGGAGGGCTTACCTTCT	chr2	29738070	29740363	Rapgef1	107746	3UTR	+	31	NM_054050_utr3_23_0_chr2_29738071_f
chr10:128678767-128678793	chr10	128678767	128678793	1_3727412	1	1	26	AATCCCCACACTCGAGTGGGGTGAGT	chr10	128677182	128679529	Rab5b	19344	3UTR	-	26	NM_177411_utr3_0_0_chr10_128677183_r
chr8:110739213-110739242	chr8	110739213	110739242	1_1336478;1_2559809	2	2	29	ACGGAAAGACAACCAGGCTGGATCCCAGC	chr8	110739077	110741400	Mtss1l	244654	3UTR	+	29	NM_198625_utr3_13_0_chr8_110739078_f
chr3:90100613-90100640	chr3	90100613	90100640	1_5134855	1	1	27	GAAGTTTTGTTTTTGGGGGGTTGGGTT	chr3	90099531	90100902	Tpm3	59069	3UTR	+	27	NM_001271764_utr3_8_0_chr3_90099532_f
chr15:103196269-103196288	chr15	103196269	103196288	6_445058	1	6	19	ACAAACAGATCCTAAGTTC	chr15	103191545	103199640	Cbx5	12419	3UTR	-	19	NM_007626_utr3_0_0_chr15_103191546_r
chr12:91807824-91807849	chr12	91807824	91807849	1_4588790	1	1	25	GGCACAGGAAAACCACAGAAGCCAG	chr12	91806042	91809843	Sel1l	20338	3UTR	-	25	NM_001039089_utr3_0_0_chr12_91806043_r
chr6:117180683-117180715	chr6	117180683	117180715	1_2704043;9_349852	2	10	32	ACACTGCTGCTGGCTCCCGAGGACAGTGGGAC	chr6	117178598	117181368	Cxcl12	20315	3UTR	+	32	NM_013655_utr3_3_0_chr6_117178599_f
chr13:99424113-99424142	chr13	99424113	99424142	1_2917830	1	1	29	AGCCTACCCCGCCACCTACCCACTCTCAA	chr13	99421463	99425805	Map1b	17755	3UTR	-	29	NM_008634_utr3_0_0_chr13_99421464_r
chr13:54381658-54381700	chr13	54381658	54381700	1_2028923	1	1	42	TTGGGGGTTTCCTACCTGAGGTCCTCAGAATGCTACTGGGAC	chr13	54379709	54383917	Cplx2	12890	3UTR	+	42	NM_009946_utr3_3_0_chr13_54379710_f
chr2:4909061-4909083	chr2	4909061	4909083	2_1095702	1	2	22	TGGGACTCTTAATGTGTCCAGC	chr2	4906795	4910556	Sephs1	109079	3UTR	+	22	NM_175400_utr3_8_0_chr2_4906796_f
chr7:126765585-126765614	chr7	126765585	126765614	1_4293158	1	1	29	TGTTGGAACCCCACCCCATTTTCCCTGAC	chr7	126765239	126765816	Mapk3	26417	3UTR	+	29	NM_011952_utr3_8_0_chr7_126765240_f
chr11:69599796-69599821	chr11	69599796	69599821	2_1104926	1	2	25	AGATCTGACACAGGCATTAAATAAC	chr11	69599749	69601247	Atp1b2	11932	3UTR	-	25	NM_013415_utr3_0_0_chr11_69599750_r
chr3:50367490-50367540	chr3	50367490	50367540	1_2524717;2_901386	2	3	50	AGGAAGAGAAGGGAGGAACAGATCTTTTCACTAAGAAAAATCTTAGGAAG	chr3	50364935	50372301	Slc7a11	26570	3UTR	-	50	NM_011990_utr3_0_0_chr3_50364936_r
chr7:142653750-142653777	chr7	142653750	142653777	11_316097;1_2876300;1_2590380;1_5079950	4	14	27	GTCCCTGCTCAAGAGGAGGTCACAGAT	chr7	142650767	142653815	Igf2	16002	3UTR	-	27	NM_001122737_utr3_0_0_chr7_142650768_r
chr11:106055994-106056019	chr11	106055994	106056019	1_1714090;3_782612;9_353135	3	13	25	AAATCAGCCAAGGTAGACTCAGGGC	chr11	106054855	106059323	Dcaf7	71833	3UTR	+	25	NM_027946_utr3_6_0_chr11_106054856_f
chr11:49673630-49673661	chr11	49673630	49673661	1_4114215;4_589097;1_4424747;101_91705;1_1486502;1_1802257;1_2446250;1_3263717;1_3799563;1_4046977;1_4089624;1_4451368;1_4752250;1_4951578;1_4974277;1_5257618;2_1225655;6_468013;1_5003401;1_4676431	20	129	31	GTGCCACACGGCGTCCTTCTGCTCCACTGCC	chr11	49671496	49675192	Cnot6	104625	3UTR	-	31	NM_212484_utr3_0_0_chr11_49671497_r
chr8:79676611-79676634	chr8	79676611	79676634	1_2634285;1_2935618;2_979346	3	4	23	CTCCTTGGCAGCAGAATGCTGGC	chr8	79673982	79677755	Otud4	73945	3UTR	+	23	NM_001256033_utr3_20_0_chr8_79673983_f
chr2:151591558-151591582	chr2	151591558	151591582	3_685160	1	3	24	GCTTCTCCAGCAGCAGGAACAGGG	chr2	151590548	151593419	Snph	241727	3UTR	-	24	NM_001291077_utr3_0_0_chr2_151590549_r
chr6:117173930-117173962	chr6	117173930	117173962	112_84992;1_1682882;1_1815693;1_1951827;1_2436560;1_2855042;1_4013757;1_5175334;2_1037979;1_2084012;1_3786366	11	123	32	GTTTGCTTTGGAGCTTCTCTTTGCCCTGGGGC	chr6	117173582	117175069	Cxcl12	20315	3UTR	+	32	NM_021704_utr3_2_0_chr6_117173583_f
chr7:142653346-142653367	chr7	142653346	142653367	1_1773012	1	1	21	AAGATCCAAATGGAAAGAAGA	chr7	142650767	142653815	Igf2	16002	3UTR	-	21	NM_001122737_utr3_0_0_chr7_142650768_r
chr6:91757605-91757627	chr6	91757605	91757627	1_1861705;1_3401749;1_5021701;3_728325;1_1825135	5	7	22	AAACTGTCAAGCCTTCCCTGTC	chr6	91755057	91759063	Slc6a6	21366	3UTR	+	22	NM_009320_utr3_14_0_chr6_91755058_f
chr2:153408408-153408440	chr2	153408408	153408440	1_1485801	1	1	32	GCGTCTTGCAGAAAACACAGGGATGGGGCATC	chr2	153407460	153411611	Nol4l	329540	3UTR	-	32	NM_001134300_utr3_0_0_chr2_153407461_r
chr4:41191438-41191457	chr4	41191438	41191457	1_3518394;1_4373243;4_563905	3	6	19	AGGCTGGGCTGCGGTGGGC	chr4	41190824	41193370	Ube2r2	67615	3UTR	+	19	NM_026275_utr3_4_0_chr4_41190825_f
chr6:117178886-117178924	chr6	117178886	117178924	1_2587795;1_3240515;1_1406758;1_2044932;1_2295367;1_2866787;1_4489014;1_4790090;1_4919476;1_4957723;1_5074556;2_945175;2_964506;90_98692;1_4709079	15	106	38	GAGTAGTGGCTCCCCAGGTTTGTCCTTTGAGCTGAGGC	chr6	117178598	117181368	Cxcl12	20315	3UTR	+	38	NM_013655_utr3_3_0_chr6_117178599_f
chr11:70729700-70729734	chr11	70729700	70729734	1_1427625;1_2512527;1_4655780;1_4731246;1_5238027;3_677747;6_430691	7	14	34	TGAGGGGCAGTGGGGTCTGTCAGTCTGTCCGTGC	chr11	70728879	70731970	Kif1c	16562	3UTR	+	34	NM_153103_utr3_22_0_chr11_70728880_f
chr15:100394402-100394425	chr15	100394402	100394425	1_2973015	1	1	23	GCCCTACCTTTTTTTTCTTTCCA	chr15	100392657	100395212	Slc11a2	18174	3UTR	-	23	NM_001146161_utr3_0_0_chr15_100392658_r
chr13:55314927-55314949	chr13	55314927	55314949	1_4183891	1	1	22	GACTGCTCTCTGTAATAGAGAC	chr13	55313728	55318325	Nsd1	18193	3UTR	+	22	NM_008739_utr3_22_0_chr13_55313729_f
chr5:23962288-23962330	chr5	23962288	23962330	1_1579038;1_4513501;1_4698290;1_5178524;3_768372	5	7	42	AAGTGACTAGAACAGCTGTTGCCACAGGTGACAGCATCCGGC	chr5	23960935	23964783	Fam126a	84652	3UTR	-	42	NM_053090_utr3_0_0_chr5_23960936_r
chr3:88539459-88539479	chr3	88539459	88539479	11_316640	1	11	20	TTTGCTTTTCTTGGGGGAGC	chr3	88537181	88541394	Mex3a	72640	3UTR	+	20	NM_001029890_utr3_1_0_chr3_88537182_f
chr10:58423359-58423386	chr10	58423359	58423386	2_1243107	1	2	27	TCTCTggggcctaggaaaacgttcagt	chr10	58421568	58424691	Lims1	110829	3UTR	+	27	NM_026148_utr3_9_0_chr10_58421569_f
chr19:47264243-47264265	chr19	47264243	47264265	1_1933495	1	1	22	GCTGTGGTCTGTCCAATATCAC	chr19	47260173	47266986	Sh3pxd2a	14218	3UTR	-	22	NM_001164717_utr3_0_0_chr19_47260174_r
chr7:142653201-142653226	chr7	142653201	142653226	1_2370610	1	1	25	GCTATTGTTGTTCTCAGCCAGCTTT	chr7	142650767	142653815	Igf2	16002	3UTR	-	25	NM_001122737_utr3_0_0_chr7_142650768_r
chr2:26920476-26920499	chr2	26920476	26920499	1_3131396;1_4488692;24_208733;1_3091438	4	27	23	ACTTGGGAGGAATAGGCAGGCCA	chr2	26920040	26921904	Surf4	20932	3UTR	-	23	NM_011512_utr3_0_0_chr2_26920041_r
chr1:168154909-168154938	chr1	168154909	168154938	1_2631236	1	1	29	GCAGGAATAAAGAGAAGAATTCATTTCTG	chr1	168153526	168158731	Pbx1	18514	3UTR	-	29	NM_183355_utr3_0_0_chr1_168153527_r
chr3:32465963-32465988	chr3	32465963	32465988	1_3969333	1	1	25	ACTGCCCATCAGGAAATGGGAACCT	chr3	32462831	32468486	Pik3ca	18706	3UTR	+	25	NM_008839_utr3_19_0_chr3_32462832_f
chr16:37834067-37834103	chr16	37834067	37834103	1_3350114;1_4155634;3_711975	3	5	36	AAGGAAATGAGGGTGGCCAGCCTAGCGAGGGAAGGC	chr16	37833926	37836516	Fstl1	14314	3UTR	+	36	NM_008047_utr3_10_0_chr16_37833927_f
chr17:28400071-28400098	chr17	28400071	28400098	1_4921670;1_5139497;1_2565136	3	3	27	GCGGTGCAGGATGAGGTATCTACCTCG	chr17	28398752	28401046	Fkbp5	14229	3UTR	-	27	NM_010220_utr3_0_0_chr17_28398753_r
chr2:131938103-131938126	chr2	131938103	131938126	1_2906956	1	1	23	AAACTGCGATAGCTTCAGCTTGC	chr2	131937194	131938436	Prnp	19122	3UTR	+	23	NM_011170_utr3_2_0_chr2_131937195_f
chr13:56741695-56741722	chr13	56741695	56741722	1_2995412	1	1	27	AGGCTGTCCTCAGAAGAGGGAAGGGAC	chr13	56737478	56742378	Smad5	17129	3UTR	+	27	NM_001164041_utr3_6_0_chr13_56737479_f
chr6:127126567-127126587	chr6	127126567	127126587	1_3982584;1_2735988;19_237292;1_2959122;1_4585651	5	23	20	GCTGCTAGAGAGGAGTCCCG	chr6	127125708	127130334	Ccnd2	12444	3UTR	-	20	NM_009829_utr3_0_0_chr6_127125709_r
chr6:17573171-17573194	chr6	17573171	17573194	2_1163958	1	2	23	GGTTACCCTAGCTGGTTTTGTCC	chr6	17571823	17573980	Met	17295	3UTR	+	23	NM_008591_utr3_21_0_chr6_17571824_f
chr18:52518211-52518252	chr18	52518211	52518252	1_1366638;1_1391263	2	2	41	ATTCTCCTTAATAGCTGAACATTTCAGAAGTGTAGTAGAGT	chr18	52516059	52519226	Lox	16948	3UTR	-	41	NM_001286182_utr3_0_0_chr18_52516060_r
chr8:84842370-84842394	chr8	84842370	84842394	13_288314;1_3522385;1_4068918	3	15	24	ATGGAGAAAGGGAGGGACAGAAGG	chr8	84842087	84842646	Calr	12317	3UTR	-	24	NM_007591_utr3_0_0_chr8_84842088_r
chr10:128361427-128361463	chr10	128361427	128361463	1_2000698	1	1	36	AGACTCAGGCTCCTCCTCTTTAGGTCAGAGCAGGTT	chr10	128361132	128362479	Cs	12974	3UTR	+	36	NM_026444_utr3_10_0_chr10_128361133_f
chr11:97160237-97160258	chr11	97160237	97160258	1_2873098;1_3695261	2	2	21	GGGGAAGGCCCAGACAGTGAG	chr11	97159709	97162680	Kpnb1	16211	3UTR	-	21	NM_008379_utr3_0_0_chr11_97159710_r
chr6:127127208-127127228	chr6	127127208	127127228	1_3106726	1	1	20	AAGAGGGATGGAGGGGCAGA	chr6	127125708	127130334	Ccnd2	12444	3UTR	-	20	NM_009829_utr3_0_0_chr6_127125709_r
chr2:71263138-71263162	chr2	71263138	71263162	1_3513066;1_4592325;2_982898	3	4	24	CTCCGTGTCAGTGGTGTTCTTCCT	chr2	71262761	71263302	Dync1i2	13427	3UTR	+	24	NM_010064_utr3_15_0_chr2_71262762_f
chr3:30906173-30906195	chr3	30906173	30906195	1_1610035;1_3116982;2_851827	3	4	22	AGGAAGGGATTCCACCTCCACT	chr3	30899294	30907335	Phc3	241915	3UTR	-	22	NM_001165955_utr3_0_0_chr3_30899295_r
chr8:120579766-120579800	chr8	120579766	120579800	1_3070346	1	1	34	TCGGACAGGGGAAGAGGAGGCCGAGCCCACCCTT	chr8	120578603	120581383	Gse1	382034	3UTR	+	34	NM_001145896_utr3_15_0_chr8_120578604_f
chr2:32231901-32231928	chr2	32231901	32231928	1_2952933	1	1	27	AAAGGGTGGTGTCTTGGGGCTACTGCT	chr2	32230650	32234537	Prrc2b	227723	3UTR	+	27	NM_172661_utr3_29_0_chr2_32230651_f
chr19:47643305-47643328	chr19	47643305	47643328	1_4718407;4_631355	2	5	23	AACCTGTTCTCTTCTAAGAGTGC	chr19	47642093	47645246	Slk	20874	3UTR	+	23	NM_001164639_utr3_17_0_chr19_47642094_f
chr12:111293579-111293613	chr12	111293579	111293613	1_1861793;1_1920120	2	2	34	GCGCACAGCTACCTTCACAGCAGGAGGGGCATCT	chr12	111292971	111294100	Cdc42bpb	217866	3UTR	-	34	NM_183016_utr3_0_0_chr12_111292972_r
chr16:37835485-37835510	chr16	37835485	37835510	2_880195	1	2	25	GAGCCTCCGAATAAACTATGGAGAT	chr16	37833926	37836516	Fstl1	14314	3UTR	+	25	NM_008047_utr3_10_0_chr16_37833927_f
chr11:59778778-59778804	chr11	59778778	59778804	5_504303	1	5	26	CACAGCCTGCACTGTTGGGTGTGAAC	chr11	59775587	59780860	Mprip	26936	3UTR	+	26	NM_201245_utr3_22_0_chr11_59775588_f
chr11:55395033-55395053	chr11	55395033	55395053	1_2805695	1	1	20	GTCTTTCCTTGACCTAGGCT	chr11	55394158	55395584	Sparc	20692	3UTR	-	20	NM_009242_utr3_0_0_chr11_55394159_r
chr1:165174410-165174436	chr1	165174410	165174436	3_769536	1	3	26	GCTCTCCCCAGCAACACTCTTTCTCT	chr1	165174340	165179255	Sft2d2	108735	3UTR	-	26	NM_145512_utr3_0_0_chr1_165174341_r
chr11:120578531-120578551	chr11	120578531	120578551	1_4981411	1	1	20	GGCTGGAGGCATCGAGTTTT	chr11	120577234	120579230	Arhgdia	192662	3UTR	-	20	NM_133796_utr3_0_0_chr11_120577235_r
chr8:54520488-54520510	chr8	54520488	54520510	1_1982481;3_786487	2	4	22	ACATTTATTGTAGCTAAGAAAA	chr8	54520432	54523262	Spcs3	76687	3UTR	-	22	NM_029701_utr3_0_0_chr8_54520433_r
chr7:142575574-142575599	chr7	142575574	142575599	1_1501896	1	1	25	GCCCTGGTGAGGAGGGGCAAAGGAT	chr7	142575531	142578146	H19	14955	3UTR	-	25	NR_001592_utr3_0_0_chr7_142575532_r
chr10:116385749-116385775	chr10	116385749	116385775	1_4342554	1	1	26	TGACCTGGAAAAGGAAGTCCATTTTC	chr10	116383875	116389538	Ptprb	19263	3UTR	+	26	NM_029928_utr3_31_0_chr10_116383876_f
chr10:95548068-95548094	chr10	95548068	95548094	1_2168528	1	1	26	AACGGTGCCAGTTTTCCTTACAGGCA	chr10	95547006	95549287	Nudt4	71207	3UTR	-	26	NM_027722_utr3_0_0_chr10_95547007_r
chr14:102977938-102977985	chr14	102977938	102977985	1_2086063	1	1	47	GTCTCTGGGTATTGGCACATCATACATCTCCCCGGAGAAGCAGCAGG	chr14	102976580	102981456	Kctd12	239217	3UTR	-	47	NM_177715_utr3_0_0_chr14_102976581_r
chr7:144931227-144931256	chr7	144931227	144931256	1_3263846;1_4252230;4_541553	3	6	29	GCCCTAAACCTTCTCCAGCAGGGCAGAGG	chr7	144929930	144932606	Ccnd1	12443	3UTR	-	29	NM_007631_utr3_0_0_chr7_144929931_r
chr11:116060836-116060864	chr11	116060836	116060864	1_2848216	1	1	28	AGCCCTGCCCTTCTTGCTGGGAGGAGGT	chr11	116059978	116061214	Unk	217331	3UTR	+	28	NM_172569_utr3_15_0_chr11_116059979_f
chr3:86127083-86127102	chr3	86127083	86127102	1_3124874;4_570574	2	5	19	TTAGTTTAAAAAAGAGGAC	chr3	86126711	86130521	Sh3d19	27059	3UTR	+	19	NM_001082414_utr3_14_0_chr3_86126712_f
chr2:32234129-32234188	chr2	32234129	32234188	1_2005831;1_1325803	2	2	59	AATCCTGGAGCAGCAGTTCCTGTGAAGGCTCCTTAGCTGAAGGGTCCTGTGCTCTAGGC	chr2	32230650	32234537	Prrc2b	227723	3UTR	+	59	NM_172661_utr3_29_0_chr2_32230651_f
chr1:184872685-184872706	chr1	184872685	184872706	1_4985031	1	1	21	GCAAGACTATTTCCCAGCTCT	chr1	184871925	184874307	C130074G19Rik	226777	3UTR	-	21	NM_178692_utr3_0_0_chr1_184871926_r
chr13:54663032-54663053	chr13	54663032	54663053	1_2706107	1	1	21	GCCTGTTGATGTCCTGGAGGC	chr13	54661136	54664063	Faf2	76577	3UTR	+	21	NM_178397_utr3_10_0_chr13_54661137_f
chr5:150497017-150497058	chr5	150497017	150497058	1_3132198;1_2053784;1_2934999;1_5199848;3_703072;7_424188	6	14	41	AAAAAGGGGGCAGGCAGAATGAAGCTGGCCACTGAAACCCT	chr5	150496425	150497753	Fry	320365	3UTR	+	41	NM_172887_utr3_60_0_chr5_150496426_f
chr7:142653292-142653331	chr7	142653292	142653331	1_2325093;1_1691303	2	2	39	GTCCCCTTCCTTTCTTCTTGGGTTCTGGGATCCAAGTCT	chr7	142650767	142653815	Igf2	16002	3UTR	-	39	NM_001122737_utr3_0_0_chr7_142650768_r
chr7:80350800-80350820	chr7	80350800	80350820	1_2567179	1	1	20	GGGATACGAGTGAACCTCCT	chr7	80349096	80351698	Man2a2	140481	3UTR	-	20	NM_172903_utr3_0_0_chr7_80349097_r
chr1:85907916-85907940	chr1	85907916	85907940	1_2112609	1	1	24	AGGGGAAGGACTAAAGGGAGGGGC	chr1	85907638	85908698	Itm2c	64294	3UTR	+	24	NM_022417_utr3_5_0_chr1_85907639_f
chr15:3279926-3279961	chr15	3279926	3279961	1_3980325;133_74863;1_1315536;1_2182623;1_2770185;1_2894401;1_2916579;1_3216161;1_3476748;1_3761007;1_3799729;1_3953734;1_3977747;1_4455259;2_1115610;1_4083793;1_4009968	17	150	35	GAAAAGTGACTGCAGCCTTTGGTTAATATGTCTTT	chr15	3279710	3280508	Sepp1	20363	3UTR	+	35	NM_009155_utr3_4_0_chr15_3279711_f
chr10:80902700-80902722	chr10	80902700	80902722	1_2501477;1_2895588;1_4797720	3	3	22	GGGCAGAGGGCACCTCCATCTC	chr10	80901362	80902858	Lmnb2	16907	3UTR	-	22	NM_010722_utr3_0_0_chr10_80901363_r
chr13:112505825-112505856	chr13	112505825	112505856	1_3196542	1	1	31	TGGAGGTGGGGGCTAAAGGTAGACACTGGGC	chr13	112504445	112506860	Il6st	16195	3UTR	+	31	NM_010560_utr3_16_0_chr13_112504446_f
chr4:62390825-62390851	chr4	62390825	62390851	1_3705802;1_4481997;1_2076796;1_2427302;1_3838163;48_144274;5_494412	7	58	26	AATGCATAAACTGTCAGAATCGGGAC	chr4	62388799	62391769	Slc31a1	20529	3UTR	+	26	NM_175090_utr3_4_0_chr4_62388800_f
chr1:169974092-169974130	chr1	169974092	169974130	1_2958330;1_4851097;7_417877;1_2504857;1_1700171;1_2432872	6	12	38	GCTGCAAGCACCAGGCTCATGGATTCAACTTAGGATAA	chr1	169972306	169977854	Ddr2	18214	3UTR	-	38	NM_022563_utr3_0_0_chr1_169972307_r
chr8:23448274-23448298	chr8	23448274	23448298	1_4215149	1	1	24	TGAGGAACCTTAGGTGATTTGCCT	chr8	23446488	23449632	Sfrp1	20377	3UTR	+	24	NM_013834_utr3_2_0_chr8_23446489_f
chr11:69600714-69600732	chr11	69600714	69600732	1_3291550;1_4327561;1_4682215;2_1253515;7_407076	5	12	18	GCTATGGTGACAGAAGTG	chr11	69599749	69601247	Atp1b2	11932	3UTR	-	18	NM_013415_utr3_0_0_chr11_69599750_r
chr8:83084194-83084217	chr8	83084194	83084217	1_1790733	1	1	23	TCTGGATCTGCTGAGCTGCTTGC	chr8	83083554	83091271	Rnf150	330812	3UTR	+	23	NM_177378_utr3_6_0_chr8_83083555_f
chr15:34283586-34283615	chr15	34283586	34283615	1_3248028;1_3334030	2	2	29	AAACTACAGACGTTGGTCCCCGGGCTGGC	chr15	34283380	34284295	Laptm4b	114128	3UTR	+	29	NM_033521_utr3_6_0_chr15_34283381_f
chr6:84620794-84620827	chr6	84620794	84620827	1_3085754	1	1	33	ACTCACCTAGTGGGGCAACTTCCTTTTCAGCTA	chr6	84618485	84621384	Exoc6b	75914	3UTR	-	33	NM_177077_utr3_0_0_chr6_84618486_r
chr15:103192639-103192659	chr15	103192639	103192659	1_4716620	1	1	20	ATTCCCTAACCCAAGGCTCT	chr15	103191545	103199640	Cbx5	12419	3UTR	-	20	NM_007626_utr3_0_0_chr15_103191546_r
chr19:47262172-47262190	chr19	47262172	47262190	1_2058505	1	1	18	GCCTGCCTGGGCTGCTTC	chr19	47260173	47266986	Sh3pxd2a	14218	3UTR	-	18	NM_001164717_utr3_0_0_chr19_47260174_r
chr19:44304346-44304369	chr19	44304346	44304369	1_2523384;1_3749033	2	2	23	AGAGTTGAACTTGAGTCACAGTT	chr19	44303200	44306862	Scd2	20250	3UTR	+	23	NM_009128_utr3_5_0_chr19_44303201_f
chr7:44812617-44812644	chr7	44812617	44812644	1_4194204	1	1	27	AAGACTCCAGAGGCCAGGGATCAGGCT	chr7	44812255	44812846	Atf5	107503	3UTR	-	27	NM_030693_utr3_0_0_chr7_44812256_r
chr4:82291788-82291820	chr4	82291788	82291820	2_902136	1	2	32	CTCCTTCAGCATGGAGTAGAACATTCAATTTT	chr4	82290172	82296793	Nfib	18028	3UTR	-	32	NM_008687_utr3_0_0_chr4_82290173_r
chr9:45937967-45937996	chr9	45937967	45937996	1_1280479	1	1	29	ACCCAGACCCGCCTCTTCTCCCAGCCCAA	chr9	45937856	45939253	Sidt2	214597	3UTR	-	29	NM_001289668_utr3_0_0_chr9_45937857_r
chr9:116088848-116088872	chr9	116088848	116088872	196_53703;1_1381126;1_1399915;1_1722868;1_2862938;1_3236450;1_3739605;1_3811865;1_4110015;1_4258649;1_4311459;1_4555866;2_1042444;1_2923479	14	210	24	gtcttcccagggctgagatgataa	chr9	116087694	116090377	Tgfbr2	21813	3UTR	-	24	NM_009371_utr3_0_0_chr9_116087695_r
chr7:144930057-144930098	chr7	144930057	144930098	1_2930478;1_1437092;1_1589410;1_1895002;1_2533702;1_3266107;1_3336870;1_3551650;1_4278675;23_214390;1_2851194	11	33	41	ACCAGCCAGAGCCCCTCAAAGCCTTTCATGTCACAGGGCAG	chr7	144929930	144932606	Ccnd1	12443	3UTR	-	41	NM_007631_utr3_0_0_chr7_144929931_r
chr6:97232859-97232883	chr6	97232859	97232883	1_4613715	1	1	24	AGGGAAGAAGTCCCTGTAGAGCCT	chr6	97232572	97233315	Arl6ip5	65106	3UTR	+	24	NM_022992_utr3_2_0_chr6_97232573_f
chr5:53656534-53656568	chr5	53656534	53656568	1_3034847;2_1086780;7_400238;1_3645115	4	11	34	ACCTTGACAGTTTTGTTTCTtttctgtgtggtgc	chr5	53653620	53657445	Rbpj	19664	3UTR	+	34	NM_001277116_utr3_12_0_chr5_53653621_f
chr10:117349021-117349046	chr10	117349021	117349046	1_4676948;1_3786525;1_4011990;1_4704727	4	4	25	TGAACAGCTTTACACATCAGCCCCA	chr10	117344667	117349467	Cpsf6	432508	3UTR	-	25	NM_001013391_utr3_0_0_chr10_117344668_r
chr3:144690735-144690758	chr3	144690735	144690758	1_3220380;1_3561324;2_1024288	3	4	23	AATGGATGCAATTCTGATTGGTC	chr3	144686901	144691424	Sh3glb1	54673	3UTR	-	23	NM_001282037_utr3_0_0_chr3_144686902_r
chr9:59967823-59967854	chr9	59967823	59967854	1_3807482	1	1	31	GTCCACTGAGGCAGGGGCTGATCATCTGACA	chr9	59966930	59972395	Thsd4	207596	3UTR	-	31	NM_172444_utr3_0_0_chr9_59966931_r
chr6:88503745-88503766	chr6	88503745	88503766	1_2627899;1_3283612	2	2	21	GCTGACAGCTACAGCAGCAGG	chr6	88503606	88505106	Sec61a1	53421	3UTR	-	21	NM_016906_utr3_0_0_chr6_88503607_r
chr9:42966819-42966848	chr9	42966819	42966848	1_1958637;1_4452868	2	2	29	GGACTATGACAATGACCATCTCATTCCAG	chr9	42963841	42969181	Arhgef12	69632	3UTR	-	29	NM_027144_utr3_0_0_chr9_42963842_r
chr19:47263817-47263847	chr19	47263817	47263847	1_4017782;1_4206831	2	2	30	AAGGGAGCCTGGGGGGAGCAAACAGGAACC	chr19	47260173	47266986	Sh3pxd2a	14218	3UTR	-	30	NM_001164717_utr3_0_0_chr19_47260174_r
chr5:75934023-75934048	chr5	75934023	75934048	1_1897474	1	1	25	ACAGACTCGGCCCTGGGACATCTCA	chr5	75933269	75934422	Kdr	16542	3UTR	-	25	NM_010612_utr3_0_0_chr5_75933270_r
chr15:95974167-95974189	chr15	95974167	95974189	1_4825725	1	1	22	GGCCGCTGCTGACTGGATGGGT	chr15	95972701	95975472	Ano6	105722	3UTR	+	22	NM_001253813_utr3_20_0_chr15_95972702_f
chr11:101972065-101972084	chr11	101972065	101972084	1_2389677	1	1	19	GCCCTAATGGAAAGCCAGG	chr11	101971143	101974733	Dusp3	72349	3UTR	-	19	NM_028207_utr3_0_0_chr11_101971144_r
chr10:13211207-13211242	chr10	13211207	13211242	1_1611414	1	1	35	AAAAACCAAGGTGGAATTGGCCACTTTGGCTTTTC	chr10	13207716	13214257	Phactr2	215789	3UTR	-	35	NM_001195066_utr3_0_0_chr10_13207717_r
chr5:115144786-115144809	chr5	115144786	115144809	1_1558132	1	1	23	GCCCTTCCCAGGAAAGGCAGGAA	chr5	115142980	115147914	Mlec	109154	3UTR	-	23	NM_175403_utr3_0_0_chr5_115142981_r
chr19:44305912-44305935	chr19	44305912	44305935	1_4583633	1	1	23	AAAACTGGCCTGGCTGGAGGGTT	chr19	44303200	44306862	Scd2	20250	3UTR	+	23	NM_009128_utr3_5_0_chr19_44303201_f
chr5:23962845-23962866	chr5	23962845	23962866	2_1067503	1	2	21	GTCTTCACAAAGACAGATGGA	chr5	23960935	23964783	Fam126a	84652	3UTR	-	21	NM_053090_utr3_0_0_chr5_23960936_r
chr10:81399023-81399041	chr10	81399023	81399041	1_1311041;1_2017814;1_3337761;1_3502636	4	4	18	GCGTCTGTGTGCGCGGAT	chr10	81396190	81401053	Nfic	18029	3UTR	-	18	NM_026756_utr3_0_0_chr10_81396191_r
chr3:95186202-95186223	chr3	95186202	95186223	2_846417	1	2	21	aatgctcagGTGTCTAATttt	chr3	95181765	95188669	Gabpb2	213054	3UTR	-	21	NM_029885_utr3_0_0_chr3_95181766_r
chr8:83941041-83941063	chr8	83941041	83941063	1_1855663;1_2006248;1_2686867;2_1030018;4_593051;1_3855733	6	10	22	GTCTTGCCAGAAGAGCAAGAGT	chr8	83939086	83941954	Lphn1	330814	3UTR	+	22	NM_181039_utr3_22_0_chr8_83939087_f
chr17:28301314-28301337	chr17	28301314	28301337	1_1988081	1	1	23	GGTCTGGTGCTGAGGATGCAGCT	chr17	28299849	28301469	Ppard	19015	3UTR	+	23	NM_011145_utr3_7_0_chr17_28299850_f
chr4:149566080-149566113	chr4	149566080	149566113	1_2177194	1	1	33	TGGGGAGGAGCAGCGTGTGTGAGCAGGCACGGT	chr4	149564263	149566437	Ctnnbip1	67087	3UTR	+	33	NM_001141930_utr3_3_0_chr4_149564264_f
chr10:81398266-81398290	chr10	81398266	81398290	1_4264290	1	1	24	GCTGAGTGGGGCAACAGGCAGACT	chr10	81396190	81401053	Nfic	18029	3UTR	-	24	NM_026756_utr3_0_0_chr10_81396191_r
chr13:45552660-45552685	chr13	45552660	45552685	1_2532102	1	1	25	AGAGTGGATATATTTTTTTTCTTCT	chr13	45549755	45557054	Atxn1	20238	3UTR	-	25	NM_001199305_utr3_0_0_chr13_45549756_r
chr2:37578847-37578866	chr2	37578847	37578866	109_86578;1_2588855;1_2995676;2_892758;2_901860	5	115	19	GTTCATCATGACAGCAGGT	chr2	37569867	37584029	Strbp	20744	3UTR	-	19	NM_009261_utr3_0_0_chr2_37569868_r
chr2:93677726-93677776	chr2	93677726	93677776	1_1295467;1_1314963;1_1499826;1_3873855;1_4646467;3_782857	6	8	50	GGGACTGCTGGGAGGGAGGAGGTGATGGTAGGCTCTTGTCCCTCCCTGGC	chr2	93677561	93681339	Alx4	11695	3UTR	+	50	NM_007442_utr3_3_0_chr2_93677562_f
chr9:120050310-120050353	chr9	120050310	120050353	1_4857288	1	1	43	gcaacagagttgggatatgaatcgatcccttcactctggggca	chr9	120048682	120051269	Cx3cr1	13051	3UTR	-	43	NM_009987_utr3_0_0_chr9_120048683_r
chr7:112902064-112902100	chr7	112902064	112902100	1_3182707	1	1	36	TTTCCCAAGTGAAAGCCTGGGTTTGGGGCGGGAGGT	chr7	112898660	112906805	Tead1	21676	3UTR	+	36	NM_001166585_utr3_10_0_chr7_112898661_f
chr6:87818557-87818576	chr6	87818557	87818576	1_1364860	1	1	19	GCTCTCCCAGAGGGGGATC	chr6	87818447	87819095	Isy1	57905	3UTR	-	19	NM_133934_utr3_0_0_chr6_87818448_r
chr12:113072724-113072746	chr12	113072724	113072746	1_2532590;1_2821420;1_3288611;5_481321	4	8	22	CCTGGATCTGGTTCTTGGTGGC	chr12	113071656	113074401	Pacs2	217893	3UTR	+	22	NM_001081170_utr3_23_0_chr12_113071657_f
chr11:61488257-61488274	chr11	61488257	61488274	1_5233223;3_664822	2	4	17	AGCTGAAAGCCAGAAGC	chr11	61488001	61488704	Mfap4	76293	3UTR	+	17	NM_029568_utr3_5_0_chr11_61488002_f
chr5:129607218-129607241	chr5	129607218	129607241	1_3956195	1	1	23	TCCCTCTCTTTGGCCAGGAGAGC	chr5	129606538	129608211	Mmp17	23948	3UTR	+	23	NM_011846_utr3_9_0_chr5_129606539_f
chr6:114248717-114248740	chr6	114248717	114248740	1_1827555	1	1	23	TATGGCCACCCCTGCAGGGGAGC	chr6	114247740	114249886	Slc6a11	243616	3UTR	+	23	NM_172890_utr3_13_0_chr6_114247741_f
chr1:133704053-133704075	chr1	133704053	133704075	1_1463363	1	1	22	ACCTGCCGTGGCCCCACAGCTA	chr1	133702673	133706690	Atp2b4	381290	3UTR	-	22	NM_213616_utr3_0_0_chr1_133702674_r
chr8:110741046-110741067	chr8	110741046	110741067	1_3726396;1_2385578;1_2981891;1_3626894;1_4409096;1_5057255;59_128133	7	65	21	TCACAGACTGGTTTGGGGGCT	chr8	110739077	110741400	Mtss1l	244654	3UTR	+	21	NM_198625_utr3_13_0_chr8_110739078_f
chr6:117179510-117179556	chr6	117179510	117179556	1_1316416	1	1	46	AAACTGTGGGGTTTTACCTTCCTGGAACCAAATGCATTCTTCTGTT	chr6	117178598	117181368	Cxcl12	20315	3UTR	+	46	NM_013655_utr3_3_0_chr6_117178599_f
chr11:53543279-53543301	chr11	53543279	53543301	1_3767855;1_4312397;3_649804;1_2655914	4	6	22	AGATCTTCCCATCGGCTGTGGC	chr11	53541036	53544096	Sept8	20362	3UTR	+	22	NM_033144_utr3_9_0_chr11_53541037_f
chr13:93431665-93431692	chr13	93431665	93431692	1_4224467	1	1	27	AAATGTTCAATATGCACATTTAGCTTT	chr13	93430096	93435419	Jmy	57748	3UTR	-	27	NM_021310_utr3_0_0_chr13_93430097_r
chr7:126491777-126491798	chr7	126491777	126491798	1_1592333;1_2137245;2_1052934	3	4	21	GTCCTTGAGGCATCTGTCTGT	chr7	126491707	126492165	Atxn2l	233871	3UTR	-	21	NM_183020_utr3_0_0_chr7_126491708_r
chr5:113612345-113612364	chr5	113612345	113612364	1_1588231;1_4263452;2_1255858	3	4	19	GCAAGACGTCAAAAAGACC	chr5	113612354	113613822	Cmklr1	14747	3UTR	-	10	NM_008153_utr3_0_0_chr5_113612355_r
chr16:91505703-91505723	chr16	91505703	91505723	1_3405681;1_4369512	2	2	20	AAACCATGGAGAAAGGGGAC	chr16	91505411	91510522	Ifnar1	15975	3UTR	+	20	NM_010508_utr3_10_0_chr16_91505412_f
chr11:97684216-97684240	chr11	97684216	97684240	1_2991900;1_3116646;1_3368414;1_4531745;2_953798;5_530912	6	11	24	AGTGGATCTTAATGTCACCACCCT	chr11	97681587	97685458	Mllt6	246198	3UTR	+	24	NM_139311_utr3_19_0_chr11_97681588_f
chr15:79827953-79827981	chr15	79827953	79827981	1_2962681	1	1	28	AAAGCCCCCCTCCTTGAGGAAGCCCCTC	chr15	79823897	79827979	Cbx6	494448	3UTR	-	26	NM_028763_utr3_0_0_chr15_79823898_r
chr5:142460411-142460439	chr5	142460411	142460439	1_3166791;3_695605	2	4	28	AGGCCAGCCGCATGCCTTCTCCAGAGGT	chr5	142456756	142462015	Foxk1	17425	3UTR	+	28	NM_199068_utr3_8_0_chr5_142456757_f
chr5:88660353-88660393	chr5	88660353	88660393	1_3174904	1	1	40	GCACTAAGATGCACAGATCCTTTCTCCAGCAGTTGCTGCC	chr5	88659232	88660459	Grsf1	231413	3UTR	-	40	NM_178700_utr3_0_0_chr5_88659233_r
chr18:43322123-43322142	chr18	43322123	43322142	1_4832151	1	1	19	AACCACACAGTTGAGGAGG	chr18	43320978	43324331	Dpysl3	22240	3UTR	-	19	NM_009468_utr3_0_0_chr18_43320979_r
chr6:29376109-29376142	chr6	29376109	29376142	1_2878466;1_4676568;1_5018407;49_142884;1_3848632	5	53	33	AAAAGCCCAGTTGTGGTGTGACTTCACCTTAGC	chr6	29374503	29376675	Calu	12321	3UTR	+	33	NM_007594_utr3_6_0_chr6_29374504_f
chr7:63889643-63889664	chr7	63889643	63889664	1_1515549;1_1700534;5_502850;1_1374164;1_2222970;1_3881564;2_866702;44_152342	8	56	21	GCAGCAACAATGCCACAGCCT	chr7	63886350	63891507	Klf13	50794	3UTR	-	21	NM_021366_utr3_0_0_chr7_63886351_r
chr9:108748461-108748479	chr9	108748461	108748479	1_2362049;1_3936769;3_754616	3	5	18	CAGATCTGGGAATTGTAC	chr9	108746994	108749511	Prkar2a	19087	3UTR	+	18	NM_008924_utr3_10_0_chr9_108746995_f
chr1:93299411-93299447	chr1	93299411	93299447	1_2284872;1_1768576;1_3885027;1_4615247;3_738117	5	7	36	GCCTGCTGTGTGGCGCTGTCGGGCAATCATTCCAAC	chr1	93299210	93301459	Mterf4	69821	3UTR	-	36	NM_178051_utr3_0_0_chr1_93299211_r
chr3:104794145-104794178	chr3	104794145	104794178	3_741579	1	3	33	TTGGTTCCTTTCTGCCCAGGACTGCATGAGTTT	chr3	104794043	104794459	Rhoc	11853	3UTR	+	33	NM_007484_utr3_4_0_chr3_104794044_f
chr2:164508068-164508093	chr2	164508068	164508093	1_4692912	1	1	25	TGAGCCAAATCCCTTCCCATCCTCT	chr2	164507527	164508301	Pigt	78928	3UTR	+	25	NM_133779_utr3_11_0_chr2_164507528_f
chr11:119144285-119144308	chr11	119144285	119144308	1_1790526	1	1	23	ACCCTGGGGTTGATCGCCATCTA	chr11	119143042	119147567	Tbc1d16	207592	3UTR	-	23	NM_172443_utr3_0_0_chr11_119143043_r
chr19:44304805-44304827	chr19	44304805	44304827	1_1408397	1	1	22	CTTGGTCTAGGCAGAAATGTCC	chr19	44303200	44306862	Scd2	20250	3UTR	+	22	NM_009128_utr3_5_0_chr19_44303201_f
chr4:150621867-150621899	chr4	150621867	150621899	1_4394362	1	1	32	ACCCAGAAAATCGTGACTTCTGTGTTCTCTCC	chr4	150619489	150621966	Rere	68703	3UTR	+	32	NM_001085492_utr3_22_0_chr4_150619490_f
chr5:111287541-111287565	chr5	111287541	111287565	1_4328642;1_4596718	2	2	24	TCTCTCCTCTTCTCCCTGCAGAGC	chr5	111286547	111289779	Ttc28	209683	3UTR	+	24	NM_001267622_utr3_22_0_chr5_111286548_f
chr7:142576948-142576975	chr7	142576948	142576975	2_1010603	1	2	27	GCTCTACCTGCACCCAACCTCCCTCCC	chr7	142575531	142578146	H19	14955	3UTR	-	27	NR_001592_utr3_0_0_chr7_142575532_r
chr10:126998109-126998138	chr10	126998109	126998138	1_2672624;3_714354	2	4	29	AAGGTGAGCTGAGGGCTGCAGGTGCTAGC	chr10	126996486	126999975	Ctdsp2	52468	3UTR	+	29	NM_001113470_utr3_7_0_chr10_126996487_f
chr16:17153411-17153431	chr16	17153411	17153431	1_4416401	1	1	20	GGCAGACCCTCCCTCCAAGG	chr16	17152014	17154127	Ube2l3	22195	3UTR	-	20	NM_009456_utr3_0_0_chr16_17152015_r
chr6:17665876-17665900	chr6	17665876	17665900	1_4133686	1	1	24	TTAAGGTGGTTGATGGACTTAGCC	chr6	17665435	17666536	Capza2	12343	3UTR	+	24	NM_007604_utr3_9_0_chr6_17665436_f
chr6:120889148-120889171	chr6	120889148	120889171	1_1344634	1	1	23	GAGTTTCAGTCCCATGCAGGGAC	chr6	120887391	120892842	Bcl2l13	94044	3UTR	+	23	NM_153516_utr3_6_0_chr6_120887392_f
chr2:102789849-102789879	chr2	102789849	102789879	1_1573446;1_2794592;1_3525183	3	3	30	TGCAGGTGAGCCTGAGCCTCCCCCGAAAGC	chr2	102781534	102790784	Slc1a2	20511	3UTR	+	30	NM_001077515_utr3_10_0_chr2_102781535_f
chr1:172198012-172198060	chr1	172198012	172198060	1_2475910	1	1	48	GCTCATCCGCATCCCAGGCCCATAAcaagggcataaggagggcccatt	chr1	172196728	172198625	Pea15a	18611	3UTR	-	48	NM_011063_utr3_0_0_chr1_172196729_r
chr7:112589532-112589568	chr7	112589532	112589568	1_4470773	1	1	36	AGGGTATGCTTGCACATGGCAAAGAGCTGGGTGCAG	chr7	112588616	112591688	Parva	57342	3UTR	+	36	NM_020606_utr3_12_0_chr7_112588617_f
chr19:36891943-36891969	chr19	36891943	36891969	1_1806016;1_2550641;1_2426118;1_4106802;2_1106889;3_805760	6	9	26	CTGCCCAGTTGGAAAAACACTGTCAC	chr19	36890803	36893477	Tnks2	74493	3UTR	+	26	NM_001163635_utr3_26_0_chr19_36890804_f
chr15:99409419-99409456	chr15	99409419	99409456	1_3022281;1_2611849;1_2725700	3	3	37	AGTTTTGGTCTTTTGGGCAGAAGCCTGTTGACCAACT	chr15	99408498	99410049	Tmbim6	110213	3UTR	+	37	NM_001171035_utr3_9_0_chr15_99408499_f
chr5:113843136-113843168	chr5	113843136	113843168	1_2670436	1	1	32	GCTGGCAAGTAGCAGCCTGATCTGGGTGGTGG	chr5	113842438	113844348	Coro1c	23790	3UTR	-	32	NM_011779_utr3_0_0_chr5_113842439_r
chr7:142651647-142651669	chr7	142651647	142651669	1_3712711	1	1	22	GCTCCAGACCTCCTGGGGGCAA	chr7	142650767	142653815	Igf2	16002	3UTR	-	22	NM_001122737_utr3_0_0_chr7_142650768_r
chr9:59969565-59969603	chr9	59969565	59969603	1_4348769;1_4709004;2_890643;4_538318;1_1292679	5	9	38	GCCTGGCTATGAGCAGGGAACTCCCTCTAGCGGCCAGA	chr9	59966930	59972395	Thsd4	207596	3UTR	-	38	NM_172444_utr3_0_0_chr9_59966931_r
chr10:13129601-13129629	chr10	13129601	13129629	1_3532367;1_4246985	2	2	28	ACTAGGCTGTGTGTTTCTTTTCAGGGAC	chr10	13129104	13131695	Plagl1	22634	3UTR	+	28	NM_009538_utr3_5_0_chr10_13129105_f
chr9:24411977-24411999	chr9	24411977	24411999	1_3939339	1	1	22	ACCCAGCTTATTTTTTGTTTAA	chr9	24411778	24414266	Dpy19l1	244745	3UTR	-	22	NM_172920_utr3_0_0_chr9_24411779_r
chr10:116386664-116386686	chr10	116386664	116386686	1_4217075	1	1	22	AGTCTGCGTTACTCTGGAAAGC	chr10	116383875	116389538	Ptprb	19263	3UTR	+	22	NM_029928_utr3_31_0_chr10_116383876_f
chr6:91756917-91756941	chr6	91756917	91756941	1_4739017	1	1	24	GAGCCTTCAGTATTTTGGGTTGGC	chr6	91755057	91759063	Slc6a6	21366	3UTR	+	24	NM_009320_utr3_14_0_chr6_91755058_f
chr15:79133337-79133412	chr15	79133337	79133412	1_1602428;1_2381785;1_1436267;1_2587234;1_1461584;1_1488883;1_3044493;1_3762017;2_1084453	9	10	75	TGTCCCCAGATGCTGTGGCCAGCCTGGAGCAAGCAGGGATGCAGGCTCCAGGCAGAGGCCGTGGCTCTCCTTGTT	chr15	79133121	79136901	Micall1	27008	3UTR	+	75	NM_177461_utr3_15_0_chr15_79133122_f
chrX:74410117-74410140	chrX	74410117	74410140	1_3967862	1	1	23	AGTCCTAATATAGGGTTAGATGG	chrX	74409485	74410206	G6pdx	14381	3UTR	-	23	NM_008062_utr3_0_0_chrX_74409486_r
chr8:110740857-110740887	chr8	110740857	110740887	1_1321920;1_5025231	2	2	30	AGGGACTTCCCAGGAAGAGGATGGGGTGGC	chr8	110739077	110741400	Mtss1l	244654	3UTR	+	30	NM_198625_utr3_13_0_chr8_110739078_f
chr16:32682877-32682928	chr16	32682877	32682928	1_3704310;2_1174268;3_734696	3	6	51	GCGCTGTTCTGCACACCTTGGTTCAGCCCTCAGTGCCCCAAGAGGTGGGAC	chr16	32682691	32683493	Tnk2	51789	3UTR	+	51	NM_001289443_utr3_5_0_chr16_32682692_f
chr6:89316460-89316492	chr6	89316460	89316492	1_4365192	1	1	32	GCCTGGTCTACTCAGACCATCCAAATGACCAG	chr6	89316313	89319375	Plxna1	18844	3UTR	-	32	NM_008881_utr3_0_0_chr6_89316314_r
chr15:103192979-103193006	chr15	103192979	103193006	2_1129269;6_466921	2	8	27	accccatttgacagatggggaactgag	chr15	103191545	103199640	Cbx5	12419	3UTR	-	27	NM_007626_utr3_0_0_chr15_103191546_r
chr18:25478487-25478525	chr18	25478487	25478525	1_3410367;1_4646126;1_4731208;1_4865425;1_5057463;5_498411	6	10	38	GCTTCCGGAGCGGCGCTTCTGGCCGGAGCCTGCAGGTC	chr18	25477619	25479711	Celf4	108013	3UTR	-	38	NM_133195_utr3_0_0_chr18_25477620_r
chr3:142547936-142547956	chr3	142547936	142547956	1_4200494	1	1	20	AGGAGCTGTTGGTTGCAGGC	chr3	142546574	142550151	Gbp7	229900	3UTR	+	20	NM_001083312_utr3_10_0_chr3_142546575_f
chr14:75230169-75230194	chr14	75230169	75230194	1_3118825;1_2171167;1_2652194;1_4099350;2_1000629;1_2591697	6	7	25	TGGGCATATCTGATTGCTGCCCAGC	chr14	75229338	75230842	Lcp1	18826	3UTR	+	25	NM_001247984_utr3_15_0_chr14_75229339_f
chr5:93173923-93173948	chr5	93173923	93173948	1_3947998	1	1	25	ATTCCGGATCTCAGGCTAGTGGCTT	chr5	93171354	93174958	Sept11	52398	3UTR	+	25	NM_001009818_utr3_9_0_chr5_93171355_f
chr16:32630744-32630772	chr16	32630744	32630772	1_1908045;1_2157090;1_2260029;1_2650666;1_2975891	5	5	28	CCATTGAGCTGTATGCCCTTAAGGATGT	chr16	32630336	32632794	Tfrc	22042	3UTR	+	28	NM_011638_utr3_18_0_chr16_32630337_f
chr4:126436118-126436136	chr4	126436118	126436136	1_3945195;1_3979154	2	2	18	ACCCCAACAGGCTGCCAA	chr4	126435012	126439502	Ago1	236511	3UTR	-	18	NM_153403_utr3_0_0_chr4_126435013_r
chr9:21230224-21230242	chr9	21230224	21230242	1_2079164	1	1	18	AGAGCCCAGAGGCTTCTC	chr9	21229729	21230701	Keap1	50868	3UTR	-	18	NM_016679_utr3_0_0_chr9_21229730_r
chr1:72860258-72860288	chr1	72860258	72860288	1_1340938;1_1767058	2	2	30	GCCTCTACTATGCCATGCCATCAAGAGAGC	chr1	72858064	72862376	Igfbp5	16011	3UTR	-	30	NM_010518_utr3_0_0_chr1_72858065_r
chr8:111004038-111004069	chr8	111004038	111004069	1_1530441	1	1	31	GCCCTATCTCAGCTAAGGGTAAGAAAAGCAG	chr8	111003185	111008249	Ddx19b	234733	3UTR	-	31	NM_001190786_utr3_0_0_chr8_111003186_r
chr11:100957021-100957045	chr11	100957021	100957045	1_3093764	1	1	24	GCTACAATTCTAAGAAGCAGGGAA	chr11	100956735	100958623	Ptrf	19285	3UTR	-	24	NM_008986_utr3_0_0_chr11_100956736_r
chr11:68944105-68944133	chr11	68944105	68944133	1_2986129;1_4689093	2	2	28	ACTCTGGATTCTTCTAGAAGAAAGGAAG	chr11	68943153	68944677	Arhgef15	442801	3UTR	-	28	NM_177566_utr3_0_0_chr11_68943154_r
chr7:142651730-142651768	chr7	142651730	142651768	3_664556;1_4064478	2	4	38	GCTCAGAAGGCAGCCACTTGCTCCCGCCTGATGTAACC	chr7	142650767	142653815	Igf2	16002	3UTR	-	38	NM_001122737_utr3_0_0_chr7_142650768_r
chr17:28300740-28300778	chr17	28300740	28300778	1_2421641;2_1090802	2	3	38	TTCTTCTCCTGGGAGATGCTGGCACACCTGCCCCCCCC	chr17	28299849	28301469	Ppard	19015	3UTR	+	38	NM_011145_utr3_7_0_chr17_28299850_f
chr14:46808713-46808735	chr14	46808713	46808735	1_1735642	1	1	22	ACTCAATAGATCTGATAGGATA	chr14	46808148	46811751	Gmfb	63985	3UTR	-	22	NM_022023_utr3_0_0_chr14_46808149_r
chrX:133584722-133584740	chrX	133584722	133584740	1_3396761	1	1	18	gctctgagacagtatttt	chrX	133582860	133587987	Pcdh19	279653	3UTR	-	18	NM_001105246_utr3_0_0_chrX_133582861_r
chr15:101144743-101144767	chr15	101144743	101144767	1_2203063;1_2496824;1_2648604;1_5204500	4	4	24	AGGCAAGAGACAAGGTCAGCCTCC	chr15	101143477	101145336	Acvrl1	11482	3UTR	+	24	NM_009612_utr3_10_0_chr15_101143478_f
chr9:59968506-59968528	chr9	59968506	59968528	1_2518031;1_2782136	2	2	22	ATCAGGATTGGGAAACCCCATC	chr9	59966930	59972395	Thsd4	207596	3UTR	-	22	NM_172444_utr3_0_0_chr9_59966931_r
chr9:121682486-121682505	chr9	121682486	121682505	1_4896655	1	1	19	CACCGGCTAACAGCAGACA	chr9	121680044	121684657	Sec22c	215474	3UTR	-	19	NM_001164562_utr3_0_0_chr9_121680045_r
chr5:36000822-36000850	chr5	36000822	36000850	1_2149336;2_983405	2	3	28	TTTTGGACTTCCCTGTAACAGTCCAAAC	chr5	35999725	36003922	Afap1	70292	3UTR	+	28	NM_027373_utr3_16_0_chr5_35999726_f
chr4:140721775-140721816	chr4	140721775	140721816	1_1842795	1	1	41	CCTTTTGGCTGAAGCATTTGTAGAAGCAGCCATCTTCCCCC	chr4	140721204	140723220	Rcc2	108911	3UTR	+	41	NM_173867_utr3_12_0_chr4_140721205_f
chr7:79361188-79361225	chr7	79361188	79361225	1_2097895;1_1955355;1_2237039;1_4200072;2_1050838;1_1647942;1_2795839;1_3024112;1_3315020;1_3681137;2_929056;5_523459	12	18	37	TGCCTGGGACTCCGCCTCCCAGGTTGAGCATGCAAGC	chr7	79360156	79361601	Abhd2	54608	3UTR	+	37	NM_018811_utr3_10_0_chr7_79360157_f
chr2:27761622-27761654	chr2	27761622	27761654	2_1134579	1	2	32	AGGAGAAAATTGGAGCTTCATTTAACCAGACC	chr2	27759688	27763319	Rxra	20181	3UTR	+	32	NM_001290481_utr3_9_0_chr2_27759689_f
chr1:153221319-153221361	chr1	153221319	153221361	1_1391875;2_1044821	2	3	42	GCTTCTCTTTAAACTCTGACTTTTCTTGGGTCAAAAGGACAG	chr1	153218921	153221472	Lamc1	226519	3UTR	-	42	NM_010683_utr3_0_0_chr1_153218922_r
chr10:62269472-62269492	chr10	62269472	62269492	1_4081292;1_3086503;1_4160618	3	3	20	GCTGGTGATAACACACTTCA	chr10	62268854	62269908	Hk1	15275	3UTR	-	20	NM_010438_utr3_0_0_chr10_62268855_r
chr6:34774752-34774781	chr6	34774752	34774781	1_3562375;1_4092931	2	2	29	AGTCTCCACTCCTTCCACAGTAGGAGAGC	chr6	34773228	34775469	Cald1	109624	3UTR	+	29	NM_145575_utr3_11_0_chr6_34773229_f
chr19:45002177-45002201	chr19	45002177	45002201	19_233813;1_2122768;1_3753628;1_4119273	4	22	24	GACACATGTGAGCAGCCCAGGCCC	chr19	45001997	45003395	Sema4g	26456	3UTR	+	24	NM_011976_utr3_14_0_chr19_45001998_f
chr3:95761834-95761864	chr3	95761834	95761864	1_4341654;1_2967222	2	2	30	ACCTCACAGAGATCACAGCTCCCGGGCTCT	chr3	95759872	95763679	Rprd2	75137	3UTR	-	30	NM_001081293_utr3_0_0_chr3_95759873_r
chr6:88504098-88504123	chr6	88504098	88504123	1_2463360	1	1	25	GCCCCGGGTCAGGGAGGCATTCTGC	chr6	88503606	88505106	Sec61a1	53421	3UTR	-	25	NM_016906_utr3_0_0_chr6_88503607_r
chr17:23630310-23630350	chr17	23630310	23630350	1_3508307	1	1	40	GCTACAGCAGGCACGCCCCTCTTGGCGATGGAGAGGGTGC	chr17	23629457	23630567	Mmp25	240047	3UTR	-	40	NM_001033339_utr3_0_0_chr17_23629458_r
chr2:85139410-85139437	chr2	85139410	85139437	1_2642663;1_3622531;1_4564764	3	3	27	TAGGGGGGAGTAAGTTTGGGAAAGAGT	chr2	85137766	85139923	Aplnr	23796	3UTR	+	27	NM_011784_utr3_0_0_chr2_85137767_f
chr2:158496634-158496666	chr2	158496634	158496666	1_3836502;1_4136978;1_5142648	3	3	32	GAAGGCAGAAGTCTCTGCCATCTCACTGCTGC	chr2	158495644	158499253	Ralgapb	228850	3UTR	+	32	NM_001291138_utr3_29_0_chr2_158495645_f
chr8:35677456-35677484	chr8	35677456	35677484	1_4342048;1_4816142	2	2	28	AGTGGCGTTCAGCCCATGGAGACAGAGT	chr8	35676763	35679449	Mfhas1	52065	3UTR	+	28	NM_001081279_utr3_2_0_chr8_35676764_f
chr7:16915647-16915668	chr7	16915647	16915668	1_1730576;1_3009182	2	2	21	GCAGGTCCCAGCAAAAAGCAA	chr7	16915378	16916947	Calm3	12315	3UTR	-	21	NM_007590_utr3_0_0_chr7_16915379_r
chr19:17399868-17399887	chr19	17399868	17399887	1_1385463;1_2887130;35_172177	3	37	19	GAGGAAAATGAGGACTGAC	chr19	17399603	17401349	Rfk	54391	3UTR	+	19	NM_019437_utr3_3_0_chr19_17399604_f
chr7:73419639-73419688	chr7	73419639	73419688	1_1794124	1	1	49	GCCAAAACCACGTGGGTAGCTGGGAGGGGTCAGCTCCGCTGCCCCCTGC	chr7	73418033	73419899	Rgma	244058	3UTR	+	49	NM_177740_utr3_3_0_chr7_73418034_f
chr1:169972523-169972546	chr1	169972523	169972546	1_3337811	1	1	23	AGGCTATTGAATAAGGCCCAGAT	chr1	169972306	169977854	Ddr2	18214	3UTR	-	23	NM_022563_utr3_0_0_chr1_169972307_r
chr11:11931051-11931072	chr11	11931051	11931072	1_2375958	1	1	21	AACAGGCTCCAAAACAACCCT	chr11	11930498	11933462	Grb10	14783	3UTR	-	21	NM_010345_utr3_0_0_chr11_11930499_r
chr3:101041040-101041095	chr3	101041040	101041095	1_4367387	1	1	55	GCCTCTCCCTCCCCCAGAGCAGTGTTGCAGGGTGGGGGCCTCAGGAAGAGCGCTT	chr3	101040235	101043355	Ptgfrn	19221	3UTR	-	55	NM_011197_utr3_0_0_chr3_101040236_r
chr7:19257577-19257619	chr7	19257577	19257619	2_1137830	1	2	42	ACCCCACGTGGAATCTTCCAAGTGGGAGCTGGCGGGGGAGAA	chr7	19256929	19257754	Vasp	22323	3UTR	-	42	NR_104069_utr3_0_0_chr7_19256930_r
chr5:135409256-135409275	chr5	135409256	135409275	1_4274086	1	1	19	ACTCTAGAGACAAGGACTC	chr5	135406518	135411216	Hip1	215114	3UTR	-	19	NM_146001_utr3_0_0_chr5_135406519_r
chr6:29375019-29375050	chr6	29375019	29375050	1_4070213;1_2369743;1_2380277;1_1280231;1_1342139;1_1893621;1_2418585;1_2500207;1_2853174;1_3079339;1_3146938;1_3348293;1_3641727;1_3677180;1_3798674;1_4108132;1_4152942;1_4479568;1_4529743;1_4693991;1_5027932;223_47261;2_1012183;2_895889;3_788554;4_573259;18_243111;1_4188990;1_4681504;1_4831571;2_914369;11_308748;1_1325223;1_2871254;1_3410844;1_2170947	36	293	31	TGAGTTGCTGCTCGGTTGTCATAGGCCCAGC	chr6	29374503	29376675	Calu	12321	3UTR	+	31	NM_007594_utr3_6_0_chr6_29374504_f
chr10:126999666-126999703	chr10	126999666	126999703	1_2377676;1_3813858;1_5091055;1_4366524;2_1144478;4_614919;1_2658420	7	11	37	CAGGTCAGGCCAGCTGCCCCATCCTTTAGTTCGGGGT	chr10	126996486	126999975	Ctdsp2	52468	3UTR	+	37	NM_001113470_utr3_7_0_chr10_126996487_f
chr19:44306714-44306735	chr19	44306714	44306735	1_4895642;2_1257118	2	3	21	TTTCCTTCCTTGGGTGGGATT	chr19	44303200	44306862	Scd2	20250	3UTR	+	21	NM_009128_utr3_5_0_chr19_44303201_f
chr6:147632280-147632302	chr6	147632280	147632302	1_2048124	1	1	22	ACTAGCTGGCCAGGTTTAGAGC	chr6	147631685	147632612	Ccdc91	67015	3UTR	+	22	NM_025911_utr3_12_0_chr6_147631686_f
chr3:9428428-9428454	chr3	9428428	9428454	1_3159615	1	1	26	actggagactgaacccaggccttcac	chr3	9427009	9438786	Zfp704	170753	3UTR	-	26	NM_133218_utr3_0_0_chr3_9427010_r
chr10:95548471-95548494	chr10	95548471	95548494	1_3872017	1	1	23	GTCTCTAAATCAGAAACTGAAAA	chr10	95547006	95549287	Nudt4	71207	3UTR	-	23	NM_027722_utr3_0_0_chr10_95547007_r
chr1:153909351-153909369	chr1	153909351	153909369	1_2906433	1	1	18	GGGGAATTAAGGACAGGC	chr1	153908182	153909723	Glul	14645	3UTR	+	18	NM_008131_utr3_6_0_chr1_153908183_f
chr8:124345622-124345642	chr8	124345622	124345642	1_2535187;1_3332734	2	2	20	AAAAAACTGCTGTACAGAGC	chr8	124343458	124345723	Galnt2	108148	3UTR	+	20	NM_139272_utr3_15_0_chr8_124343459_f
chr8:18882929-18882958	chr8	18882929	18882958	2_1151205	1	2	29	CTGCTTATTTCAGCCCTGGCTCTGTGGTT	chr8	18881963	18884413	Agpat5	52123	3UTR	+	29	NM_026792_utr3_7_0_chr8_18881964_f
chr2:102786915-102786936	chr2	102786915	102786936	1_3237358	1	1	21	ATTGCCAGAAAAGATTTCAGC	chr2	102781534	102790784	Slc1a2	20511	3UTR	+	21	NM_001077515_utr3_10_0_chr2_102781535_f
chr5:88782501-88782525	chr5	88782501	88782525	1_2449283;1_4708456;1_5175532;5_513815	4	8	24	TAGCTTTGTATGAGGTGAGACACT	chr5	88781246	88783277	Dck	13178	3UTR	+	24	NM_007832_utr3_6_0_chr5_88781247_f
chr5:142459944-142459978	chr5	142459944	142459978	1_2509620;1_5213260	2	2	34	gtcctcttgcctcagcttcctgaatttctggggt	chr5	142456756	142462015	Foxk1	17425	3UTR	+	34	NM_199068_utr3_8_0_chr5_142456757_f
chr16:21651848-21651887	chr16	21651848	21651887	1_1682645;1_1834296;1_1963940;1_2253100;1_2418871;1_4224369;1_4914348;1_5081136;4_537631;65_121976;1_1648676;2_952056;3_754233;1_1608007	14	84	39	GATCTGAGGCAGGTCTCCCTGCAGCCCTGGGACTCTTGT	chr16	21649044	21653201	2510009E07Rik	72190	3UTR	-	39	NM_001001881_utr3_0_0_chr16_21649045_r
chr15:99408910-99408936	chr15	99408910	99408936	1_4168577	1	1	26	CCTGCAGAGAGTGGACTCTGGTGGGT	chr15	99408498	99410049	Tmbim6	110213	3UTR	+	26	NM_001171035_utr3_9_0_chr15_99408499_f
chr7:142651328-142651395	chr7	142651328	142651395	1_1494546;1_1929647;1_1667116	3	3	67	GGCTGACACACACCGCCCCCAGGGTGGTGCCAGTCCTGTCACCTGGGCCCAGAAGCCTCAGGCCTCT	chr7	142650767	142653815	Igf2	16002	3UTR	-	67	NM_001122737_utr3_0_0_chr7_142650768_r
chr11:109668564-109668583	chr11	109668564	109668583	1_3969531;25_202320	2	26	19	TTCTGTTAGGAACAGTGGT	chr11	109667602	109669648	Prkar1a	19084	3UTR	+	19	NM_021880_utr3_10_0_chr11_109667603_f
chr8:83940996-83941019	chr8	83940996	83941019	1_5027907	1	1	23	AGGGTTTATTCCATCTCTGGTTT	chr8	83939086	83941954	Lphn1	330814	3UTR	+	23	NM_181039_utr3_22_0_chr8_83939087_f
chr11:118303347-118303367	chr11	118303347	118303367	1_5007172;2_912249	2	3	20	AACAGAGCTAGGGTACCCTT	chr11	118301060	118303698	Timp2	21858	3UTR	-	20	NM_011594_utr3_0_0_chr11_118301061_r
chr10:75184056-75184102	chr10	75184056	75184102	1_3959129;1_4369907;1_4426124;1_4705093;1_4776091	5	5	46	GAGAGGCAGAGCCATGTCTTCCCCTCCCGTCTGCTCTTGAACCTGC	chr10	75182329	75184923	Bcr	110279	3UTR	+	46	NM_001081412_utr3_22_0_chr10_75182330_f
chr11:110513019-110513058	chr11	110513019	110513058	1_3838992	1	1	39	AAAGGGGGCCTTGGAATCTCTAGCGTAGGCTGAACTCTC	chr11	110512866	110513637	Map2k6	26399	3UTR	+	39	NM_011943_utr3_11_0_chr11_110512867_f
chr2:121493198-121493255	chr2	121493198	121493255	1_3701713;1_4615387;2_1184220;1_3810717	4	5	57	gttttagccctgggcatcctggaactcactctgtacaccaggatggtctcaaactca	chr2	121492680	121494664	Mfap1a	67532	3UTR	-	57	NM_026220_utr3_0_0_chr2_121492681_r
chr1:72858582-72858602	chr1	72858582	72858602	1_2644886	1	1	20	GGAGAGGAGGCCAGAGTCTG	chr1	72858064	72862376	Igfbp5	16011	3UTR	-	20	NM_010518_utr3_0_0_chr1_72858065_r
chr5:142903531-142903562	chr5	142903531	142903562	1_3313722	1	1	31	GTCCTCAGCCACATTTGTAGAACTTTGGGGG	chr5	142903115	142903797	Actb	11461	3UTR	-	31	NM_007393_utr3_0_0_chr5_142903116_r
chr7:142652779-142652807	chr7	142652779	142652807	1_3413205;1_3836513	2	2	28	AAGCAGCAGCAGAAACTAGATGGATTGG	chr7	142650767	142653815	Igf2	16002	3UTR	-	28	NM_001122737_utr3_0_0_chr7_142650768_r
chr2:71903304-71903324	chr2	71903304	71903324	1_2336426	1	1	20	CCACGCCTGCCTTTCACCGT	chr2	71900124	71903858	Pdk1	228026	3UTR	+	20	NM_172665_utr3_10_0_chr2_71900125_f
chr4:47410900-47410929	chr4	47410900	47410929	1_3338869	1	1	29	ACTGAAAGCTTCCCAGGGTTTCTCTGGGC	chr4	47410777	47414924	Tgfbr1	21812	3UTR	+	29	NM_009370_utr3_8_0_chr4_47410778_f
chr6:30212492-30212514	chr6	30212492	30212514	1_5248097	1	1	22	GCCTGTTAAAGCAGCCCTGCCC	chr6	30211289	30214958	Ube2h	22214	3UTR	-	22	NM_009459_utr3_0_0_chr6_30211290_r
chr4:155559119-155559138	chr4	155559119	155559138	1_1613904;3_654696	2	4	19	ACTCTGTAGAGCTCTCTGC	chr4	155557470	155559269	Gnb1	14688	3UTR	+	19	NM_001160017_utr3_10_0_chr4_155557471_f
chr6:113389174-113389205	chr6	113389174	113389205	1_2702476;1_3551327;1_4166810;1_5100225	4	4	31	TTGGTCGCTGTGGTCTGGGCGGGCCTGGAGC	chr6	113388776	113390447	Arpc4	68089	3UTR	+	31	NM_026552_utr3_5_0_chr6_113388777_f
chr2:32232130-32232161	chr2	32232130	32232161	1_4438002;3_800414;1_3195446;2_1199603;2_1265508;1_1619744;2_1232282;3_763484;6_452717;1_4667162;1_4840913;2_888108;1225_1665;12_303910;14_272984;15_261177;1_1393208;1_1405975;1_1676658;1_1699066;1_1969144;1_2160371;1_2566401;1_2674596;1_2835217;1_2886217;1_3175494;1_3220771;1_3264894;1_3673589;1_3807235;1_3824603;1_3952896;1_4008162;1_4127822;1_4258868;1_4346540;1_4356219;1_4474510;1_4578678;1_4…	89	1572	31	TGTGGGTCTGTCCTCAAGTGTCACCATGGGC	chr2	32230650	32234537	Prrc2b	227723	3UTR	+	31	NM_172661_utr3_29_0_chr2_32230651_f
chr15:99712703-99712725	chr15	99712703	99712725	1_2679786	1	1	22	CCTCTAGATAGTGTTAGAGAAC	chr15	99712425	99713995	Smarcd1	83797	3UTR	+	22	NM_031842_utr3_12_0_chr15_99712426_f
chr10:116386504-116386524	chr10	116386504	116386524	1_5002271	1	1	20	TGTCTGCACCTGAGAGCAGC	chr10	116383875	116389538	Ptprb	19263	3UTR	+	20	NM_029928_utr3_31_0_chr10_116383876_f
chr11:76221848-76221870	chr11	76221848	76221870	1_2701275;1_3745175;2_1246526	3	4	22	ACTGCACAGACCTCCTATGCAG	chr11	76220394	76221965	Glod4	67201	3UTR	-	22	NM_026029_utr3_0_0_chr11_76220395_r
chr2:31294170-31294191	chr2	31294170	31294191	1_2604677	1	1	21	GACCCTTTGCTCATGCTGTGC	chr2	31292283	31295471	Ncs1	14299	3UTR	+	21	NM_019681_utr3_7_0_chr2_31292284_f
chr7:15917234-15917264	chr7	15917234	15917264	1_5011179	1	1	30	AACCGGGAACACCTGGAAACATGGCTGCCT	chr7	15917207	15917539	Sepw1	20364	3UTR	-	30	NM_009156_utr3_0_0_chr7_15917208_r
chr4:136004407-136004441	chr4	136004407	136004441	1_2764212;1_4531345;2_1147318	3	4	34	GTCCTCTTCCACGTTTTCTGACAGGAAGGAAGAA	chr4	136003369	136005615	Tceb3	27224	3UTR	-	34	NM_013736_utr3_0_0_chr4_136003370_r
chr9:72749160-72749185	chr9	72749160	72749185	1_1539821	1	1	25	AAAAGTTCACTTCCTCCATAGTGGC	chr9	72747228	72749848	Nedd4	17999	3UTR	+	25	NM_010890_utr3_28_0_chr9_72747229_f
chr19:44306003-44306024	chr19	44306003	44306024	1_1283234	1	1	21	GCTCAAGTGCCCGTAGCTGAT	chr19	44303200	44306862	Scd2	20250	3UTR	+	21	NM_009128_utr3_5_0_chr19_44303201_f
chr11:73079243-73079281	chr11	73079243	73079281	1_1537244	1	1	38	CTCCCTTGCAGGAGCTGGCGCCCTTTCCTCCTACCTGC	chr11	73079176	73083579	1200014J11Rik	66874	3UTR	+	38	NM_025818_utr3_12_0_chr11_73079177_f
chr9:58156802-58156832	chr9	58156802	58156832	3_748769	1	3	30	GAAGTCCCCAGGCTAACCTCAGGCCTCACC	chr9	58156263	58156935	Islr	26968	3UTR	-	30	NM_001195431_utr3_0_0_chr9_58156264_r
chr1:34817233-34817252	chr1	34817233	34817252	3_810863	1	3	19	AACCAACCCAGAGTTAGTT	chr1	34813217	34817404	Fam168b	214469	3UTR	-	19	NM_001160235_utr3_0_0_chr1_34813218_r
chr11:6469189-6469216	chr11	6469189	6469216	1_1355745;1_1531882;1_1532047;1_1622507;1_1808091;1_2096666;2_1023953;1_3547558	8	9	27	ATCCCTCTTATCCATGCCAGGGGACAG	chr11	6467598	6474911	Purb	19291	3UTR	-	27	NM_011221_utr3_0_0_chr11_6467599_r
chrX:142837418-142837439	chrX	142837418	142837439	1_3823388;1_1545896;1_4672549;1_4950561;7_399624	5	11	21	CCGGGCCCCTTTTAACTCTCT	chrX	142834391	142838371	Tmem164	209497	3UTR	+	21	NM_177592_utr3_6_0_chrX_142834392_f
chr1:93300079-93300109	chr1	93300079	93300109	4_618978	1	4	30	GTCAGGTTCCAGGTAAGTCAAGAGCCGCCT	chr1	93299210	93301459	Mterf4	69821	3UTR	-	30	NM_178051_utr3_0_0_chr1_93299211_r
chr3:96624536-96624558	chr3	96624536	96624558	2_846024	1	2	22	AGATCTGGCTTCCttttgtttt	chr3	96623906	96625352	Lix1l	280411	3UTR	+	22	NM_001163170_utr3_5_0_chr3_96623907_f
chr6:29200956-29200978	chr6	29200956	29200978	1_1411021;1_5190343	2	2	22	GAAGGGGGAACCCGGAAGATCT	chr6	29200439	29201197	Impdh1	23917	3UTR	-	22	NM_011829_utr3_0_0_chr6_29200440_r
chr6:72610134-72610162	chr6	72610134	72610162	2_1058106	1	2	28	ACCTCAGACAGAAGCTTCAGACCGGGGC	chr6	72608420	72612104	Tgoln1	22134	3UTR	-	28	NM_009443_utr3_0_0_chr6_72608421_r
chr6:145216779-145216802	chr6	145216779	145216802	1_4490751	1	1	23	GATCACTTCACAGCACGTACTCC	chr6	145216698	145220607	Kras	16653	3UTR	-	23	NM_021284_utr3_0_0_chr6_145216699_r
chr1:74267784-74267807	chr1	74267784	74267807	1_5128067	1	1	23	CATCCCGCTAACTCTTGGGAACT	chr1	74267795	74268213	Arpc2	76709	3UTR	+	12	NM_029711_utr3_9_0_chr1_74267796_f
chr1:88263458-88263481	chr1	88263458	88263481	4_553781	1	4	23	GTCCCGGCAGTTTGCCCTGGGTA	chr1	88263112	88266278	6430706D22Rik;Hjurp	78605;381280	3UTR	-	23	NR_040291_utr3_0_0_chr1_88263113_r;NM_198652_utr3_0_0_chr1_88258856_r
chr15:81688091-81688116	chr15	81688091	81688116	1_2677652;1_3966801;4_601694	3	6	25	AGCCCACCCTGTGCAGAATCTAGGC	chr15	81688014	81688315	L3mbtl2	214669	3UTR	+	25	NM_001289711_utr3_17_0_chr15_81688015_f
chr2:174345694-174345721	chr2	174345694	174345721	1_1976010	1	1	27	CTGCTTGCTGAGAAAGTCCTCGCTGGC	chr2	174345648	174345779	Gnas	14683	3UTR	+	27	NM_201618_utr3_9_0_chr2_174345649_f
chr4:152304420-152304449	chr4	152304420	152304449	12_303826;1_2078969;1_3322418;1_3730756;1_5090852;2_1094837;2_957026;1_2347090	8	21	29	AATCCTGAGTGTCTCAGCTCACACCCAGC	chr4	152303204	152307126	Icmt	57295	3UTR	+	29	NM_133788_utr3_4_0_chr4_152303205_f
chr4:44037079-44037123	chr4	44037079	44037123	1_2289993;1_3491856;1_4468669;1_5159624;26_199249	5	30	44	AGCTCCCGAGTCTCTGTCCGTGTCCGTTCCCGGGAGACCTAGTG	chr4	44034074	44037117	Gne	50798	3UTR	-	38	NM_015828_utr3_0_0_chr4_44034075_r
chr6:113389497-113389523	chr6	113389497	113389523	1_5043344	1	1	26	AAGGTTTGCCCGTCTGGGTGCAGGGC	chr6	113388776	113390447	Arpc4	68089	3UTR	+	26	NM_026552_utr3_5_0_chr6_113388777_f

## Sheet: Intergenic_Intron_Area
Region_Location	Region_Chromosome	Region_Start	Region_End	#Merged_Distinct_Sequence_Name	#Merged_Distinct_Seq(counts)	#Raw_reads	Sequence_Length	Sequence
chr10:43373699-43373717	chr10	43373699	43373717	1_5126849	1	1	18	AACCAACCCCAGCACCCC
chr17:17522668-17522697	chr17	17522668	17522697	1_2060897	1	1	29	GTTCTAAGACCGAAAGGTCTTACCCCTGA
chr16:17222389-17222407	chr16	17222389	17222407	1_4197890;1_4203889;2_1058322;5_505912	4	9	18	acgcaggtgtcctaaggc
chr17:36231552-36231571	chr17	36231552	36231571	1_1990262;1_4048882	2	2	19	ACCGCCCCTAGCGGCCGCG
chr11:109574094-109574112	chr11	109574094	109574112	1_4312772	1	1	18	GACCACAGACCGACCCTT
chr11:107688999-107689023	chr11	107688999	107689023	1_4722691	1	1	24	CTAGCTACTTCCTTACTTGACTGC
chr2:168011158-168011176	chr2	168011158	168011176	1_4646587	1	1	18	gggcgggcgtgggggtgg
chr18:10814446-10814467	chr18	10814446	10814467	1_2509385	1	1	21	AGCTGCACTTCTCTTCAGGTC
chr10:116473844-116473862	chr10	116473844	116473862	1_3915427	1	1	18	gcggccgagcgcccgGCG
chr18:74279987-74280008	chr18	74279987	74280008	1_1313038;2_947854	2	3	21	CTGCTCTTCAACCCCTAGAGC
chr5:34175538-34175558	chr5	34175538	34175558	1_1474260	1	1	20	AGCTGCTGGGAGGGGCTACC
chr1:170195467-170195502	chr1	170195467	170195502	2_1041555	1	2	35	gggcaagatggtgcacatctgtgacaagcagcact
chr17:36231470-36231507	chr17	36231470	36231507	2_1050116	1	2	37	GTCCCGCGGGCCGGCGCCTGAGCGGGTACCGCCCGGG
chr17:81025232-81025259	chr17	81025232	81025259	1_2394618;1_2341026;2_1257828;4_615571	4	8	27	gacaggagtaaaaccctaactcagaca
chr13:114953882-114953909	chr13	114953882	114953909	1_4365779;1_4563782	2	2	27	GCCCAGACACTTAGCCTGGGGTAGCTC
chr12:67206424-67206452	chr12	67206424	67206452	1_4092637	1	1	28	agagagacagagagacagagaagatcct
chr2:5157663-5157682	chr2	5157663	5157682	1_2673746	1	1	19	GCCGTGACACCCGGCAGAA
chr15:84043087-84043106	chr15	84043087	84043106	1_4671863	1	1	19	CGGCATTCCTGCAGAGCCG
chr10:11492094-11492120	chr10	11492094	11492120	166_62281;1_3412948;1_4764544;1_1326469	4	169	26	gagcgccggacgcggggagggagggg
chr10:62275969-62275987	chr10	62275969	62275987	1_4943170	1	1	18	CTTCATATCTGGGGGGCT
chr2:93636735-93636750	chr2	93636735	93636750	1_2534250	1	1	15	ATCTGCCTTCCTAAA
chr2:18587042-18587081	chr2	18587042	18587081	1_2465659;1_1886440	2	2	39	gcgtccctgggtgggctcgaaccaccaacctttcggtta
chr9:28697517-28697550	chr9	28697517	28697550	1_1359332;1_1388213;1_1856243;1_2494118;1_2810395;1_2860941;1_3131508;1_3610639;1_3770991;87_101204	10	96	33	TAAACAGCAGTTCCTGATTGGCTGGGCATTGTC
chr10:60134021-60134054	chr10	60134021	60134054	2_1058498;1_4326461	2	3	33	AAAGGTAGGCAGAACAGCTGTTCCTGGTGGGGC
chr11:51652608-51652624	chr11	51652608	51652624	1_3468100	1	1	16	GACAGAAGCCCAGAAT
chr6:30806263-30806285	chr6	30806263	30806285	1_1272778;1_2001458;1_2863068;1_4683872	4	4	22	AATGGAGCCAGGGCAGGAAAGC
chr1:192644110-192644136	chr1	192644110	192644136	1_4922962	1	1	26	aaccaaggaacagccagggatagata
chr16:5255477-5255495	chr16	5255477	5255495	1_2060680	1	1	18	CGCGTCCGAGCTGCAGGT
chr6:30808014-30808044	chr6	30808014	30808044	1_2730374;1_2829559;1_4903989	3	3	30	AACTGGGAAGGGCTGGAGTTTTCAATGGGT
chr6:83343191-83343227	chr6	83343191	83343227	1_2270927;2_1038834	2	3	36	AGCCTGGGCATGAGCAGCTGAGTACCTTTAGCAGCC
chr10:61431976-61431998	chr10	61431976	61431998	1_1966807;2_1248475;45_149996;4_630553	4	52	22	ACCAGAACCGAGGTCTGAAGAT
chr15:96945197-96945217	chr15	96945197	96945217	1_4977394	1	1	20	CGCCACCGAGATGGGAAGAG
chr6:4962002-4962017	chr6	4962002	4962017	1_3660953	1	1	15	CGCCATCCAGATCGG
chr1:42623791-42623815	chr1	42623791	42623815	2_958717	1	2	24	GTCGGCACTGTGAAAGCTGCCCCG
chr2:162566475-162566506	chr2	162566475	162566506	1_1554107;1_2164941;1_3533585	3	3	31	AATCCTGGAActactcttccaatccccttca
chr11:94952519-94952545	chr11	94952519	94952545	1_2258272;3_768528;1_3979372	3	5	26	GGGGTGGGAAGGAATTTCTGGTGCTA
chrX:139009808-139009842	chrX	139009808	139009842	1_4666556	1	1	34	CTCAATGTCCCTTCGCATGGAGTTCAGAATGGAC
chr5:65045529-65045553	chr5	65045529	65045553	1_2367708	1	1	24	CTGAAAAATCCATCTTAGAATGGC
chr19:7292766-7292781	chr19	7292766	7292781	1_2018488	1	1	15	ATCTAACACCAGACC
chr11:80180192-80180208	chr11	80180192	80180208	1_2836880	1	1	16	tcctgtcctttgggac
chr3:108294503-108294525	chr3	108294503	108294525	1_3104294	1	1	22	TAATGTGTCACAGCTTCTGGGC
chr12:85100625-85100646	chr12	85100625	85100646	1_4006809	1	1	21	aggcagtctcactatgttact
chr16:54705990-54706014	chr16	54705990	54706014	1_4303187	1	1	24	AACCACTTTCCCCATCTTAAAAGG
chr1:169694855-169694880	chr1	169694855	169694880	1_3071014	1	1	25	GAGAGTGGAGGGTTCAATTTGGAGC
chr13:99947471-99947494	chr13	99947471	99947494	1_1915161	1	1	23	agagctaagggcagcgttccagt
chr7:25714635-25714658	chr7	25714635	25714658	1_4503817;2_1092543	2	3	23	GAGGAGATGGCAGGGAAGGGGGT
chr15:89554914-89554940	chr15	89554914	89554940	1_4387323;1_4760997;2_826965	3	4	26	CTTCCTGTGCATACCCTTCCTTGGGC
chr11:82158290-82158310	chr11	82158290	82158310	1_2797998	1	1	20	aacccctcttcagatctgtg
chr12:111114231-111114272	chr12	111114231	111114272	1_1879971;1_2595929;1_3062419	3	3	41	CTTGGCAGAGGGGCGAGAGTGGGCTCTGCCTGGCTGCTGCT
chr6:30804911-30804936	chr6	30804911	30804936	1_3697420	1	1	25	AGTGAGCAGCAACTGGATGCAGTGC
chr6:47781682-47781708	chr6	47781682	47781708	1_3257679;1_5141889	2	2	26	ttgttccttctccgctcccactgctt
chr7:79362353-79362373	chr7	79362353	79362373	1_3871755;2_1051785	2	3	20	AATGGCACTGGCATTCCATT
chr14:75317121-75317141	chr14	75317121	75317141	1_1481003;1_2685521;1_2897574	3	3	20	aatggcattagttgtggatt
chr2:31950406-31950429	chr2	31950406	31950429	1_1311124	1	1	23	TCCCGCGCCGGACGTCCCTGGGT
chr5:115489538-115489557	chr5	115489538	115489557	1_1402490;1_1696226	2	2	19	ccccgccgtgacgacttgc
chr6:47788076-47788103	chr6	47788076	47788103	1_3911934	1	1	27	agtcaagtgcagtagtgagaagggggg
chr1:39909699-39909722	chr1	39909699	39909722	1_2496555;1_3963963	2	2	23	TTGTCAAGTGTCTCTGATCCAGC
chr11:109011787-109011820	chr11	109011787	109011820	1_1610558;5_504365	2	6	33	gctttccaaggcacgtgcccctctctcagggcg
chr2:181389419-181389443	chr2	181389419	181389443	1_2598311	1	1	24	GCCCTCTGTAGCTTAGGCAGCTAG
chrX:93756997-93757022	chrX	93756997	93757022	2_1243927	1	2	25	ACTCTTCCTGGACCTGACATTCAGC
chr10:76235775-76235789	chr10	76235775	76235789	1_2449316	1	1	14	TCTGGACTTGAGAA
chr9:58083070-58083088	chr9	58083070	58083088	1_2693190	1	1	18	CTTCCGAGCTTGGAATGG
chr14:64815574-64815592	chr14	64815574	64815592	3_711605	1	3	18	GGTGTCACTGACCAGTAG
chr17:70963742-70963794	chr17	70963742	70963794	1_2684357	1	1	52	aggttcagacatttggtgtatgtgcttggctgaggagccaatggggcgaagc
chr3:69131895-69131914	chr3	69131895	69131914	1_2823710	1	1	19	ACCGCTTTCCTATCTTGTT
chr5:34174626-34174663	chr5	34174626	34174663	1_2125675	1	1	37	ACCCCTCACAGGCCTGCTAGCGGAAGGGGCAGCTGGC
chr12:72116982-72117007	chr12	72116982	72117007	1_1431019	1	1	25	GTCTCCCCTCCCCCCCCCCGCCCCC
chr4:63137743-63137780	chr4	63137743	63137780	1_4158732	1	1	37	AGCTATGCCAAGCTCCCAGCTTCCTGGTCTTGGCAGC
chr1:127786661-127786683	chr1	127786661	127786683	1_2784335;1_3549232;5_473838	3	7	22	tgtctggaggccacaagagagc
chr11:109011759-109011778	chr11	109011759	109011778	2_1247808	1	2	19	gctcaccggatgccgccgg
chr10:7269708-7269726	chr10	7269708	7269726	2_976511	1	2	18	TATCCCCCAATCCGGAGT
chr11:98955588-98955621	chr11	98955588	98955621	1_1991138;1_5096917	2	2	33	tgtctgtCTCTGGTAGGCTGCTCGCTGTGAGGC
chr10:13755299-13755324	chr10	13755299	13755324	1_2105358;1_3473933;1_3887512	3	3	25	gtgggtctggacagctcaaggaaca
chr2:92970006-92970033	chr2	92970006	92970033	1_4947858	1	1	27	ACCAGGAAAGGGTAGCAACGTGTTCAG
chr17:28174311-28174344	chr17	28174311	28174344	1_3907600;1_4684688;2_1219350	3	4	33	GAAGGGCCTGTATCTGCTGCTGAGCTCCAGAGC
chr3:107555724-107555745	chr3	107555724	107555745	3_778173	1	3	21	GCCCAAAAGGATGGTACTTTC
chr6:134632582-134632598	chr6	134632582	134632598	1_4682198	1	1	16	GTGCCGCTCGGCCGCG
chr1:132032492-132032516	chr1	132032492	132032516	6_439948	1	6	24	CTGAGAACGCACTCTGGCGGGTTT
chr4:94598220-94598240	chr4	94598220	94598240	2_1069095	1	2	20	atccaagaGCAGTGTGGGAA
chr9:49792791-49792827	chr9	49792791	49792827	1_2667523	1	1	36	GCTTCTCTGACAGCACAAATGACCTCATCGAACGCC
chr16:97836141-97836159	chr16	97836141	97836159	1_2081973	1	1	18	CATGGAGATCCTAAGCGC
chr8:84516094-84516116	chr8	84516094	84516116	1_3482743	1	1	22	CATCCAGATCTGAAGAGGTTTC
chr15:85177756-85177777	chr15	85177756	85177777	1_4824107;1_1284788	2	2	21	aagtcggcaagccggatccgt
chr5:124733476-124733491	chr5	124733476	124733491	1_1883540;1_3162399	2	2	15	gcccggcCAGGGAAT
chr6:52170749-52170769	chr6	52170749	52170769	1_4859814	1	1	20	GACACAGAGAGGAAGAGCGG
chr7:135123286-135123329	chr7	135123286	135123329	1_3217603;1_4846463	2	2	43	AAGGAAAAAGGAGAGGCTGCTGCAGGCCACTGTGGTGGTGACT
chr14:30159294-30159313	chr14	30159294	30159313	1_4873215	1	1	19	gccatggagatcggaagag
chr11:6547106-6547124	chr11	6547106	6547124	1_4343755	1	1	18	cggctgagcgggcaggGA
chr7:43485136-43485165	chr7	43485136	43485165	1_1529781;1_4996332	2	2	29	GAGAGGAAGGAGAAGGCTCTGAACACTTG
chr12:112956307-112956329	chr12	112956307	112956329	1_1359356;3_735072	2	4	22	GCCTAGACCACCAGGGGAGGCT
chr14:98728187-98728203	chr14	98728187	98728203	1_3183553	1	1	16	CAGTGGCGTATCCTGA
chr5:113606968-113606999	chr5	113606968	113606999	1_1811141;1_2172351	2	2	31	GGATCAGGAGCCACAACTCCCTCCAGTCTCT
chr11:55946539-55946558	chr11	55946539	55946558	1_1837162	1	1	19	ACAGGGAGGGACAATTGGT
chr8:111153606-111153653	chr8	111153606	111153653	1_1370571;1_4958333	2	2	47	ATCAGGAAGCGCTCGGCCACGACCGTGCTGCCAAGTGACCTGGGACC
chr9:46794892-46794910	chr9	46794892	46794910	1_3574741	1	1	18	GCTCTTCCGATCTGTGCT
chr10:22271380-22271399	chr10	22271380	22271399	1_2102771	1	1	19	AAAGAACACTCTCTCTCTC
chr12:99645372-99645396	chr12	99645372	99645396	1_1711350	1	1	24	aatcgaatcatctagtagctggtt
chr16:4083644-4083675	chr16	4083644	4083675	1_3389796	1	1	31	agagagagagagagagagagaaaaaaaaagc
chr17:26270256-26270302	chr17	26270256	26270302	13_287634;1_4711562	2	14	46	ACATGCTCGAGTCTCCAGAGTCTCTCCGCTCAAAGGTTGATGAAGC
chr18:11979350-11979376	chr18	11979350	11979376	1_3790165	1	1	26	GACAACCCAAGGGGTAGCCGGAGCCT
chr2:59122833-59122848	chr2	59122833	59122848	1_5215469	1	1	15	agagaggttcagcag
chr14:64812388-64812416	chr14	64812388	64812416	2_1017576	1	2	28	GCCCAGACTCTGGCCTAAGGAAGAAGGA
chr15:39032252-39032278	chr15	39032252	39032278	1_1783252;1_5169722	2	2	26	TCCTGCCATTCTTAACTGAGAAGAAC
chr3:86201271-86201287	chr3	86201271	86201287	1_4713783	1	1	16	agcaacaatgccaccg
chr2:128901475-128901493	chr2	128901475	128901493	3_790278	1	3	18	TGTGTGCTATATGTAAAT
chr14:52014089-52014110	chr14	52014089	52014110	1_3545371	1	1	21	GTCCCCGAGAGTTAGGGCTCC
chr15:73098159-73098182	chr15	73098159	73098182	1_3944694	1	1	23	CCGGCAGTAGACGCTCGCTCGTC
chr18:38189209-38189229	chr18	38189209	38189229	1_5068074	1	1	20	GACTCCACCATCTGCCCAAA
chr12:78350927-78350945	chr12	78350927	78350945	1_5037599	1	1	18	atgcaggtgtcctaaggc
chr4:72561066-72561088	chr4	72561066	72561088	1_1769096	1	1	22	GATCTGTTTGGGGGTGGGCAGG
chr10:117694596-117694616	chr10	117694596	117694616	1_1492117	1	1	20	CAGAGATCCGCAGAGAGGTT
chr11:34429593-34429608	chr11	34429593	34429608	1_2516963	1	1	15	CCCGGGAGTCAAGGC
chr18:33199861-33199892	chr18	33199861	33199892	1_4127727	1	1	31	GCCATCCACAGCAAAGGGGATTTCTCAGACC
chr5:77284606-77284627	chr5	77284606	77284627	20_226861;1_4505403	2	21	21	TTTTCCTGGCGATCTCTGAGC
chr2:15079879-15079904	chr2	15079879	15079904	1_3052162;2_1025688;1_2848432;1_3813311	4	5	25	CCCCGCTGTGTTAACTGTGGATTAG
chr11:79696125-79696176	chr11	79696125	79696176	1_4950272;1_4963416;1_5179929;4_573740;1_2753385	5	8	51	AGCCCACACTCTGGAGAACTCTAGGTGATGGTCTGATAGCTAGTTAGTCCT
chr14:118922820-118922847	chr14	118922820	118922847	1_1709261;1_3516849;1_4339142;2_907949	4	5	27	GCGGGGGATGGAGAGACAAGAGTCCAG
chr6:3201483-3201505	chr6	3201483	3201505	1_1920887	1	1	22	agtcggaggttcgaagacgatc
chr5:146261286-146261314	chr5	146261286	146261314	1_3379283;1_1795790;1_2758103;3_778957;1_1676024	5	7	28	gtccgcccggaggattcaacccggcggc
chr3:107509228-107509252	chr3	107509228	107509252	1_2192723	1	1	24	ctatgttattatgtctacttcccc
chr14:121115291-121115321	chr14	121115291	121115321	1_1302583	1	1	30	aggctggcattgaacctacaatgttcctgt
chr5:147636433-147636455	chr5	147636433	147636455	1_3466098	1	1	22	GTTTCCCTGACAGATCTATTTA
chr14:124572666-124572694	chr14	124572666	124572694	1_3162196	1	1	28	ggagagatcctgactcaaaggtggtaga
chr10:42856768-42856791	chr10	42856768	42856791	1_4233963	1	1	23	gcgttcagtcataatcccacagg
chr6:38875708-38875726	chr6	38875708	38875726	1_4044588	1	1	18	ctgccgggcgaggggccg
chr2:23128476-23128515	chr2	23128476	23128515	1_1634299	1	1	39	agaccaggctggcctcgaactcagagatacacctgactc
chr3:5860650-5860696	chr3	5860650	5860696	1_4074323;1_2997574;1_3580410;1_4432654;2_995344;4_634762	6	10	46	gggaggcccccggcgcccggctccgtcctcgcgtcggggtcggggc
chr8:84493716-84493736	chr8	84493716	84493736	1_2420230	1	1	20	TTCTTGTTAGtttgtccatt
chr17:88983511-88983531	chr17	88983511	88983531	1_3341485	1	1	20	GACAGATAGGAAGAGGGGTT
chr5:147638682-147638706	chr5	147638682	147638706	1_5243601	1	1	24	GACACAGATTCAAATTCAACTGTA
chr8:86278512-86278528	chr8	86278512	86278528	1_2756407	1	1	16	GGTTCACAGGCCGGGC
chr2:151508646-151508676	chr2	151508646	151508676	19_232363;1_3915192	2	20	30	tggcagaaagattgcaacatgccctagggc
chr7:92243101-92243143	chr7	92243101	92243143	1_3499361	1	1	42	AATCTTCTTGCCATTTGCTCAGATCAGCAGCCTGGTGCAGGC
chr16:38131910-38131931	chr16	38131910	38131931	1_4190381	1	1	21	GGGTCTGTTTCTTCCCTCAGT
chr11:16779635-16779659	chr11	16779635	16779659	1_1501055;1_1376586;1_3011110;1_5254857;5_493227;1_3029733	6	10	24	AAACTGCTGTCTTGGGTACGGAGC
chr5:146260992-146261015	chr5	146260992	146261015	1_1714564	1	1	23	gtacggaagacgcactccccggc
chr13:41518614-41518633	chr13	41518614	41518633	1_4533870	1	1	19	tcctgctgtcatgatgaac
chr19:24770585-24770604	chr19	24770585	24770604	1_4684597	1	1	19	TGGGGCCTCTCTCTCCCCC
chr1:63271695-63271710	chr1	63271695	63271710	1_4148449	1	1	15	CCCTCATCTCGGAAG
chr11:107733087-107733114	chr11	107733087	107733114	1_2295651;1_3289716;1_4250612	3	3	27	GCCTTGGCATGCTCATGTCTCAGCTCA
chr11:15050057-15050088	chr11	15050057	15050088	1216_1705;14_272536;1_1378734;1_2283264;1_2408802;1_2568699;1_2742541;1_3803864;1_4181362;1_4269817;1_4738512;1_4964259;2_1212908;2_1235085;2_981171;3_679911;3_792750;3_801174;6_447490;7_396971;8_387985;1_4878847	22	1277	31	AATGAGTCCTTTGGCTTCACCACTGATCTGC
chr15:27913264-27913293	chr15	27913264	27913293	3_787046	1	3	29	gcagcacattgtaaggcctgcacaggatc
chr5:62766356-62766376	chr5	62766356	62766376	1_2238862	1	1	20	CGCCTGCCGCTCGGCCGCGC
chr7:74457389-74457412	chr7	74457389	74457412	1_2707395;4_553146	2	5	23	AGGCAGAGCAGCAACTTCCTTCA
chr18:68258185-68258215	chr18	68258185	68258215	1_4028377	1	1	30	AAACCTCCCAGAAGTAGGGGAGAGGGGAAC
chr6:83769943-83769971	chr6	83769943	83769971	1_1843545;1_4355619;1_2300216;1_4422877;1_1557499;1_1666409;1_4807141;22_216872;1_1361845;1_1378377;1_1481257;1_1672343;1_1762609;1_2152568;1_2382315;1_2395083;1_2632497;1_2691940;1_2790223;1_2916461;1_3012207;1_3028533;1_3071067;1_3121409;1_3138297;1_3381094;1_3519224;1_3713544;1_3730532;1_3923577;1_4021249;1_4040218;1_4125000;1_4180541;1_4246464;1_4362846;1_4386746;1_4413165;1_4454857;1_4662064…	57	544	28	GCCCACTGGTAGGCAGCCGTCCCTGTCC
chr4:120892459-120892483	chr4	120892459	120892483	1_3407315	1	1	24	CCAGACCCCATCTGGAGTTCTGAC
chr16:35981626-35981646	chr16	35981626	35981646	1_1565234;1_3796935	2	2	20	gatgccgacgctcatcagac
chr14:122437778-122437802	chr14	122437778	122437802	1_1554272	1	1	24	gctggaggaggatcccaggagatt
chr8:105146461-105146483	chr8	105146461	105146483	1_3451089	1	1	22	CCTCCCTGCTCTGCTTTGGTTC
chr1:161007065-161007090	chr1	161007065	161007090	1_2178785	1	1	25	AACTTAAGTCCTGAGCCCGCCATGC
chr9:107561110-107561134	chr9	107561110	107561134	1_3572704	1	1	24	tggttaagagtacatgttgttctt
chr17:5931404-5931438	chr17	5931404	5931438	1_4762817	1	1	34	AGTATTCTCTCAGAAGCAGAGTTCAGCGCCTGTT
chr16:4944016-4944047	chr16	4944016	4944047	1_2584336	1	1	31	GCCATCCCGacacaacattcaggaagcaggg
chr5:42246971-42247000	chr5	42246971	42247000	1_4160366;8_367118	2	9	29	CTGCTACTTATGTGAAGGCAGAATCTAAT
chr6:122975010-122975028	chr6	122975010	122975028	1_2518632	1	1	18	gcccggcccgggaaccct
chr5:134676715-134676738	chr5	134676715	134676738	1_4436885	1	1	23	GGagcagcagcagcagcagccgc
chr7:19164682-19164707	chr7	19164682	19164707	1_2917077	1	1	25	GCTGGGAAAGGCCAGAAGAACCCTT
chrX:102082301-102082319	chrX	102082301	102082319	1_2138375	1	1	18	CTTAATTCATTCACTGAG
chr12:98498328-98498346	chr12	98498328	98498346	1_4471465	1	1	18	CGCCAAAAAGATCTGAAG
chr4:43293106-43293125	chr4	43293106	43293125	1_1505225	1	1	19	ggcaccagatgggaagagc
chr19:44578127-44578150	chr19	44578127	44578150	1_2292724	1	1	23	ATAGTCAGCATAGCTGTTGCTCT
chr19:55626615-55626647	chr19	55626615	55626647	1_4949907	1	1	32	TGACGTCAGCGGGCAGGCCTGGGCTGCGGGGC
chr9:56735065-56735084	chr9	56735065	56735084	1_5159562	1	1	19	GAACCGCTCTGAGGACCTG
chr6:30806082-30806103	chr6	30806082	30806103	1_4550105	1	1	21	GGGCTAGAAAGACTTGGGAGT
chr1:182127657-182127680	chr1	182127657	182127680	1_2407187	1	1	23	AGCAGAGACAATGCCAGTGCTTC
chr16:49912204-49912232	chr16	49912204	49912232	1_2852070;1_3330445;1_3757147;1_4965283;2_933929;3_753825	6	9	28	CATCTACAGAAGAGCAGATGCCAACTTT
chr11:66828055-66828108	chr11	66828055	66828108	1_2388824	1	1	53	agcaggaagctccacccctaagcaagcaggtttcaggctgggggaggggagac
chr3:119126951-119126968	chr3	119126951	119126968	1_4085605	1	1	17	CTCTTCCGATCTTTATT
chr2:84599739-84599763	chr2	84599739	84599763	1_1828166	1	1	24	gtcccagcactgaggagagaggca
chr5:40089161-40089181	chr5	40089161	40089181	1_2589144	1	1	20	tgccatatagataggaagag
chr19:7538673-7538692	chr19	7538673	7538692	1_4703071;2_1231617	2	3	19	GGGGAGTTGGTGACCTGGT
chr17:13038866-13038891	chr17	13038866	13038891	1_1515819	1	1	25	TGTTCTAATGAAAAGAAAGAACAAC
chr3:76800036-76800055	chr3	76800036	76800055	1_2776163	1	1	19	ctttcccgatctgttggcg
chr11:109011830-109011852	chr11	109011830	109011852	1_3863757;2_1129478	2	3	22	agggcgccctgcccttcacaaa
chr2:6496893-6496912	chr2	6496893	6496912	1_5050923	1	1	19	gctgagaggtcctctagtc
chr15:89768950-89768982	chr15	89768950	89768982	1_2974085	1	1	32	CCCCTGGGGGGGAGAGAACTGGAAGAGGGGCT
chr9:48257938-48257963	chr9	48257938	48257963	2_1073276	1	2	25	TTAGGGAGGCTTGCAGCTTGGCAGC
chr9:27367140-27367155	chr9	27367140	27367155	1_3470855	1	1	15	gccctgccagggaac
chr2:138769041-138769067	chr2	138769041	138769067	1_2689734	1	1	26	CATACTTCCCTAAAGTGATGAGGGAC
chr16:43624042-43624064	chr16	43624042	43624064	1_3623204	1	1	22	CTAGAATTTCAATAGACTCCCT
chrX:160804889-160804910	chrX	160804889	160804910	2_1185228	1	2	21	GCCTGGAATGGTCTCAGGCAG
chr5:115300733-115300782	chr5	115300733	115300782	1_1344370	1	1	49	GAGGACGACGCCCCCACCCGCTTCCGAGGGGCAGCTCCCGAGGTCCGCA
chr13:21911349-21911385	chr13	21911349	21911385	1_4234363	1	1	36	cgcgggagaccggggttcgattccccgacggggagt
chr2:131990564-131990589	chr2	131990564	131990589	1_2998190;1_3352933	2	2	25	gccttcaacccagccctgagacagt
chr9:71843717-71843744	chr9	71843717	71843744	1_1772933;2_891426;3_701384;1_4694425	4	7	27	GCCTCCTCGTGCAAAGGAGCTCCAGGT
chrX:102142292-102142327	chrX	102142292	102142327	1_1430086	1	1	35	GCCTTACTATGTCATTCATCATGGGCAGGTCACAG
chr5:106688060-106688081	chr5	106688060	106688081	1_2124101	1	1	21	ACCCTTCATAAGAAAGCTAGG
chr1:62336321-62336348	chr1	62336321	62336348	1_4417316	1	1	27	CGATTTacagacaggcagacagacaga
chr8:34828937-34828955	chr8	34828937	34828955	1_2519123	1	1	18	GCAGACTTCTGAGCAGAA
chr11:105178277-105178300	chr11	105178277	105178300	1_1613915;1_3159342;2_842946;6_429429;1_2880357	5	11	23	ATCCCTGAAACCAAGGTTATAAA
chr5:148122266-148122284	chr5	148122266	148122284	1_4856395	1	1	18	ctgccgatctccttggct
chr7:79362775-79362800	chr7	79362775	79362800	13_286968;1_2812379	2	14	25	AAAATGATGATCAAGACTGCCTAGT
chr17:7856627-7856645	chr17	7856627	7856645	1_4670447	1	1	18	CGGCCGAGCCCCAGGGCA
chr15:99471130-99471151	chr15	99471130	99471151	10_337329	1	10	21	AAAAGAAACCTCTCATCCTTT
chr2:157111331-157111349	chr2	157111331	157111349	1_4891675	1	1	18	cctacctctcctcaggac
chr5:92541672-92541691	chr5	92541672	92541691	1_4710171	1	1	19	CTCTTCTGATCTCCTTGTC
chr14:122446117-122446151	chr14	122446117	122446151	1_4271567;1_3965642	2	2	34	gcctcagaaagaaaagttactgagctgcagaatg
chr11:77840186-77840216	chr11	77840186	77840216	1_1866723	1	1	30	GCTGGAATGAAACTGAGCAGGAGGGTGGAC
chrX:49168049-49168072	chrX	49168049	49168072	1_3687722;4_548158	2	5	23	AAGAAGGTGCAACCTCTTCATCA
chr4:139330873-139330894	chr4	139330873	139330894	1_1358294	1	1	21	GTCCTGGGGTTTGAGCTGGGC
chr19:47406413-47406433	chr19	47406413	47406433	1_1802342;1_2232936;1_3717027;1_4804885;2_883787	5	6	20	GCTCTGGGGGTTCAGAGTAG
chr18:73638717-73638740	chr18	73638717	73638740	1_5199517;23_214460;3_720138	3	27	23	AACTCACAGAAAACTCTCAGGGT
chr7:97343512-97343530	chr7	97343512	97343530	1_2614889	1	1	18	cttccgagctgctgggat
chr11:120987212-120987230	chr11	120987212	120987230	1_4619417	1	1	18	CCATTGTGAGATCGGAAG
chr9:54370827-54370862	chr9	54370827	54370862	1_1388808	1	1	35	GACAGGGAGAGGTGCAGGTAGGCTTCCCACCCACA
chr18:38187245-38187287	chr18	38187245	38187287	1_4172223	1	1	42	GCTTCTGAGCCCTCCCAGCCATCTAGGCTACCCCCTTCCTTC
chr7:143093439-143093457	chr7	143093439	143093457	1_1998686	1	1	18	CGCCCCTAAGATAGGAAG
chr3:96137349-96137369	chr3	96137349	96137369	1_3532450	1	1	20	CGAGATGGGAAGAGTGGTTC
chr10:76554840-76554867	chr10	76554840	76554867	1_3903629	1	1	27	AGACTGCTGGCGAGACGTGCTTTAGGC
chr1:122357217-122357238	chr1	122357217	122357238	1_3452624	1	1	21	aacccgactccgggaagaccc
chr1:146354355-146354373	chr1	146354355	146354373	1_2823386;1_4665863;2_1212166	3	4	18	gcagctagagtcaagctg
chr9:61612394-61612419	chr9	61612394	61612419	1_3764273	1	1	25	TGCTTTCctgccggcctctctgccg
chr16:89790211-89790234	chr16	89790211	89790234	1_2460801	1	1	23	ACCTCTGAGGCTAAGCAGAGCCA
chr2:92967825-92967854	chr2	92967825	92967854	1_3379627;1_4073203	2	2	29	GCCCCCATCACCTGGCTCCAGGTGGGCAG
chr5:75005699-75005717	chr5	75005699	75005717	1_5093024	1	1	18	AACCTGATCTGAACTTAA
chr5:126461505-126461521	chr5	126461505	126461521	1_1667589	1	1	16	ATCTTCTTGAATCTCC
chr2:181076389-181076409	chr2	181076389	181076409	1_3732164	1	1	20	GGTTCGACACCAGGGGAACT
chr7:79362252-79362304	chr7	79362252	79362304	1_4399940;2_901368	2	3	52	TGGGGAGAGGTGGAGCTGCCATACGCCTAGAGATCCAGGCCCTCCCTGGGGC
chr10:83727633-83727649	chr10	83727633	83727649	1_3359130	1	1	16	GCCGAGCGACAGGGCT
chr7:49313025-49313073	chr7	49313025	49313073	1_1461258;1_3523632	2	2	48	AAAGAATGTCACCTCACATGCCTTGCTTTTGACTGTGTCCTCTGCATC
chr18:10052133-10052154	chr18	10052133	10052154	1_1751119;1_2124622	2	2	21	Cggccgaggcgaggcgccgcg
chr8:77662400-77662432	chr8	77662400	77662432	1_3387902	1	1	32	ATCTGACAGAAACTCCAGGAGACTTGTCGGTT
chr6:87120172-87120188	chr6	87120172	87120188	1_4822903	1	1	16	GTTCAGCAGGAATGCC
chr11:109012011-109012045	chr11	109012011	109012045	1_1613289;1_4997657	2	2	34	ggcactcacccatctctcaggactgactgaccca
chr1:100852063-100852086	chr1	100852063	100852086	1_2369679	1	1	23	ATCTCCCAGACAGATCTATTCCC
chr15:85257416-85257437	chr15	85257416	85257437	1_4356883	1	1	21	actgaggaggaagccacaccc
chr2:142884904-142884922	chr2	142884904	142884922	1_1507035	1	1	18	CTTCCACCGTGGCAGTAG
chr19:25059769-25059789	chr19	25059769	25059789	1_2518398	1	1	20	gctcttcctatctccaatga
chr9:69185456-69185478	chr9	69185456	69185478	1_4214980	1	1	22	ATCTTTTTtcttttctttttaa
chrX:38411207-38411247	chrX	38411207	38411247	1_1526905	1	1	40	AACAGGTGTCAGACCACAGGAGCAACAGAAagcactcagg
chr3:95631122-95631145	chr3	95631122	95631145	1_2531270;1_4109018;1_4487694	3	3	23	TGTGGCTCCTGTGAGCCTTCACT
chr8:114591400-114591455	chr8	114591400	114591455	1_2103230	1	1	55	AGGCTGCGGGGAGAAGAGCCAGCAGGGATCTGGCGCAATCTGCTTCTGTGTGAGC
chr7:67737355-67737380	chr7	67737355	67737380	1_1471201;2_958521	2	3	25	CCTCTCCACCCTTAGGACTTGGTTT
chr19:5765845-5765866	chr19	5765845	5765866	1_1374899;1_3289641	2	2	21	GCTGGAAGTCAGAGAGCTGAG
chr9:77349495-77349515	chr9	77349495	77349515	1_1415424	1	1	20	GCCACCTCTCTTCACCCCTC
chr11:3149971-3149999	chr11	3149971	3149999	1_2456732;1_3284008	2	2	28	GATCAGCAGTGAAGCCAAAGGATTCATT
chr10:36205058-36205107	chr10	36205058	36205107	1_1805915	1	1	49	agcaggaagcttcacccctgagcaagcaggtttcaggctgggggagggg
chr4:101619224-101619245	chr4	101619224	101619245	1_1789884;2_1186670	2	3	21	gtctcaagctcctgagtccct
chr7:93278095-93278109	chr7	93278095	93278109	1_1892246	1	1	14	gccaggtagctcgg
chr9:108721119-108721133	chr9	108721119	108721133	1_3981912	1	1	14	ATGCTCCTGACCCG
chr14:102382249-102382268	chr14	102382249	102382268	1_4832108	1	1	19	ctgtccccctccccccaaa
chr10:60133998-60134019	chr10	60133998	60134019	1_1736885;2_1154606	2	3	21	ACCCCACTGAGACCGAGTCCC
chr19:8252252-8252277	chr19	8252252	8252277	1_1816459;1_3527071	2	2	25	ggtcgcgccgtgggaggggcggccc
chr6:114861302-114861329	chr6	114861302	114861329	1_2791935;1_3122534;1_4328549	3	3	27	AGCAGTGAATGTATCAGGGCTGAAACT
chrX:49266598-49266619	chrX	49266598	49266619	1_3777430;2_860960	2	3	21	GCCTTGCAATGAGAGATCCAA
chr7:79363175-79363199	chr7	79363175	79363199	1_3693605	1	1	24	GTAGAAGGGAGTGAACCCTGACCC
chr10:61432112-61432142	chr10	61432112	61432142	1_2176547	1	1	30	GCTTAGTATAGGCATCCAATACAACCAGAA
chr10:60134493-60134543	chr10	60134493	60134543	1_4347004	1	1	50	GGAGTCGTGACCACGTGTGATGGGTGGGCACAGGTCTGCCTTGCTCCAGC
chr13:51430549-51430575	chr13	51430549	51430575	1_3810597;1_5134433;1_3271660;1_1563848	4	4	26	ACCCAGCAAGCCATGACTGGAGGAGG
chr12:54673094-54673112	chr12	54673094	54673112	1_3482101	1	1	18	gCGTGCACCTATGTTAAG
chr2:164877061-164877083	chr2	164877061	164877083	1_2077128	1	1	22	ACAGGACAGGCAAAGGAAGTGG

## Sheet: Intergenic_Intron_With_lncRNA
LncRNA Intersection result
Region	Region_location	start	end	#Merged_Distinct_Sequence_Name	#Merged_Distinct_Seq(counts)	#Raw_reads	Sequence_Length	Sequence	LncRNA location	start	end	LncRNA_Name	LncRNA_Transcript_Name		Overlap Length
chr1:63271695-63271710	chr1	63271695	63271710	1_4148449	1	1	15	CCCTCATCTCGGAAG	chr1	63266847	63273120	ENSMUSG00000087561	ENSMUST00000153049		15
chr1:63271695-63271710	chr1	63271695	63271710	1_4148449	1	1	15	CCCTCATCTCGGAAG	chr1	63266847	63273120	ENSMUSG00000087561	ENSMUST00000151616		15
chr17:70963742-70963794	chr17	70963742	70963794	1_2684357	1	1	52	aggttcagacatttggtgtatgtgcttggctgaggagccaatggggcgaagc	chr17	70878077	71393284	ENSMUSG00000097625	ENSMUST00000180743		52
chr2:5157663-5157682	chr2	5157663	5157682	1_2673746	1	1	19	GCCGTGACACCCGGCAGAA	chr2	5137748	5230864	ENSMUSG00000097770	ENSMUST00000180479		19
chr9:107561110-107561134	chr9	107561110	107561134	1_3572704	1	1	24	tggttaagagtacatgttgttctt	chr9	107558809	107568415	ENSMUSG00000097099	ENSMUST00000180865		24
chr9:107561110-107561134	chr9	107561110	107561134	1_3572704	1	1	24	tggttaagagtacatgttgttctt	chr9	107558809	107568415	ENSMUSG00000097099	ENSMUST00000181099		24

## Sheet: Intergenic_Intron_LINE_element
LINE element	Column A-I show region information. Column J-U show LINE element information(bed12 format). Last column show the overlap length
Region	Region_location	start	end	#Merged_Distinct_Sequence_Name	#Merged_Distinct_Seq(counts)	#Raw_reads	Sequence_Length	Sequence	LINE element location	Start	End	Name	Score	Strand	thick Start	thick End	itemRgb	blockCount	blockSizes	blockStarts	Overlap_Length
chr11:80180192-80180208	chr11	80180192	80180208	1_2836880	1	1	16	tcctgtcctttgggac	chr11	80179503	80180221	L1MC4	369	+	80179503	80180221	255,0,0	2	42,131,	0,587,	16
chr13:99947471-99947494	chr13	99947471	99947494	1_1915161	1	1	23	agagctaagggcagcgttccagt	chr13	99946245	99947595	L2c	33	-	99946245	99947595	255,0,0	2	106,194,	0,1156,	23
chr14:75317121-75317141	chr14	75317121	75317141	1_1481003;1_2685521;1_2897574	3	3	20	aatggcattagttgtggatt	chr14	75316362	75318012	L1MB2	197	-	75316362	75318012	255,0,0	3	284,633,239,	0,657,1411,	20
chr14:122446117-122446151	chr14	122446117	122446151	1_4271567;1_3965642	2	2	34	gcctcagaaagaaaagttactgagctgcagaatg	chr14	122445775	122446232	L1MB3	166	+	122445775	122446232	255,0,0	2	167,100,	0,357,	34
chr16:4944016-4944047	chr16	4944016	4944047	1_2584336	1	1	31	GCCATCCCGacacaacattcaggaagcaggg	chr16	4944025	4945623	L1M4c	255	+	4944025	4945623	255,0,0	3	56,115,763,	0,332,835,	22
chr2:162566475-162566506	chr2	162566475	162566506	1_1554107;1_2164941;1_3533585	3	3	31	AATCCTGGAActactcttccaatccccttca	chr2	162566485	162566852	L2c	128	+	162566485	162566852	255,0,0	2	147,105,	0,262,	21
chr4:94598220-94598240	chr4	94598220	94598240	2_1069095	1	2	20	atccaagaGCAGTGTGGGAA	chr4	94598076	94600671	HAL1	115	+	94598076	94600671	255,0,0	3	152,290,212,	0,529,2383,	20
chr5:40089161-40089181	chr5	40089161	40089181	1_2589144	1	1	20	tgccatatagataggaagag	chr5	40086835	40095063	Lx2B2	522	+	40086835	40095063	255,0,0	4	98,68,881,4965,	0,1413,1829,3263,	20
chr6:122975010-122975028	chr6	122975010	122975028	1_2518632	1	1	18	gcccggcccgggaaccct	chr6	122974674	122981483	L1Md_F	810	+	122974674	122981483	255,0,0	2	5579,267,	0,6542,	18
Note: For the involved LINE elements, only L2c is belong to LINE/L2 subfamily, all others are belong to LINE/L1 family

## Sheet: ambiguous_hits
Region_Location	Region_Chromosome	Region_Start	Region_End	#Merged_Distinct_Sequence_Name	#Merged_Distinct_Seq(counts)	#Raw_reads	Sequence_Length	Sequence	Region_Chromosome	Region_Start	Region_End	Gene_Chromosome	Gene_Start	Gene_End	Gene	Overlap_Feature	Strand	Overlap_Length	Transcript Name	OtherOptions->	Region_Chromosome	Region_Start	Region_End	Gene_Chromosome	Gene_Start	Gene_End	Gene	Overlap_Feature	Strand	Overlap_Length	Transcript Name	OtherOptions>	Region_Chromosome	Region_Start	Region_End	Gene_Chromosome	Gene_Start	Gene_End	Gene	Overlap_Feature	Strand	Overlap_Length
chr11:20304254-20304282	chr11	20304254	20304282	1_1859557;1_2195276;1_4578210;2_1053788;2_1125754;1_2778323	6	8	28	ACCCAGCCCAATCACAGCACTGACTCCT	chr11	20304254	20304282	chr11	20302179	20304265	Slc1a4	3UTR	-	11	NM_018861_utr3_0_0_chr11_20302180_r		chr11	20304254	20304282	chr11	20304268	20304500	Slc1a4	CDS	-	14
chr19:6343104-6343143	chr19	6343104	6343143	1_1871166	1	1	39	GGACTTTGGGGTGTCAGGCGAGCTGACAGCATCTGTGGC	chr19	6343104	6343143	chr19	6343103	6343176	Map4k2	5UTR	+	39	NR_117093_utr5_6_0_chr19_6343104_f		chr19	6343104	6343143	chr19	6343103	6343176	Map4k2	CDS	+	39
chr4:44037079-44037123	chr4	44037079	44037123	1_2289993;1_3491856;1_4468669;1_5159624;26_199249	5	30	44	AGCTCCCGAGTCTCTGTCCGTGTCCGTTCCCGGGAGACCTAGTG	chr4	44037079	44037123	chr4	44034074	44037117	Gne	3UTR	-	38	NM_015828_utr3_0_0_chr4_44034075_r		chr4	44037079	44037123	chr4	44037120	44037353	Gne	CDS	-	3
chr1:88263458-88263481	chr1	88263458	88263481	4_553781	1	4	23	GTCCCGGCAGTTTGCCCTGGGTA	chr1	88263458	88263481	chr1	88263112	88266278	6430706D22Rik;Hjurp	3UTR	-	23	NR_040291_utr3_0_0_chr1_88263113_r		chr1	88263458	88263481	chr1	88258855	88265180	6430706D22Rik;Hjurp	3UTR	-	23	NM_198652_utr3_0_0_chr1_88258856_r
chr2:174345694-174345721	chr2	174345694	174345721	1_1976010	1	1	27	CTGCTTGCTGAGAAAGTCCTCGCTGGC	chr2	174345694	174345721	chr2	174345648	174345779	Gnas	3UTR	+	27	NM_201618_utr3_9_0_chr2_174345649_f		chr2	174345694	174345721	chr2	174345648	174345779	Gnas	5UTR	+	27	NR_003258_utr5_10_0_chr2_174345649_f		chr2	174345694	174345721	chr2	174345648	174345779	Gnas	CDS	+	27
chr6:113389497-113389523	chr6	113389497	113389523	1_5043344	1	1	26	AAGGTTTGCCCGTCTGGGTGCAGGGC	chr6	113389497	113389523	chr6	113388776	113390447	Arpc4	3UTR	+	26	NM_026552_utr3_5_0_chr6_113388777_f		chr6	113389497	113389523	chr6	113389259	113389542	Ttll3	5UTR	+	26	NM_001142732_utr5_0_0_chr6_113389260_f
chr15:81688091-81688116	chr15	81688091	81688116	1_2677652;1_3966801;4_601694	3	6	25	AGCCCACCCTGTGCAGAATCTAGGC	chr15	81688091	81688116	chr15	81688014	81688315	L3mbtl2	3UTR	+	25	NM_001289711_utr3_17_0_chr15_81688015_f		chr15	81688091	81688116	chr15	81686939	81688315	L3mbtl2	5UTR	+	25	NR_110362_utr5_16_0_chr15_81686940_f
chr4:152304420-152304449	chr4	152304420	152304449	12_303826;1_2078969;1_3322418;1_3730756;1_5090852;2_1094837;2_957026;1_2347090	8	21	29	AATCCTGAGTGTCTCAGCTCACACCCAGC	chr4	152304420	152304449	chr4	152303204	152307126	Icmt	3UTR	+	29	NM_133788_utr3_4_0_chr4_152303205_f		chr4	152304420	152304449	chr4	152303021	152307126	Icmt	5UTR	+	29	NR_037908_utr5_5_0_chr4_152303022_f
chr1:74267784-74267807	chr1	74267784	74267807	1_5128067	1	1	23	CATCCCGCTAACTCTTGGGAACT	chr1	74267784	74267807	chr1	74267795	74268213	Arpc2	3UTR	+	12	NM_029711_utr3_9_0_chr1_74267796_f		chr1	74267784	74267807	chr1	74267770	74267792	Arpc2	CDS	+	8
chr19:9984915-9984959	chr19	9984915	9984959	1_3119949;1_4105394	2	2	44	ACCCTGGGACACGGTGATGAGAGCTAAGCTGACTTCCCCAAAGC	chr19	9984915	9984959	chr19	9984942	9985111	Fth1	3UTR	+	17	NM_010239_utr3_3_0_chr19_9984943_f		chr19	9984915	9984959	chr19	9984780	9985111	Fth1	5UTR	+	44	NR_073181_utr5_4_0_chr19_9984781_f		chr19	9984915	9984959	chr19	9984780	9984939	Fth1	CDS	+	24
Blue--Overlap_feature column would show all the matched information; other column only show the first gene feature information if there are two exist gene associated
chr1:74267784-74267807	chr1	74267784	74267807	1_5128067	1	1	23	CATCCCGCTAACTCTTGGGAACT	chr1	74267784	74267807	chr1	74267795	74268213	Arpc2	3UTR;CDS	+	12	NM_029711_utr3_9_0_chr1_74267796_f					Arpc2	76709
chr1:88263458-88263481	chr1	88263458	88263481	4_553781	1	4	23	GTCCCGGCAGTTTGCCCTGGGTA	chr1	88263458	88263481	chr1	88263112	88266278	6430706D22Rik;Hjurp	3UTR	-	23	NR_040291_utr3_0_0_chr1_88263113_r;NM_198652_utr3_0_0_chr1_88258856_r					6430706D22Rik;Hjurp	78605;381280
chr15:81688091-81688116	chr15	81688091	81688116	1_2677652;1_3966801;4_601694	3	6	25	AGCCCACCCTGTGCAGAATCTAGGC	chr15	81688091	81688116	chr15	81688014	81688315	L3mbtl2	3UTR;5UTR	+	25	NM_001289711_utr3_17_0_chr15_81688015_f					L3mbtl2	214669
chr2:174345694-174345721	chr2	174345694	174345721	1_1976010	1	1	27	CTGCTTGCTGAGAAAGTCCTCGCTGGC	chr2	174345694	174345721	chr2	174345648	174345779	Gnas	3UTR;CDS;5UTR	+	27	NM_201618_utr3_9_0_chr2_174345649_f					Gnas	14683
chr4:152304420-152304449	chr4	152304420	152304449	12_303826;1_2078969;1_3322418;1_3730756;1_5090852;2_1094837;2_957026;1_2347090	8	21	29	AATCCTGAGTGTCTCAGCTCACACCCAGC	chr4	152304420	152304449	chr4	152303204	152307126	Icmt	3UTR;5UTR	+	29	NM_133788_utr3_4_0_chr4_152303205_f					Icmt	57295
chr4:44037079-44037123	chr4	44037079	44037123	1_2289993;1_3491856;1_4468669;1_5159624;26_199249	5	30	44	AGCTCCCGAGTCTCTGTCCGTGTCCGTTCCCGGGAGACCTAGTG	chr4	44037079	44037123	chr4	44034074	44037117	Gne	3UTR;CDS	-	38	NM_015828_utr3_0_0_chr4_44034075_r					Gne	50798
chr6:113389497-113389523	chr6	113389497	113389523	1_5043344	1	1	26	AAGGTTTGCCCGTCTGGGTGCAGGGC	chr6	113389497	113389523	chr6	113388776	113390447	Arpc4/Ttll3	3UTR/5UTR	+	26	NM_026552_utr3_5_0_chr6_113388777_f/NM_001142732_utr5_0_0_chr6_113389260_f					Arpc4/Ttll3	68089/101100
chr19:9984915-9984959	chr19	9984915	9984959	1_3119949;1_4105394	2	2	44	ACCCTGGGACACGGTGATGAGAGCTAAGCTGACTTCCCCAAAGC	chr19	9984915	9984959	chr19	9984780	9985111	Fth1	5UTR;3UTR;CDS	+	44	NR_073181_utr5_4_0_chr19_9984781_f					Fth1	14319
chr11:20304254-20304282	chr11	20304254	20304282	1_1859557;1_2195276;1_4578210;2_1053788;2_1125754;1_2778323	6	8	28	ACCCAGCCCAATCACAGCACTGACTCCT	chr11	20304254	20304282	chr11	20304268	20304500	Slc1a4	CDS;3UTR	-	14						Slc1a4	55963
chr19:6343104-6343143	chr19	6343104	6343143	1_1871166	1	1	39	GGACTTTGGGGTGTCAGGCGAGCTGACAGCATCTGTGGC	chr19	6343104	6343143	chr19	6343103	6343176	Map4k2	CDS;5UTR	+	39						Map4k2	26412
Red--Assign the reigon with duplicated hits to certain feature group; overlap_feature column only shows one feature
chr1:74267784-74267807	chr1	74267784	74267807	1_5128067	1	1	23	CATCCCGCTAACTCTTGGGAACT	chr1	74267784	74267807	chr1	74267795	74268213	Arpc2	3UTR	+	12	NM_029711_utr3_9_0_chr1_74267796_f					Arpc2	76709
chr1:88263458-88263481	chr1	88263458	88263481	4_553781	1	4	23	GTCCCGGCAGTTTGCCCTGGGTA	chr1	88263458	88263481	chr1	88263112	88266278	6430706D22Rik;Hjurp	3UTR	-	23	NR_040291_utr3_0_0_chr1_88263113_r;NM_198652_utr3_0_0_chr1_88258856_r					6430706D22Rik;Hjurp	78605;381280
chr15:81688091-81688116	chr15	81688091	81688116	1_2677652;1_3966801;4_601694	3	6	25	AGCCCACCCTGTGCAGAATCTAGGC	chr15	81688091	81688116	chr15	81688014	81688315	L3mbtl2	3UTR	+	25	NM_001289711_utr3_17_0_chr15_81688015_f					L3mbtl2	214669
chr2:174345694-174345721	chr2	174345694	174345721	1_1976010	1	1	27	CTGCTTGCTGAGAAAGTCCTCGCTGGC	chr2	174345694	174345721	chr2	174345648	174345779	Gnas	3UTR	+	27	NM_201618_utr3_9_0_chr2_174345649_f					Gnas	14683
chr4:152304420-152304449	chr4	152304420	152304449	12_303826;1_2078969;1_3322418;1_3730756;1_5090852;2_1094837;2_957026;1_2347090	8	21	29	AATCCTGAGTGTCTCAGCTCACACCCAGC	chr4	152304420	152304449	chr4	152303204	152307126	Icmt	3UTR	+	29	NM_133788_utr3_4_0_chr4_152303205_f					Icmt	57295
chr4:44037079-44037123	chr4	44037079	44037123	1_2289993;1_3491856;1_4468669;1_5159624;26_199249	5	30	44	AGCTCCCGAGTCTCTGTCCGTGTCCGTTCCCGGGAGACCTAGTG	chr4	44037079	44037123	chr4	44034074	44037117	Gne	3UTR	-	38	NM_015828_utr3_0_0_chr4_44034075_r					Gne	50798
chr6:113389497-113389523	chr6	113389497	113389523	1_5043344	1	1	26	AAGGTTTGCCCGTCTGGGTGCAGGGC	chr6	113389497	113389523	chr6	113388776	113390447	Arpc4	3UTR	+	26	NM_026552_utr3_5_0_chr6_113388777_f					Arpc4	68089
chr19:9984915-9984959	chr19	9984915	9984959	1_3119949;1_4105394	2	2	44	ACCCTGGGACACGGTGATGAGAGCTAAGCTGACTTCCCCAAAGC	chr19	9984915	9984959	chr19	9984780	9985111	Fth1	5UTR	+	44	NR_073181_utr5_4_0_chr19_9984781_f					Fth1	14319
chr11:20304254-20304282	chr11	20304254	20304282	1_1859557;1_2195276;1_4578210;2_1053788;2_1125754;1_2778323	6	8	28	ACCCAGCCCAATCACAGCACTGACTCCT	chr11	20304254	20304282	chr11	20304268	20304500	Slc1a4	CDS	-	14						Slc1a4	55963
chr19:6343104-6343143	chr19	6343104	6343143	1_1871166	1	1	39	GGACTTTGGGGTGTCAGGCGAGCTGACAGCATCTGTGGC	chr19	6343104	6343143	chr19	6343103	6343176	Map4k2	CDS	+	39						Map4k2	26412
