# Supplementary material for: Mov10 suppresses retroelements and regulates neuronal development and function in the developing brain
Source: BMC Biol. 2017 Jun 29;15:54. doi: 10.1186/s12915-017-0387-1 (PMC5492891; doi:10.1186/s12915-017-0387-1)
Supplement: Supplementary file 12 — Forty-seven brain Mov10/Fmrp/Ago2 cobound mRNAs. (XLSX 31 kb) [file 12915_2017_387_MOESM12_ESM.xlsx]

## Sheet: Sheet1
Gene symbols
ACLY
ACTB
ADD1
ADGRL1
AFF4
ARHGEF12
ATP1A2
ATP2B4
ATP9A
BIRC6
CALM3
CBX6
CDC42BPB
CPLX2
DICER1
DST
FASN
FRY
GLUL
GNAS
GNB1
GSK3B
HIPK3
HK1
HSP90AB1
KIF1A
KMT2E
LRP1
MAN2A2
MAP1B
MPRIP
MYT1L
NBEA
NCAN
NCOR1
NCS1
NFIX
PREX1
PRRC2B
PTPRT
RAPGEF1
RERE
RGS7BP
RPRD2
SLC1A2
SNPH
TANC2
